# Supplementary material for: Transcriptomic analysis of intestine following administration of a transglutaminase 2 inhibitor to prevent gluten-induced intestinal damage in celiac disease
Source: Nat Immunol. 2024 Jun 24;25(7):1218–30. doi: 10.1038/s41590-024-01867-0 (PMC11224021; doi:10.1038/s41590-024-01867-0)
Supplement: Supplementary file 4 — List of DEGs in the PGCp versus GFDp comparison, PGCd versus GFDd comparison and PGCp versus PGCd comparison. [file 41590_2024_1867_MOESM4_ESM.xlsx]

## Sheet: Supplementary Data 1a
Supplementary Data 1a. List of differentially expressed genes in PGCp VS GFDp comparison
ID	baseMean	log2FoldChange	lfcSE	stat	pvalue	padj	Experiment	Gene.type	external_gene_name	gene_biotype
ENSG00000002549	45.6048	0.657575	0.127235	5.16819	2.36374e-07	0.000607469	PGCp VS GFDp	DE	LAP3	protein_coding
ENSG00000007171	10.0832	1.45013	0.358285	4.04741	5.17877e-05	0.00893253	PGCp VS GFDp	DE	NOS2	protein_coding
ENSG00000008517	217.762	0.542107	0.138192	3.92284	8.75108e-05	0.0111887	PGCp VS GFDp	DE	IL32	protein_coding
ENSG00000010030	9.80024	0.810107	0.208172	3.89152	9.96176e-05	0.0114445	PGCp VS GFDp	DE	ETV7	protein_coding
ENSG00000023445	38.7283	0.653243	0.183971	3.55079	0.000384075	0.024595	PGCp VS GFDp	DE	BIRC3	protein_coding
ENSG00000025708	35.9784	0.723762	0.139733	5.17962	2.22338e-07	0.000607469	PGCp VS GFDp	DE	TYMP	protein_coding
ENSG00000026751	21.9293	0.509587	0.153321	3.32365	0.000888472	0.0382767	PGCp VS GFDp	DE	SLAMF7	protein_coding
ENSG00000065833	22.8759	-0.524689	0.148794	-3.52627	0.00042146	0.0256374	PGCp VS GFDp	DE	ME1	protein_coding
ENSG00000084674	1316.48	-0.637299	0.163411	-3.89997	9.62032e-05	0.0114445	PGCp VS GFDp	DE	APOB	protein_coding
ENSG00000087884	12.5128	-0.519401	0.146787	-3.53848	0.000402439	0.0247297	PGCp VS GFDp	DE	AAMDC	protein_coding
ENSG00000096968	14.3441	0.605855	0.137672	4.40072	1.07894e-05	0.00342109	PGCp VS GFDp	DE	JAK2	protein_coding
ENSG00000099958	38.4774	0.598985	0.166266	3.60257	0.00031509	0.0230056	PGCp VS GFDp	DE	DERL3	protein_coding
ENSG00000101224	12.7067	0.616193	0.172429	3.57359	0.000352116	0.0238566	PGCp VS GFDp	DE	CDC25B	protein_coding
ENSG00000102096	37.1443	0.625052	0.191978	3.25584	0.00113056	0.0419456	PGCp VS GFDp	DE	PIM2	protein_coding
ENSG00000102524	15.2282	0.771893	0.160274	4.81608	1.46404e-06	0.00129798	PGCp VS GFDp	DE	TNFSF13B	protein_coding
ENSG00000109929	19.6326	-0.51185	0.128308	-3.98923	6.62883e-05	0.0101051	PGCp VS GFDp	DE	SC5D	protein_coding
ENSG00000110777	9.73162	0.663482	0.19335	3.43152	0.000600218	0.0315095	PGCp VS GFDp	DE	POU2AF1	protein_coding
ENSG00000112299	98.94	-0.529681	0.137337	-3.85681	0.000114879	0.0121419	PGCp VS GFDp	DE	VNN1	protein_coding
ENSG00000112902	20.529	-0.639612	0.161751	-3.95429	7.67609e-05	0.0108193	PGCp VS GFDp	DE	SEMA5A	protein_coding
ENSG00000113494	20.4096	-0.501453	0.123832	-4.04947	5.13348e-05	0.00893253	PGCp VS GFDp	DE	PRLR	protein_coding
ENSG00000113749	9.6936	-0.890928	0.253842	-3.50977	0.000448491	0.0258213	PGCp VS GFDp	DE	HRH2	protein_coding
ENSG00000115415	60.1816	0.942392	0.183584	5.1333	2.84699e-07	0.000607469	PGCp VS GFDp	DE	STAT1	protein_coding
ENSG00000116649	11.8154	0.556558	0.14659	3.7967	0.000146635	0.0138378	PGCp VS GFDp	DE	SRM	protein_coding
ENSG00000116661	10.2389	-0.710609	0.215548	-3.29675	0.000978091	0.0399656	PGCp VS GFDp	DE	FBXO2	protein_coding
ENSG00000117054	96.1605	-0.52268	0.113396	-4.60932	4.03984e-06	0.00203365	PGCp VS GFDp	DE	ACADM	protein_coding
ENSG00000117228	43.6948	1.1088	0.218564	5.0731	3.91395e-07	0.000607469	PGCp VS GFDp	DE	GBP1	protein_coding
ENSG00000118137	2570.22	-0.879975	0.263465	-3.34	0.00083778	0.037101	PGCp VS GFDp	DE	APOA1	protein_coding
ENSG00000119121	12.307	-0.816676	0.213809	-3.81965	0.000133643	0.013211	PGCp VS GFDp	DE	TRPM6	protein_coding
ENSG00000124253	146.467	-0.690703	0.195005	-3.54197	0.000397143	0.024595	PGCp VS GFDp	DE	PCK1	protein_coding
ENSG00000125347	92.4884	0.578872	0.146246	3.95821	7.5512e-05	0.0108193	PGCp VS GFDp	DE	IRF1	protein_coding
ENSG00000125648	29.2787	-0.519713	0.110966	-4.68356	2.8194e-06	0.00186245	PGCp VS GFDp	DE	SLC25A23	protein_coding
ENSG00000126775	8.5861	-0.581613	0.164138	-3.54345	0.000394933	0.024595	PGCp VS GFDp	DE	ATG14	protein_coding
ENSG00000128340	11.9753	0.579228	0.182605	3.17203	0.00151377	0.049179	PGCp VS GFDp	DE	RAC2	protein_coding
ENSG00000130589	11.0307	0.515451	0.153912	3.349	0.000811038	0.0361185	PGCp VS GFDp	DE	HELZ2	protein_coding
ENSG00000132170	14.13	-0.548148	0.151014	-3.6298	0.000283645	0.0210136	PGCp VS GFDp	DE	PPARG	protein_coding
ENSG00000133106	34.4885	0.508983	0.130489	3.9006	9.59562e-05	0.0114445	PGCp VS GFDp	DE	EPSTI1	protein_coding
ENSG00000133265	14.6306	0.539658	0.153785	3.50916	0.00044952	0.0258213	PGCp VS GFDp	DE	HSPBP1	protein_coding
ENSG00000133321	57.1861	0.657913	0.177234	3.71213	0.000205524	0.0171494	PGCp VS GFDp	DE	PLAAT4	protein_coding
ENSG00000134240	173.176	-0.64168	0.195639	-3.27992	0.00103838	0.041143	PGCp VS GFDp	DE	HMGCS2	protein_coding
ENSG00000135916	33.292	0.521909	0.13969	3.73619	0.000186827	0.0163271	PGCp VS GFDp	DE	ITM2C	protein_coding
ENSG00000136872	1809.12	-0.511428	0.123723	-4.13365	3.57054e-05	0.00786214	PGCp VS GFDp	DE	ALDOB	protein_coding
ENSG00000136883	13.7487	-0.659271	0.145786	-4.52219	6.12043e-06	0.0026089	PGCp VS GFDp	DE	KIF12	protein_coding
ENSG00000138496	28.7116	0.628837	0.140023	4.49096	7.09032e-06	0.00267643	PGCp VS GFDp	DE	PARP9	protein_coding
ENSG00000139318	20.3849	0.582702	0.152756	3.81459	0.000136407	0.013211	PGCp VS GFDp	DE	DUSP6	protein_coding
ENSG00000140105	20.6979	0.677645	0.140743	4.81477	1.47368e-06	0.00129798	PGCp VS GFDp	DE	WARS1	protein_coding
ENSG00000140853	17.9008	0.86356	0.216235	3.99362	6.50723e-05	0.0101051	PGCp VS GFDp	DE	NLRC5	protein_coding
ENSG00000143819	35.306	-0.672056	0.174914	-3.8422	0.000121936	0.0125531	PGCp VS GFDp	DE	EPHX1	protein_coding
ENSG00000144366	16.4467	-0.514776	0.158131	-3.25539	0.00113238	0.0419456	PGCp VS GFDp	DE	GULP1	protein_coding
ENSG00000145649	19.4201	0.681738	0.202994	3.35841	0.000783908	0.0359078	PGCp VS GFDp	DE	GZMA	protein_coding
ENSG00000146039	26.0055	-0.618128	0.132969	-4.64868	3.34069e-06	0.00203365	PGCp VS GFDp	DE	SLC17A4	protein_coding
ENSG00000146540	10.6796	0.544217	0.15499	3.5113	0.000445923	0.0258213	PGCp VS GFDp	DE	C7orf50	protein_coding
ENSG00000150782	21.1853	-0.597186	0.162816	-3.66786	0.000244586	0.0195841	PGCp VS GFDp	DE	IL18	protein_coding
ENSG00000153283	9.23853	0.655766	0.188046	3.48725	0.000488008	0.0272425	PGCp VS GFDp	DE	CD96	protein_coding
ENSG00000156587	19.0077	0.752532	0.184451	4.07985	4.5064e-05	0.00893253	PGCp VS GFDp	DE	UBE2L6	protein_coding
ENSG00000160868	315.477	-0.840637	0.213786	-3.93214	8.41934e-05	0.0111887	PGCp VS GFDp	DE	CYP3A4	protein_coding
ENSG00000162645	37.65	0.65846	0.135434	4.86184	1.163e-06	0.00129798	PGCp VS GFDp	DE	GBP2	protein_coding
ENSG00000162654	32.7015	0.726929	0.179566	4.04824	5.16032e-05	0.00893253	PGCp VS GFDp	DE	GBP4	protein_coding
ENSG00000164161	18.684	-0.574339	0.175643	-3.26992	0.00107579	0.0413972	PGCp VS GFDp	DE	HHIP	protein_coding
ENSG00000165949	147.125	0.936861	0.25786	3.63321	0.000279912	0.0210136	PGCp VS GFDp	DE	IFI27	protein_coding
ENSG00000168394	56.5381	0.871784	0.172892	5.04237	4.59797e-07	0.000607469	PGCp VS GFDp	DE	TAP1	protein_coding
ENSG00000169442	20.163	0.644966	0.186446	3.45927	0.000541649	0.0292085	PGCp VS GFDp	DE	CD52	protein_coding
ENSG00000169903	265.308	-0.718742	0.210946	-3.40723	0.000656255	0.0337801	PGCp VS GFDp	DE	TM4SF4	protein_coding
ENSG00000171234	48.5515	-0.661818	0.19732	-3.35404	0.000796413	0.0359078	PGCp VS GFDp	DE	UGT2B7	protein_coding
ENSG00000172689	91.6362	-0.623097	0.184395	-3.37915	0.000727114	0.0349323	PGCp VS GFDp	DE	MS4A10	protein_coding
ENSG00000172915	13.7033	-0.597428	0.180652	-3.30707	0.000942772	0.0397519	PGCp VS GFDp	DE	NBEA	protein_coding
ENSG00000173762	11.4356	0.658103	0.187406	3.51164	0.000445349	0.0258213	PGCp VS GFDp	DE	CD7	protein_coding
ENSG00000174827	32.7862	-0.507338	0.135977	-3.73107	0.000190669	0.0163271	PGCp VS GFDp	DE	PDZK1	protein_coding
ENSG00000177409	24.6362	0.587955	0.14987	3.92309	8.74217e-05	0.0111887	PGCp VS GFDp	DE	SAMD9L	protein_coding
ENSG00000179583	19.6285	0.548853	0.149287	3.6765	0.000236452	0.0193232	PGCp VS GFDp	DE	CIITA	protein_coding
ENSG00000184434	19.3538	-0.527471	0.129691	-4.06712	4.7597e-05	0.00893253	PGCp VS GFDp	DE	LRRC19	protein_coding
ENSG00000184613	9.88605	-0.861451	0.190741	-4.51634	6.29187e-06	0.0026089	PGCp VS GFDp	DE	NELL2	protein_coding
ENSG00000185880	10.4918	0.703133	0.217551	3.23204	0.00122911	0.0436911	PGCp VS GFDp	DE	TRIM69	protein_coding
ENSG00000185885	24.5306	0.66351	0.197841	3.35375	0.000797246	0.0359078	PGCp VS GFDp	DE	IFITM1	protein_coding
ENSG00000185950	18.0058	-0.606498	0.170359	-3.56012	0.000370691	0.0244873	PGCp VS GFDp	DE	IRS2	protein_coding
ENSG00000187608	30.5694	0.854519	0.179514	4.76017	1.93432e-06	0.00139394	PGCp VS GFDp	DE	ISG15	protein_coding
ENSG00000187720	18.8717	-0.704744	0.190676	-3.69603	0.000218994	0.018083	PGCp VS GFDp	DE	THSD4	protein_coding
ENSG00000196188	66.0654	-0.695413	0.198511	-3.50314	0.000459803	0.0261799	PGCp VS GFDp	DE	CTSE	protein_coding
ENSG00000197594	8.98004	-0.616682	0.183415	-3.36222	0.000773196	0.0358039	PGCp VS GFDp	DE	ENPP1	protein_coding
ENSG00000198959	16.1483	0.644382	0.184022	3.50166	0.000462367	0.0261799	PGCp VS GFDp	DE	TGM2	protein_coding
ENSG00000204099	12.5397	-0.655311	0.201698	-3.24897	0.00115825	0.0421167	PGCp VS GFDp	DE	NEU4	protein_coding
ENSG00000204264	93.3999	0.542651	0.124279	4.36638	1.26324e-05	0.00370878	PGCp VS GFDp	DE	PSMB8	protein_coding
ENSG00000204267	14.8304	0.547506	0.152955	3.57952	0.00034423	0.0236718	PGCp VS GFDp	DE	TAP2	protein_coding
ENSG00000204642	125.095	0.553552	0.173826	3.18451	0.00144998	0.0477723	PGCp VS GFDp	DE	HLA-F	protein_coding
ENSG00000206337	12.2923	0.875009	0.189478	4.61799	3.87484e-06	0.00203365	PGCp VS GFDp	DE	HCP5	lncRNA
ENSG00000224389	11.1666	1.02234	0.224558	4.55269	5.29634e-06	0.00246965	PGCp VS GFDp	DE	C4B	protein_coding
ENSG00000234224	16.4541	-0.65805	0.187225	-3.51476	0.000440159	0.0258213	PGCp VS GFDp	DE	TMEM229A	protein_coding
ENSG00000240065	62.9206	0.630727	0.154803	4.07437	4.61385e-05	0.00893253	PGCp VS GFDp	DE	PSMB9	protein_coding
ENSG00000240857	8.40302	0.539542	0.158846	3.39664	0.000682177	0.0342254	PGCp VS GFDp	DE	RDH14	protein_coding
ENSG00000243649	27.4089	0.508414	0.13153	3.86539	0.000110912	0.0118811	PGCp VS GFDp	DE	CFB	protein_coding
ENSG00000244731	9.47061	0.992966	0.224358	4.42581	9.60833e-06	0.00317355	PGCp VS GFDp	DE	C4A	protein_coding
ENSG00000249096	13.8421	0.578346	0.147942	3.90927	9.25748e-05	0.0114445	PGCp VS GFDp	DE	LINC02362	lncRNA
ENSG00000256162	18.9961	-0.571021	0.152671	-3.74021	0.000183864	0.0163271	PGCp VS GFDp	DE	SMLR1	protein_coding
ENSG00000261183	15.6172	-0.503618	0.126651	-3.97642	6.99618e-05	0.0102701	PGCp VS GFDp	DE	SPINT1-AS1	lncRNA
ENSG00000271503	73.4189	0.667253	0.171358	3.89391	9.8641e-05	0.0114445	PGCp VS GFDp	DE	CCL5	protein_coding
ENSG00000274070	9.83399	-0.625206	0.19235	-3.25036	0.0011526	0.0421167	PGCp VS GFDp	DE	CASTOR2	protein_coding
ENSG00000000003	8.90764	0.549739	0.176319	3.11787	0.00182166	0.0555396	PGCp VS GFDp	non-DE	TSPAN6	protein_coding
ENSG00000000419	10.975	0.0775833	0.137098	0.565895	0.571465	0.840446	PGCp VS GFDp	non-DE	DPM1	protein_coding
ENSG00000000457	7.62952	0.0416384	0.175219	0.237636	0.812163		PGCp VS GFDp	non-DE	SCYL3	protein_coding
ENSG00000000971	17.7269	0.0165122	0.161465	0.102264	0.918547	0.975823	PGCp VS GFDp	non-DE	CFH	protein_coding
ENSG00000001036	27.7215	-0.145646	0.0972269	-1.498	0.134133	0.489068	PGCp VS GFDp	non-DE	FUCA2	protein_coding
ENSG00000001084	29.1806	-0.350025	0.116148	-3.01362	0.00258155	0.0678499	PGCp VS GFDp	non-DE	GCLC	protein_coding
ENSG00000001167	5.26201	0.430645	0.200513	2.14771	0.0317366		PGCp VS GFDp	non-DE	NFYA	protein_coding
ENSG00000001461	21.1028	0.146664	0.110631	1.32571	0.184937	0.555903	PGCp VS GFDp	non-DE	NIPAL3	protein_coding
ENSG00000001497	9.49199	0.0745027	0.160634	0.463804	0.642788	0.875195	PGCp VS GFDp	non-DE	LAS1L	protein_coding
ENSG00000001561	11.6855	-0.168602	0.145734	-1.15691	0.247308	0.619807	PGCp VS GFDp	non-DE	ENPP4	protein_coding
ENSG00000001617	4.94778	-0.00896328	0.210492	-0.0425825	0.966034		PGCp VS GFDp	non-DE	SEMA3F	protein_coding
ENSG00000001626	69.1751	-0.155051	0.097359	-1.59257	0.111257	0.452254	PGCp VS GFDp	non-DE	CFTR	protein_coding
ENSG00000001629	40.0242	-0.165857	0.0827273	-2.00486	0.0449779	0.295149	PGCp VS GFDp	non-DE	ANKIB1	protein_coding
ENSG00000001630	58.9031	-0.163732	0.136387	-1.2005	0.229947	0.603317	PGCp VS GFDp	non-DE	CYP51A1	protein_coding
ENSG00000001631	30.2261	-0.0675158	0.10317	-0.654414	0.512845	0.809342	PGCp VS GFDp	non-DE	KRIT1	protein_coding
ENSG00000002330	17.3928	-0.233674	0.119024	-1.96325	0.0496168	0.308239	PGCp VS GFDp	non-DE	BAD	protein_coding
ENSG00000002586	64.7367	0.198045	0.0908233	2.18055	0.0292169	0.238765	PGCp VS GFDp	non-DE	CD99	protein_coding
ENSG00000002726	92.7187	-0.389317	0.11361	-3.42679	0.00061075	0.0316432	PGCp VS GFDp	non-DE	AOC1	protein_coding
ENSG00000002834	109.026	-0.0724171	0.0673101	-1.07587	0.281984	0.652213	PGCp VS GFDp	non-DE	LASP1	protein_coding
ENSG00000002919	5.11245	0.000837078	0.207579	0.00403257	0.996782		PGCp VS GFDp	non-DE	SNX11	protein_coding
ENSG00000002933	38.8671	-0.288644	0.127086	-2.27125	0.0231316	0.210986	PGCp VS GFDp	non-DE	TMEM176A	protein_coding
ENSG00000003056	26.265	-0.0353429	0.101097	-0.349595	0.726643	0.908246	PGCp VS GFDp	non-DE	M6PR	protein_coding
ENSG00000003147	13.2662	-0.195092	0.15154	-1.2874	0.197955	0.569786	PGCp VS GFDp	non-DE	ICA1	protein_coding
ENSG00000003393	8.58473	0.210418	0.156456	1.3449	0.178657	0.545242	PGCp VS GFDp	non-DE	ALS2	protein_coding
ENSG00000003400	25.9746	0.245337	0.119286	2.05671	0.0397145	0.28171	PGCp VS GFDp	non-DE	CASP10	protein_coding
ENSG00000003402	107.04	-0.0692541	0.0668194	-1.03644	0.299998	0.664176	PGCp VS GFDp	non-DE	CFLAR	protein_coding
ENSG00000003436	63.35	-0.347479	0.107424	-3.23465	0.00121793	0.0434887	PGCp VS GFDp	non-DE	TFPI	protein_coding
ENSG00000003509	7.02578	-0.196376	0.184111	-1.06661	0.286147		PGCp VS GFDp	non-DE	NDUFAF7	protein_coding
ENSG00000003756	64.4467	-0.0648219	0.0636844	-1.01786	0.308744	0.673848	PGCp VS GFDp	non-DE	RBM5	protein_coding
ENSG00000004059	46.261	0.0058667	0.073025	0.0803382	0.935968	0.981275	PGCp VS GFDp	non-DE	ARF5	protein_coding
ENSG00000004139	6.03584	-0.020657	0.184547	-0.111934	0.910876		PGCp VS GFDp	non-DE	SARM1	protein_coding
ENSG00000004142	22.5099	0.16265	0.102561	1.58588	0.112767	0.455476	PGCp VS GFDp	non-DE	POLDIP2	protein_coding
ENSG00000004399	6.81511	0.00110425	0.196745	0.00561259	0.995522		PGCp VS GFDp	non-DE	PLXND1	protein_coding
ENSG00000004455	61.8098	0.101546	0.0646829	1.56991	0.116436	0.459656	PGCp VS GFDp	non-DE	AK2	protein_coding
ENSG00000004468	10.3713	0.427469	0.172113	2.48365	0.0130042	0.158888	PGCp VS GFDp	non-DE	CD38	protein_coding
ENSG00000004478	21.1221	0.0916506	0.118338	0.774483	0.438645	0.767197	PGCp VS GFDp	non-DE	FKBP4	protein_coding
ENSG00000004487	24.9589	-0.000180503	0.0995509	-0.00181318	0.998553	0.999617	PGCp VS GFDp	non-DE	KDM1A	protein_coding
ENSG00000004534	89.7638	-0.1276	0.0945804	-1.34911	0.1773	0.543954	PGCp VS GFDp	non-DE	RBM6	protein_coding
ENSG00000004700	12.3925	-0.033136	0.129342	-0.256189	0.797805	0.937891	PGCp VS GFDp	non-DE	RECQL	protein_coding
ENSG00000004766	7.31406	-0.0704705	0.16614	-0.424164	0.671446		PGCp VS GFDp	non-DE	VPS50	protein_coding
ENSG00000004779	46.1807	0.132185	0.0906114	1.45881	0.144618	0.505682	PGCp VS GFDp	non-DE	NDUFAB1	protein_coding
ENSG00000004799	73.1873	-0.289191	0.140242	-2.06208	0.0392	0.280179	PGCp VS GFDp	non-DE	PDK4	protein_coding
ENSG00000004864	29.605	-0.128638	0.102231	-1.25831	0.208279	0.580189	PGCp VS GFDp	non-DE	SLC25A13	protein_coding
ENSG00000004866	5.09573	-0.0858903	0.208976	-0.411005	0.681069		PGCp VS GFDp	non-DE	ST7	protein_coding
ENSG00000004897	20.1894	0.338655	0.106441	3.18164	0.00146445	0.0477723	PGCp VS GFDp	non-DE	CDC27	protein_coding
ENSG00000004961	11.0172	0.0515183	0.166341	0.309715	0.756778	0.919626	PGCp VS GFDp	non-DE	HCCS	protein_coding
ENSG00000004975	6.12186	-0.161582	0.1926	-0.83895	0.401497		PGCp VS GFDp	non-DE	DVL2	protein_coding
ENSG00000005007	32.4579	0.187157	0.0853654	2.19242	0.0283492	0.23556	PGCp VS GFDp	non-DE	UPF1	protein_coding
ENSG00000005020	30.5525	0.00535087	0.100707	0.0531332	0.957626	0.988514	PGCp VS GFDp	non-DE	SKAP2	protein_coding
ENSG00000005022	369.417	-0.0298665	0.0627662	-0.475837	0.634191	0.871986	PGCp VS GFDp	non-DE	SLC25A5	protein_coding
ENSG00000005075	24.6357	-0.0281565	0.0973102	-0.289348	0.772315	0.926895	PGCp VS GFDp	non-DE	POLR2J	protein_coding
ENSG00000005100	10.4732	-0.0662372	0.139383	-0.475217	0.634633	0.872123	PGCp VS GFDp	non-DE	DHX33	protein_coding
ENSG00000005156	10.0623	0.182204	0.142303	1.28039	0.200407	0.571508	PGCp VS GFDp	non-DE	LIG3	protein_coding
ENSG00000005175	11.7376	0.0256603	0.130868	0.196078	0.844549	0.954891	PGCp VS GFDp	non-DE	RPAP3	protein_coding
ENSG00000005194	13.8412	0.133751	0.136661	0.978708	0.327724	0.689156	PGCp VS GFDp	non-DE	CIAPIN1	protein_coding
ENSG00000005206	40.5988	-0.123252	0.0795502	-1.54936	0.121295	0.467359	PGCp VS GFDp	non-DE	SPPL2B	protein_coding
ENSG00000005238	6.68324	0.33938	0.19897	1.70568	0.0880672		PGCp VS GFDp	non-DE	ATOSB	protein_coding
ENSG00000005249	6.51044	0.0377844	0.218225	0.173145	0.862538		PGCp VS GFDp	non-DE	PRKAR2B	protein_coding
ENSG00000005302	11.806	0.0365647	0.131551	0.277952	0.78105	0.93185	PGCp VS GFDp	non-DE	MSL3	protein_coding
ENSG00000005339	42.5349	-0.129262	0.079976	-1.61626	0.106039	0.443715	PGCp VS GFDp	non-DE	CREBBP	protein_coding
ENSG00000005436	5.43501	-0.105968	0.195402	-0.542308	0.587606		PGCp VS GFDp	non-DE	GCFC2	protein_coding
ENSG00000005469	38.5971	-0.361032	0.136605	-2.64289	0.00822028	0.127256	PGCp VS GFDp	non-DE	CROT	protein_coding
ENSG00000005483	115.098	-0.113398	0.058062	-1.95305	0.0508134	0.311855	PGCp VS GFDp	non-DE	KMT2E	protein_coding
ENSG00000005486	23.727	0.0427729	0.113651	0.376352	0.706655	0.900153	PGCp VS GFDp	non-DE	RHBDD2	protein_coding
ENSG00000005700	47.4931	0.0701497	0.0972076	0.721648	0.470511	0.784546	PGCp VS GFDp	non-DE	IBTK	protein_coding
ENSG00000005801	13.6538	-0.0496225	0.125186	-0.396391	0.691817	0.892438	PGCp VS GFDp	non-DE	ZNF195	protein_coding
ENSG00000005810	66.219	0.00547817	0.0659001	0.0831284	0.933749	0.980597	PGCp VS GFDp	non-DE	MYCBP2	protein_coding
ENSG00000005812	19.4123	-0.0180958	0.11276	-0.16048	0.872503	0.961496	PGCp VS GFDp	non-DE	FBXL3	protein_coding
ENSG00000005844	8.24891	0.389518	0.185199	2.10324	0.035445		PGCp VS GFDp	non-DE	ITGAL	protein_coding
ENSG00000005882	21.8824	-0.296223	0.132664	-2.23288	0.025557	0.224601	PGCp VS GFDp	non-DE	PDK2	protein_coding
ENSG00000005884	34.7678	-0.139657	0.0940427	-1.48503	0.137535	0.495114	PGCp VS GFDp	non-DE	ITGA3	protein_coding
ENSG00000005889	23.6845	-0.156919	0.133936	-1.17159	0.241362	0.615597	PGCp VS GFDp	non-DE	ZFX	protein_coding
ENSG00000005893	36.2881	-0.310419	0.0915756	-3.38976	0.000699547	0.0344391	PGCp VS GFDp	non-DE	LAMP2	protein_coding
ENSG00000006007	25.1152	0.0629788	0.111276	0.565971	0.571413	0.840446	PGCp VS GFDp	non-DE	GDE1	protein_coding
ENSG00000006015	20.6364	-0.0236926	0.101262	-0.233974	0.815005	0.942031	PGCp VS GFDp	non-DE	REX1BD	protein_coding
ENSG00000006025	20.496	-0.0275174	0.120529	-0.228305	0.819409	0.943609	PGCp VS GFDp	non-DE	OSBPL7	protein_coding
ENSG00000006042	24.5405	-0.0784551	0.0950528	-0.825384	0.409154	0.747523	PGCp VS GFDp	non-DE	TMEM98	protein_coding
ENSG00000006047	10.8282	0.0558936	0.152856	0.365661	0.714618	0.902028	PGCp VS GFDp	non-DE	YBX2	protein_coding
ENSG00000006062	5.30334	0.171948	0.20742	0.828982	0.407114		PGCp VS GFDp	non-DE	MAP3K14	protein_coding
ENSG00000006125	19.9665	0.113551	0.108786	1.04381	0.296575	0.661813	PGCp VS GFDp	non-DE	AP2B1	protein_coding
ENSG00000006194	6.33235	0.053066	0.184361	0.287838	0.773471		PGCp VS GFDp	non-DE	ZNF263	protein_coding
ENSG00000006282	10.7395	0.0306851	0.165989	0.184862	0.853337	0.957156	PGCp VS GFDp	non-DE	SPATA20	protein_coding
ENSG00000006327	31.2737	-0.0134732	0.176309	-0.0764185	0.939086	0.982295	PGCp VS GFDp	non-DE	TNFRSF12A	protein_coding
ENSG00000006451	43.5776	0.00249203	0.10735	0.023214	0.98148	0.996055	PGCp VS GFDp	non-DE	RALA	protein_coding
ENSG00000006453	30.7625	0.00833887	0.089606	0.0930615	0.925855	0.977264	PGCp VS GFDp	non-DE	BAIAP2L1	protein_coding
ENSG00000006459	24.3768	-0.166119	0.105391	-1.57622	0.114976	0.457764	PGCp VS GFDp	non-DE	KDM7A	protein_coding
ENSG00000006534	19.6465	-0.199488	0.12219	-1.6326	0.102553	0.438225	PGCp VS GFDp	non-DE	ALDH3B1	protein_coding
ENSG00000006555	15.2509	-0.0904979	0.11946	-0.757557	0.448717	0.771284	PGCp VS GFDp	non-DE	TTC22	protein_coding
ENSG00000006607	22.2772	-0.0242538	0.101178	-0.239714	0.810552	0.941682	PGCp VS GFDp	non-DE	FARP2	protein_coding
ENSG00000006611	74.6117	-0.0863078	0.0652237	-1.32326	0.185749	0.556687	PGCp VS GFDp	non-DE	USH1C	protein_coding
ENSG00000006625	19.8181	0.103667	0.113681	0.911906	0.361818	0.713466	PGCp VS GFDp	non-DE	GGCT	protein_coding
ENSG00000006634	10.7177	0.222943	0.136434	1.63407	0.102245	0.437975	PGCp VS GFDp	non-DE	DBF4	protein_coding
ENSG00000006652	25.0264	-0.160107	0.124712	-1.28382	0.199206	0.571106	PGCp VS GFDp	non-DE	IFRD1	protein_coding
ENSG00000006695	11.1413	-0.0114286	0.136701	-0.0836033	0.933372	0.980368	PGCp VS GFDp	non-DE	COX10	protein_coding
ENSG00000006704	7.44616	-0.321716	0.19267	-1.66978	0.094963		PGCp VS GFDp	non-DE	GTF2IRD1	protein_coding
ENSG00000006712	14.6164	-0.0159637	0.11537	-0.13837	0.889948	0.966214	PGCp VS GFDp	non-DE	PAF1	protein_coding
ENSG00000006715	20.6202	-0.0629629	0.114896	-0.547998	0.583694	0.847918	PGCp VS GFDp	non-DE	VPS41	protein_coding
ENSG00000006740	11.3593	0.169999	0.141059	1.20517	0.228138	0.601014	PGCp VS GFDp	non-DE	ARHGAP44	protein_coding
ENSG00000006744	13.4608	0.121107	0.137906	0.878183	0.379844	0.726424	PGCp VS GFDp	non-DE	ELAC2	protein_coding
ENSG00000006747	69.6767	-0.250074	0.148186	-1.68757	0.0914938	0.417389	PGCp VS GFDp	non-DE	SCIN	protein_coding
ENSG00000006756	40.1538	-0.0780129	0.126693	-0.615762	0.538051	0.82164	PGCp VS GFDp	non-DE	ARSD	protein_coding
ENSG00000006757	6.39076	-0.301577	0.213745	-1.41092	0.158268		PGCp VS GFDp	non-DE	PNPLA4	protein_coding
ENSG00000006831	53.6989	-0.0655923	0.111555	-0.587982	0.556545	0.83146	PGCp VS GFDp	non-DE	ADIPOR2	protein_coding
ENSG00000007062	5.70526	-0.212117	0.285373	-0.743299	0.457301		PGCp VS GFDp	non-DE	PROM1	protein_coding
ENSG00000007080	13.9929	-0.0843296	0.121904	-0.691773	0.48908	0.795922	PGCp VS GFDp	non-DE	CCDC124	protein_coding
ENSG00000007168	56.5401	0.0362113	0.0801752	0.451652	0.65152	0.877736	PGCp VS GFDp	non-DE	PAFAH1B1	protein_coding
ENSG00000007202	36.0938	0.0993809	0.0807174	1.23122	0.218241	0.591153	PGCp VS GFDp	non-DE	BLTP2	protein_coding
ENSG00000007216	93.1828	-0.205762	0.126166	-1.63088	0.102916	0.438846	PGCp VS GFDp	non-DE	SLC13A2	protein_coding
ENSG00000007237	5.60209	-0.163115	0.230114	-0.708845	0.478421		PGCp VS GFDp	non-DE	GAS7	protein_coding
ENSG00000007255	7.55716	0.0627414	0.168909	0.371451	0.710302		PGCp VS GFDp	non-DE	TRAPPC6A	protein_coding
ENSG00000007341	5.08329	0.183784	0.212324	0.865584	0.386718		PGCp VS GFDp	non-DE	ST7L	protein_coding
ENSG00000007376	7.04072	0.216094	0.179662	1.20278	0.229061		PGCp VS GFDp	non-DE	RPUSD1	protein_coding
ENSG00000007392	29.7796	-0.00690496	0.0868989	-0.0794598	0.936667	0.98187	PGCp VS GFDp	non-DE	LUC7L	protein_coding
ENSG00000007520	19.2191	-0.0183502	0.103493	-0.177308	0.859266	0.958362	PGCp VS GFDp	non-DE	TSR3	protein_coding
ENSG00000007541	8.36147	0.0996148	0.169249	0.588569	0.556151		PGCp VS GFDp	non-DE	PIGQ	protein_coding
ENSG00000007545	5.86162	-0.179411	0.190024	-0.944149	0.345093		PGCp VS GFDp	non-DE	CRAMP1	protein_coding
ENSG00000007866	10.5286	-0.0448895	0.152463	-0.294428	0.768431	0.926092	PGCp VS GFDp	non-DE	TEAD3	protein_coding
ENSG00000007923	16.8854	0.275513	0.120612	2.28429	0.0223546	0.207947	PGCp VS GFDp	non-DE	DNAJC11	protein_coding
ENSG00000007944	10.3645	-0.270526	0.167214	-1.61784	0.105696	0.443715	PGCp VS GFDp	non-DE	MYLIP	protein_coding
ENSG00000008018	70.1061	0.101425	0.0616751	1.6445	0.100072	0.434412	PGCp VS GFDp	non-DE	PSMB1	protein_coding
ENSG00000008083	20.9214	0.0329589	0.0991956	0.332262	0.739692	0.912897	PGCp VS GFDp	non-DE	JARID2	protein_coding
ENSG00000008128	76.162	-0.0142307	0.122052	-0.116595	0.907181	0.97205	PGCp VS GFDp	non-DE	CDK11A	protein_coding
ENSG00000008130	22.831	-0.0195911	0.106582	-0.183813	0.85416	0.957156	PGCp VS GFDp	non-DE	NADK	protein_coding
ENSG00000008256	10.2811	-0.12571	0.144272	-0.871342	0.383567	0.728796	PGCp VS GFDp	non-DE	CYTH3	protein_coding
ENSG00000008282	25.7265	-0.0115981	0.0999781	-0.116006	0.907647	0.972156	PGCp VS GFDp	non-DE	SYPL1	protein_coding
ENSG00000008283	35.0521	0.127199	0.0957564	1.32836	0.18406	0.553927	PGCp VS GFDp	non-DE	CYB561	protein_coding
ENSG00000008294	67.6185	-0.0920156	0.0750013	-1.22685	0.219878	0.593655	PGCp VS GFDp	non-DE	SPAG9	protein_coding
ENSG00000008311	7.47939	0.333784	0.183437	1.81961	0.0688189		PGCp VS GFDp	non-DE	AASS	protein_coding
ENSG00000008323	24.3088	-0.09802	0.125313	-0.7822	0.434097	0.763958	PGCp VS GFDp	non-DE	PLEKHG6	protein_coding
ENSG00000008324	12.1023	0.100004	0.133944	0.746608	0.4553	0.775702	PGCp VS GFDp	non-DE	SS18L2	protein_coding
ENSG00000008382	15.272	-0.272898	0.125339	-2.17728	0.0294599	0.239762	PGCp VS GFDp	non-DE	MPND	protein_coding
ENSG00000008394	48.8463	0.0723474	0.132	0.548086	0.583633	0.847918	PGCp VS GFDp	non-DE	MGST1	protein_coding
ENSG00000008405	6.19735	-0.400899	0.182492	-2.1968	0.0280348		PGCp VS GFDp	non-DE	CRY1	protein_coding
ENSG00000008441	25.8152	0.0376824	0.110539	0.340896	0.733182	0.910533	PGCp VS GFDp	non-DE	NFIX	protein_coding
ENSG00000008513	7.27264	0.210199	0.185242	1.13473	0.25649		PGCp VS GFDp	non-DE	ST3GAL1	protein_coding
ENSG00000008710	9.50441	0.244661	0.168368	1.45313	0.146188	0.507836	PGCp VS GFDp	non-DE	PKD1	protein_coding
ENSG00000008838	13.3544	0.122624	0.127558	0.961319	0.336392	0.696772	PGCp VS GFDp	non-DE	MED24	protein_coding
ENSG00000008853	13.9178	-0.520897	0.183013	-2.84623	0.00442402	0.0894623	PGCp VS GFDp	non-DE	RHOBTB2	protein_coding
ENSG00000008869	14.7294	-0.157801	0.123917	-1.27344	0.20286	0.572818	PGCp VS GFDp	non-DE	HEATR5B	protein_coding
ENSG00000008952	99.266	0.0891948	0.0590164	1.51135	0.130698	0.484359	PGCp VS GFDp	non-DE	SEC62	protein_coding
ENSG00000008988	238.511	0.0870737	0.0651768	1.33596	0.181562	0.550169	PGCp VS GFDp	non-DE	RPS20	protein_coding
ENSG00000009307	179.866	-0.138726	0.0531088	-2.6121	0.00899872	0.133332	PGCp VS GFDp	non-DE	CSDE1	protein_coding
ENSG00000009335	22.0258	-0.151619	0.103983	-1.45811	0.14481	0.505682	PGCp VS GFDp	non-DE	UBE3C	protein_coding
ENSG00000009413	36.5598	-0.0845941	0.083979	-1.00732	0.313779	0.677746	PGCp VS GFDp	non-DE	REV3L	protein_coding
ENSG00000009765	26.5039	-0.332353	0.145276	-2.28774	0.0221525	0.207079	PGCp VS GFDp	non-DE	IYD	protein_coding
ENSG00000009780	9.46642	-0.200568	0.146987	-1.36453	0.172402	0.539604	PGCp VS GFDp	non-DE	FAM76A	protein_coding
ENSG00000009790	10.4363	0.261132	0.197317	1.32341	0.185698	0.556687	PGCp VS GFDp	non-DE	TRAF3IP3	protein_coding
ENSG00000009844	18.2992	-0.0208505	0.114391	-0.182273	0.855368	0.957248	PGCp VS GFDp	non-DE	VTA1	protein_coding
ENSG00000009950	35.2142	-0.423137	0.146159	-2.89505	0.00379095	0.0816693	PGCp VS GFDp	non-DE	MLXIPL	protein_coding
ENSG00000009954	64.5457	0.0447772	0.0623145	0.718568	0.472407	0.785909	PGCp VS GFDp	non-DE	BAZ1B	protein_coding
ENSG00000010017	9.99197	-0.122875	0.157952	-0.777924	0.436614	0.765905	PGCp VS GFDp	non-DE	RANBP9	protein_coding
ENSG00000010165	6.99475	0.339028	0.170285	1.99095	0.0464864		PGCp VS GFDp	non-DE	METTL13	protein_coding
ENSG00000010219	5.94189	-0.00173006	0.192284	-0.00899739	0.992821		PGCp VS GFDp	non-DE	DYRK4	protein_coding
ENSG00000010244	82.2474	0.0860457	0.0675816	1.27321	0.202943	0.572818	PGCp VS GFDp	non-DE	ZNF207	protein_coding
ENSG00000010256	124.09	0.131761	0.0684375	1.92527	0.054195	0.3206	PGCp VS GFDp	non-DE	UQCRC1	protein_coding
ENSG00000010270	6.19765	-0.0230517	0.182783	-0.126115	0.899641		PGCp VS GFDp	non-DE	STARD3NL	protein_coding
ENSG00000010278	32.7988	0.071644	0.138634	0.516785	0.605306	0.858075	PGCp VS GFDp	non-DE	CD9	protein_coding
ENSG00000010292	19.3201	-0.105486	0.118376	-0.891109	0.372871	0.721442	PGCp VS GFDp	non-DE	NCAPD2	protein_coding
ENSG00000010322	14.9903	0.0791882	0.122924	0.644206	0.519442	0.812152	PGCp VS GFDp	non-DE	NISCH	protein_coding
ENSG00000010327	17.278	-0.046544	0.147826	-0.314857	0.752871	0.917731	PGCp VS GFDp	non-DE	STAB1	protein_coding
ENSG00000010404	34.0004	-0.148082	0.111971	-1.32251	0.185999	0.557082	PGCp VS GFDp	non-DE	IDS	protein_coding
ENSG00000010438	49.1724	-0.0413952	0.0970158	-0.426685	0.669609	0.885994	PGCp VS GFDp	non-DE	PRSS3	protein_coding
ENSG00000010610	4.93741	0.726772	0.238604	3.04593	0.00231958		PGCp VS GFDp	non-DE	CD4	protein_coding
ENSG00000010803	7.66109	0.0033555	0.176423	0.0190197	0.984825		PGCp VS GFDp	non-DE	SCMH1	protein_coding
ENSG00000010810	16.608	0.247688	0.133136	1.86041	0.0628279	0.34514	PGCp VS GFDp	non-DE	FYN	protein_coding
ENSG00000010818	6.7882	0.000507492	0.17698	0.00286751	0.997712		PGCp VS GFDp	non-DE	HIVEP2	protein_coding
ENSG00000011007	16.2605	-0.0231093	0.116052	-0.19913	0.842161	0.953602	PGCp VS GFDp	non-DE	ELOA	protein_coding
ENSG00000011009	30.2505	0.135717	0.0885869	1.53202	0.125517	0.475382	PGCp VS GFDp	non-DE	LYPLA2	protein_coding
ENSG00000011021	6.01539	-0.0150248	0.203284	-0.0739102	0.941082		PGCp VS GFDp	non-DE	CLCN6	protein_coding
ENSG00000011028	6.42254	-0.040293	0.215183	-0.18725	0.851465		PGCp VS GFDp	non-DE	MRC2	protein_coding
ENSG00000011114	40.2448	-0.139165	0.0764172	-1.82112	0.0685892	0.362713	PGCp VS GFDp	non-DE	BTBD7	protein_coding
ENSG00000011132	5.80663	-0.235482	0.19723	-1.19395	0.232499		PGCp VS GFDp	non-DE	APBA3	protein_coding
ENSG00000011198	26.1061	-0.146451	0.147746	-0.991234	0.321571	0.684321	PGCp VS GFDp	non-DE	ABHD5	protein_coding
ENSG00000011243	12.7877	-0.0821499	0.13561	-0.605781	0.54466	0.825846	PGCp VS GFDp	non-DE	AKAP8L	protein_coding
ENSG00000011258	11.4866	-0.0703065	0.132622	-0.530129	0.596023	0.852698	PGCp VS GFDp	non-DE	MBTD1	protein_coding
ENSG00000011260	9.66368	0.308065	0.148402	2.07588	0.0379049	0.276496	PGCp VS GFDp	non-DE	UTP18	protein_coding
ENSG00000011275	24.1914	-0.00914071	0.102559	-0.0891264	0.928981	0.979205	PGCp VS GFDp	non-DE	RNF216	protein_coding
ENSG00000011295	32.4724	-0.0394612	0.0890734	-0.443019	0.657752	0.881594	PGCp VS GFDp	non-DE	TTC19	protein_coding
ENSG00000011304	62.9287	0.0469533	0.0676489	0.694074	0.487636	0.794931	PGCp VS GFDp	non-DE	PTBP1	protein_coding
ENSG00000011405	40.7682	0.007195	0.075725	0.0950148	0.924303	0.976651	PGCp VS GFDp	non-DE	PIK3C2A	protein_coding
ENSG00000011426	5.923	0.0905639	0.198888	0.455352	0.648856		PGCp VS GFDp	non-DE	ANLN	protein_coding
ENSG00000011451	8.10232	0.0425867	0.168188	0.253209	0.800107		PGCp VS GFDp	non-DE	WIZ	protein_coding
ENSG00000011454	19.3731	0.123105	0.112738	1.09195	0.274854	0.646157	PGCp VS GFDp	non-DE	RABGAP1	protein_coding
ENSG00000011465	37.6951	-0.261495	0.16532	-1.58175	0.113706	0.456856	PGCp VS GFDp	non-DE	DCN	protein_coding
ENSG00000011485	9.32819	0.0645522	0.163525	0.394756	0.693023	0.893268	PGCp VS GFDp	non-DE	PPP5C	protein_coding
ENSG00000011523	9.38149	0.0744201	0.174743	0.425882	0.670194	0.886472	PGCp VS GFDp	non-DE	CEP68	protein_coding
ENSG00000011566	18.2915	-0.0645701	0.113028	-0.571275	0.567814	0.838625	PGCp VS GFDp	non-DE	MAP4K3	protein_coding
ENSG00000011600	17.1363	0.0592941	0.166491	0.35614	0.721735	0.905683	PGCp VS GFDp	non-DE	TYROBP	protein_coding
ENSG00000011638	10.2534	-0.0120032	0.182075	-0.0659242	0.947438	0.984834	PGCp VS GFDp	non-DE	LDAF1	protein_coding
ENSG00000012048	10.116	0.261452	0.172655	1.51431	0.129948	0.483181	PGCp VS GFDp	non-DE	BRCA1	protein_coding
ENSG00000012061	10.8736	0.179589	0.143844	1.2485	0.211849	0.583129	PGCp VS GFDp	non-DE	ERCC1	protein_coding
ENSG00000012171	33.5734	-0.216349	0.11831	-1.82866	0.0674502	0.358603	PGCp VS GFDp	non-DE	SEMA3B	protein_coding
ENSG00000012174	4.80648	0.00998776	0.205702	0.0485546	0.961274		PGCp VS GFDp	non-DE	MBTPS2	protein_coding
ENSG00000012232	5.60537	-0.0163049	0.191588	-0.0851039	0.932179		PGCp VS GFDp	non-DE	EXTL3	protein_coding
ENSG00000012504	15.2377	-0.0210522	0.124815	-0.168667	0.866059	0.960705	PGCp VS GFDp	non-DE	NR1H4	protein_coding
ENSG00000012660	8.2718	0.0777101	0.179243	0.433545	0.664619		PGCp VS GFDp	non-DE	ELOVL5	protein_coding
ENSG00000012817	9.01397	0.0201257	1.2224	0.016464	0.986864	0.997815	PGCp VS GFDp	non-DE	KDM5D	protein_coding
ENSG00000012822	15.8226	-0.334731	0.132776	-2.52103	0.0117013	0.15181	PGCp VS GFDp	non-DE	CALCOCO1	protein_coding
ENSG00000012963	7.38237	0.110651	0.1631	0.678427	0.497501		PGCp VS GFDp	non-DE	UBR7	protein_coding
ENSG00000012983	25.1661	-0.10624	0.0929949	-1.14243	0.253274	0.626429	PGCp VS GFDp	non-DE	MAP4K5	protein_coding
ENSG00000013275	23.9732	0.14789	0.112542	1.31409	0.188816	0.56082	PGCp VS GFDp	non-DE	PSMC4	protein_coding
ENSG00000013288	8.34131	0.0114927	0.175449	0.0655043	0.947772		PGCp VS GFDp	non-DE	MAN2B2	protein_coding
ENSG00000013306	40.7997	0.171862	0.0789757	2.17614	0.0295445	0.239996	PGCp VS GFDp	non-DE	SLC25A39	protein_coding
ENSG00000013364	108.915	0.040673	0.0800455	0.508124	0.611366	0.860515	PGCp VS GFDp	non-DE	MVP	protein_coding
ENSG00000013374	76.8751	0.164227	0.0845043	1.94341	0.0519661	0.313218	PGCp VS GFDp	non-DE	NUB1	protein_coding
ENSG00000013375	26.217	0.00677481	0.102419	0.0661482	0.94726	0.984778	PGCp VS GFDp	non-DE	PGM3	protein_coding
ENSG00000013441	33.1402	0.052778	0.0943059	0.559647	0.57572	0.843886	PGCp VS GFDp	non-DE	CLK1	protein_coding
ENSG00000013561	11.5433	0.124027	0.139315	0.890263	0.373325	0.721791	PGCp VS GFDp	non-DE	RNF14	protein_coding
ENSG00000013563	7.99557	0.260537	0.168745	1.54397	0.122595		PGCp VS GFDp	non-DE	DNASE1L1	protein_coding
ENSG00000013573	11.013	-0.00530615	0.177892	-0.0298279	0.976204	0.99401	PGCp VS GFDp	non-DE	DDX11	protein_coding
ENSG00000013583	92.9867	-0.170054	0.0718273	-2.36754	0.017907	0.188336	PGCp VS GFDp	non-DE	HEBP1	protein_coding
ENSG00000013588	22.8467	0.00147899	0.218149	0.0067797	0.994591	0.999617	PGCp VS GFDp	non-DE	GPRC5A	protein_coding
ENSG00000013810	12.481	0.133721	0.141878	0.942505	0.345934	0.703134	PGCp VS GFDp	non-DE	TACC3	protein_coding
ENSG00000014123	44.93	-0.0950668	0.0720804	-1.3189	0.187203	0.558144	PGCp VS GFDp	non-DE	UFL1	protein_coding
ENSG00000014164	6.34698	0.285916	0.184191	1.55228	0.120594		PGCp VS GFDp	non-DE	ZC3H3	protein_coding
ENSG00000014216	50.4959	0.21924	0.0863166	2.53995	0.0110868	0.149594	PGCp VS GFDp	non-DE	CAPN1	protein_coding
ENSG00000014641	59.3194	-0.0435114	0.0695145	-0.625932	0.531359	0.818224	PGCp VS GFDp	non-DE	MDH1	protein_coding
ENSG00000014824	28.6749	-0.0458758	0.0858071	-0.534638	0.5929	0.850818	PGCp VS GFDp	non-DE	SLC30A9	protein_coding
ENSG00000014914	36.908	-0.0906296	0.111949	-0.809564	0.418191	0.752499	PGCp VS GFDp	non-DE	MTMR11	protein_coding
ENSG00000014919	16.4768	0.219324	0.115094	1.90561	0.0567005	0.326018	PGCp VS GFDp	non-DE	COX15	protein_coding
ENSG00000015133	23.22	0.123259	0.0976341	1.26246	0.206785	0.57738	PGCp VS GFDp	non-DE	CCDC88C	protein_coding
ENSG00000015153	15.105	0.190278	0.120972	1.5729	0.115741	0.458998	PGCp VS GFDp	non-DE	YAF2	protein_coding
ENSG00000015171	25.7528	-0.18692	0.0909679	-2.05478	0.0398998	0.28171	PGCp VS GFDp	non-DE	ZMYND11	protein_coding
ENSG00000015413	43.2919	-0.423823	0.172742	-2.45351	0.014147	0.164674	PGCp VS GFDp	non-DE	DPEP1	protein_coding
ENSG00000015475	7.24605	0.463913	0.178893	2.59324	0.00950755		PGCp VS GFDp	non-DE	BID	protein_coding
ENSG00000015479	13.6993	0.258355	0.388315	0.665322	0.505844	0.80418	PGCp VS GFDp	non-DE	MATR3	protein_coding
ENSG00000015520	46.7682	-0.310236	0.14079	-2.20354	0.0275565	0.232384	PGCp VS GFDp	non-DE	NPC1L1	protein_coding
ENSG00000015532	6.47525	-0.0524795	0.199688	-0.262807	0.792699		PGCp VS GFDp	non-DE	XYLT2	protein_coding
ENSG00000015568	16.8932	0.0292711	0.309679	0.0945206	0.924696	0.976821	PGCp VS GFDp	non-DE	RGPD5	protein_coding
ENSG00000015676	13.6813	0.216262	0.128291	1.68571	0.0918518	0.417617	PGCp VS GFDp	non-DE	NUDCD3	protein_coding
ENSG00000016391	20.9674	0.20185	0.134507	1.50066	0.133443	0.488501	PGCp VS GFDp	non-DE	CHDH	protein_coding
ENSG00000016490	289.003	0.0734931	0.138898	0.529116	0.596725	0.853082	PGCp VS GFDp	non-DE	CLCA1	protein_coding
ENSG00000016864	10.7126	-0.169582	0.151538	-1.11908	0.263107	0.634708	PGCp VS GFDp	non-DE	GLT8D1	protein_coding
ENSG00000017260	13.8908	0.00346236	0.126953	0.0272727	0.978242	0.994808	PGCp VS GFDp	non-DE	ATP2C1	protein_coding
ENSG00000017427	11.5062	0.145023	0.172271	0.841832	0.399882	0.743424	PGCp VS GFDp	non-DE	IGF1	protein_coding
ENSG00000017483	5.87321	0.503734	0.197729	2.5476	0.0108468		PGCp VS GFDp	non-DE	SLC38A5	protein_coding
ENSG00000017797	41.9982	-0.133592	0.0747818	-1.78643	0.0740303	0.378605	PGCp VS GFDp	non-DE	RALBP1	protein_coding
ENSG00000018189	35.6843	-0.0931805	0.0910657	-1.02322	0.306203	0.671258	PGCp VS GFDp	non-DE	RUFY3	protein_coding
ENSG00000018408	13.6087	-0.0312137	0.147878	-0.211077	0.832827	0.950039	PGCp VS GFDp	non-DE	WWTR1	protein_coding
ENSG00000018510	13.8393	0.0905219	0.128648	0.703642	0.481656	0.791569	PGCp VS GFDp	non-DE	AGPS	protein_coding
ENSG00000019144	13.679	-0.162041	0.143429	-1.12976	0.258575	0.629137	PGCp VS GFDp	non-DE	PHLDB1	protein_coding
ENSG00000019505	9.48643	0.165174	0.157517	1.04861	0.294356	0.659048	PGCp VS GFDp	non-DE	SYT13	protein_coding
ENSG00000019582	710.981	0.207157	0.104441	1.98348	0.0473143	0.301496	PGCp VS GFDp	non-DE	CD74	protein_coding
ENSG00000019995	17.276	-0.0836049	0.119943	-0.697041	0.485777	0.794287	PGCp VS GFDp	non-DE	ZRANB1	protein_coding
ENSG00000020181	4.94748	-0.222104	0.231644	-0.958816	0.337651		PGCp VS GFDp	non-DE	ADGRA2	protein_coding
ENSG00000020426	10.5752	0.166451	0.141492	1.1764	0.239434	0.613642	PGCp VS GFDp	non-DE	MNAT1	protein_coding
ENSG00000020633	10.1806	0.457712	0.175181	2.6128	0.00898043	0.133311	PGCp VS GFDp	non-DE	RUNX3	protein_coding
ENSG00000020922	10.9443	0.0567042	0.162016	0.349992	0.726345	0.908246	PGCp VS GFDp	non-DE	MRE11	protein_coding
ENSG00000021355	132.144	-0.0247306	0.0626155	-0.394959	0.692873	0.893219	PGCp VS GFDp	non-DE	SERPINB1	protein_coding
ENSG00000021488	34.6906	-0.101366	0.112044	-0.904698	0.365625	0.715786	PGCp VS GFDp	non-DE	SLC7A9	protein_coding
ENSG00000021574	13.1361	-0.153442	0.131614	-1.16585	0.243675	0.616774	PGCp VS GFDp	non-DE	SPAST	protein_coding
ENSG00000021776	26.2189	-0.0488852	0.0905258	-0.540014	0.589187	0.849334	PGCp VS GFDp	non-DE	AQR	protein_coding
ENSG00000021826	200.093	-0.0600621	0.0601066	-0.99926	0.317669	0.681255	PGCp VS GFDp	non-DE	CPS1	protein_coding
ENSG00000022267	15.559	-0.249818	0.180768	-1.38199	0.166976	0.53458	PGCp VS GFDp	non-DE	FHL1	protein_coding
ENSG00000022277	27.9121	-0.0235569	0.0903593	-0.260702	0.794322	0.935642	PGCp VS GFDp	non-DE	RTF2	protein_coding
ENSG00000022840	37.6531	0.0408802	0.0797061	0.512887	0.608031	0.859158	PGCp VS GFDp	non-DE	RNF10	protein_coding
ENSG00000022976	7.85718	0.0396828	0.167662	0.236683	0.812903		PGCp VS GFDp	non-DE	ZNF839	protein_coding
ENSG00000023041	25.6484	-0.0785119	0.109793	-0.715088	0.474555	0.786768	PGCp VS GFDp	non-DE	ZDHHC6	protein_coding
ENSG00000023171	33.5378	-0.379759	0.154746	-2.45407	0.0141248	0.164658	PGCp VS GFDp	non-DE	GRAMD1B	protein_coding
ENSG00000023191	32.4105	0.0478825	0.0832492	0.575172	0.565175	0.836645	PGCp VS GFDp	non-DE	RNH1	protein_coding
ENSG00000023228	103.288	-0.0589087	0.0653582	-0.901322	0.367417	0.717192	PGCp VS GFDp	non-DE	NDUFS1	protein_coding
ENSG00000023287	77.1553	-0.280247	0.0788132	-3.55584	0.00037678	0.0245859	PGCp VS GFDp	non-DE	RB1CC1	protein_coding
ENSG00000023318	37.3255	0.0081546	0.0819663	0.0994872	0.920751	0.975823	PGCp VS GFDp	non-DE	ERP44	protein_coding
ENSG00000023330	24.0063	0.0097957	0.135786	0.0721409	0.94249	0.983653	PGCp VS GFDp	non-DE	ALAS1	protein_coding
ENSG00000023516	23.6	-0.0400641	0.0984852	-0.406804	0.684152	0.889369	PGCp VS GFDp	non-DE	AKAP11	protein_coding
ENSG00000023572	9.20879	0.274203	0.158976	1.72481	0.0845621	0.401632	PGCp VS GFDp	non-DE	GLRX2	protein_coding
ENSG00000023608	5.32794	0.285768	0.200652	1.4242	0.154389		PGCp VS GFDp	non-DE	SNAPC1	protein_coding
ENSG00000023697	18.9017	-0.135344	0.119707	-1.13062	0.258214	0.629137	PGCp VS GFDp	non-DE	DERA	protein_coding
ENSG00000023734	21.7821	0.0811604	0.111086	0.730607	0.465019	0.779917	PGCp VS GFDp	non-DE	STRAP	protein_coding
ENSG00000023839	78.5885	-0.401728	0.156634	-2.56476	0.0103248	0.144028	PGCp VS GFDp	non-DE	ABCC2	protein_coding
ENSG00000023892	7.26681	0.460187	0.175287	2.62534	0.00865616		PGCp VS GFDp	non-DE	DEF6	protein_coding
ENSG00000023902	11.0079	0.295309	0.151298	1.95183	0.0509585	0.311855	PGCp VS GFDp	non-DE	PLEKHO1	protein_coding
ENSG00000023909	47.3976	-0.439223	0.142949	-3.07259	0.00212207	0.0598014	PGCp VS GFDp	non-DE	GCLM	protein_coding
ENSG00000024048	35.3209	0.0378457	0.0831091	0.455374	0.64884	0.877553	PGCp VS GFDp	non-DE	UBR2	protein_coding
ENSG00000024422	7.05238	-0.251105	0.197991	-1.26827	0.204703		PGCp VS GFDp	non-DE	EHD2	protein_coding
ENSG00000024526	6.34938	0.221333	0.219317	1.00919	0.312882		PGCp VS GFDp	non-DE	DEPDC1	protein_coding
ENSG00000024862	12.7684	0.0250775	0.137776	0.182016	0.85557	0.957248	PGCp VS GFDp	non-DE	CCDC28A	protein_coding
ENSG00000025293	15.9524	0.169382	0.11963	1.41588	0.156809	0.522668	PGCp VS GFDp	non-DE	PHF20	protein_coding
ENSG00000025434	26.5799	-0.0967312	0.0973308	-0.993839	0.320301	0.682902	PGCp VS GFDp	non-DE	NR1H3	protein_coding
ENSG00000025770	10.0439	0.0465996	0.160261	0.290772	0.771225	0.926429	PGCp VS GFDp	non-DE	NCAPH2	protein_coding
ENSG00000025772	4.72765	-0.241232	0.20287	-1.1891	0.234402		PGCp VS GFDp	non-DE	TOMM34	protein_coding
ENSG00000025796	49.0909	0.129697	0.0719154	1.80346	0.0713154	0.370457	PGCp VS GFDp	non-DE	SEC63	protein_coding
ENSG00000025800	33.3444	0.0265283	0.0864363	0.306912	0.75891	0.921183	PGCp VS GFDp	non-DE	KPNA6	protein_coding
ENSG00000026025	80.0635	-0.0375843	0.12795	-0.293743	0.768955	0.926092	PGCp VS GFDp	non-DE	VIM	protein_coding
ENSG00000026297	30.3243	0.0658796	0.10778	0.611243	0.541039	0.823288	PGCp VS GFDp	non-DE	RNASET2	protein_coding
ENSG00000026508	29.0418	0.0252266	0.134097	0.188121	0.850782	0.956641	PGCp VS GFDp	non-DE	CD44	protein_coding
ENSG00000026950	20.8933	0.265306	0.170858	1.55279	0.120474	0.466082	PGCp VS GFDp	non-DE	BTN3A1	protein_coding
ENSG00000027001	5.86058	0.444549	0.180865	2.45791	0.0139748		PGCp VS GFDp	non-DE	MIPEP	protein_coding
ENSG00000027075	7.29387	0.0618413	0.177159	0.349072	0.727035		PGCp VS GFDp	non-DE	PRKCH	protein_coding
ENSG00000027697	39.858	-0.047839	0.116401	-0.410986	0.681083	0.888665	PGCp VS GFDp	non-DE	IFNGR1	protein_coding
ENSG00000027847	6.59497	0.12042	0.181931	0.661898	0.508037		PGCp VS GFDp	non-DE	B4GALT7	protein_coding
ENSG00000028137	25.5052	0.210975	0.113986	1.85089	0.0641849	0.349551	PGCp VS GFDp	non-DE	TNFRSF1B	protein_coding
ENSG00000028203	18.7537	-0.0841073	0.11072	-0.759639	0.447471	0.770104	PGCp VS GFDp	non-DE	VEZT	protein_coding
ENSG00000028277	9.94469	0.313996	0.194911	1.61098	0.107185	0.444147	PGCp VS GFDp	non-DE	POU2F2	protein_coding
ENSG00000028310	12.8802	0.265597	0.129657	2.04846	0.0405148	0.282961	PGCp VS GFDp	non-DE	BRD9	protein_coding
ENSG00000028528	27.17	-0.0544791	0.0917225	-0.593956	0.552542	0.829275	PGCp VS GFDp	non-DE	SNX1	protein_coding
ENSG00000028839	5.47039	0.0589634	0.207683	0.283911	0.776479		PGCp VS GFDp	non-DE	TBPL1	protein_coding
ENSG00000029363	101.647	0.0839087	0.0527044	1.59206	0.111371	0.452254	PGCp VS GFDp	non-DE	BCLAF1	protein_coding
ENSG00000029364	20.6231	-0.0196786	0.103738	-0.189695	0.849548	0.956472	PGCp VS GFDp	non-DE	SLC39A9	protein_coding
ENSG00000029639	7.64654	-0.238319	0.173487	-1.37369	0.169536		PGCp VS GFDp	non-DE	TFB1M	protein_coding
ENSG00000029725	25.96	-0.158119	0.0968665	-1.63234	0.102607	0.438225	PGCp VS GFDp	non-DE	RABEP1	protein_coding
ENSG00000029993	11.3399	0.143011	0.154348	0.926544	0.354163	0.708058	PGCp VS GFDp	non-DE	HMGB3	protein_coding
ENSG00000030066	10.2281	0.0536889	0.150039	0.357833	0.720468	0.905239	PGCp VS GFDp	non-DE	NUP160	protein_coding
ENSG00000030110	36.459	0.291072	0.103664	2.80784	0.00498749	0.0958355	PGCp VS GFDp	non-DE	BAK1	protein_coding
ENSG00000030419	6.22156	0.232854	0.231995	1.0037	0.315523		PGCp VS GFDp	non-DE	IKZF2	protein_coding
ENSG00000030582	60.9016	0.00195799	0.0715612	0.0273611	0.978172	0.994808	PGCp VS GFDp	non-DE	GRN	protein_coding
ENSG00000031003	13.824	0.225527	0.134592	1.67563	0.0938103	0.421065	PGCp VS GFDp	non-DE	FAM13B	protein_coding
ENSG00000031698	39.1228	0.110732	0.0749888	1.47665	0.13977	0.498797	PGCp VS GFDp	non-DE	SARS1	protein_coding
ENSG00000031823	13.3018	0.0252473	0.128675	0.19621	0.844445	0.954891	PGCp VS GFDp	non-DE	RANBP3	protein_coding
ENSG00000032219	43.9385	-0.0235415	0.0811996	-0.289922	0.771876	0.926789	PGCp VS GFDp	non-DE	ARID4A	protein_coding
ENSG00000032389	7.72869	0.342424	0.160763	2.12999	0.0331725		PGCp VS GFDp	non-DE	EIPR1	protein_coding
ENSG00000032444	20.3627	-0.00861119	0.109082	-0.0789426	0.937078	0.982049	PGCp VS GFDp	non-DE	PNPLA6	protein_coding
ENSG00000032742	12.1605	-0.0640014	0.135577	-0.472068	0.636878	0.872936	PGCp VS GFDp	non-DE	IFT88	protein_coding
ENSG00000033011	7.91758	0.289474	0.179046	1.61676	0.105931		PGCp VS GFDp	non-DE	ALG1	protein_coding
ENSG00000033030	12.5235	0.362409	0.128442	2.82159	0.00477868	0.0941507	PGCp VS GFDp	non-DE	ZCCHC8	protein_coding
ENSG00000033050	7.20458	0.419953	0.181653	2.31184	0.0207864		PGCp VS GFDp	non-DE	ABCF2	protein_coding
ENSG00000033100	8.19838	0.0699061	0.160753	0.434866	0.66366		PGCp VS GFDp	non-DE	CHPF2	protein_coding
ENSG00000033170	23.5342	0.0084554	0.112957	0.0748551	0.94033	0.982562	PGCp VS GFDp	non-DE	FUT8	protein_coding
ENSG00000033178	44.2045	0.162557	0.0820192	1.98194	0.0474863	0.301863	PGCp VS GFDp	non-DE	UBA6	protein_coding
ENSG00000033327	8.04214	-0.0932751	0.159695	-0.584082	0.559165		PGCp VS GFDp	non-DE	GAB2	protein_coding
ENSG00000033627	35.291	-0.0671766	0.100571	-0.667954	0.504163	0.803217	PGCp VS GFDp	non-DE	ATP6V0A1	protein_coding
ENSG00000033800	42.499	-0.230373	0.0805014	-2.86172	0.00421342	0.0869168	PGCp VS GFDp	non-DE	PIAS1	protein_coding
ENSG00000033867	254.738	-0.0947409	0.148286	-0.638905	0.522884	0.814017	PGCp VS GFDp	non-DE	SLC4A7	protein_coding
ENSG00000034152	38.3509	0.164647	0.110558	1.48924	0.136425	0.49246	PGCp VS GFDp	non-DE	MAP2K3	protein_coding
ENSG00000034510	278.104	0.249313	0.0914686	2.72567	0.0064172	0.108695	PGCp VS GFDp	non-DE	TMSB10	protein_coding
ENSG00000034533	7.33264	-0.251073	0.173989	-1.44304	0.149009		PGCp VS GFDp	non-DE	ASTE1	protein_coding
ENSG00000034677	37.1698	0.0418526	0.0896339	0.466928	0.640551	0.873976	PGCp VS GFDp	non-DE	RNF19A	protein_coding
ENSG00000034713	28.9585	0.0237335	0.0912848	0.259994	0.794868	0.935966	PGCp VS GFDp	non-DE	GABARAPL2	protein_coding
ENSG00000035115	34.9133	-0.070346	0.116703	-0.602778	0.546656	0.826974	PGCp VS GFDp	non-DE	SH3YL1	protein_coding
ENSG00000035141	24.6808	-0.0608745	0.0944684	-0.64439	0.519323	0.812152	PGCp VS GFDp	non-DE	FAM136A	protein_coding
ENSG00000035403	28.0461	0.0522317	0.0920774	0.567259	0.570538	0.839981	PGCp VS GFDp	non-DE	VCL	protein_coding
ENSG00000035499	5.28396	0.446888	0.210069	2.12734	0.0333923		PGCp VS GFDp	non-DE	DEPDC1B	protein_coding
ENSG00000035664	23.7082	-0.18891	0.126293	-1.4958	0.134706	0.489068	PGCp VS GFDp	non-DE	DAPK2	protein_coding
ENSG00000035681	7.26803	-0.0291789	0.167363	-0.174345	0.861594		PGCp VS GFDp	non-DE	NSMAF	protein_coding
ENSG00000035687	19.2171	-0.116028	0.108934	-1.06512	0.286823	0.654662	PGCp VS GFDp	non-DE	ADSS2	protein_coding
ENSG00000035862	27.8029	-0.246359	0.130548	-1.88712	0.0591439	0.332742	PGCp VS GFDp	non-DE	TIMP2	protein_coding
ENSG00000035928	38.4668	-0.000940859	0.0838653	-0.0112187	0.991049	0.998979	PGCp VS GFDp	non-DE	RFC1	protein_coding
ENSG00000036054	22.5703	-0.129314	0.114313	-1.13123	0.257959	0.628989	PGCp VS GFDp	non-DE	TBC1D23	protein_coding
ENSG00000036257	29.9573	0.0374849	0.0923616	0.405849	0.684853	0.889681	PGCp VS GFDp	non-DE	CUL3	protein_coding
ENSG00000036473	44.5437	0.139505	0.0912076	1.52954	0.126132	0.475891	PGCp VS GFDp	non-DE	OTC	protein_coding
ENSG00000036549	11.7312	0.0416222	0.131234	0.317161	0.751122	0.917323	PGCp VS GFDp	non-DE	ZZZ3	protein_coding
ENSG00000036672	27.1291	-0.348346	0.163049	-2.13644	0.0326432	0.253746	PGCp VS GFDp	non-DE	USP2	protein_coding
ENSG00000037241	10.5782	0.317395	0.152343	2.08342	0.0372131	0.273644	PGCp VS GFDp	non-DE	RPL26L1	protein_coding
ENSG00000037474	13.6774	-0.0267285	0.122108	-0.218892	0.826734	0.947194	PGCp VS GFDp	non-DE	NSUN2	protein_coding
ENSG00000037637	9.25036	-0.00387389	0.156168	-0.0248059	0.98021	0.995531	PGCp VS GFDp	non-DE	FBXO42	protein_coding
ENSG00000037757	11.8353	-0.0218996	0.136132	-0.16087	0.872196	0.961496	PGCp VS GFDp	non-DE	MRI1	protein_coding
ENSG00000038002	6.41629	0.122739	0.190772	0.643381	0.519977		PGCp VS GFDp	non-DE	AGA	protein_coding
ENSG00000038210	25.4943	-0.111715	0.117447	-0.951198	0.341504	0.70114	PGCp VS GFDp	non-DE	PI4K2B	protein_coding
ENSG00000038219	87.0025	-0.0396241	0.064178	-0.61741	0.536965	0.82164	PGCp VS GFDp	non-DE	BOD1L1	protein_coding
ENSG00000038274	40.9982	-0.0351737	0.0856245	-0.41079	0.681227	0.888665	PGCp VS GFDp	non-DE	MAT2B	protein_coding
ENSG00000038358	7.80492	-0.126782	0.195937	-0.647054	0.517597		PGCp VS GFDp	non-DE	EDC4	protein_coding
ENSG00000038382	18.6252	0.0140005	0.116556	0.120118	0.90439	0.97061	PGCp VS GFDp	non-DE	TRIO	protein_coding
ENSG00000038427	14.505	-0.105487	0.170245	-0.619614	0.535512	0.820766	PGCp VS GFDp	non-DE	VCAN	protein_coding
ENSG00000038532	8.24595	0.0380592	0.152042	0.250321	0.802339		PGCp VS GFDp	non-DE	CLEC16A	protein_coding
ENSG00000039068	109.347	-0.0666135	0.068549	-0.971765	0.331168	0.69229	PGCp VS GFDp	non-DE	CDH1	protein_coding
ENSG00000039123	21.2691	-0.126112	0.12682	-0.994421	0.320018	0.682665	PGCp VS GFDp	non-DE	MTREX	protein_coding
ENSG00000039319	24.4681	-0.181598	0.103886	-1.74805	0.0804557	0.392717	PGCp VS GFDp	non-DE	ZFYVE16	protein_coding
ENSG00000039523	5.81557	-0.115826	0.182316	-0.635304	0.52523		PGCp VS GFDp	non-DE	RIPOR1	protein_coding
ENSG00000039560	10.2792	-0.336941	0.194596	-1.73149	0.083365	0.398814	PGCp VS GFDp	non-DE	RAI14	protein_coding
ENSG00000039650	14.1911	0.0632567	0.136323	0.464021	0.642633	0.875133	PGCp VS GFDp	non-DE	PNKP	protein_coding
ENSG00000040199	33.1309	-0.428975	0.149099	-2.87711	0.00401335	0.0842466	PGCp VS GFDp	non-DE	PHLPP2	protein_coding
ENSG00000040275	4.99742	0.324802	0.209219	1.55245	0.120555		PGCp VS GFDp	non-DE	SPDL1	protein_coding
ENSG00000040341	14.1881	-0.0446853	0.127478	-0.350534	0.725938	0.908224	PGCp VS GFDp	non-DE	STAU2	protein_coding
ENSG00000040487	5.49591	-0.486875	0.215658	-2.25763	0.023969		PGCp VS GFDp	non-DE	SLC66A1	protein_coding
ENSG00000040633	14.1683	0.0910614	0.1259	0.723282	0.469506	0.784193	PGCp VS GFDp	non-DE	PHF23	protein_coding
ENSG00000040933	12.6465	0.283472	0.149249	1.89933	0.0575215	0.327331	PGCp VS GFDp	non-DE	INPP4A	protein_coding
ENSG00000041353	7.25565	-0.0364441	0.18853	-0.193306	0.846719		PGCp VS GFDp	non-DE	RAB27B	protein_coding
ENSG00000041357	79.7064	0.306326	0.070474	4.34665	1.38231e-05	0.00391343	PGCp VS GFDp	non-DE	PSMA4	protein_coding
ENSG00000041802	21.3636	0.134873	0.116228	1.16041	0.24588	0.619349	PGCp VS GFDp	non-DE	LSG1	protein_coding
ENSG00000041880	15.5477	0.106312	0.133451	0.796635	0.425663	0.757403	PGCp VS GFDp	non-DE	PARP3	protein_coding
ENSG00000041982	6.54975	-0.180806	0.240798	-0.750864	0.452735		PGCp VS GFDp	non-DE	TNC	protein_coding
ENSG00000042286	6.93655	0.0728131	0.200903	0.362429	0.717031		PGCp VS GFDp	non-DE	AIFM2	protein_coding
ENSG00000042429	13.5501	-0.151011	0.130339	-1.15861	0.246617	0.619597	PGCp VS GFDp	non-DE	MED17	protein_coding
ENSG00000042445	73.926	-0.341456	0.106995	-3.19134	0.00141615	0.0473665	PGCp VS GFDp	non-DE	RETSAT	protein_coding
ENSG00000042493	10.8427	0.0487378	0.184456	0.264225	0.791607	0.934963	PGCp VS GFDp	non-DE	CAPG	protein_coding
ENSG00000042753	39.1317	0.0506138	0.0844542	0.599305	0.54897	0.827763	PGCp VS GFDp	non-DE	AP2S1	protein_coding
ENSG00000042980	12.8959	0.0723077	0.167837	0.430822	0.666598	0.884923	PGCp VS GFDp	non-DE	ADAM28	protein_coding
ENSG00000043039	4.89768	0.180194	0.209177	0.861443	0.388994		PGCp VS GFDp	non-DE	BARX2	protein_coding
ENSG00000043093	31.5457	-0.0642942	0.0894996	-0.718374	0.472527	0.785909	PGCp VS GFDp	non-DE	DCUN1D1	protein_coding
ENSG00000043143	12.2209	-0.182673	0.141018	-1.29539	0.195187	0.566879	PGCp VS GFDp	non-DE	JADE2	protein_coding
ENSG00000043462	8.73293	0.405814	0.183284	2.21413	0.02682	0.229345	PGCp VS GFDp	non-DE	LCP2	protein_coding
ENSG00000043591	4.71427	0.0811108	0.230989	0.351146	0.725479		PGCp VS GFDp	non-DE	ADRB1	protein_coding
ENSG00000044012	21.6164	-0.937567	0.305205	-3.07192	0.00212686	0.0598014	PGCp VS GFDp	non-DE	GUCA2B	protein_coding
ENSG00000044090	7.25268	-0.0967909	0.175179	-0.552527	0.580587		PGCp VS GFDp	non-DE	CUL7	protein_coding
ENSG00000044115	79.6085	0.109116	0.0713366	1.52959	0.126118	0.475891	PGCp VS GFDp	non-DE	CTNNA1	protein_coding
ENSG00000044446	18.5017	-0.0108542	0.116266	-0.0933569	0.92562	0.977146	PGCp VS GFDp	non-DE	PHKA2	protein_coding
ENSG00000044459	7.58158	0.0439621	0.174008	0.252645	0.800543		PGCp VS GFDp	non-DE	CNTLN	protein_coding
ENSG00000044574	182.132	0.3663	0.120727	3.03412	0.00241241	0.0653816	PGCp VS GFDp	non-DE	HSPA5	protein_coding
ENSG00000046604	123.72	-0.1586	0.0722279	-2.19583	0.028104	0.234262	PGCp VS GFDp	non-DE	DSG2	protein_coding
ENSG00000046651	46.9619	-0.0241709	0.107811	-0.224196	0.822605	0.945042	PGCp VS GFDp	non-DE	OFD1	protein_coding
ENSG00000046889	6.14032	-0.390841	0.199809	-1.95607	0.0504565		PGCp VS GFDp	non-DE	PREX2	protein_coding
ENSG00000047056	7.27355	0.148857	0.185041	0.804451	0.421137		PGCp VS GFDp	non-DE	WDR37	protein_coding
ENSG00000047188	23.6117	-0.16371	0.09649	-1.69665	0.0897628	0.412732	PGCp VS GFDp	non-DE	YTHDC2	protein_coding
ENSG00000047230	14.81	-0.362001	0.145297	-2.49145	0.0127224	0.157333	PGCp VS GFDp	non-DE	CTPS2	protein_coding
ENSG00000047249	8.00775	-0.140684	0.16451	-0.855167	0.392459		PGCp VS GFDp	non-DE	ATP6V1H	protein_coding
ENSG00000047315	29.6885	-0.0448892	0.0843742	-0.532025	0.594708	0.852487	PGCp VS GFDp	non-DE	POLR2B	protein_coding
ENSG00000047346	26.799	-0.0851899	0.102451	-0.831517	0.405681	0.746511	PGCp VS GFDp	non-DE	ATOSA	protein_coding
ENSG00000047365	37.3827	-0.0748069	0.0961646	-0.777905	0.436625	0.765905	PGCp VS GFDp	non-DE	ARAP2	protein_coding
ENSG00000047410	100.781	0.00760059	0.058229	0.130529	0.896148	0.967025	PGCp VS GFDp	non-DE	TPR	protein_coding
ENSG00000047457	7.5092	-0.32084	0.211986	-1.51349	0.130155		PGCp VS GFDp	non-DE	CP	protein_coding
ENSG00000047579	10.4574	0.133578	0.150546	0.887293	0.374921	0.722192	PGCp VS GFDp	non-DE	DTNBP1	protein_coding
ENSG00000047597	6.70025	-0.0763783	0.189551	-0.402942	0.686991		PGCp VS GFDp	non-DE	XK	protein_coding
ENSG00000047621	6.98115	0.233764	0.176838	1.32191	0.186198		PGCp VS GFDp	non-DE	C12orf4	protein_coding
ENSG00000047634	16.2296	-0.0105444	0.123259	-0.0855465	0.931827	0.979896	PGCp VS GFDp	non-DE	SCML1	protein_coding
ENSG00000047644	7.0475	-0.0153575	0.178283	-0.0861412	0.931354		PGCp VS GFDp	non-DE	WWC3	protein_coding
ENSG00000047849	57.4308	0.134326	0.0677039	1.98403	0.0472529	0.301496	PGCp VS GFDp	non-DE	MAP4	protein_coding
ENSG00000047932	16.5422	-0.0483691	0.117157	-0.412858	0.679711	0.888665	PGCp VS GFDp	non-DE	GOPC	protein_coding
ENSG00000048028	9.86933	-0.130868	0.159912	-0.818372	0.413145	0.7499	PGCp VS GFDp	non-DE	USP28	protein_coding
ENSG00000048140	9.30934	0.156993	0.152931	1.02656	0.304627	0.66895	PGCp VS GFDp	non-DE	TSPAN17	protein_coding
ENSG00000048162	11.9926	0.0341429	0.149548	0.228308	0.819407	0.943609	PGCp VS GFDp	non-DE	NOP16	protein_coding
ENSG00000048392	12.0516	-0.0653734	0.136317	-0.479568	0.631535	0.871706	PGCp VS GFDp	non-DE	RRM2B	protein_coding
ENSG00000048405	27.633	0.169019	0.0977419	1.72924	0.0837667	0.39953	PGCp VS GFDp	non-DE	ZNF800	protein_coding
ENSG00000048462	8.01732	0.586652	0.210283	2.78982	0.00527366		PGCp VS GFDp	non-DE	TNFRSF17	protein_coding
ENSG00000048471	8.51705	0.408316	0.177735	2.29733	0.0216001	0.205496	PGCp VS GFDp	non-DE	SNX29	protein_coding
ENSG00000048544	25.5756	0.113138	0.106395	1.06338	0.287611	0.655141	PGCp VS GFDp	non-DE	MRPS10	protein_coding
ENSG00000048649	54.7756	-0.0695614	0.0705407	-0.986118	0.324075	0.686687	PGCp VS GFDp	non-DE	RSF1	protein_coding
ENSG00000048707	28.955	-0.0600379	0.0941193	-0.637891	0.523545	0.814253	PGCp VS GFDp	non-DE	VPS13D	protein_coding
ENSG00000048740	31.0675	0.352066	0.129445	2.71982	0.0065317	0.10949	PGCp VS GFDp	non-DE	CELF2	protein_coding
ENSG00000048828	113.142	0.141284	0.0499926	2.8261	0.00471185	0.0933771	PGCp VS GFDp	non-DE	FAM120A	protein_coding
ENSG00000048991	9.59828	0.0586134	0.142947	0.410037	0.681779	0.888665	PGCp VS GFDp	non-DE	R3HDM1	protein_coding
ENSG00000049130	6.62674	-0.519746	0.208473	-2.4931	0.0126632		PGCp VS GFDp	non-DE	KITLG	protein_coding
ENSG00000049239	17.2632	-0.112815	0.137388	-0.821138	0.411568	0.749435	PGCp VS GFDp	non-DE	H6PD	protein_coding
ENSG00000049245	34.1815	0.126557	0.104019	1.21667	0.223731	0.596943	PGCp VS GFDp	non-DE	VAMP3	protein_coding
ENSG00000049246	18.3845	-0.142348	0.240602	-0.591634	0.554096	0.829992	PGCp VS GFDp	non-DE	PER3	protein_coding
ENSG00000049323	10.3329	-0.2231	0.188042	-1.18644	0.235449	0.609537	PGCp VS GFDp	non-DE	LTBP1	protein_coding
ENSG00000049449	27.1502	0.108746	0.113645	0.956886	0.338625	0.699581	PGCp VS GFDp	non-DE	RCN1	protein_coding
ENSG00000049541	6.13444	0.105771	0.181322	0.583332	0.55967		PGCp VS GFDp	non-DE	RFC2	protein_coding
ENSG00000049618	91.1845	-0.0490202	0.0597649	-0.820218	0.412092	0.749435	PGCp VS GFDp	non-DE	ARID1B	protein_coding
ENSG00000049656	73.6505	0.0696691	0.0687349	1.01359	0.310778	0.675496	PGCp VS GFDp	non-DE	CLPTM1L	protein_coding
ENSG00000049759	26.7212	-0.087597	0.101105	-0.866398	0.386272	0.731582	PGCp VS GFDp	non-DE	NEDD4L	protein_coding
ENSG00000049860	26.2717	-0.0541584	0.101129	-0.535538	0.592278	0.850641	PGCp VS GFDp	non-DE	HEXB	protein_coding
ENSG00000050130	11.9137	0.0985459	0.126199	0.780875	0.434876	0.764699	PGCp VS GFDp	non-DE	JKAMP	protein_coding
ENSG00000050165	5.19673	-0.2631	0.251828	-1.04476	0.296134		PGCp VS GFDp	non-DE	DKK3	protein_coding
ENSG00000050327	21.8611	-0.254858	0.148612	-1.71492	0.0863595	0.406274	PGCp VS GFDp	non-DE	ARHGEF5	protein_coding
ENSG00000050344	5.68874	0.314763	0.182658	1.72324	0.0848456		PGCp VS GFDp	non-DE	NFE2L3	protein_coding
ENSG00000050393	33.2342	-0.137534	0.105583	-1.30261	0.192706	0.565562	PGCp VS GFDp	non-DE	MCUR1	protein_coding
ENSG00000050405	185.833	0.156752	0.0582466	2.69118	0.00712	0.116148	PGCp VS GFDp	non-DE	LIMA1	protein_coding
ENSG00000050426	24.4062	-0.0876033	0.104038	-0.842034	0.399769	0.743424	PGCp VS GFDp	non-DE	LETMD1	protein_coding
ENSG00000050748	11.3854	0.151654	0.138984	1.09116	0.275203	0.646571	PGCp VS GFDp	non-DE	MAPK9	protein_coding
ENSG00000050820	23.9041	-0.0458345	0.113788	-0.402807	0.68709	0.890397	PGCp VS GFDp	non-DE	BCAR1	protein_coding
ENSG00000051009	44.0921	0.0327967	0.0928286	0.353304	0.723861	0.907102	PGCp VS GFDp	non-DE	FHIP1B	protein_coding
ENSG00000051108	62.3576	0.403481	0.0989113	4.07922	4.51872e-05	0.00893253	PGCp VS GFDp	non-DE	HERPUD1	protein_coding
ENSG00000051341	6.92672	0.19449	0.195999	0.992298	0.321052		PGCp VS GFDp	non-DE	POLQ	protein_coding
ENSG00000051382	21.7237	-0.105671	0.104795	-1.00836	0.313283	0.677482	PGCp VS GFDp	non-DE	PIK3CB	protein_coding
ENSG00000051523	86.4472	0.312603	0.0957782	3.26383	0.00109918	0.0418466	PGCp VS GFDp	non-DE	CYBA	protein_coding
ENSG00000051596	7.3425	0.0778311	0.192918	0.403442	0.686623		PGCp VS GFDp	non-DE	THOC3	protein_coding
ENSG00000051620	54.9771	-0.0437682	0.070097	-0.624394	0.532369	0.818864	PGCp VS GFDp	non-DE	HEBP2	protein_coding
ENSG00000051825	13.0911	0.173969	0.128404	1.35486	0.175463	0.542707	PGCp VS GFDp	non-DE	MPHOSPH9	protein_coding
ENSG00000052126	29.9841	-0.0755473	0.0852395	-0.886295	0.375459	0.722192	PGCp VS GFDp	non-DE	PLEKHA5	protein_coding
ENSG00000052344	90.1924	-0.0726629	0.0723943	-1.00371	0.315518	0.679097	PGCp VS GFDp	non-DE	PRSS8	protein_coding
ENSG00000052723	16.681	-0.0361935	0.1175	-0.308028	0.758061	0.920378	PGCp VS GFDp	non-DE	SIKE1	protein_coding
ENSG00000052749	4.77494	0.154746	0.233399	0.663013	0.507323		PGCp VS GFDp	non-DE	RRP12	protein_coding
ENSG00000052795	11.8801	-0.0591224	0.133983	-0.441269	0.659018	0.881681	PGCp VS GFDp	non-DE	FNIP2	protein_coding
ENSG00000052802	25.2275	-0.0967729	0.151978	-0.636754	0.524285	0.814253	PGCp VS GFDp	non-DE	MSMO1	protein_coding
ENSG00000052841	43.4415	-0.104446	0.0885051	-1.18011	0.237955	0.612622	PGCp VS GFDp	non-DE	TTC17	protein_coding
ENSG00000053254	78.1634	-0.431193	0.108261	-3.98291	6.80767e-05	0.010182	PGCp VS GFDp	non-DE	FOXN3	protein_coding
ENSG00000053371	49.5371	-0.0864758	0.0945031	-0.915058	0.360161	0.712781	PGCp VS GFDp	non-DE	AKR7A2	protein_coding
ENSG00000053372	12.3769	0.173646	0.145935	1.18989	0.234091	0.607528	PGCp VS GFDp	non-DE	MRTO4	protein_coding
ENSG00000053501	6.62575	-0.0744975	0.195485	-0.381091	0.703136		PGCp VS GFDp	non-DE	USE1	protein_coding
ENSG00000053747	31.415	-0.378288	0.160911	-2.35091	0.0187274	0.191798	PGCp VS GFDp	non-DE	LAMA3	protein_coding
ENSG00000053770	32.6182	-0.0658555	0.0890064	-0.739896	0.459363	0.778091	PGCp VS GFDp	non-DE	AP5M1	protein_coding
ENSG00000053900	11.6819	0.0355683	0.130913	0.271693	0.785858	0.934013	PGCp VS GFDp	non-DE	ANAPC4	protein_coding
ENSG00000053918	22.8198	0.080169	0.114183	0.702112	0.482609	0.792363	PGCp VS GFDp	non-DE	KCNQ1	protein_coding
ENSG00000054116	15.2903	0.0313001	0.115792	0.270313	0.786919	0.934013	PGCp VS GFDp	non-DE	TRAPPC3	protein_coding
ENSG00000054118	75.3927	0.0154354	0.0649143	0.237781	0.812051	0.941682	PGCp VS GFDp	non-DE	THRAP3	protein_coding
ENSG00000054148	52.6936	-0.0306833	0.0744986	-0.411864	0.680439	0.888665	PGCp VS GFDp	non-DE	PHPT1	protein_coding
ENSG00000054219	25.76	0.122051	0.115106	1.06033	0.288993	0.655991	PGCp VS GFDp	non-DE	LY75	protein_coding
ENSG00000054267	61.926	-0.0863102	0.0746304	-1.1565	0.247476	0.619807	PGCp VS GFDp	non-DE	ARID4B	protein_coding
ENSG00000054282	20.3349	-0.178813	0.113817	-1.57106	0.11617	0.458998	PGCp VS GFDp	non-DE	SDCCAG8	protein_coding
ENSG00000054523	42.1409	-0.0981355	0.0729754	-1.34477	0.178698	0.545242	PGCp VS GFDp	non-DE	KIF1B	protein_coding
ENSG00000054611	24.4386	-0.225282	0.105361	-2.13819	0.0325009	0.253328	PGCp VS GFDp	non-DE	TBC1D22A	protein_coding
ENSG00000054654	132.768	0.0408939	0.0736915	0.554933	0.57894	0.846296	PGCp VS GFDp	non-DE	SYNE2	protein_coding
ENSG00000054690	22.802	-0.0748753	0.10729	-0.697881	0.485252	0.794287	PGCp VS GFDp	non-DE	PLEKHH1	protein_coding
ENSG00000054793	14.2097	-0.0538202	0.133537	-0.403035	0.686923	0.890326	PGCp VS GFDp	non-DE	ATP9A	protein_coding
ENSG00000054965	7.89822	-0.0932621	0.154356	-0.6042	0.54571		PGCp VS GFDp	non-DE	FAM168A	protein_coding
ENSG00000054983	18.118	-0.322166	0.152026	-2.11916	0.0340773	0.260744	PGCp VS GFDp	non-DE	GALC	protein_coding
ENSG00000055044	38.521	0.155346	0.0895234	1.73526	0.0826955	0.397898	PGCp VS GFDp	non-DE	NOP58	protein_coding
ENSG00000055070	33.5172	0.0882739	0.0838728	1.05247	0.292582	0.657398	PGCp VS GFDp	non-DE	SZRD1	protein_coding
ENSG00000055130	15.4075	0.0740445	0.115509	0.641026	0.521506	0.813615	PGCp VS GFDp	non-DE	CUL1	protein_coding
ENSG00000055147	8.03197	0.11039	0.159981	0.69002	0.490182		PGCp VS GFDp	non-DE	FAM114A2	protein_coding
ENSG00000055163	10.5829	0.033231	0.163267	0.203537	0.838715	0.951952	PGCp VS GFDp	non-DE	CYFIP2	protein_coding
ENSG00000055208	25.8146	-0.140427	0.0951375	-1.47605	0.139932	0.498915	PGCp VS GFDp	non-DE	TAB2	protein_coding
ENSG00000055211	21.0107	-0.0740767	0.110321	-0.671465	0.501924	0.80272	PGCp VS GFDp	non-DE	GINM1	protein_coding
ENSG00000055332	55.45	0.113936	0.07064	1.61291	0.106764	0.444069	PGCp VS GFDp	non-DE	EIF2AK2	protein_coding
ENSG00000055483	20.9122	0.171307	0.105345	1.62616	0.103916	0.44077	PGCp VS GFDp	non-DE	USP36	protein_coding
ENSG00000055609	105.699	-0.0249428	0.0543303	-0.459097	0.646165	0.876936	PGCp VS GFDp	non-DE	KMT2C	protein_coding
ENSG00000055732	12.022	-0.21071	0.169405	-1.24382	0.213565	0.585182	PGCp VS GFDp	non-DE	MCOLN3	protein_coding
ENSG00000055917	34.8269	-0.0765201	0.0837355	-0.913831	0.360806	0.712895	PGCp VS GFDp	non-DE	PUM2	protein_coding
ENSG00000055950	14.1008	0.0262443	0.121603	0.215819	0.829129	0.948139	PGCp VS GFDp	non-DE	MRPL43	protein_coding
ENSG00000056050	12.4322	0.0543078	0.142102	0.382174	0.702332	0.899004	PGCp VS GFDp	non-DE	HPF1	protein_coding
ENSG00000056097	57.8086	0.0154152	0.0627227	0.245768	0.805862	0.940725	PGCp VS GFDp	non-DE	ZFR	protein_coding
ENSG00000056586	21.4893	0.0559119	0.0996737	0.560949	0.574832	0.84352	PGCp VS GFDp	non-DE	RC3H2	protein_coding
ENSG00000056972	13.0317	-0.267554	0.127859	-2.09256	0.0363881	0.271865	PGCp VS GFDp	non-DE	TRAF3IP2	protein_coding
ENSG00000057252	9.85499	0.231364	0.149212	1.55056	0.121006	0.467226	PGCp VS GFDp	non-DE	SOAT1	protein_coding
ENSG00000057294	28.5564	-0.142638	0.0939024	-1.519	0.128761	0.480958	PGCp VS GFDp	non-DE	PKP2	protein_coding
ENSG00000057608	118.683	-0.0257447	0.0574384	-0.448214	0.653999	0.878835	PGCp VS GFDp	non-DE	GDI2	protein_coding
ENSG00000057657	28.2474	0.272612	0.134591	2.02549	0.0428175	0.289838	PGCp VS GFDp	non-DE	PRDM1	protein_coding
ENSG00000057663	15.0776	-0.0557931	0.119564	-0.466637	0.64076	0.87408	PGCp VS GFDp	non-DE	ATG5	protein_coding
ENSG00000057704	24.433	0.103034	0.13821	0.74549	0.455975	0.775981	PGCp VS GFDp	non-DE	TMCC3	protein_coding
ENSG00000057757	12.5102	-0.120977	0.140201	-0.862885	0.388201	0.733282	PGCp VS GFDp	non-DE	PITHD1	protein_coding
ENSG00000057935	10.5616	-0.0900833	0.143542	-0.627575	0.530283	0.818213	PGCp VS GFDp	non-DE	MTA3	protein_coding
ENSG00000058063	24.6272	-0.0448305	0.0974672	-0.459954	0.645549	0.876845	PGCp VS GFDp	non-DE	ATP11B	protein_coding
ENSG00000058262	59.7257	0.0990928	0.0815401	1.21526	0.224265	0.597362	PGCp VS GFDp	non-DE	SEC61A1	protein_coding
ENSG00000058272	68.96	0.109929	0.0656358	1.67483	0.0939684	0.421078	PGCp VS GFDp	non-DE	PPP1R12A	protein_coding
ENSG00000058600	9.3722	-0.185079	0.156954	-1.1792	0.23832	0.612622	PGCp VS GFDp	non-DE	POLR3E	protein_coding
ENSG00000058668	14.577	-0.146166	0.129141	-1.13183	0.257704	0.628989	PGCp VS GFDp	non-DE	ATP2B4	protein_coding
ENSG00000058673	97.7555	-0.102089	0.0633986	-1.61028	0.107338	0.444548	PGCp VS GFDp	non-DE	ZC3H11A	protein_coding
ENSG00000058729	7.60207	0.0112617	0.173945	0.0647426	0.948379		PGCp VS GFDp	non-DE	RIOK2	protein_coding
ENSG00000058799	6.4631	0.0168358	0.183369	0.091814	0.926846		PGCp VS GFDp	non-DE	YIPF1	protein_coding
ENSG00000058804	7.28312	0.154676	0.187642	0.824314	0.409761		PGCp VS GFDp	non-DE	NDC1	protein_coding
ENSG00000059122	6.13047	0.242846	0.188036	1.29149	0.196534		PGCp VS GFDp	non-DE	FLYWCH1	protein_coding
ENSG00000059145	9.93879	-0.113081	0.161353	-0.700828	0.483411	0.792877	PGCp VS GFDp	non-DE	UNKL	protein_coding
ENSG00000059378	22.9874	0.29201	0.106986	2.72943	0.00634444	0.107911	PGCp VS GFDp	non-DE	PARP12	protein_coding
ENSG00000059573	45.9407	-0.268291	0.0958604	-2.79877	0.00512972	0.0968742	PGCp VS GFDp	non-DE	ALDH18A1	protein_coding
ENSG00000059588	12.5582	0.0372136	0.141337	0.263298	0.792321	0.934963	PGCp VS GFDp	non-DE	TARBP1	protein_coding
ENSG00000059691	5.09326	0.269954	0.198624	1.35912	0.174108		PGCp VS GFDp	non-DE	GATB	protein_coding
ENSG00000059728	74.6665	0.144141	0.130977	1.10051	0.27111	0.64323	PGCp VS GFDp	non-DE	MXD1	protein_coding
ENSG00000059758	7.57467	0.0548509	0.167886	0.326715	0.743883		PGCp VS GFDp	non-DE	CDK17	protein_coding
ENSG00000059769	13.7971	0.0808136	0.130034	0.621483	0.534282	0.819447	PGCp VS GFDp	non-DE	DNAJC25	protein_coding
ENSG00000060069	7.58517	-0.19768	0.17065	-1.15839	0.246703		PGCp VS GFDp	non-DE	CTDP1	protein_coding
ENSG00000060138	34.7329	0.17717	0.100231	1.76763	0.0771234	0.386762	PGCp VS GFDp	non-DE	YBX3	protein_coding
ENSG00000060237	44.2192	0.0227586	0.0754756	0.301536	0.763006	0.922848	PGCp VS GFDp	non-DE	WNK1	protein_coding
ENSG00000060339	63.8339	-0.00134277	0.0698962	-0.0192109	0.984673	0.996489	PGCp VS GFDp	non-DE	CCAR1	protein_coding
ENSG00000060491	24.5113	0.0412866	0.108759	0.379617	0.704229	0.899317	PGCp VS GFDp	non-DE	OGFR	protein_coding
ENSG00000060566	121.912	-0.323738	0.13063	-2.47829	0.0132014	0.159357	PGCp VS GFDp	non-DE	CREB3L3	protein_coding
ENSG00000060688	8.88028	0.340601	0.163677	2.08093	0.0374404	0.274319	PGCp VS GFDp	non-DE	SNRNP40	protein_coding
ENSG00000060749	12.6341	-0.122041	0.133027	-0.917415	0.358925	0.711656	PGCp VS GFDp	non-DE	QSER1	protein_coding
ENSG00000060762	33.6766	0.101968	0.0974189	1.04669	0.295241	0.660191	PGCp VS GFDp	non-DE	MPC1	protein_coding
ENSG00000060971	141.739	-0.246682	0.129269	-1.90829	0.0563536	0.325613	PGCp VS GFDp	non-DE	ACAA1	protein_coding
ENSG00000061273	11.7651	0.11377	0.157702	0.721425	0.470648	0.784546	PGCp VS GFDp	non-DE	HDAC7	protein_coding
ENSG00000061676	56.7627	-0.225393	0.0884896	-2.54711	0.0108619	0.147435	PGCp VS GFDp	non-DE	NCKAP1	protein_coding
ENSG00000061794	31.3954	0.164366	0.0833149	1.97283	0.0485151	0.305182	PGCp VS GFDp	non-DE	MRPS35	protein_coding
ENSG00000061936	35.2679	-0.0878693	0.0833116	-1.05471	0.291559	0.657148	PGCp VS GFDp	non-DE	SFSWAP	protein_coding
ENSG00000061938	8.78488	-0.204269	0.152736	-1.3374	0.181093	0.549377	PGCp VS GFDp	non-DE	TNK2	protein_coding
ENSG00000061987	35.6423	0.127385	0.0919642	1.38516	0.166004	0.533623	PGCp VS GFDp	non-DE	MON2	protein_coding
ENSG00000062194	60.7845	-0.0259238	0.0705211	-0.367604	0.713169	0.901762	PGCp VS GFDp	non-DE	GPBP1	protein_coding
ENSG00000062282	19.4943	-0.979129	0.327402	-2.9906	0.0027843	0.069406	PGCp VS GFDp	non-DE	DGAT2	protein_coding
ENSG00000062485	45.8347	0.0244687	0.0760788	0.321623	0.747738	0.916482	PGCp VS GFDp	non-DE	CS	protein_coding
ENSG00000062524	13.5174	-0.272803	0.154473	-1.76602	0.0773924	0.386998	PGCp VS GFDp	non-DE	LTK	protein_coding
ENSG00000062582	26.2943	-0.00968346	0.0960209	-0.100847	0.919672	0.975823	PGCp VS GFDp	non-DE	MRPS24	protein_coding
ENSG00000062598	5.00581	0.106904	0.195735	0.546165	0.584952		PGCp VS GFDp	non-DE	ELMO2	protein_coding
ENSG00000062650	35.9971	-0.0531777	0.0865276	-0.614575	0.538836	0.822363	PGCp VS GFDp	non-DE	WAPL	protein_coding
ENSG00000062716	71.2234	0.318171	0.0820758	3.87655	0.000105946	0.0118811	PGCp VS GFDp	non-DE	VMP1	protein_coding
ENSG00000062725	16.2348	-0.0828881	0.119561	-0.693271	0.488139	0.794931	PGCp VS GFDp	non-DE	APPBP2	protein_coding
ENSG00000062822	5.12609	0.0307386	0.210976	0.145697	0.884161		PGCp VS GFDp	non-DE	POLD1	protein_coding
ENSG00000063046	173.205	-0.175432	0.0535687	-3.27489	0.00105704	0.0412642	PGCp VS GFDp	non-DE	EIF4B	protein_coding
ENSG00000063169	6.01481	-0.138763	0.200037	-0.693688	0.487878		PGCp VS GFDp	non-DE	BICRA	protein_coding
ENSG00000063176	24.7257	-0.144699	0.103016	-1.40462	0.160134	0.525181	PGCp VS GFDp	non-DE	SPHK2	protein_coding
ENSG00000063177	315.122	0.0753727	0.0518044	1.45495	0.145684	0.507174	PGCp VS GFDp	non-DE	RPL18	protein_coding
ENSG00000063241	21.7852	0.122314	0.121478	1.00689	0.31399	0.677747	PGCp VS GFDp	non-DE	ISOC2	protein_coding
ENSG00000063244	21.7066	-0.0462452	0.102162	-0.452664	0.650791	0.877553	PGCp VS GFDp	non-DE	U2AF2	protein_coding
ENSG00000063245	89.3293	-0.0480472	0.0621848	-0.772651	0.439729	0.767559	PGCp VS GFDp	non-DE	EPN1	protein_coding
ENSG00000063322	14.6396	0.0243391	0.129103	0.188524	0.850466	0.956628	PGCp VS GFDp	non-DE	MED29	protein_coding
ENSG00000063587	7.23931	0.30415	0.209264	1.45343	0.146106		PGCp VS GFDp	non-DE	ZNF275	protein_coding
ENSG00000063601	5.44103	-0.0882605	0.186466	-0.473334	0.635975		PGCp VS GFDp	non-DE	MTMR1	protein_coding
ENSG00000063854	28.1073	-0.0362528	0.0911887	-0.397558	0.690956	0.892096	PGCp VS GFDp	non-DE	HAGH	protein_coding
ENSG00000063978	15.6063	0.0975381	0.113649	0.858242	0.390759	0.735184	PGCp VS GFDp	non-DE	RNF4	protein_coding
ENSG00000064012	18.7982	0.0373953	0.104826	0.356737	0.721289	0.905552	PGCp VS GFDp	non-DE	CASP8	protein_coding
ENSG00000064042	8.5939	-0.233405	0.170014	-1.37285	0.169798	0.535857	PGCp VS GFDp	non-DE	LIMCH1	protein_coding
ENSG00000064102	7.32309	-0.0794528	0.170603	-0.465717	0.641418		PGCp VS GFDp	non-DE	INTS13	protein_coding
ENSG00000064115	20.7219	0.0764846	0.114106	0.670294	0.50267	0.80272	PGCp VS GFDp	non-DE	TM7SF3	protein_coding
ENSG00000064270	37.6233	0.0478933	0.0998369	0.479715	0.63143	0.871706	PGCp VS GFDp	non-DE	ATP2C2	protein_coding
ENSG00000064313	18.1309	0.130901	0.107775	1.21458	0.224526	0.59766	PGCp VS GFDp	non-DE	TAF2	protein_coding
ENSG00000064393	78.1713	-0.0612747	0.0691255	-0.886426	0.375388	0.722192	PGCp VS GFDp	non-DE	HIPK2	protein_coding
ENSG00000064419	19.7613	-0.0436688	0.113339	-0.385294	0.700019	0.89747	PGCp VS GFDp	non-DE	TNPO3	protein_coding
ENSG00000064490	12.2811	-0.0285926	0.134338	-0.212842	0.83145	0.949151	PGCp VS GFDp	non-DE	RFXANK	protein_coding
ENSG00000064545	6.24995	0.257689	0.185113	1.39206	0.163903		PGCp VS GFDp	non-DE	TMEM161A	protein_coding
ENSG00000064601	50.8342	-0.0505748	0.0865318	-0.584465	0.558907	0.83234	PGCp VS GFDp	non-DE	CTSA	protein_coding
ENSG00000064607	34.2324	0.053645	0.0914425	0.586653	0.557437	0.831948	PGCp VS GFDp	non-DE	SUGP2	protein_coding
ENSG00000064651	165.156	0.117827	0.143683	0.820051	0.412187	0.749435	PGCp VS GFDp	non-DE	SLC12A2	protein_coding
ENSG00000064652	13.2098	-0.0569764	0.146115	-0.389943	0.696578	0.89552	PGCp VS GFDp	non-DE	SNX24	protein_coding
ENSG00000064666	14.9385	0.200197	0.141435	1.41547	0.156929	0.522668	PGCp VS GFDp	non-DE	CNN2	protein_coding
ENSG00000064687	4.93112	0.324759	0.219919	1.47672	0.139751		PGCp VS GFDp	non-DE	ABCA7	protein_coding
ENSG00000064703	5.65401	0.0212435	0.186002	0.114211	0.909071		PGCp VS GFDp	non-DE	DDX20	protein_coding
ENSG00000064726	13.724	-0.0766912	0.142484	-0.538245	0.590408	0.849403	PGCp VS GFDp	non-DE	BTBD1	protein_coding
ENSG00000064763	6.99376	0.0155029	0.182916	0.0847543	0.932457		PGCp VS GFDp	non-DE	FAR2	protein_coding
ENSG00000064787	25.516	0.00269963	0.128919	0.0209404	0.983293	0.996311	PGCp VS GFDp	non-DE	BCAS1	protein_coding
ENSG00000064932	9.37141	0.495901	0.16503	3.00492	0.00265652	0.0687096	PGCp VS GFDp	non-DE	SBNO2	protein_coding
ENSG00000064933	9.38964	-0.0115301	0.169103	-0.0681839	0.945639	0.984384	PGCp VS GFDp	non-DE	PMS1	protein_coding
ENSG00000064961	21.4465	0.143252	0.107068	1.33795	0.180913	0.549253	PGCp VS GFDp	non-DE	HMG20B	protein_coding
ENSG00000064995	13.0583	-0.322568	0.127725	-2.52549	0.0115536	0.151521	PGCp VS GFDp	non-DE	TAF11	protein_coding
ENSG00000064999	15.3199	0.10175	0.113116	0.899522	0.368375	0.717294	PGCp VS GFDp	non-DE	ANKS1A	protein_coding
ENSG00000065000	57.662	0.184733	0.0676345	2.73135	0.00630758	0.107527	PGCp VS GFDp	non-DE	AP3D1	protein_coding
ENSG00000065029	7.48265	0.100963	0.164906	0.612242	0.540377		PGCp VS GFDp	non-DE	ZNF76	protein_coding
ENSG00000065054	8.48076	0.263588	0.206045	1.27928	0.2008	0.571508	PGCp VS GFDp	non-DE	NHERF2	protein_coding
ENSG00000065057	4.85938	-0.197745	0.200572	-0.985908	0.324178		PGCp VS GFDp	non-DE	NTHL1	protein_coding
ENSG00000065060	8.41691	-0.0798136	0.163096	-0.489367	0.624582	0.868321	PGCp VS GFDp	non-DE	BLTP3A	protein_coding
ENSG00000065135	33.1263	0.151256	0.0832487	1.81691	0.0692301	0.364885	PGCp VS GFDp	non-DE	GNAI3	protein_coding
ENSG00000065150	20.0148	0.0325603	0.119807	0.271772	0.785798	0.934013	PGCp VS GFDp	non-DE	IPO5	protein_coding
ENSG00000065154	302.573	-0.287014	0.0876756	-3.27358	0.00106193	0.0412642	PGCp VS GFDp	non-DE	OAT	protein_coding
ENSG00000065183	7.77315	0.200583	0.174228	1.15127	0.249623		PGCp VS GFDp	non-DE	WDR3	protein_coding
ENSG00000065243	81.8311	-0.00930627	0.0678267	-0.137207	0.890867	0.966404	PGCp VS GFDp	non-DE	PKN2	protein_coding
ENSG00000065268	14.1613	0.0916528	0.139724	0.655955	0.511853	0.809072	PGCp VS GFDp	non-DE	WDR18	protein_coding
ENSG00000065308	19.8234	0.28408	0.120654	2.35451	0.0185473	0.191526	PGCp VS GFDp	non-DE	TRAM2	protein_coding
ENSG00000065325	5.56659	-0.62762	0.221987	-2.82729	0.00469439		PGCp VS GFDp	non-DE	GLP2R	protein_coding
ENSG00000065357	44.4515	-0.0833299	0.0986586	-0.844629	0.398318	0.741886	PGCp VS GFDp	non-DE	DGKA	protein_coding
ENSG00000065361	96.104	-0.326075	0.0736159	-4.42941	9.44925e-06	0.00317355	PGCp VS GFDp	non-DE	ERBB3	protein_coding
ENSG00000065413	17.1945	0.245113	0.139713	1.75441	0.0793601	0.390737	PGCp VS GFDp	non-DE	ANKRD44	protein_coding
ENSG00000065427	29.106	0.150844	0.0958744	1.57335	0.115638	0.458998	PGCp VS GFDp	non-DE	KARS1	protein_coding
ENSG00000065457	5.8744	0.327574	0.193416	1.69362	0.0903372		PGCp VS GFDp	non-DE	ADAT1	protein_coding
ENSG00000065485	7.44268	0.11179	0.167348	0.668009	0.504128		PGCp VS GFDp	non-DE	PDIA5	protein_coding
ENSG00000065491	6.88201	-0.0149277	0.186023	-0.0802463	0.936041		PGCp VS GFDp	non-DE	TBC1D22B	protein_coding
ENSG00000065518	54.9269	0.207492	0.07744	2.67939	0.00737558	0.118114	PGCp VS GFDp	non-DE	NDUFB4	protein_coding
ENSG00000065526	64.1429	-0.0243898	0.068042	-0.358453	0.720005	0.904844	PGCp VS GFDp	non-DE	SPEN	protein_coding
ENSG00000065534	46.0507	0.0493193	0.171826	0.287031	0.774089	0.9279	PGCp VS GFDp	non-DE	MYLK	protein_coding
ENSG00000065548	51.114	0.0775757	0.0674106	1.15079	0.249817	0.62254	PGCp VS GFDp	non-DE	ZC3H15	protein_coding
ENSG00000065559	12.9529	0.0559898	0.134924	0.414972	0.678162	0.888665	PGCp VS GFDp	non-DE	MAP2K4	protein_coding
ENSG00000065613	61.8654	0.00916949	0.0666206	0.137637	0.890527	0.966323	PGCp VS GFDp	non-DE	SLK	protein_coding
ENSG00000065615	10.5882	-0.000883303	0.153565	-0.00575199	0.995411	0.999617	PGCp VS GFDp	non-DE	CYB5R4	protein_coding
ENSG00000065618	18.1712	0.0138113	0.204838	0.0674253	0.946243	0.984697	PGCp VS GFDp	non-DE	COL17A1	protein_coding
ENSG00000065621	9.58526	0.0890211	0.162319	0.548433	0.583395	0.847918	PGCp VS GFDp	non-DE	GSTO2	protein_coding
ENSG00000065717	6.56601	0.296553	0.206817	1.43389	0.151602		PGCp VS GFDp	non-DE	TLE2	protein_coding
ENSG00000065809	23.1846	0.294841	0.107497	2.7428	0.00609179	0.105436	PGCp VS GFDp	non-DE	FAM107B	protein_coding
ENSG00000065882	18.3905	-0.192722	0.112276	-1.7165	0.0860702	0.405877	PGCp VS GFDp	non-DE	TBC1D1	protein_coding
ENSG00000065883	44.5134	-0.0302895	0.0780103	-0.388275	0.697812	0.896234	PGCp VS GFDp	non-DE	CDK13	protein_coding
ENSG00000065911	13.0867	0.291671	0.147221	1.98118	0.0475714	0.302055	PGCp VS GFDp	non-DE	MTHFD2	protein_coding
ENSG00000065970	5.49319	-0.0478962	0.195933	-0.244452	0.80688		PGCp VS GFDp	non-DE	FOXJ2	protein_coding
ENSG00000065978	227.823	0.136116	0.0626184	2.17374	0.0297248	0.240437	PGCp VS GFDp	non-DE	YBX1	protein_coding
ENSG00000065989	5.61584	0.192156	0.198752	0.966814	0.333637		PGCp VS GFDp	non-DE	PDE4A	protein_coding
ENSG00000066027	25.9279	0.114289	0.0941581	1.2138	0.224826	0.598253	PGCp VS GFDp	non-DE	PPP2R5A	protein_coding
ENSG00000066044	18.774	0.13996	0.106043	1.31984	0.186887	0.557987	PGCp VS GFDp	non-DE	ELAVL1	protein_coding
ENSG00000066084	10.8431	0.195269	0.137187	1.42338	0.154626	0.520971	PGCp VS GFDp	non-DE	DIP2B	protein_coding
ENSG00000066117	19.3987	0.0650476	0.109325	0.594995	0.551847	0.829275	PGCp VS GFDp	non-DE	SMARCD1	protein_coding
ENSG00000066135	29.1687	0.0259586	0.0969858	0.267654	0.788966	0.934249	PGCp VS GFDp	non-DE	KDM4A	protein_coding
ENSG00000066136	14.0403	-0.185713	0.130086	-1.42762	0.153401	0.519415	PGCp VS GFDp	non-DE	NFYC	protein_coding
ENSG00000066248	24.4647	-0.279418	0.110653	-2.52517	0.0115643	0.151521	PGCp VS GFDp	non-DE	NGEF	protein_coding
ENSG00000066279	34.4179	0.266174	0.123687	2.152	0.0313972	0.248637	PGCp VS GFDp	non-DE	ASPM	protein_coding
ENSG00000066294	8.09169	0.19364	0.214722	0.901815	0.367155		PGCp VS GFDp	non-DE	CD84	protein_coding
ENSG00000066322	22.8749	-0.0983686	0.112362	-0.875461	0.381323	0.727322	PGCp VS GFDp	non-DE	ELOVL1	protein_coding
ENSG00000066379	10.9788	-0.0787806	0.137925	-0.571184	0.567875	0.838625	PGCp VS GFDp	non-DE	POLR1H	protein_coding
ENSG00000066422	14.5882	-0.0489695	0.123162	-0.3976	0.690925	0.892096	PGCp VS GFDp	non-DE	ZBTB11	protein_coding
ENSG00000066427	14.8871	0.0104763	0.122506	0.0855168	0.931851	0.979896	PGCp VS GFDp	non-DE	ATXN3	protein_coding
ENSG00000066455	12.4604	0.0843691	0.133134	0.633715	0.526267	0.815585	PGCp VS GFDp	non-DE	GOLGA5	protein_coding
ENSG00000066557	12.3058	-0.118773	0.139642	-0.850554	0.395017	0.739038	PGCp VS GFDp	non-DE	LRRC40	protein_coding
ENSG00000066583	13.9104	0.0116793	0.129937	0.0898841	0.928379	0.978886	PGCp VS GFDp	non-DE	ISOC1	protein_coding
ENSG00000066651	17.4309	0.0531863	0.117103	0.454183	0.649697	0.877553	PGCp VS GFDp	non-DE	TRMT11	protein_coding
ENSG00000066654	28.443	-0.0905147	0.0919856	-0.98401	0.325111	0.686943	PGCp VS GFDp	non-DE	THUMPD1	protein_coding
ENSG00000066739	16.8365	-0.0880799	0.116511	-0.755976	0.449663	0.7717	PGCp VS GFDp	non-DE	ATG2B	protein_coding
ENSG00000066777	54.8464	-0.167846	0.0714921	-2.34775	0.0188871	0.192439	PGCp VS GFDp	non-DE	ARFGEF1	protein_coding
ENSG00000066855	8.15629	-0.147381	0.17003	-0.866796	0.386054		PGCp VS GFDp	non-DE	MTFR1	protein_coding
ENSG00000066926	4.92289	0.0590152	0.213136	0.27689	0.781865		PGCp VS GFDp	non-DE	FECH	protein_coding
ENSG00000066933	20.47	-0.108685	0.117012	-0.92884	0.352972	0.707542	PGCp VS GFDp	non-DE	MYO9A	protein_coding
ENSG00000067048	8.37362	0.0498169	1.23104	0.0404673	0.967721		PGCp VS GFDp	non-DE	DDX3Y	protein_coding
ENSG00000067057	35.8887	0.12923	0.125452	1.03011	0.302956	0.667649	PGCp VS GFDp	non-DE	PFKP	protein_coding
ENSG00000067064	33.5929	-0.0448512	0.145002	-0.309315	0.757082	0.919626	PGCp VS GFDp	non-DE	IDI1	protein_coding
ENSG00000067066	59.2329	0.0751852	0.0825287	0.911019	0.362285	0.713965	PGCp VS GFDp	non-DE	SP100	protein_coding
ENSG00000067082	93.1603	0.164679	0.129246	1.27415	0.202609	0.572783	PGCp VS GFDp	non-DE	KLF6	protein_coding
ENSG00000067113	24.9032	-0.225822	0.129874	-1.73878	0.0820737	0.397433	PGCp VS GFDp	non-DE	PLPP1	protein_coding
ENSG00000067141	25.7834	-0.168579	0.0992247	-1.69896	0.0893258	0.412397	PGCp VS GFDp	non-DE	NEO1	protein_coding
ENSG00000067167	77.9775	-0.015397	0.0673437	-0.228634	0.819154	0.943609	PGCp VS GFDp	non-DE	TRAM1	protein_coding
ENSG00000067182	57.2828	-0.0215327	0.104829	-0.205408	0.837253	0.951245	PGCp VS GFDp	non-DE	TNFRSF1A	protein_coding
ENSG00000067208	39.6504	0.0479144	0.0755128	0.63452	0.525741	0.81493	PGCp VS GFDp	non-DE	EVI5	protein_coding
ENSG00000067225	115.913	0.146569	0.0740668	1.97887	0.0478306	0.302459	PGCp VS GFDp	non-DE	PKM	protein_coding
ENSG00000067248	28.1378	0.0840266	0.0853311	0.984713	0.324765	0.686943	PGCp VS GFDp	non-DE	DHX29	protein_coding
ENSG00000067334	22.7274	0.0298066	0.0994792	0.299626	0.764462	0.924327	PGCp VS GFDp	non-DE	DNTTIP2	protein_coding
ENSG00000067369	10.902	0.0719656	0.154894	0.464613	0.642208	0.874856	PGCp VS GFDp	non-DE	TP53BP1	protein_coding
ENSG00000067533	10.3156	-0.0520389	0.150535	-0.345694	0.729572	0.909934	PGCp VS GFDp	non-DE	RRP15	protein_coding
ENSG00000067560	114.464	0.054683	0.054772	0.998375	0.318098	0.68138	PGCp VS GFDp	non-DE	RHOA	protein_coding
ENSG00000067596	19.1687	0.0497629	0.109905	0.452782	0.650706	0.877553	PGCp VS GFDp	non-DE	DHX8	protein_coding
ENSG00000067606	28.0782	0.0327745	0.0993889	0.32976	0.741581	0.913806	PGCp VS GFDp	non-DE	PRKCZ	protein_coding
ENSG00000067704	42.3641	0.00484981	0.0819567	0.0591753	0.952812	0.986442	PGCp VS GFDp	non-DE	IARS2	protein_coding
ENSG00000067829	28.8129	-0.151973	0.0902106	-1.68464	0.0920575	0.418189	PGCp VS GFDp	non-DE	IDH3G	protein_coding
ENSG00000067836	11.2645	0.0046032	0.146234	0.0314783	0.974888	0.993365	PGCp VS GFDp	non-DE	ROGDI	protein_coding
ENSG00000067900	75.2389	0.00921185	0.0633889	0.145323	0.884456	0.964791	PGCp VS GFDp	non-DE	ROCK1	protein_coding
ENSG00000067955	7.51517	0.163695	0.179499	0.911954	0.361793		PGCp VS GFDp	non-DE	CBFB	protein_coding
ENSG00000067992	34.3777	-0.168825	0.108122	-1.56142	0.118424	0.462764	PGCp VS GFDp	non-DE	PDK3	protein_coding
ENSG00000068001	7.25432	-0.22573	0.17734	-1.27287	0.203066		PGCp VS GFDp	non-DE	HYAL2	protein_coding
ENSG00000068024	7.07813	-0.0534694	0.174204	-0.306935	0.758893		PGCp VS GFDp	non-DE	HDAC4	protein_coding
ENSG00000068028	9.51002	0.173789	0.145458	1.19477	0.232178	0.605708	PGCp VS GFDp	non-DE	RASSF1	protein_coding
ENSG00000068078	13.9676	-0.171675	0.149448	-1.14873	0.250668	0.623083	PGCp VS GFDp	non-DE	FGFR3	protein_coding
ENSG00000068079	16.7647	0.491528	0.155349	3.16401	0.0015561	0.0494502	PGCp VS GFDp	non-DE	IFI35	protein_coding
ENSG00000068120	26.5454	0.192022	0.0914522	2.0997	0.0357552	0.268911	PGCp VS GFDp	non-DE	COASY	protein_coding
ENSG00000068137	6.64739	0.104552	0.179503	0.582456	0.56026		PGCp VS GFDp	non-DE	PLEKHH3	protein_coding
ENSG00000068305	27.0698	-0.115134	0.0973851	-1.18226	0.237104	0.611226	PGCp VS GFDp	non-DE	MEF2A	protein_coding
ENSG00000068308	21.676	-0.105111	0.104936	-1.00167	0.316503	0.680372	PGCp VS GFDp	non-DE	OTUD5	protein_coding
ENSG00000068323	9.38147	0.198463	0.147509	1.34543	0.178487	0.545127	PGCp VS GFDp	non-DE	TFE3	protein_coding
ENSG00000068366	11.4648	0.243172	0.147285	1.65103	0.0987317	0.431728	PGCp VS GFDp	non-DE	ACSL4	protein_coding
ENSG00000068383	13.4077	-0.140547	0.131411	-1.06952	0.284836	0.653303	PGCp VS GFDp	non-DE	INPP5A	protein_coding
ENSG00000068394	6.49932	0.0793326	0.186334	0.425754	0.670287		PGCp VS GFDp	non-DE	GPKOW	protein_coding
ENSG00000068400	22.1813	0.155425	0.102924	1.51009	0.131021	0.485037	PGCp VS GFDp	non-DE	GRIPAP1	protein_coding
ENSG00000068489	11.3833	0.372887	0.173863	2.14472	0.0319753	0.250958	PGCp VS GFDp	non-DE	PRR11	protein_coding
ENSG00000068650	19.2634	-0.0849999	0.115008	-0.739079	0.459859	0.778091	PGCp VS GFDp	non-DE	ATP11A	protein_coding
ENSG00000068654	9.19125	-0.0238687	0.15912	-0.150004	0.880761	0.963405	PGCp VS GFDp	non-DE	POLR1A	protein_coding
ENSG00000068697	68.8037	0.0474792	0.0649287	0.731251	0.464626	0.77986	PGCp VS GFDp	non-DE	LAPTM4A	protein_coding
ENSG00000068724	18.964	-0.332746	0.120904	-2.75215	0.00592057	0.103833	PGCp VS GFDp	non-DE	TTC7A	protein_coding
ENSG00000068745	36.4233	-0.113901	0.0939545	-1.2123	0.225398	0.598303	PGCp VS GFDp	non-DE	IP6K2	protein_coding
ENSG00000068784	10.9244	0.11273	0.137889	0.817537	0.413621	0.7499	PGCp VS GFDp	non-DE	SRBD1	protein_coding
ENSG00000068796	12.9563	0.0624082	0.12778	0.488403	0.625265	0.868548	PGCp VS GFDp	non-DE	KIF2A	protein_coding
ENSG00000068878	20.3928	0.156537	0.112959	1.38578	0.165813	0.533226	PGCp VS GFDp	non-DE	PSME4	protein_coding
ENSG00000068903	16.071	-0.132823	0.123084	-1.07912	0.280533	0.650526	PGCp VS GFDp	non-DE	SIRT2	protein_coding
ENSG00000068912	51.7376	0.162727	0.0732326	2.22206	0.0262794	0.226431	PGCp VS GFDp	non-DE	ERLEC1	protein_coding
ENSG00000069011	22.0712	0.130179	0.116556	1.11688	0.264045	0.635161	PGCp VS GFDp	non-DE	PITX1	protein_coding
ENSG00000069020	17.1673	-0.342063	0.125815	-2.71878	0.00655242	0.10958	PGCp VS GFDp	non-DE	MAST4	protein_coding
ENSG00000069122	6.65432	-0.290354	0.184839	-1.57084	0.116219		PGCp VS GFDp	non-DE	ADGRF5	protein_coding
ENSG00000069248	9.38131	0.0876941	0.162928	0.538237	0.590414	0.849403	PGCp VS GFDp	non-DE	NUP133	protein_coding
ENSG00000069275	135.556	0.0275273	0.0840235	0.327615	0.743203	0.914099	PGCp VS GFDp	non-DE	NUCKS1	protein_coding
ENSG00000069329	124.123	-0.325154	0.0991791	-3.27845	0.00104378	0.041143	PGCp VS GFDp	non-DE	VPS35	protein_coding
ENSG00000069345	36.7249	-0.0903121	0.0796653	-1.13364	0.256944	0.628412	PGCp VS GFDp	non-DE	DNAJA2	protein_coding
ENSG00000069399	22.1827	0.0137165	0.11674	0.117497	0.906466	0.971941	PGCp VS GFDp	non-DE	BCL3	protein_coding
ENSG00000069493	14.4689	0.396359	0.180835	2.19182	0.0283923	0.235671	PGCp VS GFDp	non-DE	CLEC2D	protein_coding
ENSG00000069509	5.44299	0.211551	0.199339	1.06127	0.288569		PGCp VS GFDp	non-DE	FUNDC1	protein_coding
ENSG00000069535	33.328	-0.320484	0.111403	-2.8768	0.00401731	0.0842466	PGCp VS GFDp	non-DE	MAOB	protein_coding
ENSG00000069667	14.8603	0.313274	0.141565	2.21293	0.0269022	0.229371	PGCp VS GFDp	non-DE	RORA	protein_coding
ENSG00000069702	8.33657	-0.000632848	0.217815	-0.00290544	0.997682		PGCp VS GFDp	non-DE	TGFBR3	protein_coding
ENSG00000069849	68.6202	-0.172066	0.0914789	-1.88094	0.05998	0.335541	PGCp VS GFDp	non-DE	ATP1B3	protein_coding
ENSG00000069869	9.40114	-0.248386	0.161173	-1.54111	0.123289	0.472079	PGCp VS GFDp	non-DE	NEDD4	protein_coding
ENSG00000069956	31.9593	-0.00894247	0.105594	-0.084687	0.93251	0.980113	PGCp VS GFDp	non-DE	MAPK6	protein_coding
ENSG00000069974	18.544	0.167545	0.1156	1.44935	0.14724	0.509052	PGCp VS GFDp	non-DE	RAB27A	protein_coding
ENSG00000069998	17.9306	0.00665633	0.117436	0.0566806	0.9548	0.987247	PGCp VS GFDp	non-DE	HDHD5	protein_coding
ENSG00000070010	16.7721	0.363038	0.112207	3.23543	0.00121459	0.0434887	PGCp VS GFDp	non-DE	UFD1	protein_coding
ENSG00000070018	18.6493	-0.0400466	0.119201	-0.33596	0.736901	0.911297	PGCp VS GFDp	non-DE	LRP6	protein_coding
ENSG00000070019	50.1095	-0.194184	0.0759751	-2.55589	0.0105916	0.145352	PGCp VS GFDp	non-DE	GUCY2C	protein_coding
ENSG00000070031	16.5101	-0.0785759	0.199293	-0.394274	0.693379	0.893581	PGCp VS GFDp	non-DE	SCT	protein_coding
ENSG00000070047	18.7963	0.16323	0.104563	1.56107	0.118508	0.462764	PGCp VS GFDp	non-DE	PHRF1	protein_coding
ENSG00000070061	6.43925	-0.129129	0.183008	-0.705594	0.48044		PGCp VS GFDp	non-DE	ELP1	protein_coding
ENSG00000070081	32.4774	0.344576	0.14637	2.35415	0.018565	0.191526	PGCp VS GFDp	non-DE	NUCB2	protein_coding
ENSG00000070087	4.77725	0.0829428	0.228342	0.363239	0.716426		PGCp VS GFDp	non-DE	PFN2	protein_coding
ENSG00000070159	15.5243	-0.290896	0.121249	-2.39917	0.0164324	0.179916	PGCp VS GFDp	non-DE	PTPN3	protein_coding
ENSG00000070214	64.6053	-0.0830951	0.0650348	-1.2777	0.201354	0.571613	PGCp VS GFDp	non-DE	SLC44A1	protein_coding
ENSG00000070269	18.0242	-0.00396525	0.110287	-0.035954	0.971319	0.99252	PGCp VS GFDp	non-DE	TMEM260	protein_coding
ENSG00000070366	12.126	-0.119368	0.135693	-0.87969	0.379027	0.725807	PGCp VS GFDp	non-DE	SMG6	protein_coding
ENSG00000070367	23.0229	0.05129	0.107432	0.47742	0.633063	0.871986	PGCp VS GFDp	non-DE	EXOC5	protein_coding
ENSG00000070413	18.0284	0.0139575	0.113437	0.123041	0.902074	0.970082	PGCp VS GFDp	non-DE	DGCR2	protein_coding
ENSG00000070423	19.3785	0.102718	0.106263	0.966643	0.333722	0.694521	PGCp VS GFDp	non-DE	RNF126	protein_coding
ENSG00000070444	13.0424	-0.124507	0.131628	-0.945901	0.344199	0.701946	PGCp VS GFDp	non-DE	MNT	protein_coding
ENSG00000070476	10.3917	-0.195992	0.147734	-1.32666	0.184622	0.555197	PGCp VS GFDp	non-DE	ZXDC	protein_coding
ENSG00000070495	10.2829	-0.00330995	0.161988	-0.0204333	0.983698	0.996311	PGCp VS GFDp	non-DE	JMJD6	protein_coding
ENSG00000070501	5.08645	0.012569	0.2023	0.0621306	0.950459		PGCp VS GFDp	non-DE	POLB	protein_coding
ENSG00000070526	27.1018	-0.0255286	0.117926	-0.21648	0.828614	0.947933	PGCp VS GFDp	non-DE	ST6GALNAC1	protein_coding
ENSG00000070540	5.61168	0.294421	0.224988	1.3086	0.190669		PGCp VS GFDp	non-DE	WIPI1	protein_coding
ENSG00000070610	47.4942	-0.0550503	0.0713451	-0.771606	0.440348	0.767559	PGCp VS GFDp	non-DE	GBA2	protein_coding
ENSG00000070614	6.98146	0.0441357	0.185311	0.238171	0.811749		PGCp VS GFDp	non-DE	NDST1	protein_coding
ENSG00000070669	4.83658	0.0859034	0.235437	0.364867	0.715211		PGCp VS GFDp	non-DE	ASNS	protein_coding
ENSG00000070718	6.26871	0.194256	0.188551	1.03026	0.302889		PGCp VS GFDp	non-DE	AP3M2	protein_coding
ENSG00000070756	481.388	0.0276729	0.0441993	0.626094	0.531253	0.818224	PGCp VS GFDp	non-DE	PABPC1	protein_coding
ENSG00000070759	9.7802	-0.0862506	0.157702	-0.54692	0.584434	0.847918	PGCp VS GFDp	non-DE	TESK2	protein_coding
ENSG00000070761	6.67223	0.222354	0.19436	1.14404	0.252609		PGCp VS GFDp	non-DE	CFAP20	protein_coding
ENSG00000070770	20.7609	-0.0718017	0.101965	-0.70418	0.481321	0.791569	PGCp VS GFDp	non-DE	CSNK2A2	protein_coding
ENSG00000070778	6.58835	-0.230557	0.194877	-1.18309	0.236774		PGCp VS GFDp	non-DE	PTPN21	protein_coding
ENSG00000070785	7.52746	-0.00262552	0.157181	-0.0167038	0.986673		PGCp VS GFDp	non-DE	EIF2B3	protein_coding
ENSG00000070814	16.0554	0.0921196	0.133427	0.690411	0.489936	0.796987	PGCp VS GFDp	non-DE	TCOF1	protein_coding
ENSG00000070831	130.585	0.00262309	0.0832083	0.0315243	0.974851	0.993365	PGCp VS GFDp	non-DE	CDC42	protein_coding
ENSG00000070882	15.7104	-0.0179997	0.118623	-0.151738	0.879393	0.963218	PGCp VS GFDp	non-DE	OSBPL3	protein_coding
ENSG00000070950	12.5731	0.0401311	0.137777	0.291276	0.77084	0.926247	PGCp VS GFDp	non-DE	RAD18	protein_coding
ENSG00000070961	173.789	-0.136956	0.0866785	-1.58004	0.114097	0.456872	PGCp VS GFDp	non-DE	ATP2B1	protein_coding
ENSG00000071051	33.0801	-0.209075	0.0963787	-2.16931	0.0300592	0.241908	PGCp VS GFDp	non-DE	NCK2	protein_coding
ENSG00000071054	17.6052	-0.0351618	0.119201	-0.294979	0.76801	0.926092	PGCp VS GFDp	non-DE	MAP4K4	protein_coding
ENSG00000071073	58.556	-0.0898445	0.0809047	-1.1105	0.266784	0.638196	PGCp VS GFDp	non-DE	MGAT4A	protein_coding
ENSG00000071082	275.63	-0.0141235	0.0739236	-0.191056	0.848482	0.956115	PGCp VS GFDp	non-DE	RPL31	protein_coding
ENSG00000071127	78.4653	0.155555	0.0712253	2.18399	0.0289629	0.237809	PGCp VS GFDp	non-DE	WDR1	protein_coding
ENSG00000071189	27.5212	-0.0777262	0.0889308	-0.874008	0.382114	0.727933	PGCp VS GFDp	non-DE	SNX13	protein_coding
ENSG00000071205	8.19246	0.236577	0.192122	1.23139	0.218176		PGCp VS GFDp	non-DE	ARHGAP10	protein_coding
ENSG00000071242	7.68436	-0.110807	0.189835	-0.583702	0.559421		PGCp VS GFDp	non-DE	RPS6KA2	protein_coding
ENSG00000071243	15.6997	-0.0198335	0.12035	-0.164798	0.869103	0.961316	PGCp VS GFDp	non-DE	ING3	protein_coding
ENSG00000071462	20.5274	0.177223	0.102574	1.72777	0.0840301	0.399864	PGCp VS GFDp	non-DE	BUD23	protein_coding
ENSG00000071537	82.5372	0.0433834	0.0722287	0.60064	0.54808	0.82756	PGCp VS GFDp	non-DE	SEL1L	protein_coding
ENSG00000071553	23.8313	-0.0845797	0.0993696	-0.851162	0.394679	0.738754	PGCp VS GFDp	non-DE	ATP6AP1	protein_coding
ENSG00000071564	19.0845	0.118004	0.11993	0.983943	0.325143	0.686943	PGCp VS GFDp	non-DE	TCF3	protein_coding
ENSG00000071575	9.89782	0.326366	0.152937	2.13399	0.0328433	0.254093	PGCp VS GFDp	non-DE	TRIB2	protein_coding
ENSG00000071626	44.5395	0.183475	0.0777061	2.36114	0.0182186	0.189715	PGCp VS GFDp	non-DE	DAZAP1	protein_coding
ENSG00000071655	21.517	-0.0204752	0.0977842	-0.209392	0.834143	0.950088	PGCp VS GFDp	non-DE	MBD3	protein_coding
ENSG00000071794	11.0149	0.0251416	0.160288	0.156852	0.875361	0.962145	PGCp VS GFDp	non-DE	HLTF	protein_coding
ENSG00000071859	24.0377	-0.139972	0.103078	-1.35792	0.174489	0.541572	PGCp VS GFDp	non-DE	FAM50A	protein_coding
ENSG00000071889	21.0754	-0.147407	0.103062	-1.43027	0.152638	0.517963	PGCp VS GFDp	non-DE	FAM3A	protein_coding
ENSG00000071894	39.3836	0.00966137	0.118967	0.0812107	0.935274	0.981196	PGCp VS GFDp	non-DE	CPSF1	protein_coding
ENSG00000071967	108.029	-0.390636	0.109025	-3.58299	0.000339681	0.0236197	PGCp VS GFDp	non-DE	CYBRD1	protein_coding
ENSG00000071994	15.1332	0.0376807	0.118819	0.317127	0.751147	0.917323	PGCp VS GFDp	non-DE	PDCD2	protein_coding
ENSG00000072042	19.8709	0.0678612	0.126339	0.537136	0.591173	0.850033	PGCp VS GFDp	non-DE	RDH11	protein_coding
ENSG00000072062	15.8784	-0.0580414	0.125209	-0.463556	0.642966	0.875282	PGCp VS GFDp	non-DE	PRKACA	protein_coding
ENSG00000072071	12.5208	-0.228747	0.136709	-1.67324	0.0942798	0.421997	PGCp VS GFDp	non-DE	ADGRL1	protein_coding
ENSG00000072110	28.0088	0.0131477	0.121481	0.108228	0.913814	0.974961	PGCp VS GFDp	non-DE	ACTN1	protein_coding
ENSG00000072134	13.0807	-0.066732	0.133505	-0.499845	0.617184	0.863976	PGCp VS GFDp	non-DE	EPN2	protein_coding
ENSG00000072135	24.1881	0.0758542	0.10275	0.738241	0.460368	0.778442	PGCp VS GFDp	non-DE	PTPN18	protein_coding
ENSG00000072163	5.97682	-0.20889	0.245358	-0.851369	0.394564		PGCp VS GFDp	non-DE	LIMS2	protein_coding
ENSG00000072201	9.97275	-0.048725	0.151679	-0.321237	0.748031	0.916482	PGCp VS GFDp	non-DE	LNX1	protein_coding
ENSG00000072210	95.6403	-0.193147	0.095434	-2.02388	0.0429825	0.289838	PGCp VS GFDp	non-DE	ALDH3A2	protein_coding
ENSG00000072274	41.5076	0.165137	0.142451	1.15925	0.246352	0.619597	PGCp VS GFDp	non-DE	TFRC	protein_coding
ENSG00000072310	33.7545	-0.0947282	0.105719	-0.896039	0.370232	0.71932	PGCp VS GFDp	non-DE	SREBF1	protein_coding
ENSG00000072364	35.3738	0.0479179	0.0894368	0.535774	0.592115	0.850618	PGCp VS GFDp	non-DE	AFF4	protein_coding
ENSG00000072401	8.92093	0.0567055	0.161366	0.351409	0.725281	0.907867	PGCp VS GFDp	non-DE	UBE2D1	protein_coding
ENSG00000072415	55.321	-0.262664	0.0876023	-2.99837	0.00271424	0.0687096	PGCp VS GFDp	non-DE	PALS1	protein_coding
ENSG00000072422	7.073	-0.269268	0.234334	-1.14908	0.250522		PGCp VS GFDp	non-DE	RHOBTB1	protein_coding
ENSG00000072501	44.3952	-0.015047	0.100653	-0.149493	0.881165	0.96358	PGCp VS GFDp	non-DE	SMC1A	protein_coding
ENSG00000072506	19.3851	0.29693	0.117301	2.53135	0.0113626	0.15063	PGCp VS GFDp	non-DE	HSD17B10	protein_coding
ENSG00000072518	54.8002	0.0283468	0.0896371	0.31624	0.751821	0.917516	PGCp VS GFDp	non-DE	MARK2	protein_coding
ENSG00000072571	9.24704	0.228884	0.191513	1.19513	0.232034	0.605708	PGCp VS GFDp	non-DE	HMMR	protein_coding
ENSG00000072609	10.6906	-0.0166745	0.137595	-0.121185	0.903545	0.970383	PGCp VS GFDp	non-DE	CHFR	protein_coding
ENSG00000072657	13.9008	-0.520502	0.165828	-3.13881	0.00169635	0.0529409	PGCp VS GFDp	non-DE	TRHDE	protein_coding
ENSG00000072682	21.2995	-0.0449333	0.118785	-0.378273	0.705228	0.899317	PGCp VS GFDp	non-DE	P4HA2	protein_coding
ENSG00000072736	29.3569	-0.0763333	0.0974079	-0.783647	0.433248	0.763654	PGCp VS GFDp	non-DE	NFATC3	protein_coding
ENSG00000072756	8.09414	0.0154661	0.16196	0.0954931	0.923923		PGCp VS GFDp	non-DE	TRNT1	protein_coding
ENSG00000072778	339.868	-0.138832	0.0623587	-2.22635	0.025991	0.225576	PGCp VS GFDp	non-DE	ACADVL	protein_coding
ENSG00000072786	8.14115	0.440714	0.162639	2.70976	0.00673311		PGCp VS GFDp	non-DE	STK10	protein_coding
ENSG00000072803	15.2637	0.0962352	0.130225	0.738994	0.45991	0.778091	PGCp VS GFDp	non-DE	FBXW11	protein_coding
ENSG00000072818	10.2243	0.439107	0.190787	2.30156	0.0213599	0.204478	PGCp VS GFDp	non-DE	ACAP1	protein_coding
ENSG00000072849	16.0676	0.0204631	0.12729	0.160759	0.872283	0.961496	PGCp VS GFDp	non-DE	DERL2	protein_coding
ENSG00000072864	7.13315	0.177124	0.180456	0.981535	0.326329		PGCp VS GFDp	non-DE	NDE1	protein_coding
ENSG00000072952	9.3386	-0.194944	0.197211	-0.988503	0.322906	0.685617	PGCp VS GFDp	non-DE	IRAG1	protein_coding
ENSG00000072958	16.9465	-0.0422506	0.133517	-0.316444	0.751666	0.917516	PGCp VS GFDp	non-DE	AP1M1	protein_coding
ENSG00000073008	12.9542	-0.151006	0.128938	-1.17115	0.241538	0.615777	PGCp VS GFDp	non-DE	PVR	protein_coding
ENSG00000073050	7.24443	0.0574843	0.181116	0.317388	0.750949		PGCp VS GFDp	non-DE	XRCC1	protein_coding
ENSG00000073060	22.8396	-0.420006	0.158529	-2.6494	0.0080635	0.125825	PGCp VS GFDp	non-DE	SCARB1	protein_coding
ENSG00000073111	6.78688	0.451834	0.195721	2.30856	0.0209681		PGCp VS GFDp	non-DE	MCM2	protein_coding
ENSG00000073169	15.2646	0.00246282	0.119441	0.0206196	0.983549	0.996311	PGCp VS GFDp	non-DE	SELENOO	protein_coding
ENSG00000073331	10.1823	-0.0891212	0.137916	-0.646199	0.518151	0.811778	PGCp VS GFDp	non-DE	ALPK1	protein_coding
ENSG00000073350	61.6201	-0.0531731	0.0692022	-0.768372	0.442266	0.767884	PGCp VS GFDp	non-DE	LLGL2	protein_coding
ENSG00000073417	19.2057	-0.123904	0.109476	-1.1318	0.25772	0.628989	PGCp VS GFDp	non-DE	PDE8A	protein_coding
ENSG00000073578	133.645	-0.0792338	0.0698582	-1.13421	0.256707	0.628383	PGCp VS GFDp	non-DE	SDHA	protein_coding
ENSG00000073584	68.2515	-0.109231	0.0614976	-1.77619	0.0757022	0.384066	PGCp VS GFDp	non-DE	SMARCE1	protein_coding
ENSG00000073605	43.9224	0.206969	0.118775	1.74253	0.0814152	0.395183	PGCp VS GFDp	non-DE	GSDMB	protein_coding
ENSG00000073614	66.4761	-0.0811133	0.0624256	-1.29936	0.19382	0.566507	PGCp VS GFDp	non-DE	KDM5A	protein_coding
ENSG00000073711	6.26895	0.0119177	0.200543	0.0594273	0.952612		PGCp VS GFDp	non-DE	PPP2R3A	protein_coding
ENSG00000073712	7.55547	0.289636	0.187288	1.54647	0.121991		PGCp VS GFDp	non-DE	FERMT2	protein_coding
ENSG00000073792	32.2132	-0.00428895	0.0840004	-0.0510587	0.959279	0.988714	PGCp VS GFDp	non-DE	IGF2BP2	protein_coding
ENSG00000073803	38.0099	-0.0749934	0.0777754	-0.96423	0.33493	0.694843	PGCp VS GFDp	non-DE	MAP3K13	protein_coding
ENSG00000073849	6.31493	0.238091	0.215264	1.10604	0.268708		PGCp VS GFDp	non-DE	ST6GAL1	protein_coding
ENSG00000073910	5.68404	-0.429851	0.208497	-2.06166	0.0392397		PGCp VS GFDp	non-DE	FRY	protein_coding
ENSG00000073921	58.5824	0.0296644	0.0752966	0.393967	0.693605	0.893621	PGCp VS GFDp	non-DE	PICALM	protein_coding
ENSG00000073969	12.7244	0.155897	0.136838	1.13928	0.254587	0.62782	PGCp VS GFDp	non-DE	NSF	protein_coding
ENSG00000074054	9.39473	-0.175619	0.161102	-1.09011	0.275664	0.64708	PGCp VS GFDp	non-DE	CLASP1	protein_coding
ENSG00000074071	41.9566	0.189699	0.0892126	2.12637	0.0334728	0.256862	PGCp VS GFDp	non-DE	MRPS34	protein_coding
ENSG00000074201	16.7849	-0.0617588	0.121096	-0.509999	0.610052	0.860019	PGCp VS GFDp	non-DE	CLNS1A	protein_coding
ENSG00000074266	10.6053	-0.168099	0.139026	-1.20912	0.226616	0.599765	PGCp VS GFDp	non-DE	EED	protein_coding
ENSG00000074276	162.945	-0.444042	0.133825	-3.31807	0.000906415	0.0386963	PGCp VS GFDp	non-DE	CDHR2	protein_coding
ENSG00000074319	25.3715	-0.0496997	0.0950274	-0.523004	0.600972	0.855115	PGCp VS GFDp	non-DE	TSG101	protein_coding
ENSG00000074356	33.5135	0.12205	0.0804249	1.51757	0.129124	0.481789	PGCp VS GFDp	non-DE	NCBP3	protein_coding
ENSG00000074370	21.2393	0.30045	0.132024	2.27573	0.0228623	0.210243	PGCp VS GFDp	non-DE	ATP2A3	protein_coding
ENSG00000074416	47.3432	-0.448379	0.116965	-3.83344	0.000126361	0.0128419	PGCp VS GFDp	non-DE	MGLL	protein_coding
ENSG00000074527	4.84481	0.148081	0.232158	0.637848	0.523572		PGCp VS GFDp	non-DE	NTN4	protein_coding
ENSG00000074582	7.93717	0.174992	0.181333	0.96503	0.33453		PGCp VS GFDp	non-DE	BCS1L	protein_coding
ENSG00000074590	5.2202	-0.0837601	0.219853	-0.380982	0.703217		PGCp VS GFDp	non-DE	NUAK1	protein_coding
ENSG00000074603	31.1827	-0.0749521	0.0878894	-0.8528	0.39377	0.737895	PGCp VS GFDp	non-DE	DPP8	protein_coding
ENSG00000074657	5.1489	0.243023	0.218732	1.11105	0.266545		PGCp VS GFDp	non-DE	ZNF532	protein_coding
ENSG00000074695	131.804	0.0725063	0.0724843	1.0003	0.317164	0.680633	PGCp VS GFDp	non-DE	LMAN1	protein_coding
ENSG00000074696	31.1035	0.149639	0.10238	1.4616	0.14385	0.504852	PGCp VS GFDp	non-DE	HACD3	protein_coding
ENSG00000074755	45.9666	0.0369581	0.0873424	0.423141	0.672193	0.888145	PGCp VS GFDp	non-DE	ZZEF1	protein_coding
ENSG00000074800	198.546	0.164525	0.0789846	2.08301	0.0372507	0.273667	PGCp VS GFDp	non-DE	ENO1	protein_coding
ENSG00000074842	36.3236	0.384196	0.0997376	3.85207	0.000117123	0.0122163	PGCp VS GFDp	non-DE	MYDGF	protein_coding
ENSG00000074935	6.84799	-0.0900351	0.176842	-0.509129	0.610662		PGCp VS GFDp	non-DE	TUBE1	protein_coding
ENSG00000074964	9.84852	-0.00711511	0.172066	-0.0413511	0.967016	0.990654	PGCp VS GFDp	non-DE	ARHGEF10L	protein_coding
ENSG00000075089	14.2814	-0.0421047	0.129094	-0.326156	0.744307	0.914712	PGCp VS GFDp	non-DE	ACTR6	protein_coding
ENSG00000075142	67.0635	0.0645957	0.0737485	0.875893	0.381088	0.727322	PGCp VS GFDp	non-DE	SRI	protein_coding
ENSG00000075151	56.1708	-0.0487555	0.0759446	-0.641988	0.520881	0.81301	PGCp VS GFDp	non-DE	EIF4G3	protein_coding
ENSG00000075188	5.60998	0.103275	0.184645	0.559321	0.575943		PGCp VS GFDp	non-DE	NUP37	protein_coding
ENSG00000075218	8.94928	0.225635	0.20856	1.08187	0.279311	0.649203	PGCp VS GFDp	non-DE	GTSE1	protein_coding
ENSG00000075223	7.8534	-0.45548	0.186757	-2.43889	0.0147326		PGCp VS GFDp	non-DE	SEMA3C	protein_coding
ENSG00000075234	43.813	-0.161845	0.0935478	-1.73007	0.083617	0.39941	PGCp VS GFDp	non-DE	TTC38	protein_coding
ENSG00000075239	73.8448	-0.486293	0.130549	-3.725	0.000195314	0.0164708	PGCp VS GFDp	non-DE	ACAT1	protein_coding
ENSG00000075240	19.007	-0.0810687	0.110869	-0.731212	0.46465	0.77986	PGCp VS GFDp	non-DE	GRAMD4	protein_coding
ENSG00000075292	61.7962	-0.0910774	0.064069	-1.42155	0.155157	0.521598	PGCp VS GFDp	non-DE	ZNF638	protein_coding
ENSG00000075303	5.14988	-0.0687962	0.198017	-0.347427	0.728271		PGCp VS GFDp	non-DE	SLC25A40	protein_coding
ENSG00000075336	10.9821	-0.140539	0.150001	-0.936924	0.348798	0.703503	PGCp VS GFDp	non-DE	TIMM21	protein_coding
ENSG00000075391	12.8486	0.00927431	0.13172	0.0704091	0.943868	0.983653	PGCp VS GFDp	non-DE	RASAL2	protein_coding
ENSG00000075399	8.47984	-0.234229	0.155741	-1.50396	0.132591	0.486522	PGCp VS GFDp	non-DE	VPS9D1	protein_coding
ENSG00000075407	28.3956	-0.0444037	0.0996055	-0.445795	0.655745	0.880585	PGCp VS GFDp	non-DE	ZNF37A	protein_coding
ENSG00000075413	31.4938	0.0698423	0.086566	0.80681	0.419776	0.753353	PGCp VS GFDp	non-DE	MARK3	protein_coding
ENSG00000075415	208.61	0.0118865	0.0551501	0.21553	0.829354	0.948254	PGCp VS GFDp	non-DE	SLC25A3	protein_coding
ENSG00000075420	46.4609	0.0353778	0.0948811	0.372864	0.70925	0.900564	PGCp VS GFDp	non-DE	FNDC3B	protein_coding
ENSG00000075426	33.984	-0.21381	0.120984	-1.76725	0.0771865	0.386762	PGCp VS GFDp	non-DE	FOSL2	protein_coding
ENSG00000075539	59.626	-0.0110005	0.0639544	-0.172005	0.863433	0.960085	PGCp VS GFDp	non-DE	FRYL	protein_coding
ENSG00000075568	39.1812	-0.0579385	0.0754811	-0.76759	0.442731	0.767884	PGCp VS GFDp	non-DE	TMEM131	protein_coding
ENSG00000075624	1532.42	0.347614	0.104551	3.32483	0.000884716	0.0382767	PGCp VS GFDp	non-DE	ACTB	protein_coding
ENSG00000075643	13.4914	0.0103438	0.135754	0.0761952	0.939264	0.982295	PGCp VS GFDp	non-DE	MOCOS	protein_coding
ENSG00000075651	37.3734	-0.11517	0.09231	-1.24764	0.212162	0.583759	PGCp VS GFDp	non-DE	PLD1	protein_coding
ENSG00000075711	41.1397	-0.0619155	0.0747282	-0.828543	0.407363	0.746511	PGCp VS GFDp	non-DE	DLG1	protein_coding
ENSG00000075785	55.1382	-0.11044	0.0681914	-1.61956	0.105327	0.443474	PGCp VS GFDp	non-DE	RAB7A	protein_coding
ENSG00000075790	18.2246	-0.0187177	0.114507	-0.163464	0.870153	0.961496	PGCp VS GFDp	non-DE	BCAP29	protein_coding
ENSG00000075856	19.1061	0.179454	0.112735	1.59183	0.111423	0.452254	PGCp VS GFDp	non-DE	SART3	protein_coding
ENSG00000075914	5.91868	0.0496938	0.175583	0.283021	0.77716		PGCp VS GFDp	non-DE	EXOSC7	protein_coding
ENSG00000075945	16.3113	0.108914	0.131023	0.831259	0.405827	0.746511	PGCp VS GFDp	non-DE	KIFAP3	protein_coding
ENSG00000075975	6.83417	-0.127533	0.187414	-0.680489	0.496195		PGCp VS GFDp	non-DE	MKRN2	protein_coding
ENSG00000076003	17.5524	0.120451	0.12777	0.942718	0.345825	0.703092	PGCp VS GFDp	non-DE	MCM6	protein_coding
ENSG00000076043	12.2364	0.00381996	0.143817	0.0265613	0.97881	0.995001	PGCp VS GFDp	non-DE	REXO2	protein_coding
ENSG00000076053	12.5426	-0.0058796	0.126918	-0.0463259	0.963051	0.989914	PGCp VS GFDp	non-DE	RBM7	protein_coding
ENSG00000076067	6.15025	-0.0937669	0.196621	-0.476891	0.63344		PGCp VS GFDp	non-DE	RBMS2	protein_coding
ENSG00000076108	67.2721	-0.0353325	0.0611326	-0.577965	0.563288	0.835238	PGCp VS GFDp	non-DE	BAZ2A	protein_coding
ENSG00000076201	10.2888	0.0743297	0.141798	0.524195	0.600143	0.854911	PGCp VS GFDp	non-DE	PTPN23	protein_coding
ENSG00000076242	6.18953	0.217644	0.195009	1.11607	0.264391		PGCp VS GFDp	non-DE	MLH1	protein_coding
ENSG00000076248	9.8308	0.0485791	0.165468	0.293585	0.769075	0.926092	PGCp VS GFDp	non-DE	UNG	protein_coding
ENSG00000076258	5.41706	-0.0170492	0.228303	-0.0746781	0.940471		PGCp VS GFDp	non-DE	FMO4	protein_coding
ENSG00000076321	12.9146	-0.128472	0.135621	-0.947283	0.343495	0.701946	PGCp VS GFDp	non-DE	KLHL20	protein_coding
ENSG00000076351	120.526	-0.494022	0.163271	-3.02579	0.00247988	0.0664123	PGCp VS GFDp	non-DE	SLC46A1	protein_coding
ENSG00000076356	25.4936	-0.103321	0.0965292	-1.07036	0.284458	0.653303	PGCp VS GFDp	non-DE	PLXNA2	protein_coding
ENSG00000076382	5.46763	0.421635	0.229334	1.83852	0.0659861		PGCp VS GFDp	non-DE	SPAG5	protein_coding
ENSG00000076513	14.704	0.185733	0.119483	1.55447	0.120071	0.465418	PGCp VS GFDp	non-DE	ANKRD13A	protein_coding
ENSG00000076554	86.9234	-0.00789558	0.0685872	-0.115117	0.908352	0.972516	PGCp VS GFDp	non-DE	TPD52	protein_coding
ENSG00000076555	17.2059	-0.0375525	0.123555	-0.303934	0.761178	0.921763	PGCp VS GFDp	non-DE	ACACB	protein_coding
ENSG00000076604	24.2744	-0.0560806	0.105686	-0.530633	0.595673	0.852698	PGCp VS GFDp	non-DE	TRAF4	protein_coding
ENSG00000076641	44.3023	-0.315917	0.108985	-2.89873	0.00374676	0.0813713	PGCp VS GFDp	non-DE	PAG1	protein_coding
ENSG00000076650	9.63107	-0.0112103	0.153081	-0.0732315	0.941622	0.983051	PGCp VS GFDp	non-DE	GPATCH1	protein_coding
ENSG00000076662	14.6121	0.271715	0.128373	2.11661	0.0342931	0.261566	PGCp VS GFDp	non-DE	ICAM3	protein_coding
ENSG00000076685	12.1115	-0.187458	0.132481	-1.41498	0.157075	0.522668	PGCp VS GFDp	non-DE	NT5C2	protein_coding
ENSG00000076706	12.4842	-0.0125	0.179768	-0.0695337	0.944565	0.983653	PGCp VS GFDp	non-DE	MCAM	protein_coding
ENSG00000076770	17.1481	0.00925333	0.122138	0.0757613	0.939609	0.982295	PGCp VS GFDp	non-DE	MBNL3	protein_coding
ENSG00000076826	17.6784	-0.0769697	0.116099	-0.662964	0.507354	0.805404	PGCp VS GFDp	non-DE	CAMSAP3	protein_coding
ENSG00000076864	7.36555	0.319264	0.177809	1.79555	0.0725663		PGCp VS GFDp	non-DE	RAP1GAP	protein_coding
ENSG00000076924	5.34802	-0.180364	0.201101	-0.896885	0.36978		PGCp VS GFDp	non-DE	XAB2	protein_coding
ENSG00000076928	24.2151	-0.0536313	0.121871	-0.440065	0.65989	0.881681	PGCp VS GFDp	non-DE	ARHGEF1	protein_coding
ENSG00000076944	35.5371	0.0542074	0.0941298	0.575879	0.564697	0.836645	PGCp VS GFDp	non-DE	STXBP2	protein_coding
ENSG00000076984	27.9794	-0.12541	0.0912219	-1.37478	0.1692	0.535856	PGCp VS GFDp	non-DE	MAP2K7	protein_coding
ENSG00000077044	34.5023	0.107992	0.0932069	1.15862	0.246609	0.619597	PGCp VS GFDp	non-DE	DGKD	protein_coding
ENSG00000077097	43.4175	0.0536495	0.075858	0.707235	0.47942	0.790458	PGCp VS GFDp	non-DE	TOP2B	protein_coding
ENSG00000077147	172.315	0.0939702	0.0566273	1.65945	0.0970249	0.428716	PGCp VS GFDp	non-DE	TM9SF3	protein_coding
ENSG00000077150	8.11217	-0.0691027	0.175653	-0.393404	0.694021		PGCp VS GFDp	non-DE	NFKB2	protein_coding
ENSG00000077157	30.6591	0.0737711	0.0982404	0.750925	0.452698	0.773543	PGCp VS GFDp	non-DE	PPP1R12B	protein_coding
ENSG00000077232	33.7231	0.144017	0.129952	1.10823	0.267762	0.639131	PGCp VS GFDp	non-DE	DNAJC10	protein_coding
ENSG00000077235	21.0253	-0.104192	0.101863	-1.02287	0.306371	0.67144	PGCp VS GFDp	non-DE	GTF3C1	protein_coding
ENSG00000077238	12.2166	-0.151279	0.140916	-1.07353	0.283032	0.652589	PGCp VS GFDp	non-DE	IL4R	protein_coding
ENSG00000077254	39.5224	0.0509512	0.0744533	0.684338	0.493762	0.798857	PGCp VS GFDp	non-DE	USP33	protein_coding
ENSG00000077312	16.0024	-0.0949186	0.117914	-0.804982	0.42083	0.754502	PGCp VS GFDp	non-DE	SNRPA	protein_coding
ENSG00000077380	58.3598	-0.0220186	0.0666778	-0.330224	0.741231	0.913738	PGCp VS GFDp	non-DE	DYNC1I2	protein_coding
ENSG00000077420	8.15111	-0.0349293	0.182574	-0.191316	0.848278		PGCp VS GFDp	non-DE	APBB1IP	protein_coding
ENSG00000077454	14.843	0.0455063	0.125082	0.363812	0.715998	0.902883	PGCp VS GFDp	non-DE	LRCH4	protein_coding
ENSG00000077458	14.0379	-0.138782	0.120509	-1.15164	0.249471	0.622184	PGCp VS GFDp	non-DE	FAM76B	protein_coding
ENSG00000077463	8.61925	0.326908	0.159355	2.05145	0.0402232	0.282961	PGCp VS GFDp	non-DE	SIRT6	protein_coding
ENSG00000077514	17.7087	0.107627	0.123419	0.87205	0.383181	0.728411	PGCp VS GFDp	non-DE	POLD3	protein_coding
ENSG00000077549	101.174	0.134824	0.0597783	2.2554	0.0241083	0.215939	PGCp VS GFDp	non-DE	CAPZB	protein_coding
ENSG00000077684	18.7997	-0.031207	0.110973	-0.281213	0.778547	0.930455	PGCp VS GFDp	non-DE	JADE1	protein_coding
ENSG00000077713	6.18722	-0.201375	0.189457	-1.06291	0.287823		PGCp VS GFDp	non-DE	SLC25A43	protein_coding
ENSG00000077721	20.5858	0.0914544	0.109804	0.832891	0.404906	0.746511	PGCp VS GFDp	non-DE	UBE2A	protein_coding
ENSG00000077782	7.79459	0.330818	0.221636	1.49262	0.135536		PGCp VS GFDp	non-DE	FGFR1	protein_coding
ENSG00000077942	17.7526	0.0315282	0.212423	0.148422	0.88201	0.963693	PGCp VS GFDp	non-DE	FBLN1	protein_coding
ENSG00000077943	9.05274	0.0636778	0.189169	0.336618	0.736405	0.91111	PGCp VS GFDp	non-DE	ITGA8	protein_coding
ENSG00000078043	19.5716	-0.0907959	0.11266	-0.805928	0.420284	0.754053	PGCp VS GFDp	non-DE	PIAS2	protein_coding
ENSG00000078061	15.6466	-0.0547612	0.12793	-0.428056	0.668611	0.885872	PGCp VS GFDp	non-DE	ARAF	protein_coding
ENSG00000078070	7.88007	0.463224	0.168897	2.74263	0.00609486		PGCp VS GFDp	non-DE	MCCC1	protein_coding
ENSG00000078124	19.3083	0.12141	0.109044	1.11341	0.265533	0.637262	PGCp VS GFDp	non-DE	ACER3	protein_coding
ENSG00000078140	60.8031	-0.0295426	0.0667752	-0.442419	0.658186	0.881594	PGCp VS GFDp	non-DE	UBE2K	protein_coding
ENSG00000078142	14.147	0.221683	0.1363	1.62644	0.103857	0.44077	PGCp VS GFDp	non-DE	PIK3C3	protein_coding
ENSG00000078177	24.5593	0.0932767	0.110006	0.847924	0.39648	0.740203	PGCp VS GFDp	non-DE	N4BP2	protein_coding
ENSG00000078246	6.19538	0.342455	0.194772	1.75824	0.0787067		PGCp VS GFDp	non-DE	TULP3	protein_coding
ENSG00000078269	20.3177	0.0239132	0.103631	0.230754	0.817506	0.942771	PGCp VS GFDp	non-DE	SYNJ2	protein_coding
ENSG00000078304	46.7554	0.0732226	0.0733826	0.99782	0.318367	0.68138	PGCp VS GFDp	non-DE	PPP2R5C	protein_coding
ENSG00000078369	108.762	0.0350906	0.0619137	0.566766	0.570873	0.840199	PGCp VS GFDp	non-DE	GNB1	protein_coding
ENSG00000078401	9.29011	-0.640909	0.242002	-2.64836	0.00808827	0.125871	PGCp VS GFDp	non-DE	EDN1	protein_coding
ENSG00000078403	26.4385	-0.0853415	0.0960789	-0.888244	0.37441	0.722191	PGCp VS GFDp	non-DE	MLLT10	protein_coding
ENSG00000078596	7.45534	0.207992	0.202903	1.02508	0.305324		PGCp VS GFDp	non-DE	ITM2A	protein_coding
ENSG00000078618	37.7624	0.0420577	0.0771515	0.545132	0.585663	0.848223	PGCp VS GFDp	non-DE	NRDC	protein_coding
ENSG00000078668	29.7153	-0.0228545	0.0945599	-0.241693	0.809018	0.941636	PGCp VS GFDp	non-DE	VDAC3	protein_coding
ENSG00000078674	88.1724	0.024222	0.0727325	0.333029	0.739113	0.912609	PGCp VS GFDp	non-DE	PCM1	protein_coding
ENSG00000078687	17.1744	-8.14284e-05	0.127664	-0.000637836	0.999491	0.999617	PGCp VS GFDp	non-DE	TNRC6C	protein_coding
ENSG00000078699	16.6	-0.0911608	0.123153	-0.740223	0.459165	0.778091	PGCp VS GFDp	non-DE	CBFA2T2	protein_coding
ENSG00000078747	32.2329	-0.0522639	0.0887355	-0.588985	0.555872	0.831082	PGCp VS GFDp	non-DE	ITCH	protein_coding
ENSG00000078804	15.9054	0.0276122	0.179304	0.153996	0.877613	0.96261	PGCp VS GFDp	non-DE	TP53INP2	protein_coding
ENSG00000078808	69.8413	-0.0368008	0.0650894	-0.565389	0.571809	0.840655	PGCp VS GFDp	non-DE	SDF4	protein_coding
ENSG00000078902	19.2233	-0.00547069	0.110872	-0.0493425	0.960646	0.988774	PGCp VS GFDp	non-DE	TOLLIP	protein_coding
ENSG00000078967	5.01516	-0.247321	0.208864	-1.18413	0.236363		PGCp VS GFDp	non-DE	UBE2D4	protein_coding
ENSG00000079102	6.15531	-0.192984	0.18394	-1.04917	0.294101		PGCp VS GFDp	non-DE	RUNX1T1	protein_coding
ENSG00000079112	164.439	-0.0305495	0.0754951	-0.404656	0.685731	0.889714	PGCp VS GFDp	non-DE	CDH17	protein_coding
ENSG00000079134	11.2254	0.113145	0.147889	0.765067	0.444232	0.768137	PGCp VS GFDp	non-DE	THOC1	protein_coding
ENSG00000079246	84.4185	0.204651	0.0627232	3.26277	0.00110331	0.0418466	PGCp VS GFDp	non-DE	XRCC5	protein_coding
ENSG00000079257	6.77088	-0.00174243	0.190288	-0.00915682	0.992694		PGCp VS GFDp	non-DE	LXN	protein_coding
ENSG00000079263	5.64603	0.359076	0.220741	1.62668	0.103804		PGCp VS GFDp	non-DE	SP140	protein_coding
ENSG00000079277	18.0121	0.124661	0.117214	1.06354	0.287537	0.655141	PGCp VS GFDp	non-DE	MKNK1	protein_coding
ENSG00000079308	16.7314	-0.237671	0.189851	-1.25188	0.210614	0.582328	PGCp VS GFDp	non-DE	TNS1	protein_coding
ENSG00000079313	13.138	-0.206252	0.125013	-1.64985	0.0989737	0.432267	PGCp VS GFDp	non-DE	REXO1	protein_coding
ENSG00000079332	31.9005	0.0499336	0.0983645	0.507638	0.611707	0.860515	PGCp VS GFDp	non-DE	SAR1A	protein_coding
ENSG00000079335	14.4205	-0.0495375	0.156666	-0.316198	0.751852	0.917516	PGCp VS GFDp	non-DE	CDC14A	protein_coding
ENSG00000079385	38.9495	-0.212341	0.119651	-1.77468	0.0759515	0.384229	PGCp VS GFDp	non-DE	CEACAM1	protein_coding
ENSG00000079387	6.43571	-0.0130067	0.192939	-0.0674133	0.946253		PGCp VS GFDp	non-DE	SENP1	protein_coding
ENSG00000079432	9.54664	-0.0551439	0.149101	-0.369843	0.711499	0.901146	PGCp VS GFDp	non-DE	CIC	protein_coding
ENSG00000079459	34.3499	8.60651e-05	0.111227	0.000773778	0.999383	0.999617	PGCp VS GFDp	non-DE	FDFT1	protein_coding
ENSG00000079462	5.99012	0.0344758	0.188695	0.182706	0.855028		PGCp VS GFDp	non-DE	PAFAH1B3	protein_coding
ENSG00000079616	13.4086	0.0146291	0.139755	0.104677	0.916632	0.974971	PGCp VS GFDp	non-DE	KIF22	protein_coding
ENSG00000079691	46.2261	0.0353898	0.0891281	0.397067	0.691318	0.892096	PGCp VS GFDp	non-DE	CARMIL1	protein_coding
ENSG00000079739	32.9286	-0.0888962	0.0862836	-1.03028	0.302879	0.667649	PGCp VS GFDp	non-DE	PGM1	protein_coding
ENSG00000079785	43.6901	-0.0095105	0.0749514	-0.126889	0.899028	0.968551	PGCp VS GFDp	non-DE	DDX1	protein_coding
ENSG00000079805	54.2566	0.15908	0.0673907	2.36056	0.0182473	0.189715	PGCp VS GFDp	non-DE	DNM2	protein_coding
ENSG00000079819	22.7972	-0.0739011	0.119928	-0.61621	0.537756	0.82164	PGCp VS GFDp	non-DE	EPB41L2	protein_coding
ENSG00000079950	40.0586	-0.272413	0.0919646	-2.96215	0.00305501	0.072421	PGCp VS GFDp	non-DE	STX7	protein_coding
ENSG00000079974	6.7414	-0.266039	0.200834	-1.32468	0.185279		PGCp VS GFDp	non-DE	RABL2B	protein_coding
ENSG00000079999	16.5543	0.0231597	0.119807	0.193308	0.846718	0.955784	PGCp VS GFDp	non-DE	KEAP1	protein_coding
ENSG00000080031	43.7129	-0.153472	0.117476	-1.30641	0.191412	0.564901	PGCp VS GFDp	non-DE	PTPRH	protein_coding
ENSG00000080189	14.4283	0.00676149	0.127879	0.0528743	0.957832	0.988514	PGCp VS GFDp	non-DE	SLC35C2	protein_coding
ENSG00000080200	21.2701	-0.137516	0.128567	-1.06961	0.284797	0.653303	PGCp VS GFDp	non-DE	CRYBG3	protein_coding
ENSG00000080293	18.0389	-0.130931	0.170077	-0.769837	0.441396	0.767677	PGCp VS GFDp	non-DE	SCTR	protein_coding
ENSG00000080298	7.69338	0.00570307	0.187076	0.0304853	0.97568		PGCp VS GFDp	non-DE	RFX3	protein_coding
ENSG00000080345	52.0009	0.0314895	0.0756291	0.416368	0.677141	0.888665	PGCp VS GFDp	non-DE	RIF1	protein_coding
ENSG00000080371	26.6323	0.261629	0.0992893	2.63502	0.00841335	0.128999	PGCp VS GFDp	non-DE	RAB21	protein_coding
ENSG00000080493	128.918	-0.219325	0.105929	-2.07048	0.0384074	0.27678	PGCp VS GFDp	non-DE	SLC4A4	protein_coding
ENSG00000080503	33.197	0.0701557	0.0922062	0.760857	0.446743	0.769687	PGCp VS GFDp	non-DE	SMARCA2	protein_coding
ENSG00000080546	8.85579	0.0838231	0.163643	0.512232	0.608489	0.859158	PGCp VS GFDp	non-DE	SESN1	protein_coding
ENSG00000080608	19.0908	0.0549199	0.115804	0.474249	0.635322	0.872202	PGCp VS GFDp	non-DE	PUM3	protein_coding
ENSG00000080802	21.497	0.0191561	0.109252	0.175339	0.860813	0.958919	PGCp VS GFDp	non-DE	CNOT4	protein_coding
ENSG00000080815	29.8531	-0.0589273	0.0968103	-0.608688	0.542731	0.824814	PGCp VS GFDp	non-DE	PSEN1	protein_coding
ENSG00000080819	11.0521	-0.320785	0.141645	-2.26472	0.02353	0.213412	PGCp VS GFDp	non-DE	CPOX	protein_coding
ENSG00000080822	19.5489	0.0930084	0.114465	0.812549	0.416476	0.751003	PGCp VS GFDp	non-DE	CLDND1	protein_coding
ENSG00000080824	445.73	0.165525	0.0805537	2.05485	0.0398939	0.28171	PGCp VS GFDp	non-DE	HSP90AA1	protein_coding
ENSG00000080839	5.87074	0.203677	0.194959	1.04472	0.296154		PGCp VS GFDp	non-DE	RBL1	protein_coding
ENSG00000080845	22.1572	-0.0220191	0.114378	-0.192512	0.847342	0.955955	PGCp VS GFDp	non-DE	DLGAP4	protein_coding
ENSG00000080986	6.29151	0.235167	0.196058	1.19947	0.230343		PGCp VS GFDp	non-DE	NDC80	protein_coding
ENSG00000081014	6.09601	0.422528	0.192966	2.18965	0.0285497		PGCp VS GFDp	non-DE	AP4E1	protein_coding
ENSG00000081019	22.4363	-0.0337937	0.100916	-0.334871	0.737723	0.911875	PGCp VS GFDp	non-DE	RSBN1	protein_coding
ENSG00000081026	34.2001	-0.045295	0.0914542	-0.495275	0.620406	0.865837	PGCp VS GFDp	non-DE	MAGI3	protein_coding
ENSG00000081059	14.7678	-0.012308	0.139997	-0.0879165	0.929943	0.979205	PGCp VS GFDp	non-DE	TCF7	protein_coding
ENSG00000081087	7.71615	-0.310431	0.171681	-1.80818	0.0705777		PGCp VS GFDp	non-DE	OSTM1	protein_coding
ENSG00000081154	32.5968	-0.115307	0.0938045	-1.22922	0.218989	0.591993	PGCp VS GFDp	non-DE	PCNP	protein_coding
ENSG00000081177	5.63437	-0.0599069	0.198425	-0.301912	0.762719		PGCp VS GFDp	non-DE	EXD2	protein_coding
ENSG00000081189	23.9275	0.112111	0.13584	0.825316	0.409192	0.747523	PGCp VS GFDp	non-DE	MEF2C	protein_coding
ENSG00000081237	49.2411	0.396796	0.141554	2.80315	0.00506061	0.0966638	PGCp VS GFDp	non-DE	PTPRC	protein_coding
ENSG00000081307	24.5663	0.016385	0.0968864	0.169115	0.865706	0.960705	PGCp VS GFDp	non-DE	UBA5	protein_coding
ENSG00000081320	51.0417	-0.0583372	0.104738	-0.556984	0.577539	0.845374	PGCp VS GFDp	non-DE	STK17B	protein_coding
ENSG00000081377	21.2515	-0.329174	0.119771	-2.74835	0.00598955	0.104444	PGCp VS GFDp	non-DE	CDC14B	protein_coding
ENSG00000081665	11.8268	-0.0316621	0.143574	-0.220528	0.82546	0.946539	PGCp VS GFDp	non-DE	ZNF506	protein_coding
ENSG00000081692	6.2367	-0.441555	0.188259	-2.34547	0.0190033		PGCp VS GFDp	non-DE	JMJD4	protein_coding
ENSG00000081760	10.5446	0.0155948	0.158783	0.0982144	0.921762	0.976279	PGCp VS GFDp	non-DE	AACS	protein_coding
ENSG00000081791	20.5635	-0.149856	0.12278	-1.22052	0.222266	0.595439	PGCp VS GFDp	non-DE	DELE1	protein_coding
ENSG00000081803	23.9778	-0.0721123	0.106052	-0.679969	0.496524	0.799664	PGCp VS GFDp	non-DE	CADPS2	protein_coding
ENSG00000081870	7.31549	-0.0889355	0.179682	-0.49496	0.620628		PGCp VS GFDp	non-DE	IFT25	protein_coding
ENSG00000081913	8.99461	0.275527	0.147085	1.87325	0.0610344	0.34	PGCp VS GFDp	non-DE	PHLPP1	protein_coding
ENSG00000081923	94.2021	0.0365368	0.0747606	0.488717	0.625042	0.868548	PGCp VS GFDp	non-DE	ATP8B1	protein_coding
ENSG00000082068	13.952	-0.0214424	0.121191	-0.17693	0.859563	0.958362	PGCp VS GFDp	non-DE	WDR70	protein_coding
ENSG00000082074	30.1963	0.354876	0.151366	2.34449	0.0190531	0.193138	PGCp VS GFDp	non-DE	FYB1	protein_coding
ENSG00000082146	17.7792	-0.130448	0.133398	-0.977886	0.328131	0.689156	PGCp VS GFDp	non-DE	STRADB	protein_coding
ENSG00000082153	47.9849	0.20088	0.0884207	2.27186	0.0230947	0.210986	PGCp VS GFDp	non-DE	BZW1	protein_coding
ENSG00000082212	50.3203	-0.0258702	0.0901825	-0.286864	0.774216	0.927912	PGCp VS GFDp	non-DE	ME2	protein_coding
ENSG00000082213	5.53247	0.184046	0.196015	0.938939	0.347762		PGCp VS GFDp	non-DE	C5orf22	protein_coding
ENSG00000082258	28.8432	0.00569587	0.0908568	0.0626907	0.950013	0.985123	PGCp VS GFDp	non-DE	CCNT2	protein_coding
ENSG00000082269	38.0624	0.106525	0.0929321	1.14627	0.251684	0.624248	PGCp VS GFDp	non-DE	FAM135A	protein_coding
ENSG00000082397	53.1134	-0.0708791	0.0856798	-0.827256	0.408092	0.746747	PGCp VS GFDp	non-DE	EPB41L3	protein_coding
ENSG00000082438	20.9775	-0.142584	0.108711	-1.31159	0.189658	0.561607	PGCp VS GFDp	non-DE	COBLL1	protein_coding
ENSG00000082458	15.1784	0.0875839	0.131067	0.668235	0.503983	0.803217	PGCp VS GFDp	non-DE	DLG3	protein_coding
ENSG00000082512	5.94331	0.339365	0.179054	1.89533	0.0580493		PGCp VS GFDp	non-DE	TRAF5	protein_coding
ENSG00000082515	14.4255	0.0975791	0.125119	0.779888	0.435457	0.765032	PGCp VS GFDp	non-DE	MRPL22	protein_coding
ENSG00000082516	5.3283	0.241191	0.222195	1.08549	0.277704		PGCp VS GFDp	non-DE	GEMIN5	protein_coding
ENSG00000082641	66.7886	-0.0342906	0.0735918	-0.465956	0.641247	0.87408	PGCp VS GFDp	non-DE	NFE2L1	protein_coding
ENSG00000082701	18.9033	-0.0433587	0.10513	-0.412428	0.680026	0.888665	PGCp VS GFDp	non-DE	GSK3B	protein_coding
ENSG00000082781	13.9062	-0.415447	0.148288	-2.80162	0.00508461	0.0968742	PGCp VS GFDp	non-DE	ITGB5	protein_coding
ENSG00000082805	23.7823	0.0152672	0.117967	0.12942	0.897026	0.967445	PGCp VS GFDp	non-DE	ERC1	protein_coding
ENSG00000082898	43.55	0.0505147	0.0811577	0.622426	0.533662	0.819414	PGCp VS GFDp	non-DE	XPO1	protein_coding
ENSG00000082996	24.5495	-0.260965	0.10531	-2.47807	0.0132096	0.159357	PGCp VS GFDp	non-DE	RNF13	protein_coding
ENSG00000083093	7.05157	-0.284548	0.190286	-1.49537	0.134817		PGCp VS GFDp	non-DE	PALB2	protein_coding
ENSG00000083097	20.293	-0.0540986	0.119918	-0.451131	0.651895	0.877843	PGCp VS GFDp	non-DE	DOP1A	protein_coding
ENSG00000083099	21.4345	0.178637	0.107621	1.65988	0.0969395	0.428716	PGCp VS GFDp	non-DE	LYRM2	protein_coding
ENSG00000083123	6.12256	-0.0336129	0.187747	-0.179033	0.857912		PGCp VS GFDp	non-DE	BCKDHB	protein_coding
ENSG00000083168	39.1259	0.0248096	0.0812464	0.305363	0.76009	0.921327	PGCp VS GFDp	non-DE	KAT6A	protein_coding
ENSG00000083223	34.6327	-0.0330949	0.087499	-0.378231	0.705259	0.899317	PGCp VS GFDp	non-DE	TUT7	protein_coding
ENSG00000083307	7.57334	0.233476	0.223563	1.04434	0.29633		PGCp VS GFDp	non-DE	GRHL2	protein_coding
ENSG00000083312	40.5688	-0.136075	0.0758175	-1.79478	0.0726895	0.375136	PGCp VS GFDp	non-DE	TNPO1	protein_coding
ENSG00000083444	18.1278	-0.0630028	0.108518	-0.580573	0.561528	0.834295	PGCp VS GFDp	non-DE	PLOD1	protein_coding
ENSG00000083457	12.4976	0.491097	0.139655	3.51649	0.000437291	0.0258213	PGCp VS GFDp	non-DE	ITGAE	protein_coding
ENSG00000083520	22.1886	0.00100314	0.102896	0.00974907	0.992221	0.999398	PGCp VS GFDp	non-DE	DIS3	protein_coding
ENSG00000083535	14.1926	-0.242167	0.124442	-1.94603	0.0516513	0.313218	PGCp VS GFDp	non-DE	PIBF1	protein_coding
ENSG00000083544	19.6168	-0.000250574	0.112138	-0.00223451	0.998217	0.999617	PGCp VS GFDp	non-DE	TDRD3	protein_coding
ENSG00000083635	5.72674	0.430552	0.188944	2.27873	0.0226829		PGCp VS GFDp	non-DE	NUFIP1	protein_coding
ENSG00000083642	32.2026	0.0131355	0.0901022	0.145785	0.884091	0.964727	PGCp VS GFDp	non-DE	PDS5B	protein_coding
ENSG00000083720	5.04717	0.531674	0.217469	2.44483	0.014492		PGCp VS GFDp	non-DE	OXCT1	protein_coding
ENSG00000083799	28.0328	-0.0286569	0.103147	-0.277825	0.781147	0.93185	PGCp VS GFDp	non-DE	CYLD	protein_coding
ENSG00000083812	5.4577	0.0923828	0.203645	0.453647	0.650083		PGCp VS GFDp	non-DE	ZNF324	protein_coding
ENSG00000083844	6.81173	-0.101035	0.170394	-0.59295	0.553215		PGCp VS GFDp	non-DE	ZNF264	protein_coding
ENSG00000083845	227.573	0.0192804	0.0632024	0.305057	0.760322	0.921327	PGCp VS GFDp	non-DE	RPS5	protein_coding
ENSG00000083857	95.9395	-0.165595	0.0881105	-1.87941	0.0601891	0.336236	PGCp VS GFDp	non-DE	FAT1	protein_coding
ENSG00000083896	44.9585	0.0603917	0.0675241	0.894372	0.371123	0.719993	PGCp VS GFDp	non-DE	YTHDC1	protein_coding
ENSG00000083937	52.6792	-0.0892856	0.0844444	-1.05733	0.290361	0.656443	PGCp VS GFDp	non-DE	CHMP2B	protein_coding
ENSG00000084070	16.0466	0.389506	0.130772	2.97851	0.00289657	0.0704674	PGCp VS GFDp	non-DE	SMAP2	protein_coding
ENSG00000084072	16.498	0.213035	0.12528	1.70047	0.089042	0.412234	PGCp VS GFDp	non-DE	PPIE	protein_coding
ENSG00000084073	19.2129	0.179317	0.114151	1.57088	0.116212	0.458998	PGCp VS GFDp	non-DE	ZMPSTE24	protein_coding
ENSG00000084090	48.8804	-0.0639457	0.0768258	-0.832346	0.405214	0.746511	PGCp VS GFDp	non-DE	STARD7	protein_coding
ENSG00000084092	10.6734	-0.176725	0.141856	-1.2458	0.212837	0.584195	PGCp VS GFDp	non-DE	NOA1	protein_coding
ENSG00000084093	41.1063	0.00570664	0.0751235	0.0759634	0.939448	0.982295	PGCp VS GFDp	non-DE	REST	protein_coding
ENSG00000084112	10.4386	-0.314568	0.142566	-2.20648	0.0273504	0.231631	PGCp VS GFDp	non-DE	SSH1	protein_coding
ENSG00000084207	203.679	0.189339	0.0951635	1.98962	0.0466331	0.300672	PGCp VS GFDp	non-DE	GSTP1	protein_coding
ENSG00000084234	170.516	-0.184912	0.0788654	-2.34465	0.0190449	0.193138	PGCp VS GFDp	non-DE	APLP2	protein_coding
ENSG00000084463	25.2338	0.0771453	0.0990245	0.779053	0.435949	0.765271	PGCp VS GFDp	non-DE	WBP11	protein_coding
ENSG00000084623	43.8435	0.0278615	0.0826774	0.336991	0.736124	0.910904	PGCp VS GFDp	non-DE	EIF3I	protein_coding
ENSG00000084636	12.7922	-0.329196	0.164829	-1.9972	0.0458037	0.297538	PGCp VS GFDp	non-DE	COL16A1	protein_coding
ENSG00000084652	17.4299	-0.019883	0.116607	-0.170512	0.864607	0.960509	PGCp VS GFDp	non-DE	TXLNA	protein_coding
ENSG00000084676	65.5738	-0.092996	0.0732741	-1.26915	0.204387	0.57453	PGCp VS GFDp	non-DE	NCOA1	protein_coding
ENSG00000084733	43.9332	0.0163763	0.0873212	0.187541	0.851237	0.956761	PGCp VS GFDp	non-DE	RAB10	protein_coding
ENSG00000084754	237.266	-0.0497569	0.0547287	-0.909155	0.363268	0.713965	PGCp VS GFDp	non-DE	HADHA	protein_coding
ENSG00000084774	8.86709	0.150464	0.148034	1.01642	0.30943	0.674033	PGCp VS GFDp	non-DE	CAD	protein_coding
ENSG00000085063	31.0665	0.0355132	0.152445	0.232957	0.815795	0.942546	PGCp VS GFDp	non-DE	CD59	protein_coding
ENSG00000085117	67.1305	0.000121111	0.0854398	0.0014175	0.998869	0.999617	PGCp VS GFDp	non-DE	CD82	protein_coding
ENSG00000085224	136.716	-0.0560207	0.0580036	-0.965814	0.334137	0.694521	PGCp VS GFDp	non-DE	ATRX	protein_coding
ENSG00000085231	8.92683	0.0307649	0.159568	0.1928	0.847115	0.955955	PGCp VS GFDp	non-DE	AK6	protein_coding
ENSG00000085274	7.43656	-0.0952213	0.164742	-0.578004	0.563261		PGCp VS GFDp	non-DE	MYNN	protein_coding
ENSG00000085276	29.1854	-0.00612793	0.131629	-0.0465547	0.962868	0.989914	PGCp VS GFDp	non-DE	MECOM	protein_coding
ENSG00000085365	12.837	-0.0782619	0.136702	-0.5725	0.566983	0.838209	PGCp VS GFDp	non-DE	SCAMP1	protein_coding
ENSG00000085377	16.6582	0.156398	0.118606	1.31863	0.187292	0.558144	PGCp VS GFDp	non-DE	PREP	protein_coding
ENSG00000085415	10.1508	0.142317	0.143543	0.991463	0.32146	0.684267	PGCp VS GFDp	non-DE	SEH1L	protein_coding
ENSG00000085449	21.4218	0.11333	0.103458	1.09542	0.273333	0.645145	PGCp VS GFDp	non-DE	WDFY1	protein_coding
ENSG00000085491	34.9522	-0.0298161	0.0959852	-0.310632	0.75608	0.919465	PGCp VS GFDp	non-DE	SLC25A24	protein_coding
ENSG00000085511	13.4656	-0.0804402	0.130047	-0.618548	0.536214	0.821253	PGCp VS GFDp	non-DE	MAP3K4	protein_coding
ENSG00000085552	7.96413	-0.638547	0.230729	-2.76752	0.00564854		PGCp VS GFDp	non-DE	IGSF9	protein_coding
ENSG00000085563	17.4556	-0.191289	0.210431	-0.909034	0.363332	0.713965	PGCp VS GFDp	non-DE	ABCB1	protein_coding
ENSG00000085662	8.18076	0.0222241	0.167976	0.132306	0.894743		PGCp VS GFDp	non-DE	AKR1B1	protein_coding
ENSG00000085719	61.9124	0.0284888	0.0686018	0.415277	0.677939	0.888665	PGCp VS GFDp	non-DE	CPNE3	protein_coding
ENSG00000085721	11.3783	-0.0984478	0.146008	-0.674264	0.500144	0.801909	PGCp VS GFDp	non-DE	RRN3	protein_coding
ENSG00000085733	60.5265	0.0814457	0.0753566	1.0808	0.279785	0.649817	PGCp VS GFDp	non-DE	CTTN	protein_coding
ENSG00000085760	30.7065	0.0463923	0.0901524	0.514598	0.606834	0.859158	PGCp VS GFDp	non-DE	MTIF2	protein_coding
ENSG00000085788	12.5463	-0.076132	0.135213	-0.563052	0.573399	0.841984	PGCp VS GFDp	non-DE	DDHD2	protein_coding
ENSG00000085832	25.7384	-0.0366813	0.0962434	-0.381131	0.703106	0.899004	PGCp VS GFDp	non-DE	EPS15	protein_coding
ENSG00000085871	47.7734	0.0395559	0.0839394	0.471243	0.637467	0.873237	PGCp VS GFDp	non-DE	MGST2	protein_coding
ENSG00000085872	12.6018	0.120642	0.142625	0.845868	0.397626	0.741638	PGCp VS GFDp	non-DE	CHERP	protein_coding
ENSG00000085978	8.07656	0.133608	0.161116	0.829264	0.406955		PGCp VS GFDp	non-DE	ATG16L1	protein_coding
ENSG00000085982	26.6697	0.178976	0.104064	1.71987	0.0854568	0.403546	PGCp VS GFDp	non-DE	USP40	protein_coding
ENSG00000085998	15.0339	-0.16104	0.121213	-1.32857	0.183991	0.553927	PGCp VS GFDp	non-DE	POMGNT1	protein_coding
ENSG00000086015	16.9352	-0.292713	0.122646	-2.38665	0.0170029	0.183127	PGCp VS GFDp	non-DE	MAST2	protein_coding
ENSG00000086061	47.6328	0.197921	0.0764869	2.58764	0.00966351	0.138806	PGCp VS GFDp	non-DE	DNAJA1	protein_coding
ENSG00000086062	41.801	0.0920138	0.157024	0.585986	0.557885	0.831948	PGCp VS GFDp	non-DE	B4GALT1	protein_coding
ENSG00000086065	30.9743	-0.106093	0.1033	-1.02704	0.304402	0.66895	PGCp VS GFDp	non-DE	CHMP5	protein_coding
ENSG00000086102	19.1532	-0.000218566	0.103814	-0.00210535	0.99832	0.999617	PGCp VS GFDp	non-DE	NFX1	protein_coding
ENSG00000086205	131.632	-0.311583	0.115268	-2.70313	0.00686905	0.113659	PGCp VS GFDp	non-DE	FOLH1	protein_coding
ENSG00000086232	42.0171	0.0252574	0.0782244	0.322884	0.746783	0.915661	PGCp VS GFDp	non-DE	EIF2AK1	protein_coding
ENSG00000086289	5.8201	-0.0460401	0.26225	-0.175558	0.860641		PGCp VS GFDp	non-DE	EPDR1	protein_coding
ENSG00000086475	12.4253	-0.148809	0.137849	-1.07951	0.280362	0.650403	PGCp VS GFDp	non-DE	SEPHS1	protein_coding
ENSG00000086504	24.4577	0.108378	0.10818	1.00183	0.316425	0.680372	PGCp VS GFDp	non-DE	MRPL28	protein_coding
ENSG00000086544	8.48707	-0.199204	0.170448	-1.16871	0.24252	0.615777	PGCp VS GFDp	non-DE	ITPKC	protein_coding
ENSG00000086548	27.8451	-0.568301	0.227216	-2.50115	0.0123792	0.156506	PGCp VS GFDp	non-DE	CEACAM6	protein_coding
ENSG00000086589	19.3916	-0.0907796	0.109442	-0.829476	0.406835	0.746511	PGCp VS GFDp	non-DE	RBM22	protein_coding
ENSG00000086598	114.227	0.155011	0.14196	1.09193	0.274863	0.646157	PGCp VS GFDp	non-DE	TMED2	protein_coding
ENSG00000086619	13.5084	0.0232889	0.131418	0.177211	0.859342	0.958362	PGCp VS GFDp	non-DE	ERO1B	protein_coding
ENSG00000086666	33.3757	-0.120832	0.0895308	-1.34961	0.17714	0.543837	PGCp VS GFDp	non-DE	ZFAND6	protein_coding
ENSG00000086696	122.136	-0.0761721	0.0991159	-0.768515	0.442181	0.767884	PGCp VS GFDp	non-DE	HSD17B2	protein_coding
ENSG00000086712	15.153	-0.0420399	0.128553	-0.327025	0.743649	0.914222	PGCp VS GFDp	non-DE	TXLNG	protein_coding
ENSG00000086758	61.6573	-0.0451985	0.0709935	-0.636658	0.524348	0.814253	PGCp VS GFDp	non-DE	HUWE1	protein_coding
ENSG00000086848	6.74756	0.0863473	0.192074	0.449554	0.653032		PGCp VS GFDp	non-DE	ALG9	protein_coding
ENSG00000087008	6.19141	-0.0947349	0.1863	-0.508507	0.611098		PGCp VS GFDp	non-DE	ACOX3	protein_coding
ENSG00000087074	12.205	-0.170929	0.151528	-1.12803	0.259307	0.630336	PGCp VS GFDp	non-DE	PPP1R15A	protein_coding
ENSG00000087077	5.16268	-0.12571	0.225161	-0.558313	0.576631		PGCp VS GFDp	non-DE	TRIP6	protein_coding
ENSG00000087085	7.52152	0.133202	0.217346	0.612854	0.539973		PGCp VS GFDp	non-DE	ACHE	protein_coding
ENSG00000087086	1229.65	-0.0726218	0.0556889	-1.30406	0.192213	0.565369	PGCp VS GFDp	non-DE	FTL	protein_coding
ENSG00000087087	24.6354	0.068082	0.099956	0.68112	0.495796	0.799321	PGCp VS GFDp	non-DE	SRRT	protein_coding
ENSG00000087088	15.7067	0.136345	0.126622	1.07679	0.281575	0.651693	PGCp VS GFDp	non-DE	BAX	protein_coding
ENSG00000087095	12.0702	-0.0338589	0.135665	-0.249578	0.802914	0.940272	PGCp VS GFDp	non-DE	NLK	protein_coding
ENSG00000087111	19.3116	0.0263208	0.108393	0.242826	0.80814	0.941636	PGCp VS GFDp	non-DE	PIGS	protein_coding
ENSG00000087152	12.7589	0.215218	0.134712	1.59762	0.110128	0.45062	PGCp VS GFDp	non-DE	ATXN7L3	protein_coding
ENSG00000087157	8.57883	-0.00790824	0.147879	-0.0534779	0.957351	0.988514	PGCp VS GFDp	non-DE	PGS1	protein_coding
ENSG00000087191	36.3311	0.0529171	0.0855568	0.618502	0.536244	0.821253	PGCp VS GFDp	non-DE	PSMC5	protein_coding
ENSG00000087206	8.51573	0.124276	0.16355	0.759862	0.447337	0.770041	PGCp VS GFDp	non-DE	UIMC1	protein_coding
ENSG00000087245	11.825	-0.0306108	0.168581	-0.181579	0.855913	0.957448	PGCp VS GFDp	non-DE	MMP2	protein_coding
ENSG00000087253	5.30164	-0.038803	0.205444	-0.188874	0.850192		PGCp VS GFDp	non-DE	LPCAT2	protein_coding
ENSG00000087263	12.4246	-0.0530967	0.138742	-0.3827	0.701942	0.899004	PGCp VS GFDp	non-DE	OGFOD1	protein_coding
ENSG00000087266	19.9654	-0.15126	0.119678	-1.26388	0.206272	0.57734	PGCp VS GFDp	non-DE	SH3BP2	protein_coding
ENSG00000087269	13.0464	0.203147	0.129259	1.57163	0.116036	0.458998	PGCp VS GFDp	non-DE	NOP14	protein_coding
ENSG00000087274	54.2047	0.00648916	0.064423	0.100727	0.919767	0.975823	PGCp VS GFDp	non-DE	ADD1	protein_coding
ENSG00000087299	5.89939	0.0133694	0.203279	0.0657688	0.947562		PGCp VS GFDp	non-DE	L2HGDH	protein_coding
ENSG00000087301	4.97587	0.0480186	0.207884	0.230988	0.817324		PGCp VS GFDp	non-DE	TXNDC16	protein_coding
ENSG00000087302	26.7789	0.0473979	0.0937394	0.505635	0.613113	0.861415	PGCp VS GFDp	non-DE	RTRAF	protein_coding
ENSG00000087338	41.1185	-0.0212406	0.0833877	-0.254721	0.798939	0.938806	PGCp VS GFDp	non-DE	GMCL1	protein_coding
ENSG00000087365	80.3333	-0.00522266	0.0539785	-0.0967544	0.922921	0.976279	PGCp VS GFDp	non-DE	SF3B2	protein_coding
ENSG00000087448	13.8062	0.0521231	0.128378	0.406012	0.684734	0.889671	PGCp VS GFDp	non-DE	KLHL42	protein_coding
ENSG00000087460	208.025	0.0295046	0.0420961	0.700888	0.483373	0.792877	PGCp VS GFDp	non-DE	GNAS	protein_coding
ENSG00000087470	26.403	-0.158415	0.0938979	-1.68709	0.0915853	0.417479	PGCp VS GFDp	non-DE	DNM1L	protein_coding
ENSG00000087502	30.8173	-0.0851864	0.0954355	-0.892607	0.372068	0.720592	PGCp VS GFDp	non-DE	ERGIC2	protein_coding
ENSG00000087586	9.51055	0.252853	0.172831	1.463	0.143466	0.504852	PGCp VS GFDp	non-DE	AURKA	protein_coding
ENSG00000087995	11.5941	-0.0859345	0.131903	-0.651497	0.514726	0.810025	PGCp VS GFDp	non-DE	METTL2A	protein_coding
ENSG00000088002	5.72458	-0.355536	0.222608	-1.59714	0.110234		PGCp VS GFDp	non-DE	SULT2B1	protein_coding
ENSG00000088035	5.60171	-0.226149	0.192155	-1.17691	0.239231		PGCp VS GFDp	non-DE	ALG6	protein_coding
ENSG00000088038	10.7785	0.0195239	0.139578	0.139878	0.888757	0.966142	PGCp VS GFDp	non-DE	CNOT3	protein_coding
ENSG00000088179	16.3701	-0.0681583	0.113805	-0.598904	0.549237	0.82782	PGCp VS GFDp	non-DE	PTPN4	protein_coding
ENSG00000088205	34.9796	0.0986883	0.081532	1.21042	0.226116	0.599072	PGCp VS GFDp	non-DE	DDX18	protein_coding
ENSG00000088247	39.5424	-0.0213598	0.0922642	-0.231507	0.816921	0.942771	PGCp VS GFDp	non-DE	KHSRP	protein_coding
ENSG00000088256	215.95	0.00664131	0.0754433	0.0880306	0.929852	0.979205	PGCp VS GFDp	non-DE	GNA11	protein_coding
ENSG00000088298	11.4787	0.470622	0.138403	3.40037	0.000672952	0.0339777	PGCp VS GFDp	non-DE	EDEM2	protein_coding
ENSG00000088325	15.8679	0.243715	0.155347	1.56884	0.116684	0.460406	PGCp VS GFDp	non-DE	TPX2	protein_coding
ENSG00000088356	8.32533	-0.104718	0.171676	-0.609972	0.54188		PGCp VS GFDp	non-DE	PDRG1	protein_coding
ENSG00000088367	8.80341	-0.117437	0.164773	-0.71272	0.476019	0.787384	PGCp VS GFDp	non-DE	EPB41L1	protein_coding
ENSG00000088386	140.952	-0.355405	0.14018	-2.53534	0.0112339	0.150085	PGCp VS GFDp	non-DE	SLC15A1	protein_coding
ENSG00000088387	8.00836	0.109536	0.158171	0.69252	0.488611		PGCp VS GFDp	non-DE	DOCK9	protein_coding
ENSG00000088448	31.6711	0.0552635	0.0897237	0.61593	0.537941	0.82164	PGCp VS GFDp	non-DE	ANKRD10	protein_coding
ENSG00000088451	7.73091	0.0882839	0.162926	0.541863	0.587913		PGCp VS GFDp	non-DE	TGDS	protein_coding
ENSG00000088682	27.3909	0.0543246	0.0912998	0.595013	0.551835	0.829275	PGCp VS GFDp	non-DE	COQ9	protein_coding
ENSG00000088766	42.3343	-0.168803	0.083075	-2.03194	0.0421602	0.289104	PGCp VS GFDp	non-DE	CRLS1	protein_coding
ENSG00000088808	9.85193	-0.0240433	0.143925	-0.167055	0.867327	0.960881	PGCp VS GFDp	non-DE	PPP1R13B	protein_coding
ENSG00000088812	42.8537	-0.0587626	0.0776659	-0.756608	0.449285	0.771284	PGCp VS GFDp	non-DE	ATRN	protein_coding
ENSG00000088826	6.95822	0.000415042	0.255603	0.00162377	0.998704		PGCp VS GFDp	non-DE	SMOX	protein_coding
ENSG00000088832	66.3537	0.0991472	0.110215	0.899577	0.368345	0.717294	PGCp VS GFDp	non-DE	FKBP1A	protein_coding
ENSG00000088833	29.661	0.16066	0.0976867	1.64465	0.100043	0.434412	PGCp VS GFDp	non-DE	NSFL1C	protein_coding
ENSG00000088854	10.0321	0.0660391	0.152392	0.433351	0.66476	0.88446	PGCp VS GFDp	non-DE	DNAAF9	protein_coding
ENSG00000088888	66.4492	0.0107804	0.0697471	0.154565	0.877165	0.96261	PGCp VS GFDp	non-DE	MAVS	protein_coding
ENSG00000088899	8.906	0.141577	0.178191	0.794527	0.426889	0.758571	PGCp VS GFDp	non-DE	LZTS3	protein_coding
ENSG00000088926	6.42235	-0.11065	0.197179	-0.561167	0.574683		PGCp VS GFDp	non-DE	F11	protein_coding
ENSG00000088930	31.1804	0.0227926	0.0885778	0.257317	0.796934	0.937563	PGCp VS GFDp	non-DE	XRN2	protein_coding
ENSG00000088970	9.84438	-0.0986313	0.159348	-0.618969	0.535937	0.821253	PGCp VS GFDp	non-DE	KIZ	protein_coding
ENSG00000088986	51.6323	0.098198	0.0896672	1.09514	0.273456	0.645145	PGCp VS GFDp	non-DE	DYNLL1	protein_coding
ENSG00000089006	33.4121	0.0981439	0.0810093	1.21151	0.225699	0.598303	PGCp VS GFDp	non-DE	SNX5	protein_coding
ENSG00000089009	264.682	0.0515183	0.062134	0.829148	0.407021	0.746511	PGCp VS GFDp	non-DE	RPL6	protein_coding
ENSG00000089022	23.4352	-0.150862	0.126086	-1.1965	0.231501	0.605047	PGCp VS GFDp	non-DE	MAPKAPK5	protein_coding
ENSG00000089048	27.5377	0.0225366	0.0974998	0.231145	0.817202	0.942771	PGCp VS GFDp	non-DE	ESF1	protein_coding
ENSG00000089050	4.75707	-0.269939	0.233763	-1.15475	0.248192		PGCp VS GFDp	non-DE	RBBP9	protein_coding
ENSG00000089053	45.1757	0.0078349	0.0811392	0.0965612	0.923075	0.976279	PGCp VS GFDp	non-DE	ANAPC5	protein_coding
ENSG00000089057	6.81185	-0.393246	0.183715	-2.14052	0.0323126		PGCp VS GFDp	non-DE	SLC23A2	protein_coding
ENSG00000089060	9.31499	-0.184099	0.161786	-1.13792	0.255155	0.628002	PGCp VS GFDp	non-DE	SLC8B1	protein_coding
ENSG00000089063	22.4754	0.0884801	0.117938	0.750228	0.453117	0.773774	PGCp VS GFDp	non-DE	TMEM230	protein_coding
ENSG00000089094	6.35826	0.0671996	0.190525	0.352708	0.724308		PGCp VS GFDp	non-DE	KDM2B	protein_coding
ENSG00000089127	29.5149	0.485214	0.146488	3.31231	0.000925303	0.0392239	PGCp VS GFDp	non-DE	OAS1	protein_coding
ENSG00000089154	17.6736	0.111308	0.115353	0.964933	0.334578	0.694793	PGCp VS GFDp	non-DE	GCN1	protein_coding
ENSG00000089157	571.451	0.0747145	0.0634916	1.17676	0.239291	0.613642	PGCp VS GFDp	non-DE	RPLP0	protein_coding
ENSG00000089159	32.569	0.0156648	0.100637	0.155656	0.876304	0.962336	PGCp VS GFDp	non-DE	PXN	protein_coding
ENSG00000089177	32.3657	-0.0730746	0.0965188	-0.757102	0.448989	0.771284	PGCp VS GFDp	non-DE	KIF16B	protein_coding
ENSG00000089195	6.11068	0.263231	0.188023	1.39999	0.161517		PGCp VS GFDp	non-DE	TRMT6	protein_coding
ENSG00000089199	10.9057	-0.121826	0.198082	-0.615029	0.538536	0.822172	PGCp VS GFDp	non-DE	CHGB	protein_coding
ENSG00000089220	447.705	-0.0508044	0.0614906	-0.826215	0.408682	0.747318	PGCp VS GFDp	non-DE	PEBP1	protein_coding
ENSG00000089234	9.87726	-0.0908784	0.146394	-0.620779	0.534745	0.819908	PGCp VS GFDp	non-DE	BRAP	protein_coding
ENSG00000089248	49.5116	0.083883	0.0681137	1.23151	0.218131	0.591153	PGCp VS GFDp	non-DE	ERP29	protein_coding
ENSG00000089280	128.101	0.0667786	0.0625372	1.06782	0.285601	0.653378	PGCp VS GFDp	non-DE	FUS	protein_coding
ENSG00000089289	27.8194	-0.129351	0.0956334	-1.35257	0.176192	0.542818	PGCp VS GFDp	non-DE	IGBP1	protein_coding
ENSG00000089327	7.94041	0.230976	0.175466	1.31636	0.188054		PGCp VS GFDp	non-DE	FXYD5	protein_coding
ENSG00000089335	13.6476	-0.141575	0.124168	-1.14019	0.254206	0.627592	PGCp VS GFDp	non-DE	ZNF302	protein_coding
ENSG00000089351	9.93752	0.267178	0.148188	1.80297	0.0713931	0.370618	PGCp VS GFDp	non-DE	GRAMD1A	protein_coding
ENSG00000089356	31.7886	0.140335	0.185495	0.756543	0.449324	0.771284	PGCp VS GFDp	non-DE	FXYD3	protein_coding
ENSG00000089472	59.0234	0.075593	0.0952372	0.793734	0.427351	0.759043	PGCp VS GFDp	non-DE	HEPH	protein_coding
ENSG00000089486	17.4395	-0.0945988	0.118389	-0.799048	0.424263	0.756706	PGCp VS GFDp	non-DE	CDIP1	protein_coding
ENSG00000089597	34.126	0.103341	0.0939331	1.10015	0.271265	0.64323	PGCp VS GFDp	non-DE	GANAB	protein_coding
ENSG00000089639	6.48975	-0.000712131	0.181587	-0.0039217	0.996871		PGCp VS GFDp	non-DE	GMIP	protein_coding
ENSG00000089682	21.6635	-0.059571	0.0990299	-0.601546	0.547476	0.827123	PGCp VS GFDp	non-DE	RBM41	protein_coding
ENSG00000089685	13.5427	0.29627	0.178454	1.6602	0.0968739	0.428716	PGCp VS GFDp	non-DE	BIRC5	protein_coding
ENSG00000089693	47.2976	0.0199184	0.0750195	0.26551	0.790617	0.934963	PGCp VS GFDp	non-DE	MLF2	protein_coding
ENSG00000089737	39.7078	0.133989	0.0900209	1.48842	0.13664	0.49301	PGCp VS GFDp	non-DE	DDX24	protein_coding
ENSG00000089775	5.73476	0.14618	0.190816	0.766075	0.443632		PGCp VS GFDp	non-DE	ZBTB25	protein_coding
ENSG00000089818	12.2651	0.235756	0.134901	1.74762	0.0805296	0.392836	PGCp VS GFDp	non-DE	NECAP1	protein_coding
ENSG00000089820	13.6765	0.301069	0.149513	2.01367	0.0440447	0.292414	PGCp VS GFDp	non-DE	ARHGAP4	protein_coding
ENSG00000089876	10.8524	0.247025	0.144677	1.70742	0.0877435	0.409109	PGCp VS GFDp	non-DE	DHX32	protein_coding
ENSG00000089902	20.7109	-0.0879639	0.114156	-0.770558	0.440969	0.767559	PGCp VS GFDp	non-DE	RCOR1	protein_coding
ENSG00000089916	35.4548	-0.0143837	0.0835848	-0.172085	0.863371	0.960085	PGCp VS GFDp	non-DE	GPATCH2L	protein_coding
ENSG00000090006	34.3002	-0.07302	0.0998086	-0.7316	0.464413	0.77986	PGCp VS GFDp	non-DE	LTBP4	protein_coding
ENSG00000090013	38.7499	0.462036	0.110873	4.16724	3.08311e-05	0.0069828	PGCp VS GFDp	non-DE	BLVRB	protein_coding
ENSG00000090020	24.5958	-0.230387	0.118253	-1.94825	0.0513847	0.312607	PGCp VS GFDp	non-DE	SLC9A1	protein_coding
ENSG00000090054	14.8354	-0.145187	0.125562	-1.1563	0.247557	0.619807	PGCp VS GFDp	non-DE	SPTLC1	protein_coding
ENSG00000090060	91.8764	0.00240771	0.0537791	0.0447703	0.96429	0.99001	PGCp VS GFDp	non-DE	PAPOLA	protein_coding
ENSG00000090061	23.8754	0.10504	0.0982648	1.06894	0.285095	0.653303	PGCp VS GFDp	non-DE	CCNK	protein_coding
ENSG00000090097	9.86103	-0.453628	0.151283	-2.99854	0.00271274	0.0687096	PGCp VS GFDp	non-DE	PCBP4	protein_coding
ENSG00000090238	25.9488	-0.316447	0.12187	-2.59659	0.00941535	0.137198	PGCp VS GFDp	non-DE	YPEL3	protein_coding
ENSG00000090263	21.6571	0.0942451	0.0994533	0.947632	0.343317	0.701946	PGCp VS GFDp	non-DE	MRPS33	protein_coding
ENSG00000090266	115.6	0.0257088	0.082787	0.310542	0.756149	0.919465	PGCp VS GFDp	non-DE	NDUFB2	protein_coding
ENSG00000090273	31.345	0.153128	0.0987209	1.55113	0.120872	0.467084	PGCp VS GFDp	non-DE	NUDC	protein_coding
ENSG00000090316	21.7434	-0.0981809	0.103745	-0.946366	0.343962	0.701946	PGCp VS GFDp	non-DE	MAEA	protein_coding
ENSG00000090372	12.6105	0.254602	0.128148	1.98678	0.0469469	0.301091	PGCp VS GFDp	non-DE	STRN4	protein_coding
ENSG00000090382	554.131	0.41948	0.323561	1.29645	0.194821	0.566879	PGCp VS GFDp	non-DE	LYZ	protein_coding
ENSG00000090402	576.359	-0.272502	0.12	-2.27085	0.023156	0.210986	PGCp VS GFDp	non-DE	SI	protein_coding
ENSG00000090432	7.07579	0.19887	0.168455	1.18056	0.237779		PGCp VS GFDp	non-DE	MUL1	protein_coding
ENSG00000090447	6.66829	0.091168	0.205666	0.443281	0.657562		PGCp VS GFDp	non-DE	TFAP4	protein_coding
ENSG00000090470	18.3072	0.0603444	0.121336	0.497335	0.618953	0.865028	PGCp VS GFDp	non-DE	PDCD7	protein_coding
ENSG00000090487	25.5218	-0.19322	0.115288	-1.67597	0.0937431	0.421065	PGCp VS GFDp	non-DE	SPG21	protein_coding
ENSG00000090520	28.6635	0.273942	0.119409	2.29416	0.0217814	0.205939	PGCp VS GFDp	non-DE	DNAJB11	protein_coding
ENSG00000090565	9.59034	-0.192671	0.15097	-1.27623	0.201876	0.571889	PGCp VS GFDp	non-DE	RAB11FIP3	protein_coding
ENSG00000090581	18.9997	0.0320895	0.105074	0.305399	0.760062	0.921327	PGCp VS GFDp	non-DE	GNPTG	protein_coding
ENSG00000090612	5.95149	-0.00433964	0.181735	-0.0238789	0.980949		PGCp VS GFDp	non-DE	ZNF268	protein_coding
ENSG00000090615	35.9664	0.209522	0.0885219	2.36689	0.0179383	0.18834	PGCp VS GFDp	non-DE	GOLGA3	protein_coding
ENSG00000090621	45.489	-0.0363804	0.0739879	-0.491708	0.622926	0.867425	PGCp VS GFDp	non-DE	PABPC4	protein_coding
ENSG00000090659	4.92939	-0.0141951	0.245359	-0.0578543	0.953865		PGCp VS GFDp	non-DE	CD209	protein_coding
ENSG00000090674	6.6197	-0.100415	0.188811	-0.531826	0.594846		PGCp VS GFDp	non-DE	MCOLN1	protein_coding
ENSG00000090686	33.6611	0.0800427	0.0828335	0.966309	0.33389	0.694521	PGCp VS GFDp	non-DE	USP48	protein_coding
ENSG00000090776	18.0025	0.0405349	0.118066	0.343323	0.731356	0.910533	PGCp VS GFDp	non-DE	EFNB1	protein_coding
ENSG00000090857	19.0571	-0.113093	0.15608	-0.724581	0.468709	0.783509	PGCp VS GFDp	non-DE	PDPR	protein_coding
ENSG00000090861	16.1616	0.247464	0.119846	2.06485	0.0389376	0.27934	PGCp VS GFDp	non-DE	AARS1	protein_coding
ENSG00000090863	75.8935	-0.0660054	0.0580179	-1.13767	0.255257	0.628002	PGCp VS GFDp	non-DE	GLG1	protein_coding
ENSG00000090889	7.53193	0.06193	0.175902	0.352072	0.724785		PGCp VS GFDp	non-DE	KIF4A	protein_coding
ENSG00000090905	50.8047	-0.0169809	0.0702626	-0.241678	0.80903	0.941636	PGCp VS GFDp	non-DE	TNRC6A	protein_coding
ENSG00000090989	32.1366	-0.144265	0.0875547	-1.64771	0.0994121	0.433244	PGCp VS GFDp	non-DE	EXOC1	protein_coding
ENSG00000091009	31.0321	-0.175549	0.108921	-1.61171	0.107026	0.444147	PGCp VS GFDp	non-DE	RBM27	protein_coding
ENSG00000091039	30.3604	0.00125529	0.086462	0.0145184	0.988416	0.997985	PGCp VS GFDp	non-DE	OSBPL8	protein_coding
ENSG00000091073	8.09956	-0.0456732	0.168063	-0.271762	0.785805		PGCp VS GFDp	non-DE	DTX2	protein_coding
ENSG00000091136	37.9092	-0.0064074	0.0860352	-0.0744742	0.940633	0.982562	PGCp VS GFDp	non-DE	LAMB1	protein_coding
ENSG00000091138	357.604	-0.222358	0.246042	-0.903738	0.366134	0.716099	PGCp VS GFDp	non-DE	SLC26A3	protein_coding
ENSG00000091140	30.6191	0.0199951	0.0956587	0.209025	0.834429	0.950088	PGCp VS GFDp	non-DE	DLD	protein_coding
ENSG00000091157	7.56534	0.253336	0.175534	1.44323	0.148957		PGCp VS GFDp	non-DE	WDR7	protein_coding
ENSG00000091164	31.7914	-0.0362561	0.0857068	-0.423024	0.672277	0.888145	PGCp VS GFDp	non-DE	TXNL1	protein_coding
ENSG00000091262	18.4021	-0.217663	0.128597	-1.6926	0.0905319	0.414815	PGCp VS GFDp	non-DE	ABCC6	protein_coding
ENSG00000091317	31.5613	0.246116	0.0885851	2.7783	0.00546444	0.0987604	PGCp VS GFDp	non-DE	CMTM6	protein_coding
ENSG00000091409	160.42	0.196107	0.067546	2.9033	0.0036925	0.0808575	PGCp VS GFDp	non-DE	ITGA6	protein_coding
ENSG00000091436	19.6561	0.35694	0.122472	2.91446	0.00356307	0.0784569	PGCp VS GFDp	non-DE	MAP3K20	protein_coding
ENSG00000091483	30.5921	0.164711	0.101915	1.61616	0.10606	0.443715	PGCp VS GFDp	non-DE	FH	protein_coding
ENSG00000091490	55.5834	0.0420687	0.0738933	0.569317	0.569141	0.838896	PGCp VS GFDp	non-DE	SEL1L3	protein_coding
ENSG00000091527	32.8228	0.202959	0.0866639	2.34191	0.0191853	0.193735	PGCp VS GFDp	non-DE	CDV3	protein_coding
ENSG00000091542	23.9714	-0.127936	0.0922903	-1.38623	0.165676	0.533226	PGCp VS GFDp	non-DE	ALKBH5	protein_coding
ENSG00000091592	5.78406	0.560138	0.219686	2.54972	0.010781		PGCp VS GFDp	non-DE	NLRP1	protein_coding
ENSG00000091640	14.9576	0.0410769	0.118562	0.346458	0.728999	0.909756	PGCp VS GFDp	non-DE	SPAG7	protein_coding
ENSG00000091651	6.04451	0.287234	0.194643	1.4757	0.140026		PGCp VS GFDp	non-DE	ORC6	protein_coding
ENSG00000091947	8.89882	0.279079	0.158613	1.75949	0.0784937	0.389857	PGCp VS GFDp	non-DE	TMEM101	protein_coding
ENSG00000091986	6.88964	-0.247837	0.340663	-0.727511	0.466913		PGCp VS GFDp	non-DE	CCDC80	protein_coding
ENSG00000092010	144.034	0.329222	0.0813457	4.0472	5.1835e-05	0.00893253	PGCp VS GFDp	non-DE	PSME1	protein_coding
ENSG00000092020	14.8057	0.211125	0.123959	1.70318	0.0885342	0.410656	PGCp VS GFDp	non-DE	PPP2R3C	protein_coding
ENSG00000092036	8.5076	-0.0499909	0.183958	-0.271752	0.785813	0.934013	PGCp VS GFDp	non-DE	HAUS4	protein_coding
ENSG00000092068	23.4636	0.0511976	0.108896	0.470152	0.638247	0.873297	PGCp VS GFDp	non-DE	SLC7A8	protein_coding
ENSG00000092094	14.3607	0.0933032	0.126214	0.739245	0.459758	0.778091	PGCp VS GFDp	non-DE	OSGEP	protein_coding
ENSG00000092096	5.57033	-0.228439	0.23355	-0.978118	0.328016		PGCp VS GFDp	non-DE	SLC22A17	protein_coding
ENSG00000092098	9.1374	-0.104469	0.161521	-0.64678	0.517774	0.811778	PGCp VS GFDp	non-DE	RNF31	protein_coding
ENSG00000092108	33.8453	0.112229	0.082408	1.36188	0.173237	0.540101	PGCp VS GFDp	non-DE	SCFD1	protein_coding
ENSG00000092140	11.9688	0.12698	0.130461	0.973319	0.330395	0.691821	PGCp VS GFDp	non-DE	G2E3	protein_coding
ENSG00000092148	64.6616	-0.0222066	0.0720668	-0.308139	0.757976	0.920378	PGCp VS GFDp	non-DE	HECTD1	protein_coding
ENSG00000092199	150.134	0.161957	0.0604769	2.67799	0.0074065	0.11837	PGCp VS GFDp	non-DE	HNRNPC	protein_coding
ENSG00000092201	40.2289	0.0934021	0.0890796	1.04852	0.294397	0.659048	PGCp VS GFDp	non-DE	SUPT16H	protein_coding
ENSG00000092203	40.6899	-0.0277385	0.0795031	-0.348899	0.727165	0.908394	PGCp VS GFDp	non-DE	TOX4	protein_coding
ENSG00000092330	8.56248	0.0704736	0.166974	0.422064	0.672978	0.888145	PGCp VS GFDp	non-DE	TINF2	protein_coding
ENSG00000092421	42.0846	-0.427153	0.128349	-3.32805	0.000874546	0.0380908	PGCp VS GFDp	non-DE	SEMA6A	protein_coding
ENSG00000092439	35.2064	-0.157808	0.0870499	-1.81285	0.0698548	0.366715	PGCp VS GFDp	non-DE	TRPM7	protein_coding
ENSG00000092470	7.11663	0.0221745	0.22356	0.0991883	0.920989		PGCp VS GFDp	non-DE	WDR76	protein_coding
ENSG00000092531	25.8397	-0.240046	0.110184	-2.17859	0.0293624	0.239558	PGCp VS GFDp	non-DE	SNAP23	protein_coding
ENSG00000092820	194.411	-0.0568949	0.0883667	-0.643851	0.519672	0.812152	PGCp VS GFDp	non-DE	EZR	protein_coding
ENSG00000092841	362.658	0.105696	0.0530163	1.99365	0.0461898	0.299139	PGCp VS GFDp	non-DE	MYL6	protein_coding
ENSG00000092847	25.4119	-0.0548795	0.0917437	-0.598183	0.549718	0.828281	PGCp VS GFDp	non-DE	AGO1	protein_coding
ENSG00000092853	8.57523	0.485795	0.193964	2.50456	0.0122603	0.155749	PGCp VS GFDp	non-DE	CLSPN	protein_coding
ENSG00000092871	16.6455	-0.0805173	0.12916	-0.62339	0.533028	0.818936	PGCp VS GFDp	non-DE	RFFL	protein_coding
ENSG00000092929	9.21137	0.288471	0.177336	1.62669	0.103804	0.44077	PGCp VS GFDp	non-DE	UNC13D	protein_coding
ENSG00000092931	9.96623	-0.164371	0.150718	-1.09059	0.275454	0.646971	PGCp VS GFDp	non-DE	MFSD11	protein_coding
ENSG00000092964	14.1011	-0.0434641	0.154081	-0.282085	0.777878	0.930455	PGCp VS GFDp	non-DE	DPYSL2	protein_coding
ENSG00000092978	14.3936	-0.111603	0.119015	-0.937725	0.348386	0.703266	PGCp VS GFDp	non-DE	GPATCH2	protein_coding
ENSG00000093000	30.5979	0.0407957	0.0860092	0.474318	0.635273	0.872202	PGCp VS GFDp	non-DE	NUP50	protein_coding
ENSG00000093010	29.6605	0.0161128	0.101317	0.159034	0.873642	0.961627	PGCp VS GFDp	non-DE	COMT	protein_coding
ENSG00000093072	8.21134	0.0525814	0.221928	0.236931	0.812711		PGCp VS GFDp	non-DE	ADA2	protein_coding
ENSG00000093100	4.84261	0.0873502	0.232057	0.376417	0.706607		PGCp VS GFDp	non-DE		lncRNA
ENSG00000093144	18.5845	-0.239247	0.114692	-2.08598	0.0369801	0.273644	PGCp VS GFDp	non-DE	ECHDC1	protein_coding
ENSG00000093167	32.5573	-0.28573	0.0924963	-3.0891	0.00200766	0.05851	PGCp VS GFDp	non-DE	LRRFIP2	protein_coding
ENSG00000093183	24.7633	-0.255064	0.135156	-1.88718	0.0591366	0.332742	PGCp VS GFDp	non-DE	SEC22C	protein_coding
ENSG00000093217	7.26059	-0.06703	0.177033	-0.37863	0.704962		PGCp VS GFDp	non-DE	XYLB	protein_coding
ENSG00000094631	15.4135	0.197529	0.124753	1.58337	0.113338	0.45652	PGCp VS GFDp	non-DE	HDAC6	protein_coding
ENSG00000094804	4.98871	0.561869	0.20794	2.70207	0.00689089		PGCp VS GFDp	non-DE	CDC6	protein_coding
ENSG00000094841	5.03703	-0.394342	0.21428	-1.84031	0.0657225		PGCp VS GFDp	non-DE	UPRT	protein_coding
ENSG00000094880	7.46459	-0.044733	0.175264	-0.255232	0.798544		PGCp VS GFDp	non-DE	CDC23	protein_coding
ENSG00000094914	11.5418	0.209486	0.14307	1.46422	0.143134	0.504852	PGCp VS GFDp	non-DE	AAAS	protein_coding
ENSG00000094916	37.4832	0.169603	0.0949111	1.78697	0.0739421	0.378398	PGCp VS GFDp	non-DE	CBX5	protein_coding
ENSG00000094975	27.3597	-0.261346	0.114429	-2.28392	0.0223765	0.207947	PGCp VS GFDp	non-DE	SUCO	protein_coding
ENSG00000095002	8.62817	-0.0295674	0.160391	-0.184345	0.853743	0.957156	PGCp VS GFDp	non-DE	MSH2	protein_coding
ENSG00000095015	19.1136	0.163592	0.117101	1.39701	0.16241	0.528066	PGCp VS GFDp	non-DE	MAP3K1	protein_coding
ENSG00000095059	14.9667	-0.0113312	0.122634	-0.092398	0.926382	0.97756	PGCp VS GFDp	non-DE	DHPS	protein_coding
ENSG00000095066	45.0353	-0.167486	0.0966269	-1.73332	0.0830382	0.398204	PGCp VS GFDp	non-DE	HOOK2	protein_coding
ENSG00000095139	37.6506	0.051588	0.0850919	0.606262	0.544341	0.825677	PGCp VS GFDp	non-DE	ARCN1	protein_coding
ENSG00000095203	38.6436	-0.327267	0.0923402	-3.54414	0.000393893	0.024595	PGCp VS GFDp	non-DE	EPB41L4B	protein_coding
ENSG00000095209	5.17965	0.128429	0.206955	0.620566	0.534885		PGCp VS GFDp	non-DE	TMEM38B	protein_coding
ENSG00000095261	11.869	0.274657	0.138504	1.98303	0.0473635	0.301527	PGCp VS GFDp	non-DE	PSMD5	protein_coding
ENSG00000095303	5.95387	-0.105044	0.209226	-0.502058	0.615627		PGCp VS GFDp	non-DE	PTGS1	protein_coding
ENSG00000095319	5.48243	0.230891	0.195576	1.18057	0.237772		PGCp VS GFDp	non-DE	NUP188	protein_coding
ENSG00000095321	40.3699	-0.249436	0.0947611	-2.63226	0.00848191	0.129518	PGCp VS GFDp	non-DE	CRAT	protein_coding
ENSG00000095380	20.2006	0.305639	0.121164	2.52253	0.0116513	0.15181	PGCp VS GFDp	non-DE	NANS	protein_coding
ENSG00000095383	5.76715	-0.174345	0.197853	-0.881186	0.378217		PGCp VS GFDp	non-DE	TBC1D2	protein_coding
ENSG00000095485	6.27719	0.227863	0.190361	1.197	0.231305		PGCp VS GFDp	non-DE	CWF19L1	protein_coding
ENSG00000095539	22.0945	0.0120297	0.109765	0.109595	0.91273	0.974571	PGCp VS GFDp	non-DE	SEMA4G	protein_coding
ENSG00000095564	26.2521	0.161183	0.101246	1.592	0.111386	0.452254	PGCp VS GFDp	non-DE	BTAF1	protein_coding
ENSG00000095574	6.32184	-0.0598546	0.186481	-0.320968	0.748234		PGCp VS GFDp	non-DE	IKZF5	protein_coding
ENSG00000095585	30.8797	-0.191781	0.10467	-1.83226	0.0669131	0.357185	PGCp VS GFDp	non-DE	BLNK	protein_coding
ENSG00000095637	13.3744	-0.102358	0.215156	-0.47574	0.63426	0.871986	PGCp VS GFDp	non-DE	SORBS1	protein_coding
ENSG00000095787	75.7561	-0.0632625	0.0634972	-0.996303	0.319103	0.681672	PGCp VS GFDp	non-DE	WAC	protein_coding
ENSG00000095906	16.3544	0.18996	0.126003	1.50758	0.131662	0.48633	PGCp VS GFDp	non-DE	NUBP2	protein_coding
ENSG00000095932	372.469	-0.178438	0.0806335	-2.21295	0.0269009	0.229371	PGCp VS GFDp	non-DE	SMIM24	protein_coding
ENSG00000095951	14.968	-0.215886	0.116347	-1.85553	0.0635202	0.347019	PGCp VS GFDp	non-DE	HIVEP1	protein_coding
ENSG00000096060	13.055	0.421555	0.22149	1.90327	0.0570057	0.326081	PGCp VS GFDp	non-DE	FKBP5	protein_coding
ENSG00000096063	32.426	-0.019675	0.0849678	-0.231558	0.816881	0.942771	PGCp VS GFDp	non-DE	SRPK1	protein_coding
ENSG00000096070	9.49382	-0.103239	0.161521	-0.639166	0.522715	0.814017	PGCp VS GFDp	non-DE	BRPF3	protein_coding
ENSG00000096080	22.9001	0.287174	0.103143	2.78422	0.00536562	0.0985898	PGCp VS GFDp	non-DE	MRPS18A	protein_coding
ENSG00000096088	169.195	1.0785	0.931295	1.15806	0.246838	0.619597	PGCp VS GFDp	non-DE	PGC	protein_coding
ENSG00000096092	11.0707	0.218299	0.145927	1.49595	0.134668	0.489068	PGCp VS GFDp	non-DE	TMEM14A	protein_coding
ENSG00000096093	9.98583	0.0442844	0.158651	0.279131	0.780145	0.931216	PGCp VS GFDp	non-DE	EFHC1	protein_coding
ENSG00000096384	293.405	0.0938881	0.067506	1.39081	0.164283	0.531518	PGCp VS GFDp	non-DE	HSP90AB1	protein_coding
ENSG00000096395	35.3904	-0.215834	0.192723	-1.11992	0.262749	0.634231	PGCp VS GFDp	non-DE	MLN	protein_coding
ENSG00000096401	30.3333	-0.0293455	0.0865163	-0.339191	0.734466	0.910702	PGCp VS GFDp	non-DE	CDC5L	protein_coding
ENSG00000096433	28.1185	-0.0826355	0.111846	-0.738836	0.460007	0.778091	PGCp VS GFDp	non-DE	ITPR3	protein_coding
ENSG00000096696	242.639	-0.158827	0.0709853	-2.23746	0.0252565	0.222949	PGCp VS GFDp	non-DE	DSP	protein_coding
ENSG00000096717	7.18224	-0.162984	0.173029	-0.941949	0.346219		PGCp VS GFDp	non-DE	SIRT1	protein_coding
ENSG00000096746	44.8745	-0.142563	0.0711408	-2.00396	0.0450746	0.295479	PGCp VS GFDp	non-DE	HNRNPH3	protein_coding
ENSG00000096872	9.96011	0.0537089	0.145308	0.36962	0.711665	0.901146	PGCp VS GFDp	non-DE	IFT74	protein_coding
ENSG00000097007	13.9516	-0.11409	0.129086	-0.883829	0.376789	0.723661	PGCp VS GFDp	non-DE	ABL1	protein_coding
ENSG00000097021	38.8876	0.307965	0.110832	2.77865	0.00545848	0.0987604	PGCp VS GFDp	non-DE	ACOT7	protein_coding
ENSG00000097033	49.5644	0.10006	0.0780709	1.28165	0.199965	0.571177	PGCp VS GFDp	non-DE	SH3GLB1	protein_coding
ENSG00000097096	10.7499	-0.157815	0.152286	-1.03631	0.300058	0.664176	PGCp VS GFDp	non-DE	SYDE2	protein_coding
ENSG00000099139	97.2757	-0.13149	0.0813239	-1.61687	0.105907	0.443715	PGCp VS GFDp	non-DE	PCSK5	protein_coding
ENSG00000099194	39.5506	0.28539	0.191926	1.48698	0.137019	0.493806	PGCp VS GFDp	non-DE	SCD	protein_coding
ENSG00000099203	7.08173	0.208218	0.168268	1.23742	0.215931		PGCp VS GFDp	non-DE	TMED1	protein_coding
ENSG00000099204	68.4834	-0.091164	0.080534	-1.13199	0.257637	0.628989	PGCp VS GFDp	non-DE	ABLIM1	protein_coding
ENSG00000099219	6.01777	-0.0897819	0.186408	-0.481643	0.63006		PGCp VS GFDp	non-DE	ERMP1	protein_coding
ENSG00000099246	23.9528	-0.132981	0.106084	-1.25354	0.210008	0.581417	PGCp VS GFDp	non-DE	RAB18	protein_coding
ENSG00000099250	12.0139	0.0258157	0.136579	0.189017	0.850079	0.956628	PGCp VS GFDp	non-DE	NRP1	protein_coding
ENSG00000099256	9.5176	0.0627348	0.166345	0.377138	0.706071	0.899699	PGCp VS GFDp	non-DE	PRTFDC1	protein_coding
ENSG00000099282	16.6549	0.152785	0.118534	1.28896	0.197413	0.568581	PGCp VS GFDp	non-DE	TSPAN15	protein_coding
ENSG00000099284	5.10929	0.00592701	0.21931	0.0270257	0.978439		PGCp VS GFDp	non-DE	MACROH2A2	protein_coding
ENSG00000099290	46.4786	-0.163505	0.0855914	-1.9103	0.0560944	0.325613	PGCp VS GFDp	non-DE	WASHC2A	protein_coding
ENSG00000099308	16.5705	-0.158558	0.123426	-1.28464	0.198918	0.571048	PGCp VS GFDp	non-DE	MAST3	protein_coding
ENSG00000099326	8.73993	0.17973	0.158219	1.13596	0.255973	0.628383	PGCp VS GFDp	non-DE	MZF1	protein_coding
ENSG00000099330	13.2583	-0.177577	0.147168	-1.20662	0.227578	0.600936	PGCp VS GFDp	non-DE	OCEL1	protein_coding
ENSG00000099331	24.0999	0.0910156	0.10971	0.829602	0.406764	0.746511	PGCp VS GFDp	non-DE	MYO9B	protein_coding
ENSG00000099337	17.0654	0.0633173	0.123961	0.510786	0.609501	0.859853	PGCp VS GFDp	non-DE	KCNK6	protein_coding
ENSG00000099341	50.73	0.0339948	0.0763503	0.445248	0.65614	0.880668	PGCp VS GFDp	non-DE	PSMD8	protein_coding
ENSG00000099377	10.0425	0.0261055	0.154492	0.168976	0.865815	0.960705	PGCp VS GFDp	non-DE	HSD3B7	protein_coding
ENSG00000099381	6.84647	-0.0948619	0.173459	-0.546885	0.584458		PGCp VS GFDp	non-DE	SETD1A	protein_coding
ENSG00000099385	17.0243	0.000294078	0.121025	0.00242989	0.998061	0.999617	PGCp VS GFDp	non-DE	BCL7C	protein_coding
ENSG00000099617	34.184	0.287828	0.163612	1.75921	0.0785419	0.389857	PGCp VS GFDp	non-DE	EFNA2	protein_coding
ENSG00000099622	80.2332	-0.0899308	0.0722374	-1.24493	0.213156	0.584628	PGCp VS GFDp	non-DE	CIRBP	protein_coding
ENSG00000099624	113.859	0.123479	0.0689952	1.78968	0.0735058	0.377384	PGCp VS GFDp	non-DE	ATP5F1D	protein_coding
ENSG00000099783	57.5089	0.0739223	0.0789844	0.93591	0.349319	0.703503	PGCp VS GFDp	non-DE	HNRNPM	protein_coding
ENSG00000099785	11.246	-0.103263	0.213	-0.484803	0.627816	0.869648	PGCp VS GFDp	non-DE	MARCHF2	protein_coding
ENSG00000099795	69.3948	0.175801	0.070633	2.48894	0.0128125	0.157696	PGCp VS GFDp	non-DE	NDUFB7	protein_coding
ENSG00000099797	55.0374	0.116954	0.0711739	1.64321	0.100339	0.434412	PGCp VS GFDp	non-DE	TECR	protein_coding
ENSG00000099800	54.1903	0.103001	0.0750752	1.37197	0.170072	0.535857	PGCp VS GFDp	non-DE	TIMM13	protein_coding
ENSG00000099804	18.4941	0.018208	0.115154	0.158119	0.874363	0.962115	PGCp VS GFDp	non-DE	CDC34	protein_coding
ENSG00000099810	10.2737	-0.184621	0.150773	-1.22449	0.220768	0.594041	PGCp VS GFDp	non-DE	MTAP	protein_coding
ENSG00000099812	142.933	0.0719438	0.0883128	0.814648	0.415274	0.750019	PGCp VS GFDp	non-DE	MISP	protein_coding
ENSG00000099814	18.8826	-0.0190551	0.111849	-0.170364	0.864724	0.960509	PGCp VS GFDp	non-DE	CEP170B	protein_coding
ENSG00000099817	53.5662	0.102987	0.0813446	1.26606	0.205492	0.576615	PGCp VS GFDp	non-DE	POLR2E	protein_coding
ENSG00000099821	16.0173	0.115246	0.11823	0.97476	0.329679	0.691034	PGCp VS GFDp	non-DE	POLRMT	protein_coding
ENSG00000099834	344.146	-0.419329	0.110746	-3.78639	0.00015285	0.0140824	PGCp VS GFDp	non-DE	CDHR5	protein_coding
ENSG00000099849	21.3027	-0.0501411	0.104871	-0.478123	0.632562	0.871986	PGCp VS GFDp	non-DE	RASSF7	protein_coding
ENSG00000099860	7.49002	-0.549851	0.22063	-2.49219	0.0126959		PGCp VS GFDp	non-DE	GADD45B	protein_coding
ENSG00000099864	5.63321	-0.0483356	0.203102	-0.237987	0.811891		PGCp VS GFDp	non-DE	PALM	protein_coding
ENSG00000099875	66.64	0.13561	0.0960563	1.41178	0.158016	0.523463	PGCp VS GFDp	non-DE	MKNK2	protein_coding
ENSG00000099899	8.53207	0.0849966	0.155833	0.545435	0.585455	0.848223	PGCp VS GFDp	non-DE	TRMT2A	protein_coding
ENSG00000099901	33.3898	0.238736	0.106907	2.23312	0.0255408	0.224601	PGCp VS GFDp	non-DE	RANBP1	protein_coding
ENSG00000099904	4.95685	-0.186303	0.224718	-0.829052	0.407075		PGCp VS GFDp	non-DE	ZDHHC8	protein_coding
ENSG00000099917	30.7198	0.0686399	0.0899229	0.76332	0.445273	0.768804	PGCp VS GFDp	non-DE	MED15	protein_coding
ENSG00000099940	17.0006	-0.0976533	0.111385	-0.876714	0.380642	0.727072	PGCp VS GFDp	non-DE	SNAP29	protein_coding
ENSG00000099942	13.107	-0.156411	0.126447	-1.23697	0.216097	0.588458	PGCp VS GFDp	non-DE	CRKL	protein_coding
ENSG00000099949	10.8367	-0.0571798	0.150706	-0.379412	0.704382	0.899317	PGCp VS GFDp	non-DE	LZTR1	protein_coding
ENSG00000099956	19.9895	0.15436	0.119062	1.29646	0.194817	0.566879	PGCp VS GFDp	non-DE	SMARCB1	protein_coding
ENSG00000099968	8.9361	-0.15095	0.164514	-0.917547	0.358856	0.711656	PGCp VS GFDp	non-DE	BCL2L13	protein_coding
ENSG00000099977	62.4607	-0.0566681	0.122735	-0.46171	0.644289	0.87585	PGCp VS GFDp	non-DE	DDT	protein_coding
ENSG00000099991	23.0598	0.134302	0.109164	1.23028	0.218592	0.591391	PGCp VS GFDp	non-DE	CABIN1	protein_coding
ENSG00000099994	12.9157	-0.365961	0.226739	-1.61402	0.106523	0.443957	PGCp VS GFDp	non-DE	SUSD2	protein_coding
ENSG00000099995	19.5767	-0.0311536	0.106624	-0.292182	0.770148	0.926117	PGCp VS GFDp	non-DE	SF3A1	protein_coding
ENSG00000099998	8.86285	0.00854724	0.193268	0.0442249	0.964725	0.990204	PGCp VS GFDp	non-DE	GGT5	protein_coding
ENSG00000100003	20.4161	-0.0268112	0.142543	-0.188093	0.850804	0.956641	PGCp VS GFDp	non-DE	SEC14L2	protein_coding
ENSG00000100014	21.4785	-0.0826442	0.111871	-0.738745	0.460062	0.778091	PGCp VS GFDp	non-DE	SPECC1L	protein_coding
ENSG00000100023	17.7272	0.132237	0.111706	1.18379	0.236495	0.61065	PGCp VS GFDp	non-DE	PPIL2	protein_coding
ENSG00000100028	41.1481	0.0722966	0.0820373	0.881265	0.378175	0.725506	PGCp VS GFDp	non-DE	SNRPD3	protein_coding
ENSG00000100029	12.3795	0.304944	0.138657	2.19927	0.0278586	0.233441	PGCp VS GFDp	non-DE	PES1	protein_coding
ENSG00000100030	25.1067	0.0328708	0.0922775	0.356217	0.721678	0.905683	PGCp VS GFDp	non-DE	MAPK1	protein_coding
ENSG00000100033	27.0157	-0.367071	0.166283	-2.20752	0.027278	0.231383	PGCp VS GFDp	non-DE	PRODH	protein_coding
ENSG00000100034	5.81413	0.0166486	0.190725	0.0872908	0.93044		PGCp VS GFDp	non-DE	PPM1F	protein_coding
ENSG00000100038	5.75023	-0.167295	0.190179	-0.879669	0.379039		PGCp VS GFDp	non-DE	TOP3B	protein_coding
ENSG00000100055	5.59063	0.286479	0.206686	1.38606	0.165729		PGCp VS GFDp	non-DE	CYTH4	protein_coding
ENSG00000100060	4.95162	0.223926	0.212245	1.05504	0.291408		PGCp VS GFDp	non-DE	MFNG	protein_coding
ENSG00000100065	23.9881	-0.13511	0.119871	-1.12712	0.25969	0.630494	PGCp VS GFDp	non-DE	CARD10	protein_coding
ENSG00000100075	74.8714	-0.171629	0.0745818	-2.30122	0.0213795	0.204478	PGCp VS GFDp	non-DE	SLC25A1	protein_coding
ENSG00000100077	5.84166	-0.0680314	0.214229	-0.317564	0.750815		PGCp VS GFDp	non-DE	GRK3	protein_coding
ENSG00000100079	16.5927	0.173684	0.179797	0.966002	0.334043	0.694521	PGCp VS GFDp	non-DE	LGALS2	protein_coding
ENSG00000100083	23.3999	0.0511959	0.0986357	0.51904	0.603733	0.856964	PGCp VS GFDp	non-DE	GGA1	protein_coding
ENSG00000100092	17.8596	0.294069	0.119269	2.4656	0.0136784	0.162076	PGCp VS GFDp	non-DE	SH3BP1	protein_coding
ENSG00000100097	26.2714	0.147339	0.141922	1.03817	0.299192	0.663337	PGCp VS GFDp	non-DE	LGALS1	protein_coding
ENSG00000100099	10.937	-0.165633	0.14158	-1.16989	0.242046	0.615777	PGCp VS GFDp	non-DE	HPS4	protein_coding
ENSG00000100100	9.9349	-0.178295	0.168948	-1.05532	0.291277	0.657116	PGCp VS GFDp	non-DE	PIK3IP1	protein_coding
ENSG00000100105	6.84304	0.112517	0.180414	0.623658	0.532852		PGCp VS GFDp	non-DE	PATZ1	protein_coding
ENSG00000100106	26.6636	-0.133923	0.115399	-1.16052	0.245837	0.619349	PGCp VS GFDp	non-DE	TRIOBP	protein_coding
ENSG00000100109	7.85185	0.0117042	0.163463	0.0716015	0.942919		PGCp VS GFDp	non-DE	TFIP11	protein_coding
ENSG00000100124	6.19442	0.0332735	0.19856	0.167574	0.866918		PGCp VS GFDp	non-DE	ANKRD54	protein_coding
ENSG00000100129	67.4962	0.010762	0.0751152	0.143273	0.886074	0.965603	PGCp VS GFDp	non-DE	EIF3L	protein_coding
ENSG00000100138	34.2027	0.114188	0.0912619	1.25121	0.210857	0.58256	PGCp VS GFDp	non-DE	SNU13	protein_coding
ENSG00000100139	5.28111	0.185647	0.200352	0.926605	0.354131		PGCp VS GFDp	non-DE	MICALL1	protein_coding
ENSG00000100142	15.3021	-0.0742932	0.123733	-0.60043	0.548219	0.82756	PGCp VS GFDp	non-DE	POLR2F	protein_coding
ENSG00000100150	8.0992	0.190541	0.159175	1.19705	0.231288		PGCp VS GFDp	non-DE	DEPDC5	protein_coding
ENSG00000100151	8.67885	-0.044601	0.158461	-0.281463	0.778355	0.930455	PGCp VS GFDp	non-DE	PICK1	protein_coding
ENSG00000100154	5.84119	-0.0995196	0.188087	-0.529116	0.596725		PGCp VS GFDp	non-DE	TTC28	protein_coding
ENSG00000100162	6.73799	0.251102	0.185787	1.35156	0.176516		PGCp VS GFDp	non-DE	CENPM	protein_coding
ENSG00000100170	521.944	-0.257571	0.106494	-2.41865	0.0155783	0.17341	PGCp VS GFDp	non-DE	SLC5A1	protein_coding
ENSG00000100196	10.2004	0.111905	0.21187	0.52818	0.597374	0.853379	PGCp VS GFDp	non-DE	KDELR3	protein_coding
ENSG00000100197	16.7378	-0.268947	0.261979	-1.0266	0.30461	0.66895	PGCp VS GFDp	non-DE	CYP2D6	protein_coding
ENSG00000100201	277.548	0.0111406	0.0543144	0.205112	0.837484	0.951245	PGCp VS GFDp	non-DE	DDX17	protein_coding
ENSG00000100207	22.7292	-0.0316255	0.109247	-0.289486	0.77221	0.926895	PGCp VS GFDp	non-DE	TCF20	protein_coding
ENSG00000100211	6.63693	0.100082	0.184484	0.542497	0.587476		PGCp VS GFDp	non-DE	CBY1	protein_coding
ENSG00000100216	41.8764	0.170347	0.132639	1.28429	0.199042	0.571048	PGCp VS GFDp	non-DE	TOMM22	protein_coding
ENSG00000100219	84.4591	0.31182	0.103464	3.01379	0.00258002	0.0678499	PGCp VS GFDp	non-DE	XBP1	protein_coding
ENSG00000100220	53.0615	-0.171985	0.0943014	-1.82378	0.068186	0.361304	PGCp VS GFDp	non-DE	RTCB	protein_coding
ENSG00000100221	21.5708	-0.0744702	0.12901	-0.577244	0.563774	0.835647	PGCp VS GFDp	non-DE	JOSD1	protein_coding
ENSG00000100225	34.4218	0.278079	0.0827394	3.36091	0.000776872	0.0358039	PGCp VS GFDp	non-DE	FBXO7	protein_coding
ENSG00000100226	10.3853	0.0648462	0.144195	0.449711	0.652919	0.878185	PGCp VS GFDp	non-DE	GTPBP1	protein_coding
ENSG00000100227	16.6546	0.034295	0.109965	0.311871	0.755138	0.919223	PGCp VS GFDp	non-DE	POLDIP3	protein_coding
ENSG00000100234	17.9001	0.122412	0.209673	0.583821	0.559341	0.83258	PGCp VS GFDp	non-DE	TIMP3	protein_coding
ENSG00000100239	18.7582	0.23281	0.108097	2.15371	0.031263	0.247822	PGCp VS GFDp	non-DE	PPP6R2	protein_coding
ENSG00000100241	15.5557	-0.109044	0.122784	-0.888099	0.374487	0.722191	PGCp VS GFDp	non-DE	SBF1	protein_coding
ENSG00000100242	29.0088	-0.239463	0.0909971	-2.63155	0.0084997	0.129518	PGCp VS GFDp	non-DE	SUN2	protein_coding
ENSG00000100243	49.0224	-0.0312892	0.0778516	-0.401908	0.687752	0.890818	PGCp VS GFDp	non-DE	CYB5R3	protein_coding
ENSG00000100258	21.2629	0.0292042	0.102629	0.284562	0.77598	0.929183	PGCp VS GFDp	non-DE	LMF2	protein_coding
ENSG00000100263	7.97208	0.397415	0.171972	2.31093	0.0208369		PGCp VS GFDp	non-DE	RHBDD3	protein_coding
ENSG00000100266	20.0389	0.0467729	0.115646	0.404448	0.685884	0.889714	PGCp VS GFDp	non-DE	PACSIN2	protein_coding
ENSG00000100280	39.4856	0.070415	0.0846599	0.831739	0.405556	0.746511	PGCp VS GFDp	non-DE	AP1B1	protein_coding
ENSG00000100281	21.1514	0.229248	0.1002	2.28789	0.0221438	0.207079	PGCp VS GFDp	non-DE	HMGXB4	protein_coding
ENSG00000100284	17.7033	-0.0504107	0.118142	-0.426697	0.6696	0.885994	PGCp VS GFDp	non-DE	TOM1	protein_coding
ENSG00000100288	20.1631	-0.0761535	0.118488	-0.642711	0.520412	0.812707	PGCp VS GFDp	non-DE	CHKB	protein_coding
ENSG00000100292	17.146	0.0382031	0.175008	0.218294	0.8272	0.947206	PGCp VS GFDp	non-DE	HMOX1	protein_coding
ENSG00000100294	5.37348	0.201872	0.209285	0.964579	0.334755		PGCp VS GFDp	non-DE	MCAT	protein_coding
ENSG00000100296	6.8246	0.0332933	0.174629	0.190652	0.848799		PGCp VS GFDp	non-DE	THOC5	protein_coding
ENSG00000100297	13.9755	0.252102	0.164527	1.53228	0.125453	0.475382	PGCp VS GFDp	non-DE	MCM5	protein_coding
ENSG00000100299	19.8458	0.0701221	0.132224	0.530327	0.595885	0.852698	PGCp VS GFDp	non-DE	ARSA	protein_coding
ENSG00000100300	55.3586	0.1331	0.0757093	1.75804	0.07874	0.390352	PGCp VS GFDp	non-DE	TSPO	protein_coding
ENSG00000100304	15.0614	0.0609097	0.135459	0.449653	0.652961	0.878185	PGCp VS GFDp	non-DE	TTLL12	protein_coding
ENSG00000100307	10.9574	-0.0787748	0.15325	-0.514028	0.607233	0.859158	PGCp VS GFDp	non-DE	CBX7	protein_coding
ENSG00000100316	491.684	0.0120193	0.0605572	0.198478	0.842671	0.953782	PGCp VS GFDp	non-DE	RPL3	protein_coding
ENSG00000100319	5.79041	-0.0524852	0.194668	-0.269613	0.787458		PGCp VS GFDp	non-DE	ZMAT5	protein_coding
ENSG00000100320	30.6521	-0.123798	0.0967572	-1.27947	0.200733	0.571508	PGCp VS GFDp	non-DE	RBFOX2	protein_coding
ENSG00000100324	7.43095	-0.0297675	0.166337	-0.178959	0.85797		PGCp VS GFDp	non-DE	TAB1	protein_coding
ENSG00000100325	15.2049	0.270001	0.125702	2.14794	0.0317187	0.250183	PGCp VS GFDp	non-DE	ASCC2	protein_coding
ENSG00000100330	12.8277	-0.0973857	0.126871	-0.767595	0.442728	0.767884	PGCp VS GFDp	non-DE	MTMR3	protein_coding
ENSG00000100335	23.2957	0.0202831	0.0962176	0.210805	0.83304	0.950046	PGCp VS GFDp	non-DE	MIEF1	protein_coding
ENSG00000100342	16.3048	0.491251	0.1499	3.2772	0.00104843	0.041143	PGCp VS GFDp	non-DE	APOL1	protein_coding
ENSG00000100345	133.965	0.0787845	0.0583043	1.35126	0.176611	0.543341	PGCp VS GFDp	non-DE	MYH9	protein_coding
ENSG00000100347	26.3563	0.142923	0.0970664	1.47242	0.140907	0.500883	PGCp VS GFDp	non-DE	SAMM50	protein_coding
ENSG00000100348	75.3742	0.0689805	0.0644436	1.0704	0.284438	0.653303	PGCp VS GFDp	non-DE	TXN2	protein_coding
ENSG00000100350	6.1033	-0.163655	0.208126	-0.786327	0.431676		PGCp VS GFDp	non-DE	FOXRED2	protein_coding
ENSG00000100353	46.2616	-0.0672673	0.0826215	-0.814162	0.415552	0.750019	PGCp VS GFDp	non-DE	EIF3D	protein_coding
ENSG00000100354	172.358	-0.100447	0.0783201	-1.28252	0.199661	0.571177	PGCp VS GFDp	non-DE	TNRC6B	protein_coding
ENSG00000100359	19.2886	0.273085	0.111151	2.45688	0.0140148	0.164435	PGCp VS GFDp	non-DE	SGSM3	protein_coding
ENSG00000100360	11.7162	0.0877857	0.136751	0.641938	0.520913	0.81301	PGCp VS GFDp	non-DE	IFT27	protein_coding
ENSG00000100364	13.6303	0.177198	0.126701	1.39856	0.161945	0.527853	PGCp VS GFDp	non-DE	KIAA0930	protein_coding
ENSG00000100365	5.17381	0.457409	0.211571	2.16196	0.0306212		PGCp VS GFDp	non-DE	NCF4	protein_coding
ENSG00000100376	14.6532	-0.0355817	0.282864	-0.125791	0.899898	0.96913	PGCp VS GFDp	non-DE	FAM118A	protein_coding
ENSG00000100380	62.0502	-0.0720105	0.0746376	-0.964803	0.334644	0.694793	PGCp VS GFDp	non-DE	ST13	protein_coding
ENSG00000100387	24.8333	0.068925	0.0956377	0.720688	0.471101	0.784854	PGCp VS GFDp	non-DE	RBX1	protein_coding
ENSG00000100393	60.0003	-0.0456883	0.0653968	-0.698633	0.484782	0.794287	PGCp VS GFDp	non-DE	EP300	protein_coding
ENSG00000100395	8.43	-0.0486685	0.155953	-0.312071	0.754987	0.91918	PGCp VS GFDp	non-DE	L3MBTL2	protein_coding
ENSG00000100401	20.1839	0.0772081	0.115329	0.669462	0.503201	0.802913	PGCp VS GFDp	non-DE	RANGAP1	protein_coding
ENSG00000100403	10.8478	-0.0598752	0.150729	-0.397237	0.691193	0.892096	PGCp VS GFDp	non-DE	ZC3H7B	protein_coding
ENSG00000100410	7.29194	0.0294537	0.181832	0.161983	0.871319		PGCp VS GFDp	non-DE	PHF5A	protein_coding
ENSG00000100412	108.603	-0.0976805	0.0694186	-1.40712	0.159391	0.524472	PGCp VS GFDp	non-DE	ACO2	protein_coding
ENSG00000100416	9.86217	0.220395	0.149271	1.47647	0.139817	0.498797	PGCp VS GFDp	non-DE	TRMU	protein_coding
ENSG00000100417	20.7466	-0.349467	0.125535	-2.78381	0.00537242	0.0985898	PGCp VS GFDp	non-DE	PMM1	protein_coding
ENSG00000100418	14.5764	0.155651	0.125283	1.24239	0.214091	0.585884	PGCp VS GFDp	non-DE	DESI1	protein_coding
ENSG00000100422	29.9706	-0.486216	0.135675	-3.58368	0.000338789	0.0236197	PGCp VS GFDp	non-DE	CERK	protein_coding
ENSG00000100425	10.6586	0.0436056	0.149151	0.292359	0.770012	0.926094	PGCp VS GFDp	non-DE	BRD1	protein_coding
ENSG00000100426	6.69244	0.366999	0.175947	2.08585	0.036992		PGCp VS GFDp	non-DE	ZBED4	protein_coding
ENSG00000100429	7.34445	-0.358425	0.174283	-2.05657	0.0397275		PGCp VS GFDp	non-DE	HDAC10	protein_coding
ENSG00000100433	7.92882	-0.450818	0.190942	-2.36102	0.0182246		PGCp VS GFDp	non-DE	KCNK10	protein_coding
ENSG00000100439	8.47135	-0.30308	0.199551	-1.51881	0.12881	0.480958	PGCp VS GFDp	non-DE	ABHD4	protein_coding
ENSG00000100441	22.9093	0.0374122	0.105976	0.353025	0.72407	0.907102	PGCp VS GFDp	non-DE	KHNYN	protein_coding
ENSG00000100442	34.7595	0.0409112	0.0799116	0.511955	0.608683	0.859158	PGCp VS GFDp	non-DE	FKBP3	protein_coding
ENSG00000100445	10.5496	-0.0524321	0.147348	-0.355839	0.721961	0.905822	PGCp VS GFDp	non-DE	SDR39U1	protein_coding
ENSG00000100461	19.8165	0.167843	0.104402	1.60766	0.10791	0.44529	PGCp VS GFDp	non-DE	RBM23	protein_coding
ENSG00000100462	8.12709	-0.176904	0.160306	-1.10354	0.269791		PGCp VS GFDp	non-DE	PRMT5	protein_coding
ENSG00000100485	39.1985	-0.210819	0.0948161	-2.22345	0.0261854	0.225909	PGCp VS GFDp	non-DE	SOS2	protein_coding
ENSG00000100490	8.82714	-0.0816838	0.164669	-0.496047	0.619861	0.865535	PGCp VS GFDp	non-DE	CDKL1	protein_coding
ENSG00000100503	14.5452	0.0450317	0.141928	0.317285	0.751027	0.917323	PGCp VS GFDp	non-DE	NIN	protein_coding
ENSG00000100519	31.3123	-0.0539835	0.0900123	-0.599735	0.548683	0.82756	PGCp VS GFDp	non-DE	PSMC6	protein_coding
ENSG00000100522	17.1026	0.0531416	0.141984	0.374278	0.708197	0.900342	PGCp VS GFDp	non-DE	GNPNAT1	protein_coding
ENSG00000100523	14.8298	0.122291	0.134362	0.910162	0.362737	0.713965	PGCp VS GFDp	non-DE	DDHD1	protein_coding
ENSG00000100526	5.03991	0.498056	0.215302	2.31329	0.0207069		PGCp VS GFDp	non-DE	CDKN3	protein_coding
ENSG00000100528	38.0085	-0.0549502	0.0865871	-0.634623	0.525674	0.81493	PGCp VS GFDp	non-DE	CNIH1	protein_coding
ENSG00000100554	19.48	0.0311028	0.115985	0.268162	0.788575	0.934249	PGCp VS GFDp	non-DE	ATP6V1D	protein_coding
ENSG00000100558	17.0932	0.063184	0.132467	0.476979	0.633377	0.871986	PGCp VS GFDp	non-DE	PLEK2	protein_coding
ENSG00000100564	6.6045	-0.0267601	0.185192	-0.144499	0.885106		PGCp VS GFDp	non-DE	PIGH	protein_coding
ENSG00000100567	30.7625	0.203907	0.0995943	2.04738	0.0406207	0.283202	PGCp VS GFDp	non-DE	PSMA3	protein_coding
ENSG00000100568	30.7116	0.043247	0.0913326	0.473512	0.635848	0.872481	PGCp VS GFDp	non-DE	VTI1B	protein_coding
ENSG00000100575	6.48633	-0.0165922	0.187785	-0.0883576	0.929592		PGCp VS GFDp	non-DE	TIMM9	protein_coding
ENSG00000100577	10.8584	0.0459881	0.145486	0.3161	0.751926	0.917516	PGCp VS GFDp	non-DE	GSTZ1	protein_coding
ENSG00000100578	14.3635	-0.0878928	0.126605	-0.694228	0.487539	0.794931	PGCp VS GFDp	non-DE	KIAA0586	protein_coding
ENSG00000100580	6.35161	-0.478184	0.196558	-2.43278	0.0149833		PGCp VS GFDp	non-DE	TMED8	protein_coding
ENSG00000100591	19.638	0.11696	0.11312	1.03395	0.301159	0.665537	PGCp VS GFDp	non-DE	AHSA1	protein_coding
ENSG00000100592	21.7998	-0.214243	0.105472	-2.03128	0.0422263	0.289307	PGCp VS GFDp	non-DE	DAAM1	protein_coding
ENSG00000100596	34.748	0.0485548	0.0859868	0.564678	0.572293	0.84104	PGCp VS GFDp	non-DE	SPTLC2	protein_coding
ENSG00000100599	6.07289	-0.180414	0.184722	-0.976674	0.328731		PGCp VS GFDp	non-DE	RIN3	protein_coding
ENSG00000100600	29.1426	0.0385051	0.120796	0.318761	0.749908	0.917223	PGCp VS GFDp	non-DE	LGMN	protein_coding
ENSG00000100603	33.0426	-0.126573	0.0826099	-1.53218	0.125478	0.475382	PGCp VS GFDp	non-DE	SNW1	protein_coding
ENSG00000100604	46.0704	0.213814	0.174506	1.22525	0.22048	0.593664	PGCp VS GFDp	non-DE	CHGA	protein_coding
ENSG00000100605	45.5069	-0.0741266	0.0830924	-0.892099	0.37234	0.720767	PGCp VS GFDp	non-DE	ITPK1	protein_coding
ENSG00000100612	58.4503	-0.254619	0.110219	-2.31011	0.020882	0.202114	PGCp VS GFDp	non-DE	DHRS7	protein_coding
ENSG00000100614	44.4141	-0.126125	0.0889267	-1.4183	0.156102	0.52236	PGCp VS GFDp	non-DE	PPM1A	protein_coding
ENSG00000100628	5.0562	0.502859	0.219994	2.28578	0.0222671		PGCp VS GFDp	non-DE	ASB2	protein_coding
ENSG00000100629	5.75253	0.117884	0.190657	0.618303	0.536375		PGCp VS GFDp	non-DE	CEP128	protein_coding
ENSG00000100632	35.0691	0.13055	0.0895615	1.45765	0.144936	0.505682	PGCp VS GFDp	non-DE	ERH	protein_coding
ENSG00000100644	33.0242	0.0714439	0.0868978	0.822159	0.410986	0.749435	PGCp VS GFDp	non-DE	HIF1A	protein_coding
ENSG00000100647	40.2999	-0.179405	0.10836	-1.65563	0.0977959	0.430204	PGCp VS GFDp	non-DE	SUSD6	protein_coding
ENSG00000100650	86.961	-0.0495148	0.0663681	-0.746062	0.45563	0.775876	PGCp VS GFDp	non-DE	SRSF5	protein_coding
ENSG00000100664	98.9809	-0.065786	0.0572662	-1.14878	0.250649	0.623083	PGCp VS GFDp	non-DE	EIF5	protein_coding
ENSG00000100697	49.0929	-0.0664038	0.0718344	-0.924402	0.355277	0.709034	PGCp VS GFDp	non-DE	DICER1	protein_coding
ENSG00000100711	10.0616	-0.0931233	0.160437	-0.580435	0.561621	0.834295	PGCp VS GFDp	non-DE	ZFYVE21	protein_coding
ENSG00000100714	14.4411	0.277647	0.13786	2.01397	0.0440127	0.292414	PGCp VS GFDp	non-DE	MTHFD1	protein_coding
ENSG00000100722	24.0335	-0.100437	0.0954839	-1.05187	0.292857	0.657457	PGCp VS GFDp	non-DE	ZC3H14	protein_coding
ENSG00000100726	9.02555	0.262189	0.151741	1.72788	0.0840101	0.399864	PGCp VS GFDp	non-DE	TELO2	protein_coding
ENSG00000100731	22.3781	-0.0696747	0.112085	-0.621622	0.53419	0.819447	PGCp VS GFDp	non-DE	PCNX1	protein_coding
ENSG00000100744	23.9277	0.275082	0.123723	2.22338	0.0261902	0.225909	PGCp VS GFDp	non-DE	GSKIP	protein_coding
ENSG00000100749	6.34472	0.371861	0.188328	1.97454	0.0483208		PGCp VS GFDp	non-DE	VRK1	protein_coding
ENSG00000100764	31.062	0.208936	0.0888325	2.35202	0.0186715	0.191526	PGCp VS GFDp	non-DE	PSMC1	protein_coding
ENSG00000100784	33.4273	-0.20548	0.098225	-2.09193	0.0364447	0.271967	PGCp VS GFDp	non-DE	RPS6KA5	protein_coding
ENSG00000100796	44.2805	-0.0243223	0.0721103	-0.337293	0.735896	0.910904	PGCp VS GFDp	non-DE	PPP4R3A	protein_coding
ENSG00000100804	25.3171	0.155407	0.100035	1.55353	0.120298	0.465624	PGCp VS GFDp	non-DE	PSMB5	protein_coding
ENSG00000100811	100.241	0.0357064	0.0543396	0.657097	0.511118	0.808939	PGCp VS GFDp	non-DE	YY1	protein_coding
ENSG00000100813	68.5544	0.0346889	0.0581082	0.596972	0.550526	0.828571	PGCp VS GFDp	non-DE	ACIN1	protein_coding
ENSG00000100814	8.03128	-0.339758	0.167955	-2.02291	0.043082		PGCp VS GFDp	non-DE	CCNB1IP1	protein_coding
ENSG00000100815	89.6489	0.0538525	0.0734966	0.73272	0.463729	0.77986	PGCp VS GFDp	non-DE	TRIP11	protein_coding
ENSG00000100823	35.6007	0.136322	0.0914803	1.49018	0.136177	0.492237	PGCp VS GFDp	non-DE	APEX1	protein_coding
ENSG00000100836	114.457	-0.00937438	0.0544789	-0.172074	0.86338	0.960085	PGCp VS GFDp	non-DE	PABPN1	protein_coding
ENSG00000100852	114.629	-0.121656	0.0718065	-1.69422	0.0902234	0.413978	PGCp VS GFDp	non-DE	ARHGAP5	protein_coding
ENSG00000100865	12.116	0.199892	0.133275	1.49984	0.133655	0.488501	PGCp VS GFDp	non-DE	CINP	protein_coding
ENSG00000100883	27.547	0.12294	0.0903727	1.36037	0.173714	0.541002	PGCp VS GFDp	non-DE	SRP54	protein_coding
ENSG00000100884	4.90035	-0.724383	0.238747	-3.0341	0.00241252		PGCp VS GFDp	non-DE	CPNE6	protein_coding
ENSG00000100888	36.7627	0.0771255	0.0836848	0.921618	0.356728	0.709962	PGCp VS GFDp	non-DE	CHD8	protein_coding
ENSG00000100889	193.249	-0.209589	0.0944058	-2.22009	0.026413	0.227089	PGCp VS GFDp	non-DE	PCK2	protein_coding
ENSG00000100890	8.14584	0.265771	0.189876	1.3997	0.161602		PGCp VS GFDp	non-DE	PRORP	protein_coding
ENSG00000100897	44.019	0.0795741	0.0901714	0.882476	0.377519	0.7246	PGCp VS GFDp	non-DE	DCAF11	protein_coding
ENSG00000100902	60.6661	0.224799	0.0748772	3.00223	0.00268009	0.0687096	PGCp VS GFDp	non-DE	PSMA6	protein_coding
ENSG00000100906	45.9321	0.0133773	0.0950429	0.14075	0.888067	0.966064	PGCp VS GFDp	non-DE	NFKBIA	protein_coding
ENSG00000100908	11.7304	0.118965	0.159524	0.745754	0.455816	0.775876	PGCp VS GFDp	non-DE	EMC9	protein_coding
ENSG00000100911	213.731	0.473488	0.092599	5.11331	3.16556e-07	0.000607469	PGCp VS GFDp	non-DE	PSME2	protein_coding
ENSG00000100918	12.4981	0.442301	0.231542	1.91024	0.0561028	0.325613	PGCp VS GFDp	non-DE	REC8	protein_coding
ENSG00000100926	15.4992	0.00811969	0.115836	0.0700962	0.944117	0.983653	PGCp VS GFDp	non-DE	TM9SF1	protein_coding
ENSG00000100934	62.7312	-0.0685758	0.0996328	-0.688286	0.491273	0.797136	PGCp VS GFDp	non-DE	SEC23A	protein_coding
ENSG00000100938	14.3121	-0.212573	0.124053	-1.71357	0.0866077	0.406598	PGCp VS GFDp	non-DE	GMPR2	protein_coding
ENSG00000100941	75.2825	0.00819282	0.0685464	0.119522	0.904862	0.970745	PGCp VS GFDp	non-DE	PNN	protein_coding
ENSG00000100949	7.86413	0.13661	0.159153	0.858357	0.390696		PGCp VS GFDp	non-DE	RABGGTA	protein_coding
ENSG00000100979	5.21873	0.370719	0.241688	1.53387	0.125061		PGCp VS GFDp	non-DE	PLTP	protein_coding
ENSG00000100982	7.10826	0.28522	0.183598	1.5535	0.120304		PGCp VS GFDp	non-DE	PCIF1	protein_coding
ENSG00000100983	20.9098	0.0761771	0.106064	0.718219	0.472622	0.785909	PGCp VS GFDp	non-DE	GSS	protein_coding
ENSG00000100991	22.772	0.0947153	0.103788	0.912581	0.361463	0.712943	PGCp VS GFDp	non-DE	TRPC4AP	protein_coding
ENSG00000100994	20.3415	0.0511105	0.121082	0.422115	0.672941	0.888145	PGCp VS GFDp	non-DE	PYGB	protein_coding
ENSG00000100997	23.2423	0.0466315	0.129254	0.360774	0.718268	0.904163	PGCp VS GFDp	non-DE	ABHD12	protein_coding
ENSG00000101000	6.35901	-0.298423	0.197163	-1.51359	0.13013		PGCp VS GFDp	non-DE	PROCR	protein_coding
ENSG00000101017	7.58766	0.264797	0.175148	1.51185	0.130572		PGCp VS GFDp	non-DE	CD40	protein_coding
ENSG00000101019	10.6672	0.0665392	0.147555	0.450944	0.65203	0.877843	PGCp VS GFDp	non-DE	UQCC1	protein_coding
ENSG00000101040	42.2688	-0.0873913	0.0781527	-1.11821	0.263476	0.634796	PGCp VS GFDp	non-DE	ZMYND8	protein_coding
ENSG00000101049	15.9848	-0.00875614	0.151214	-0.0579054	0.953824	0.986698	PGCp VS GFDp	non-DE	SGK2	protein_coding
ENSG00000101057	6.13388	0.432352	0.222676	1.94162	0.0521828		PGCp VS GFDp	non-DE	MYBL2	protein_coding
ENSG00000101076	127.767	-0.159638	0.161157	-0.990578	0.321891	0.684607	PGCp VS GFDp	non-DE	HNF4A	protein_coding
ENSG00000101079	10.0578	0.00691863	0.149912	0.0461513	0.96319	0.989914	PGCp VS GFDp	non-DE	NDRG3	protein_coding
ENSG00000101084	34.32	0.12809	0.102184	1.25353	0.210015	0.581417	PGCp VS GFDp	non-DE	RAB5IF	protein_coding
ENSG00000101096	15.3068	-0.134657	0.125436	-1.07351	0.283043	0.652589	PGCp VS GFDp	non-DE	NFATC2	protein_coding
ENSG00000101109	33.5137	0.08168	0.093733	0.871411	0.38353	0.728796	PGCp VS GFDp	non-DE	STK4	protein_coding
ENSG00000101126	31.6631	-0.0656217	0.0839062	-0.782084	0.434165	0.763958	PGCp VS GFDp	non-DE	ADNP	protein_coding
ENSG00000101138	7.10464	0.0223546	0.172135	0.129867	0.896672		PGCp VS GFDp	non-DE	CSTF1	protein_coding
ENSG00000101146	8.61392	-0.0452811	0.161124	-0.281033	0.778685	0.930455	PGCp VS GFDp	non-DE	RAE1	protein_coding
ENSG00000101150	19.8707	-0.048733	0.107248	-0.454394	0.649545	0.877553	PGCp VS GFDp	non-DE	TPD52L2	protein_coding
ENSG00000101152	32.5322	-0.125491	0.104487	-1.20103	0.22974	0.603229	PGCp VS GFDp	non-DE	DNAJC5	protein_coding
ENSG00000101158	16.6932	0.0292247	0.122378	0.238808	0.811255	0.941682	PGCp VS GFDp	non-DE	NELFCD	protein_coding
ENSG00000101160	15.8172	0.0889587	0.13219	0.672962	0.500971	0.802269	PGCp VS GFDp	non-DE	CTSZ	protein_coding
ENSG00000101161	36.1565	0.126921	0.0812795	1.56153	0.118398	0.462764	PGCp VS GFDp	non-DE	PRPF6	protein_coding
ENSG00000101166	53.6159	0.00560618	0.0844287	0.0664013	0.947058	0.984697	PGCp VS GFDp	non-DE	PRELID3B	protein_coding
ENSG00000101181	12.4937	-0.142829	0.128308	-1.11317	0.265637	0.637319	PGCp VS GFDp	non-DE	MTG2	protein_coding
ENSG00000101182	224.326	0.13229	0.0651405	2.03084	0.042271	0.289363	PGCp VS GFDp	non-DE	PSMA7	protein_coding
ENSG00000101189	6.2013	-0.0475391	0.186024	-0.255554	0.798295		PGCp VS GFDp	non-DE	MRGBP	protein_coding
ENSG00000101191	28.0974	-0.0244077	0.0927708	-0.263097	0.792476	0.934963	PGCp VS GFDp	non-DE	DIDO1	protein_coding
ENSG00000101193	19.6778	0.00833908	0.105142	0.0793126	0.936784	0.98187	PGCp VS GFDp	non-DE	GID8	protein_coding
ENSG00000101199	19.0798	0.0845437	0.107464	0.786715	0.431449	0.762154	PGCp VS GFDp	non-DE	ARFGAP1	protein_coding
ENSG00000101213	28.494	-0.204576	0.132209	-1.54736	0.121776	0.468829	PGCp VS GFDp	non-DE	PTK6	protein_coding
ENSG00000101220	9.4413	-0.0108202	0.166573	-0.0649575	0.948208	0.984988	PGCp VS GFDp	non-DE	ADISSP	protein_coding
ENSG00000101236	6.34227	-0.131923	0.194334	-0.67885	0.497233		PGCp VS GFDp	non-DE	RNF24	protein_coding
ENSG00000101246	17.0662	0.0482471	0.116024	0.415837	0.677529	0.888665	PGCp VS GFDp	non-DE	ARFRP1	protein_coding
ENSG00000101247	6.27348	0.00107162	0.181256	0.00591221	0.995283		PGCp VS GFDp	non-DE	NDUFAF5	protein_coding
ENSG00000101266	63.9558	-0.0206423	0.0637278	-0.323914	0.746003	0.915496	PGCp VS GFDp	non-DE	CSNK2A1	protein_coding
ENSG00000101276	13.7124	-0.212096	0.17443	-1.21594	0.224008	0.59708	PGCp VS GFDp	non-DE	SLC52A3	protein_coding
ENSG00000101290	12.1246	-0.120496	0.142384	-0.846272	0.397401	0.741572	PGCp VS GFDp	non-DE	CDS2	protein_coding
ENSG00000101294	46.7851	0.165264	0.0990949	1.66774	0.0953681	0.425187	PGCp VS GFDp	non-DE	HM13	protein_coding
ENSG00000101310	11.2962	0.434739	0.143814	3.02292	0.00250348	0.0668185	PGCp VS GFDp	non-DE	SEC23B	protein_coding
ENSG00000101311	31.981	-0.00314961	0.0917748	-0.034319	0.972623	0.993042	PGCp VS GFDp	non-DE	FERMT1	protein_coding
ENSG00000101335	47.005	-0.136932	0.191818	-0.713864	0.475311	0.787253	PGCp VS GFDp	non-DE	MYL9	protein_coding
ENSG00000101337	16.1189	0.197942	0.126477	1.56505	0.117571	0.462295	PGCp VS GFDp	non-DE	TM9SF4	protein_coding
ENSG00000101342	9.64641	-0.000597533	0.165129	-0.00361857	0.997113	0.999617	PGCp VS GFDp	non-DE	TLDC2	protein_coding
ENSG00000101343	13.6375	0.0294654	0.119973	0.2456	0.805992	0.940725	PGCp VS GFDp	non-DE	CRNKL1	protein_coding
ENSG00000101346	9.93042	-0.298721	0.173905	-1.71772	0.0858469	0.405065	PGCp VS GFDp	non-DE	POFUT1	protein_coding
ENSG00000101347	33.5281	0.275177	0.110583	2.48842	0.0128313	0.157696	PGCp VS GFDp	non-DE	SAMHD1	protein_coding
ENSG00000101350	36.3045	-0.127859	0.117896	-1.08451	0.27814	0.648764	PGCp VS GFDp	non-DE	KIF3B	protein_coding
ENSG00000101361	42.8748	0.176434	0.0947645	1.86182	0.0626288	0.344285	PGCp VS GFDp	non-DE	NOP56	protein_coding
ENSG00000101363	10.9348	-0.124398	0.132146	-0.941367	0.346517	0.703163	PGCp VS GFDp	non-DE	MANBAL	protein_coding
ENSG00000101365	41.7727	0.203305	0.0806023	2.52233	0.0116581	0.15181	PGCp VS GFDp	non-DE	IDH3B	protein_coding
ENSG00000101367	13.91	0.102529	0.118601	0.864486	0.387321	0.732417	PGCp VS GFDp	non-DE	MAPRE1	protein_coding
ENSG00000101384	16.4957	-0.0589344	0.125622	-0.469142	0.638968	0.873334	PGCp VS GFDp	non-DE	JAG1	protein_coding
ENSG00000101391	7.94154	0.0684633	0.160278	0.427153	0.669268		PGCp VS GFDp	non-DE	CDK5RAP1	protein_coding
ENSG00000101407	4.79182	0.184194	0.208249	0.884492	0.376431		PGCp VS GFDp	non-DE	TTI1	protein_coding
ENSG00000101413	9.77938	0.0678734	0.144384	0.470089	0.638291	0.873297	PGCp VS GFDp	non-DE	RPRD1B	protein_coding
ENSG00000101417	15.3042	-0.0356787	0.124672	-0.286181	0.77474	0.928259	PGCp VS GFDp	non-DE	PXMP4	protein_coding
ENSG00000101421	25.6145	0.0635559	0.0994182	0.639278	0.522642	0.814017	PGCp VS GFDp	non-DE	CHMP4B	protein_coding
ENSG00000101439	188.329	-0.0968721	0.0663879	-1.45918	0.144514	0.505682	PGCp VS GFDp	non-DE	CST3	protein_coding
ENSG00000101444	32.5514	0.0967057	0.0913206	1.05897	0.289614	0.655991	PGCp VS GFDp	non-DE	AHCY	protein_coding
ENSG00000101457	9.6223	0.171999	0.15538	1.10695	0.268314	0.639676	PGCp VS GFDp	non-DE	DNTTIP1	protein_coding
ENSG00000101460	14.5402	0.0586257	0.123235	0.475723	0.634272	0.871986	PGCp VS GFDp	non-DE	MAP1LC3A	protein_coding
ENSG00000101464	5.98978	-0.0295238	0.192886	-0.153063	0.878349		PGCp VS GFDp	non-DE	PIGU	protein_coding
ENSG00000101473	14.7668	0.193685	0.123843	1.56395	0.11783	0.462559	PGCp VS GFDp	non-DE	ACOT8	protein_coding
ENSG00000101474	14.4401	0.0225413	0.124207	0.181481	0.85599	0.957448	PGCp VS GFDp	non-DE	APMAP	protein_coding
ENSG00000101493	5.78571	0.00281451	0.207033	0.0135945	0.989153		PGCp VS GFDp	non-DE	ZNF516	protein_coding
ENSG00000101544	11.5493	-0.0247216	0.152837	-0.161751	0.871502	0.961496	PGCp VS GFDp	non-DE	ADNP2	protein_coding
ENSG00000101546	8.86857	-0.236615	0.227074	-1.04202	0.297404	0.661813	PGCp VS GFDp	non-DE	RBFA	protein_coding
ENSG00000101557	29.9416	0.0226974	0.0949667	0.239004	0.811102	0.941682	PGCp VS GFDp	non-DE	USP14	protein_coding
ENSG00000101558	89.8926	-0.114899	0.0621253	-1.84947	0.0643896	0.350055	PGCp VS GFDp	non-DE	VAPA	protein_coding
ENSG00000101574	6.24926	0.175842	0.180457	0.974424	0.329846		PGCp VS GFDp	non-DE	METTL4	protein_coding
ENSG00000101577	75.4955	-0.290482	0.116672	-2.48973	0.012784	0.157603	PGCp VS GFDp	non-DE	LPIN2	protein_coding
ENSG00000101596	87.0099	0.113019	0.0796881	1.41826	0.156114	0.52236	PGCp VS GFDp	non-DE	SMCHD1	protein_coding
ENSG00000101608	92.7981	0.0576369	0.0752789	0.765645	0.443888	0.767939	PGCp VS GFDp	non-DE	MYL12A	protein_coding
ENSG00000101639	21.5931	-0.127179	0.122146	-1.04121	0.297779	0.66213	PGCp VS GFDp	non-DE	CEP192	protein_coding
ENSG00000101654	19.3952	-0.000661435	0.105518	-0.00626848	0.994999	0.999617	PGCp VS GFDp	non-DE	RNMT	protein_coding
ENSG00000101665	16.5199	-0.294635	0.133174	-2.2124	0.0269389	0.229371	PGCp VS GFDp	non-DE	SMAD7	protein_coding
ENSG00000101670	4.73391	0.0983631	0.246482	0.399068	0.689843		PGCp VS GFDp	non-DE	LIPG	protein_coding
ENSG00000101695	21.3741	-0.326603	0.133236	-2.45132	0.0142334	0.164999	PGCp VS GFDp	non-DE	RNF125	protein_coding
ENSG00000101745	149.912	-0.066955	0.0635458	-1.05365	0.292043	0.657398	PGCp VS GFDp	non-DE	ANKRD12	protein_coding
ENSG00000101751	5.85562	0.172446	0.197949	0.871164	0.383665		PGCp VS GFDp	non-DE	POLI	protein_coding
ENSG00000101752	26.3783	0.0240758	0.09799	0.245696	0.805917	0.940725	PGCp VS GFDp	non-DE	MIB1	protein_coding
ENSG00000101773	14.5979	-0.12875	0.124308	-1.03574	0.300324	0.66425	PGCp VS GFDp	non-DE	RBBP8	protein_coding
ENSG00000101782	122.132	-0.260346	0.0917399	-2.83787	0.00454155	0.0914451	PGCp VS GFDp	non-DE	RIOK3	protein_coding
ENSG00000101825	7.37163	0.101721	0.215396	0.472249	0.636749		PGCp VS GFDp	non-DE	MXRA5	protein_coding
ENSG00000101843	9.73205	0.0770339	0.151368	0.508918	0.61081	0.860248	PGCp VS GFDp	non-DE	PSMD10	protein_coding
ENSG00000101844	12.5841	0.0156879	0.147179	0.10659	0.915114	0.974961	PGCp VS GFDp	non-DE	ATG4A	protein_coding
ENSG00000101849	9.83831	0.216276	0.160429	1.34811	0.177622	0.543954	PGCp VS GFDp	non-DE	TBL1X	protein_coding
ENSG00000101856	47.9015	-0.347719	0.0893154	-3.89315	9.89496e-05	0.0114445	PGCp VS GFDp	non-DE	PGRMC1	protein_coding
ENSG00000101868	7.41809	0.023913	0.183249	0.130495	0.896175		PGCp VS GFDp	non-DE	POLA1	protein_coding
ENSG00000101871	7.5933	-0.089569	0.181535	-0.493396	0.621732		PGCp VS GFDp	non-DE	MID1	protein_coding
ENSG00000101882	16.8794	-0.00712772	0.122513	-0.0581794	0.953606	0.986698	PGCp VS GFDp	non-DE	NKAP	protein_coding
ENSG00000101901	17.0167	-0.292375	0.11148	-2.62266	0.00872462	0.131233	PGCp VS GFDp	non-DE	ALG13	protein_coding
ENSG00000101911	7.4141	0.0519132	0.183001	0.283678	0.776657		PGCp VS GFDp	non-DE	PRPS2	protein_coding
ENSG00000101935	7.42562	0.400977	0.176662	2.26974	0.0232232		PGCp VS GFDp	non-DE	AMMECR1	protein_coding
ENSG00000101940	25.3302	-0.104774	0.103626	-1.01108	0.31198	0.676626	PGCp VS GFDp	non-DE	WDR13	protein_coding
ENSG00000101966	56.8704	-0.00827056	0.0735252	-0.112486	0.910438	0.973566	PGCp VS GFDp	non-DE	XIAP	protein_coding
ENSG00000101972	39.5879	0.044709	0.0766296	0.583443	0.559595	0.832722	PGCp VS GFDp	non-DE	STAG2	protein_coding
ENSG00000101974	11.6064	0.14166	0.132446	1.06957	0.284812	0.653303	PGCp VS GFDp	non-DE	ATP11C	protein_coding
ENSG00000101986	10.9481	-0.152693	0.171949	-0.888013	0.374534	0.722191	PGCp VS GFDp	non-DE	ABCD1	protein_coding
ENSG00000101997	6.32576	0.219845	0.175965	1.24937	0.211531		PGCp VS GFDp	non-DE	CCDC22	protein_coding
ENSG00000102003	6.67377	0.0827125	0.191438	0.43206	0.665698		PGCp VS GFDp	non-DE	SYP	protein_coding
ENSG00000102007	22.2715	0.34076	0.150872	2.25861	0.0239079	0.215117	PGCp VS GFDp	non-DE	PLP2	protein_coding
ENSG00000102024	8.25899	0.238553	0.170415	1.39984	0.161562		PGCp VS GFDp	non-DE	PLS3	protein_coding
ENSG00000102030	15.5893	0.0162959	0.121618	0.133993	0.893408	0.966551	PGCp VS GFDp	non-DE	NAA10	protein_coding
ENSG00000102034	6.67288	-0.214268	0.191264	-1.12027	0.262598		PGCp VS GFDp	non-DE	ELF4	protein_coding
ENSG00000102038	8.53571	-0.10869	0.197	-0.551728	0.581135	0.846935	PGCp VS GFDp	non-DE	SMARCA1	protein_coding
ENSG00000102054	31.0557	0.066862	0.0947677	0.705536	0.480477	0.791015	PGCp VS GFDp	non-DE	RBBP7	protein_coding
ENSG00000102081	27.1881	-0.105167	0.0987873	-1.06458	0.287067	0.654844	PGCp VS GFDp	non-DE	FMR1	protein_coding
ENSG00000102100	8.10669	-0.0933984	0.169541	-0.55089	0.581709		PGCp VS GFDp	non-DE	SLC35A2	protein_coding
ENSG00000102103	22.1954	0.0177803	0.104509	0.170132	0.864907	0.960509	PGCp VS GFDp	non-DE	PQBP1	protein_coding
ENSG00000102109	7.64005	0.0766237	0.209113	0.366422	0.71405		PGCp VS GFDp	non-DE	PCSK1N	protein_coding
ENSG00000102119	6.87682	0.230575	0.173129	1.33181	0.182922		PGCp VS GFDp	non-DE	EMD	protein_coding
ENSG00000102125	10.976	-0.173001	0.144877	-1.19413	0.232428	0.605735	PGCp VS GFDp	non-DE	TAFAZZIN	protein_coding
ENSG00000102144	75.1496	0.0420365	0.0726914	0.578288	0.56307	0.835071	PGCp VS GFDp	non-DE	PGK1	protein_coding
ENSG00000102158	37.1803	0.088119	0.0810577	1.08711	0.276986	0.647946	PGCp VS GFDp	non-DE	MAGT1	protein_coding
ENSG00000102172	28.314	0.0504138	0.107399	0.469406	0.63878	0.873334	PGCp VS GFDp	non-DE	SMS	protein_coding
ENSG00000102178	9.97282	0.0814467	0.158335	0.514396	0.606975	0.859158	PGCp VS GFDp	non-DE	UBL4A	protein_coding
ENSG00000102189	59.2166	-0.0309447	0.0732088	-0.422692	0.67252	0.888145	PGCp VS GFDp	non-DE	EEA1	protein_coding
ENSG00000102218	5.80933	0.130976	0.197437	0.663383	0.507085		PGCp VS GFDp	non-DE	RP2	protein_coding
ENSG00000102225	20.9817	-0.102264	0.102699	-0.995763	0.319365	0.682006	PGCp VS GFDp	non-DE	CDK16	protein_coding
ENSG00000102226	11.4749	0.17886	0.150465	1.18871	0.234553	0.60841	PGCp VS GFDp	non-DE	USP11	protein_coding
ENSG00000102241	18.4581	-0.00250678	0.11228	-0.0223261	0.982188	0.996311	PGCp VS GFDp	non-DE	HTATSF1	protein_coding
ENSG00000102265	9.52888	0.139758	0.18871	0.740596	0.458939	0.778091	PGCp VS GFDp	non-DE	TIMP1	protein_coding
ENSG00000102287	12.3149	-0.262599	0.178266	-1.47308	0.140731	0.500481	PGCp VS GFDp	non-DE	GABRE	protein_coding
ENSG00000102309	16.0265	-0.0151737	0.123481	-0.122883	0.9022	0.970082	PGCp VS GFDp	non-DE	PIN4	protein_coding
ENSG00000102316	21.8157	0.0665004	0.115476	0.575879	0.564697	0.836645	PGCp VS GFDp	non-DE	MAGED2	protein_coding
ENSG00000102317	68.0643	0.278142	0.0946013	2.94015	0.00328056	0.0744957	PGCp VS GFDp	non-DE	RBM3	protein_coding
ENSG00000102390	24.1997	0.0722505	0.105676	0.6837	0.494165	0.798962	PGCp VS GFDp	non-DE	PBDC1	protein_coding
ENSG00000102393	6.54075	0.172619	0.196147	0.880048	0.378834		PGCp VS GFDp	non-DE	GLA	protein_coding
ENSG00000102401	20.7709	0.140576	0.103999	1.3517	0.176473	0.543341	PGCp VS GFDp	non-DE	ARMCX3	protein_coding
ENSG00000102471	39.2656	-0.156131	0.0854647	-1.82685	0.067722	0.359452	PGCp VS GFDp	non-DE	NDFIP2	protein_coding
ENSG00000102531	59.9045	0.00571944	0.0681308	0.083948	0.933098	0.98021	PGCp VS GFDp	non-DE	FNDC3A	protein_coding
ENSG00000102554	198.986	-0.0627343	0.0618785	-1.01383	0.310664	0.675496	PGCp VS GFDp	non-DE	KLF5	protein_coding
ENSG00000102572	55.9416	-0.0110091	0.0678014	-0.162372	0.871013	0.961496	PGCp VS GFDp	non-DE	STK24	protein_coding
ENSG00000102575	8.78418	0.336678	0.173489	1.94063	0.0523029	0.314333	PGCp VS GFDp	non-DE	ACP5	protein_coding
ENSG00000102580	78.2547	0.158163	0.0737648	2.14416	0.0320204	0.251064	PGCp VS GFDp	non-DE	DNAJC3	protein_coding
ENSG00000102595	11.0339	0.232674	0.146099	1.59258	0.111255	0.452254	PGCp VS GFDp	non-DE	UGGT2	protein_coding
ENSG00000102606	18.5954	-0.215865	0.108256	-1.99402	0.0461495	0.299122	PGCp VS GFDp	non-DE	ARHGEF7	protein_coding
ENSG00000102699	52.9919	-0.0829274	0.0783057	-1.05902	0.28959	0.655991	PGCp VS GFDp	non-DE	PARP4	protein_coding
ENSG00000102710	29.0538	-0.0216108	0.0864686	-0.249927	0.802644	0.940272	PGCp VS GFDp	non-DE	SUPT20H	protein_coding
ENSG00000102738	19.8746	-0.039985	0.108472	-0.368619	0.712412	0.901327	PGCp VS GFDp	non-DE	MRPS31	protein_coding
ENSG00000102743	30.8105	-0.173885	0.119178	-1.45904	0.144555	0.505682	PGCp VS GFDp	non-DE	SLC25A15	protein_coding
ENSG00000102753	25.2594	0.019055	0.107905	0.17659	0.85983	0.958362	PGCp VS GFDp	non-DE	KPNA3	protein_coding
ENSG00000102755	11.2831	-0.321473	0.175708	-1.82959	0.0673113	0.358294	PGCp VS GFDp	non-DE	FLT1	protein_coding
ENSG00000102763	13.318	-0.190287	0.134959	-1.40996	0.158551	0.523463	PGCp VS GFDp	non-DE	VWA8	protein_coding
ENSG00000102780	16.22	0.0838266	0.122782	0.682726	0.49478	0.799136	PGCp VS GFDp	non-DE	DGKH	protein_coding
ENSG00000102786	30.9489	0.0785223	0.0884059	0.888202	0.374432	0.722191	PGCp VS GFDp	non-DE	INTS6	protein_coding
ENSG00000102796	5.03073	0.180091	0.206751	0.871055	0.383724		PGCp VS GFDp	non-DE	DHRS12	protein_coding
ENSG00000102804	59.3686	-0.170325	0.0740567	-2.29993	0.0214521	0.204881	PGCp VS GFDp	non-DE	TSC22D1	protein_coding
ENSG00000102805	11.9794	-0.0223762	0.143819	-0.155586	0.876359	0.962336	PGCp VS GFDp	non-DE	CLN5	protein_coding
ENSG00000102837	314.837	0.060556	0.157054	0.385576	0.699811	0.89736	PGCp VS GFDp	non-DE	OLFM4	protein_coding
ENSG00000102858	21.5628	-0.078816	0.109906	-0.717121	0.4733	0.786363	PGCp VS GFDp	non-DE	MGRN1	protein_coding
ENSG00000102870	10.2997	0.146531	0.142117	1.03106	0.302512	0.667227	PGCp VS GFDp	non-DE	ZNF629	protein_coding
ENSG00000102871	10.202	-0.151959	0.149132	-1.01895	0.308225	0.673086	PGCp VS GFDp	non-DE	TRADD	protein_coding
ENSG00000102879	24.7374	0.289871	0.146534	1.97818	0.0479087	0.302459	PGCp VS GFDp	non-DE	CORO1A	protein_coding
ENSG00000102882	65.3434	0.00490879	0.0836657	0.0586716	0.953214	0.986697	PGCp VS GFDp	non-DE	MAPK3	protein_coding
ENSG00000102886	6.62832	0.198608	0.183276	1.08365	0.278519		PGCp VS GFDp	non-DE	GDPD3	protein_coding
ENSG00000102890	20.2339	-0.0935845	0.113594	-0.823853	0.410023	0.748389	PGCp VS GFDp	non-DE	ELMO3	protein_coding
ENSG00000102893	46.8568	0.0110062	0.0681263	0.161556	0.871656	0.961496	PGCp VS GFDp	non-DE	PHKB	protein_coding
ENSG00000102897	5.99815	0.14131	0.197087	0.716992	0.473379		PGCp VS GFDp	non-DE	LYRM1	protein_coding
ENSG00000102898	19.4188	-0.0848455	0.110883	-0.76518	0.444164	0.768137	PGCp VS GFDp	non-DE	NUTF2	protein_coding
ENSG00000102900	5.37538	0.0403174	0.20843	0.193434	0.846619		PGCp VS GFDp	non-DE	NUP93	protein_coding
ENSG00000102901	9.22615	-0.113647	0.158508	-0.716982	0.473385	0.786363	PGCp VS GFDp	non-DE	CENPT	protein_coding
ENSG00000102908	28.9265	0.0542434	0.103373	0.524735	0.599767	0.854793	PGCp VS GFDp	non-DE	NFAT5	protein_coding
ENSG00000102910	53.139	0.0352287	0.0696059	0.506117	0.612774	0.861405	PGCp VS GFDp	non-DE	LONP2	protein_coding
ENSG00000102921	21.2177	0.0561924	0.112477	0.499589	0.617364	0.864027	PGCp VS GFDp	non-DE	N4BP1	protein_coding
ENSG00000102931	11.9285	0.0676929	0.135836	0.498345	0.618241	0.864796	PGCp VS GFDp	non-DE	ARL2BP	protein_coding
ENSG00000102934	18.1858	-0.38835	0.185107	-2.09797	0.0359075	0.269483	PGCp VS GFDp	non-DE	PLLP	protein_coding
ENSG00000102974	40.5997	0.0698708	0.0777738	0.898385	0.368981	0.717776	PGCp VS GFDp	non-DE	CTCF	protein_coding
ENSG00000102978	11.6457	0.0456989	0.146754	0.311398	0.755498	0.919248	PGCp VS GFDp	non-DE	POLR2C	protein_coding
ENSG00000102996	38.8376	0.0416713	0.10417	0.400031	0.689134	0.891258	PGCp VS GFDp	non-DE	MMP15	protein_coding
ENSG00000103005	7.00361	0.090953	0.171449	0.530497	0.595767		PGCp VS GFDp	non-DE	USB1	protein_coding
ENSG00000103018	28.9091	0.069911	0.0888128	0.787173	0.431181	0.761919	PGCp VS GFDp	non-DE	CYB5B	protein_coding
ENSG00000103024	24.2441	-0.0238465	0.0957096	-0.249154	0.803241	0.940314	PGCp VS GFDp	non-DE	NME3	protein_coding
ENSG00000103035	45.7624	0.15218	0.0822259	1.85076	0.0642041	0.349551	PGCp VS GFDp	non-DE	PSMD7	protein_coding
ENSG00000103037	5.53497	0.184861	0.208047	0.888554	0.374243		PGCp VS GFDp	non-DE	SETD6	protein_coding
ENSG00000103042	7.48805	0.0136307	0.167934	0.0811671	0.935309		PGCp VS GFDp	non-DE	SLC38A7	protein_coding
ENSG00000103043	8.60418	-0.00167597	0.160556	-0.0104386	0.991671	0.999235	PGCp VS GFDp	non-DE	VAC14	protein_coding
ENSG00000103051	16.8205	0.113168	0.125719	0.900162	0.368034	0.717245	PGCp VS GFDp	non-DE	COG4	protein_coding
ENSG00000103056	76.7259	-0.11929	0.103002	-1.15814	0.246809	0.619597	PGCp VS GFDp	non-DE	SMPD3	protein_coding
ENSG00000103061	8.62546	0.0696324	0.158212	0.440122	0.659849	0.881681	PGCp VS GFDp	non-DE	SLC7A6OS	protein_coding
ENSG00000103064	5.40905	0.382596	0.195493	1.95708	0.0503376		PGCp VS GFDp	non-DE	SLC7A6	protein_coding
ENSG00000103067	4.90891	-0.0642814	0.21204	-0.303157	0.76177		PGCp VS GFDp	non-DE	ESRP2	protein_coding
ENSG00000103089	5.85402	-0.138776	0.242673	-0.571864	0.567414		PGCp VS GFDp	non-DE	FA2H	protein_coding
ENSG00000103091	17.5981	-0.108973	0.121179	-0.899273	0.368507	0.717376	PGCp VS GFDp	non-DE	WDR59	protein_coding
ENSG00000103111	30.6355	0.215094	0.0906958	2.37159	0.0177115	0.187449	PGCp VS GFDp	non-DE	MON1B	protein_coding
ENSG00000103121	21.9326	-0.020892	0.102211	-0.204401	0.83804	0.951604	PGCp VS GFDp	non-DE	CMC2	protein_coding
ENSG00000103126	10.1561	-0.0398938	0.151156	-0.263925	0.791838	0.934963	PGCp VS GFDp	non-DE	AXIN1	protein_coding
ENSG00000103145	10.5429	-0.0266116	0.139172	-0.191214	0.848358	0.956115	PGCp VS GFDp	non-DE	HCFC1R1	protein_coding
ENSG00000103148	6.87901	0.14512	0.188432	0.770144	0.441214		PGCp VS GFDp	non-DE	NPRL3	protein_coding
ENSG00000103150	13.3255	-0.244011	0.127208	-1.91821	0.0550845	0.323448	PGCp VS GFDp	non-DE	MLYCD	protein_coding
ENSG00000103152	11.2972	0.408622	0.143185	2.85381	0.00431987	0.0881973	PGCp VS GFDp	non-DE	MPG	protein_coding
ENSG00000103168	10.0979	-0.0956606	0.147684	-0.647737	0.517155	0.81162	PGCp VS GFDp	non-DE	TAF1C	protein_coding
ENSG00000103174	6.63399	-0.11811	0.174595	-0.676478	0.498737		PGCp VS GFDp	non-DE	NAGPA	protein_coding
ENSG00000103175	5.73646	-0.11169	0.220751	-0.505954	0.612889		PGCp VS GFDp	non-DE	WFDC1	protein_coding
ENSG00000103187	46.5217	0.39069	0.0927541	4.2121	2.53007e-05	0.00667727	PGCp VS GFDp	non-DE	COTL1	protein_coding
ENSG00000103194	34.58	0.120669	0.0880294	1.37078	0.170442	0.536524	PGCp VS GFDp	non-DE	USP10	protein_coding
ENSG00000103196	6.69601	-0.279931	0.197697	-1.41596	0.156788		PGCp VS GFDp	non-DE	CRISPLD2	protein_coding
ENSG00000103197	22.867	-0.168464	0.105848	-1.59157	0.11148	0.452254	PGCp VS GFDp	non-DE	TSC2	protein_coding
ENSG00000103199	7.50092	0.00781506	0.174115	0.0448844	0.964199		PGCp VS GFDp	non-DE	ZNF500	protein_coding
ENSG00000103202	7.48878	0.346607	0.185851	1.86498	0.0621846		PGCp VS GFDp	non-DE	NME4	protein_coding
ENSG00000103222	6.47299	0.331512	0.183683	1.80481	0.0711051		PGCp VS GFDp	non-DE	ABCC1	protein_coding
ENSG00000103226	9.27912	-0.290577	0.220788	-1.31609	0.188144	0.560262	PGCp VS GFDp	non-DE	NOMO3	protein_coding
ENSG00000103241	6.64703	-0.0988753	0.189104	-0.522861	0.601071		PGCp VS GFDp	non-DE	FOXF1	protein_coding
ENSG00000103245	12.0383	-0.185486	0.141602	-1.30991	0.190228	0.561922	PGCp VS GFDp	non-DE	CIAO3	protein_coding
ENSG00000103249	14.694	-0.131801	0.125271	-1.05212	0.292744	0.657457	PGCp VS GFDp	non-DE	CLCN7	protein_coding
ENSG00000103254	14.7047	-0.0480328	0.127757	-0.37597	0.706939	0.900226	PGCp VS GFDp	non-DE	ANTKMT	protein_coding
ENSG00000103264	7.28434	-0.21907	0.185286	-1.18233	0.237073		PGCp VS GFDp	non-DE	FBXO31	protein_coding
ENSG00000103266	28.7937	-0.0832468	0.0897315	-0.927732	0.353546	0.707585	PGCp VS GFDp	non-DE	STUB1	protein_coding
ENSG00000103274	8.07257	-0.192627	0.167083	-1.15288	0.248959		PGCp VS GFDp	non-DE	NUBP1	protein_coding
ENSG00000103275	40.85	-0.0159933	0.0755994	-0.211553	0.832455	0.9498	PGCp VS GFDp	non-DE	UBE2I	protein_coding
ENSG00000103319	9.41623	-0.11211	0.153539	-0.730175	0.465283	0.780006	PGCp VS GFDp	non-DE	EEF2K	protein_coding
ENSG00000103326	23.6517	0.0477822	0.10538	0.453426	0.650242	0.877553	PGCp VS GFDp	non-DE	CAPN15	protein_coding
ENSG00000103335	10.1815	0.244536	0.155102	1.57661	0.114884	0.457646	PGCp VS GFDp	non-DE	PIEZO1	protein_coding
ENSG00000103342	41.7299	0.0871063	0.0753029	1.15675	0.247376	0.619807	PGCp VS GFDp	non-DE	GSPT1	protein_coding
ENSG00000103351	6.07984	0.150772	0.192178	0.784543	0.432721		PGCp VS GFDp	non-DE	CLUAP1	protein_coding
ENSG00000103353	6.09874	0.177474	0.186036	0.953975	0.340096		PGCp VS GFDp	non-DE	UBFD1	protein_coding
ENSG00000103356	5.20417	-0.119591	0.205092	-0.583111	0.559819		PGCp VS GFDp	non-DE	EARS2	protein_coding
ENSG00000103363	97.8907	0.0806149	0.0748481	1.07705	0.28146	0.651616	PGCp VS GFDp	non-DE	ELOB	protein_coding
ENSG00000103365	12.6626	-9.85244e-05	0.13554	-0.000726903	0.99942	0.999617	PGCp VS GFDp	non-DE	GGA2	protein_coding
ENSG00000103381	15.2464	0.0341351	0.12139	0.281202	0.778555	0.930455	PGCp VS GFDp	non-DE	CPPED1	protein_coding
ENSG00000103404	6.30339	0.0931029	0.186429	0.499402	0.617496		PGCp VS GFDp	non-DE	USP31	protein_coding
ENSG00000103415	24.532	0.054991	0.108309	0.507723	0.611648	0.860515	PGCp VS GFDp	non-DE	HMOX2	protein_coding
ENSG00000103423	14.0571	0.0547249	0.115942	0.472003	0.636925	0.872936	PGCp VS GFDp	non-DE	DNAJA3	protein_coding
ENSG00000103429	27.797	-0.0816945	0.0981331	-0.832487	0.405134	0.746511	PGCp VS GFDp	non-DE	BFAR	protein_coding
ENSG00000103460	21.2462	0.0958329	0.109723	0.873408	0.382441	0.727933	PGCp VS GFDp	non-DE	TOX3	protein_coding
ENSG00000103479	45.4175	-0.0729646	0.0859045	-0.849369	0.395676	0.739558	PGCp VS GFDp	non-DE	RBL2	protein_coding
ENSG00000103485	36.5334	-0.426018	0.135208	-3.15084	0.00162804	0.0510097	PGCp VS GFDp	non-DE	QPRT	protein_coding
ENSG00000103489	6.39907	-0.265069	0.191996	-1.3806	0.167403		PGCp VS GFDp	non-DE	XYLT1	protein_coding
ENSG00000103490	50.5701	0.265588	0.0937484	2.83298	0.00461157	0.0920804	PGCp VS GFDp	non-DE	PYCARD	protein_coding
ENSG00000103495	52.8944	0.217226	0.0890902	2.43827	0.0147579	0.168057	PGCp VS GFDp	non-DE	MAZ	protein_coding
ENSG00000103496	31.6915	0.133631	0.0914324	1.46153	0.14387	0.504852	PGCp VS GFDp	non-DE	STX4	protein_coding
ENSG00000103502	20.9989	-0.322644	0.107275	-3.00764	0.00263284	0.068428	PGCp VS GFDp	non-DE	CDIPT	protein_coding
ENSG00000103507	14.6686	-0.113407	0.120655	-0.939923	0.347257	0.703163	PGCp VS GFDp	non-DE	BCKDK	protein_coding
ENSG00000103510	7.62414	-0.0724892	0.171689	-0.422213	0.67287		PGCp VS GFDp	non-DE	KAT8	protein_coding
ENSG00000103512	22.9419	-0.241374	0.160129	-1.50737	0.131716	0.48633	PGCp VS GFDp	non-DE	NOMO1	protein_coding
ENSG00000103534	101.084	-0.035913	0.095765	-0.375012	0.707651	0.900342	PGCp VS GFDp	non-DE	TMC5	protein_coding
ENSG00000103540	9.74742	0.0474912	0.149743	0.317152	0.751128	0.917323	PGCp VS GFDp	non-DE	CCP110	protein_coding
ENSG00000103544	9.42405	0.160811	0.152411	1.05511	0.291374	0.657116	PGCp VS GFDp	non-DE	VPS35L	protein_coding
ENSG00000103549	14.3103	-0.155078	0.124815	-1.24246	0.214066	0.585884	PGCp VS GFDp	non-DE	RNF40	protein_coding
ENSG00000103550	25.2268	0.160767	0.107404	1.49684	0.134435	0.489068	PGCp VS GFDp	non-DE	KNOP1	protein_coding
ENSG00000103591	11.7583	0.00498272	0.135553	0.0367585	0.970678	0.992397	PGCp VS GFDp	non-DE	AAGAB	protein_coding
ENSG00000103642	15.1275	0.0581705	0.126976	0.45812	0.646866	0.877475	PGCp VS GFDp	non-DE	LACTB	protein_coding
ENSG00000103653	25.9122	0.167847	0.101441	1.65462	0.0980007	0.430231	PGCp VS GFDp	non-DE	CSK	protein_coding
ENSG00000103657	37.5583	0.080096	0.0886951	0.903048	0.3665	0.716284	PGCp VS GFDp	non-DE	HERC1	protein_coding
ENSG00000103671	9.07715	0.015356	0.157883	0.0972617	0.922519	0.976279	PGCp VS GFDp	non-DE	TRIP4	protein_coding
ENSG00000103707	6.80686	0.166082	0.194717	0.852937	0.393694		PGCp VS GFDp	non-DE	MTFMT	protein_coding
ENSG00000103769	40.2111	0.085312	0.0775187	1.10053	0.271099	0.64323	PGCp VS GFDp	non-DE	RAB11A	protein_coding
ENSG00000103811	43.8469	-0.000241021	0.0900939	-0.00267522	0.997865	0.999617	PGCp VS GFDp	non-DE	CTSH	protein_coding
ENSG00000103855	4.97108	0.151101	0.196536	0.768821	0.441999		PGCp VS GFDp	non-DE	CD276	protein_coding
ENSG00000103876	8.60665	-0.0905084	0.174248	-0.519423	0.603466	0.856829	PGCp VS GFDp	non-DE	FAH	protein_coding
ENSG00000103932	5.26947	0.0331717	0.214258	0.154821	0.876962		PGCp VS GFDp	non-DE	RPAP1	protein_coding
ENSG00000103942	6.24541	-0.387876	0.24548	-1.58007	0.11409		PGCp VS GFDp	non-DE	HOMER2	protein_coding
ENSG00000103966	13.9353	0.136862	0.134616	1.01668	0.309304	0.674033	PGCp VS GFDp	non-DE	EHD4	protein_coding
ENSG00000103978	26.7992	0.199882	0.0877028	2.27909	0.022662	0.208886	PGCp VS GFDp	non-DE	TMEM87A	protein_coding
ENSG00000103994	72.1278	-0.0529296	0.0653894	-0.809451	0.418256	0.752499	PGCp VS GFDp	non-DE	ZNF106	protein_coding
ENSG00000103995	18.1595	0.035138	0.124541	0.282141	0.777835	0.930455	PGCp VS GFDp	non-DE	CEP152	protein_coding
ENSG00000104047	11.2721	-0.0906561	0.153718	-0.589755	0.555355	0.830622	PGCp VS GFDp	non-DE	DTWD1	protein_coding
ENSG00000104064	6.32419	-0.0244389	0.189268	-0.129123	0.89726		PGCp VS GFDp	non-DE	GABPB1	protein_coding
ENSG00000104067	41.9526	-0.127371	0.0895906	-1.4217	0.155113	0.521598	PGCp VS GFDp	non-DE	TJP1	protein_coding
ENSG00000104081	9.86113	-0.55733	0.189178	-2.94605	0.00321857	0.0740571	PGCp VS GFDp	non-DE	BMF	protein_coding
ENSG00000104093	42.7812	-0.0466358	0.0926464	-0.503374	0.614701	0.862584	PGCp VS GFDp	non-DE	DMXL2	protein_coding
ENSG00000104129	7.94374	-0.211944	0.167479	-1.2655	0.205694		PGCp VS GFDp	non-DE	DNAJC17	protein_coding
ENSG00000104131	30.5638	0.133509	0.0928844	1.43737	0.150613	0.512847	PGCp VS GFDp	non-DE	EIF3J	protein_coding
ENSG00000104133	32.5508	0.0444721	0.0892252	0.498425	0.618184	0.864796	PGCp VS GFDp	non-DE	SPG11	protein_coding
ENSG00000104142	4.82165	-0.238381	0.205168	-1.16188	0.245282		PGCp VS GFDp	non-DE	VPS18	protein_coding
ENSG00000104154	15.7721	-0.0926694	0.133131	-0.696077	0.486381	0.794287	PGCp VS GFDp	non-DE	SLC30A4	protein_coding
ENSG00000104164	30.5201	-0.0459958	0.0881083	-0.522037	0.601645	0.855469	PGCp VS GFDp	non-DE	BLOC1S6	protein_coding
ENSG00000104177	5.75283	0.167931	0.203177	0.826528	0.408505		PGCp VS GFDp	non-DE	MYEF2	protein_coding
ENSG00000104205	24.1682	-0.0273383	0.0952183	-0.287112	0.774027	0.9279	PGCp VS GFDp	non-DE	SGK3	protein_coding
ENSG00000104218	19.0398	-0.0165282	0.109243	-0.151298	0.87974	0.963218	PGCp VS GFDp	non-DE	CSPP1	protein_coding
ENSG00000104219	5.16098	0.302318	0.25294	1.19522	0.232003		PGCp VS GFDp	non-DE	ZDHHC2	protein_coding
ENSG00000104228	4.85816	0.0251987	0.213486	0.118035	0.90604		PGCp VS GFDp	non-DE	TRIM35	protein_coding
ENSG00000104231	7.87168	-0.100274	0.164591	-0.609229	0.542372		PGCp VS GFDp	non-DE	ZFAND1	protein_coding
ENSG00000104267	132.733	-0.0605344	0.144981	-0.417532	0.676289	0.888665	PGCp VS GFDp	non-DE	CA2	protein_coding
ENSG00000104290	6.33964	-0.00789642	0.200082	-0.0394658	0.968519		PGCp VS GFDp	non-DE	FZD3	protein_coding
ENSG00000104320	18.66	0.110668	0.110953	0.997429	0.318556	0.68138	PGCp VS GFDp	non-DE	NBN	protein_coding
ENSG00000104321	4.90969	-0.0664648	0.220684	-0.301177	0.76328		PGCp VS GFDp	non-DE	TRPA1	protein_coding
ENSG00000104324	11.4655	-0.107975	0.15807	-0.683085	0.494553	0.799088	PGCp VS GFDp	non-DE	CPQ	protein_coding
ENSG00000104325	77.5759	-0.0349519	0.0735881	-0.474966	0.634811	0.872123	PGCp VS GFDp	non-DE	DECR1	protein_coding
ENSG00000104331	14.6012	0.143521	0.125017	1.14802	0.250962	0.623432	PGCp VS GFDp	non-DE	BPNT2	protein_coding
ENSG00000104332	5.60127	-0.0759488	0.280539	-0.270725	0.786603		PGCp VS GFDp	non-DE	SFRP1	protein_coding
ENSG00000104341	46.3252	0.0173493	0.12616	0.137518	0.890621	0.966323	PGCp VS GFDp	non-DE	LAPTM4B	protein_coding
ENSG00000104343	14.683	-0.034109	0.127466	-0.267592	0.789014	0.934249	PGCp VS GFDp	non-DE	UBE2W	protein_coding
ENSG00000104356	4.98655	0.127559	0.206754	0.616959	0.537262		PGCp VS GFDp	non-DE	POP1	protein_coding
ENSG00000104361	7.61585	0.0348821	0.179236	0.194616	0.845694		PGCp VS GFDp	non-DE	NIPAL2	protein_coding
ENSG00000104365	16.624	-0.0917521	0.122574	-0.748546	0.454131	0.774753	PGCp VS GFDp	non-DE	IKBKB	protein_coding
ENSG00000104368	10.4889	-0.35625	0.173675	-2.05125	0.040243	0.282961	PGCp VS GFDp	non-DE	PLAT	protein_coding
ENSG00000104375	7.81392	0.277352	0.169387	1.63739	0.101549		PGCp VS GFDp	non-DE	STK3	protein_coding
ENSG00000104388	67.9589	-0.00810759	0.0766386	-0.10579	0.915749	0.974961	PGCp VS GFDp	non-DE	RAB2A	protein_coding
ENSG00000104408	74.8414	-0.0285282	0.0763341	-0.373728	0.708607	0.900342	PGCp VS GFDp	non-DE	EIF3E	protein_coding
ENSG00000104412	15.0778	-0.127791	0.114835	-1.11282	0.265785	0.637483	PGCp VS GFDp	non-DE	EMC2	protein_coding
ENSG00000104413	29.0457	-0.0188322	0.0969101	-0.194326	0.845921	0.955599	PGCp VS GFDp	non-DE	ESRP1	protein_coding
ENSG00000104419	124.063	-0.280896	0.091762	-3.06114	0.00220494	0.0614954	PGCp VS GFDp	non-DE	NDRG1	protein_coding
ENSG00000104442	19.7648	0.0182712	0.110551	0.165273	0.868729	0.961253	PGCp VS GFDp	non-DE	ARMC1	protein_coding
ENSG00000104472	13.9313	-0.00858929	0.132014	-0.0650632	0.948124	0.984988	PGCp VS GFDp	non-DE	CHRAC1	protein_coding
ENSG00000104497	5.62011	-0.334804	0.199421	-1.67888	0.0931759		PGCp VS GFDp	non-DE	SNX16	protein_coding
ENSG00000104517	39.9067	-0.0264236	0.0765122	-0.345352	0.72983	0.909934	PGCp VS GFDp	non-DE	UBR5	protein_coding
ENSG00000104518	54.0454	0.172814	0.0789374	2.18926	0.0285779	0.236469	PGCp VS GFDp	non-DE	GSDMD	protein_coding
ENSG00000104522	27.5022	0.294952	0.0993696	2.96824	0.00299515	0.0715137	PGCp VS GFDp	non-DE	GFUS	protein_coding
ENSG00000104529	105.368	-0.0115328	0.064814	-0.177936	0.858773	0.958362	PGCp VS GFDp	non-DE	EEF1D	protein_coding
ENSG00000104537	99.2907	-0.405354	0.152686	-2.65482	0.00793514	0.124789	PGCp VS GFDp	non-DE	ANXA13	protein_coding
ENSG00000104549	21.4667	0.0025369	0.168924	0.015018	0.988018	0.997985	PGCp VS GFDp	non-DE	SQLE	protein_coding
ENSG00000104611	15.586	0.125451	0.137791	0.910442	0.36259	0.713965	PGCp VS GFDp	non-DE	SH2D4A	protein_coding
ENSG00000104613	19.1532	0.0907093	0.105315	0.861316	0.389064	0.733537	PGCp VS GFDp	non-DE	INTS10	protein_coding
ENSG00000104635	96.3515	-0.129949	0.101621	-1.27876	0.200982	0.571508	PGCp VS GFDp	non-DE	SLC39A14	protein_coding
ENSG00000104643	10.0372	-0.199374	0.145463	-1.37062	0.170494	0.536524	PGCp VS GFDp	non-DE	MTMR9	protein_coding
ENSG00000104660	13.2189	0.206999	0.126688	1.63393	0.102273	0.437975	PGCp VS GFDp	non-DE	LEPROTL1	protein_coding
ENSG00000104671	7.46995	0.182866	0.176243	1.03758	0.299466		PGCp VS GFDp	non-DE	DCTN6	protein_coding
ENSG00000104679	9.67607	-0.148955	0.143598	-1.0373	0.299594	0.663746	PGCp VS GFDp	non-DE	R3HCC1	protein_coding
ENSG00000104687	49.4008	-0.165122	0.0831987	-1.98467	0.0471814	0.301496	PGCp VS GFDp	non-DE	GSR	protein_coding
ENSG00000104689	8.61515	-0.151623	0.159561	-0.95025	0.341985	0.701221	PGCp VS GFDp	non-DE	TNFRSF10A	protein_coding
ENSG00000104695	45.9581	-0.0480076	0.0997193	-0.481427	0.630213	0.871393	PGCp VS GFDp	non-DE	PPP2CB	protein_coding
ENSG00000104714	20.2239	-0.083585	0.121291	-0.689129	0.490742	0.797136	PGCp VS GFDp	non-DE	ERICH1	protein_coding
ENSG00000104728	5.11188	-0.149364	0.235878	-0.633227	0.526585		PGCp VS GFDp	non-DE	ARHGEF10	protein_coding
[truncated: 8,065 more rows]

## Sheet: Supplementary Data 1b
Supplementary Data 1b. List of differentially expressed genes in PGCd VS GFDd comparison
ID	baseMean	log2FoldChange	lfcSE	stat	pvalue	padj	Experiment	Gene.type	external_gene_name	gene_biotype
ENSG00000100949	7.86413	-0.61329	0.132179	-4.63984	3.48676e-06	0.0351326	PGCd VS GFDd	DE	RABGGTA	protein_coding
ENSG00000000003	8.90764	0.103587	0.141225	0.733487	0.463261	0.994069	PGCd VS GFDd	non-DE	TSPAN6	protein_coding
ENSG00000000419	10.975	0.217825	0.111775	1.94878	0.0513218	0.992505	PGCd VS GFDd	non-DE	DPM1	protein_coding
ENSG00000000457	7.62952	0.00705499	0.141771	0.0497634	0.960311	0.999814	PGCd VS GFDd	non-DE	SCYL3	protein_coding
ENSG00000000971	17.7269	-0.0414335	0.132177	-0.313471	0.753923	0.99502	PGCd VS GFDd	non-DE	CFH	protein_coding
ENSG00000001036	27.7215	0.0364139	0.0778474	0.46776	0.639956	0.994069	PGCd VS GFDd	non-DE	FUCA2	protein_coding
ENSG00000001084	29.1806	-0.0289779	0.0934244	-0.310175	0.756428	0.995339	PGCd VS GFDd	non-DE	GCLC	protein_coding
ENSG00000001167	5.26201	-0.00138664	0.160074	-0.00866252	0.993088	0.999814	PGCd VS GFDd	non-DE	NFYA	protein_coding
ENSG00000001461	21.1028	0.00260277	0.0891074	0.0292093	0.976698	0.999814	PGCd VS GFDd	non-DE	NIPAL3	protein_coding
ENSG00000001497	9.49199	-0.214051	0.13652	-1.56791	0.116902	0.992505	PGCd VS GFDd	non-DE	LAS1L	protein_coding
ENSG00000001561	11.6855	0.0252182	0.116665	0.216159	0.828864	0.997904	PGCd VS GFDd	non-DE	ENPP4	protein_coding
ENSG00000001617	4.94778	-0.135917	0.175832	-0.772993	0.439526	0.994069	PGCd VS GFDd	non-DE	SEMA3F	protein_coding
ENSG00000001626	69.1751	-0.050682	0.0797459	-0.635544	0.525074	0.994069	PGCd VS GFDd	non-DE	CFTR	protein_coding
ENSG00000001629	40.0242	-0.0719604	0.0676591	-1.06357	0.287522	0.992505	PGCd VS GFDd	non-DE	ANKIB1	protein_coding
ENSG00000001630	58.9031	-0.0784011	0.112153	-0.699057	0.484516	0.994069	PGCd VS GFDd	non-DE	CYP51A1	protein_coding
ENSG00000001631	30.2261	-0.0344116	0.0844824	-0.407322	0.683771	0.994069	PGCd VS GFDd	non-DE	KRIT1	protein_coding
ENSG00000002330	17.3928	0.0734659	0.0947936	0.775009	0.438334	0.994069	PGCd VS GFDd	non-DE	BAD	protein_coding
ENSG00000002549	45.6048	0.105003	0.10716	0.979867	0.327152	0.992505	PGCd VS GFDd	non-DE	LAP3	protein_coding
ENSG00000002586	64.7367	0.0940419	0.075422	1.24688	0.212442	0.992505	PGCd VS GFDd	non-DE	CD99	protein_coding
ENSG00000002726	92.7187	-0.0133568	0.0927787	-0.143964	0.885529	0.998142	PGCd VS GFDd	non-DE	AOC1	protein_coding
ENSG00000002834	109.026	0.0455549	0.0554516	0.821525	0.411347	0.994069	PGCd VS GFDd	non-DE	LASP1	protein_coding
ENSG00000002919	5.11245	0.0185655	0.165068	0.112472	0.910449	0.998142	PGCd VS GFDd	non-DE	SNX11	protein_coding
ENSG00000002933	38.8671	-0.128138	0.104359	-1.22786	0.2195	0.992505	PGCd VS GFDd	non-DE	TMEM176A	protein_coding
ENSG00000003056	26.265	-0.107915	0.0842463	-1.28095	0.200211	0.992505	PGCd VS GFDd	non-DE	M6PR	protein_coding
ENSG00000003147	13.2662	-0.0455486	0.122895	-0.370629	0.710914	0.994069	PGCd VS GFDd	non-DE	ICA1	protein_coding
ENSG00000003393	8.58473	-0.0379986	0.13074	-0.290642	0.771325	0.9957	PGCd VS GFDd	non-DE	ALS2	protein_coding
ENSG00000003400	25.9746	0.166849	0.101045	1.65123	0.0986921	0.992505	PGCd VS GFDd	non-DE	CASP10	protein_coding
ENSG00000003402	107.04	-0.0144868	0.0552573	-0.262171	0.79319	0.996428	PGCd VS GFDd	non-DE	CFLAR	protein_coding
ENSG00000003436	63.35	-0.0462026	0.087028	-0.530893	0.595493	0.994069	PGCd VS GFDd	non-DE	TFPI	protein_coding
ENSG00000003509	7.02578	0.0607735	0.146152	0.415824	0.677539	0.994069	PGCd VS GFDd	non-DE	NDUFAF7	protein_coding
ENSG00000003756	64.4467	-0.00576004	0.0513137	-0.112252	0.910624	0.998142	PGCd VS GFDd	non-DE	RBM5	protein_coding
ENSG00000004059	46.261	0.100749	0.0598302	1.68392	0.0921966	0.992505	PGCd VS GFDd	non-DE	ARF5	protein_coding
ENSG00000004139	6.03584	-0.00992815	0.152876	-0.0649425	0.94822	0.99971	PGCd VS GFDd	non-DE	SARM1	protein_coding
ENSG00000004142	22.5099	0.0419805	0.0815367	0.514866	0.606646	0.994069	PGCd VS GFDd	non-DE	POLDIP2	protein_coding
ENSG00000004399	6.81511	0.140578	0.164355	0.855332	0.392367	0.994069	PGCd VS GFDd	non-DE	PLXND1	protein_coding
ENSG00000004455	61.8098	0.0229888	0.0529894	0.433838	0.664406	0.994069	PGCd VS GFDd	non-DE	AK2	protein_coding
ENSG00000004468	10.3713	0.123026	0.147944	0.831567	0.405653	0.994069	PGCd VS GFDd	non-DE	CD38	protein_coding
ENSG00000004478	21.1221	0.00240173	0.096736	0.0248277	0.980192	0.999814	PGCd VS GFDd	non-DE	FKBP4	protein_coding
ENSG00000004487	24.9589	-0.0336267	0.0825926	-0.407139	0.683906	0.994069	PGCd VS GFDd	non-DE	KDM1A	protein_coding
ENSG00000004534	89.7638	0.0800661	0.0789946	1.01356	0.310791	0.992505	PGCd VS GFDd	non-DE	RBM6	protein_coding
ENSG00000004700	12.3925	-0.033792	0.109014	-0.309979	0.756577	0.995339	PGCd VS GFDd	non-DE	RECQL	protein_coding
ENSG00000004766	7.31406	0.0378944	0.141419	0.267957	0.788732	0.9957	PGCd VS GFDd	non-DE	VPS50	protein_coding
ENSG00000004779	46.1807	0.0410064	0.0744222	0.550996	0.581636	0.994069	PGCd VS GFDd	non-DE	NDUFAB1	protein_coding
ENSG00000004799	73.1873	-0.157842	0.114887	-1.37388	0.169478	0.992505	PGCd VS GFDd	non-DE	PDK4	protein_coding
ENSG00000004864	29.605	-0.0347578	0.0816894	-0.425487	0.670482	0.994069	PGCd VS GFDd	non-DE	SLC25A13	protein_coding
ENSG00000004866	5.09573	-0.511665	0.171027	-2.99173	0.00277403	0.92509	PGCd VS GFDd	non-DE	ST7	protein_coding
ENSG00000004897	20.1894	0.0882385	0.0880424	1.00223	0.316234	0.992505	PGCd VS GFDd	non-DE	CDC27	protein_coding
ENSG00000004961	11.0172	0.019054	0.132884	0.143388	0.885984	0.998142	PGCd VS GFDd	non-DE	HCCS	protein_coding
ENSG00000004975	6.12186	-0.0506584	0.155789	-0.325173	0.74505	0.994926	PGCd VS GFDd	non-DE	DVL2	protein_coding
ENSG00000005007	32.4579	-0.126983	0.069388	-1.83004	0.067244	0.992505	PGCd VS GFDd	non-DE	UPF1	protein_coding
ENSG00000005020	30.5525	-0.138292	0.0835415	-1.65537	0.0978496	0.992505	PGCd VS GFDd	non-DE	SKAP2	protein_coding
ENSG00000005022	369.417	0.061683	0.051868	1.18923	0.234349	0.992505	PGCd VS GFDd	non-DE	SLC25A5	protein_coding
ENSG00000005075	24.6357	0.0224927	0.0803529	0.279924	0.779536	0.9957	PGCd VS GFDd	non-DE	POLR2J	protein_coding
ENSG00000005100	10.4732	-0.206615	0.118134	-1.749	0.0802914	0.992505	PGCd VS GFDd	non-DE	DHX33	protein_coding
ENSG00000005156	10.0623	0.132933	0.119996	1.1078	0.267946	0.992505	PGCd VS GFDd	non-DE	LIG3	protein_coding
ENSG00000005175	11.7376	-0.0119018	0.106926	-0.111308	0.911372	0.998142	PGCd VS GFDd	non-DE	RPAP3	protein_coding
ENSG00000005194	13.8412	-0.0464541	0.112753	-0.411999	0.68034	0.994069	PGCd VS GFDd	non-DE	CIAPIN1	protein_coding
ENSG00000005206	40.5988	0.0447631	0.0647331	0.691502	0.48925	0.994069	PGCd VS GFDd	non-DE	SPPL2B	protein_coding
ENSG00000005238	6.68324	0.126251	0.157529	0.801448	0.422872	0.994069	PGCd VS GFDd	non-DE	ATOSB	protein_coding
ENSG00000005249	6.51044	0.0148197	0.180535	0.0820877	0.934577	0.998873	PGCd VS GFDd	non-DE	PRKAR2B	protein_coding
ENSG00000005302	11.806	0.00344488	0.110068	0.0312976	0.975032	0.999814	PGCd VS GFDd	non-DE	MSL3	protein_coding
ENSG00000005339	42.5349	-0.0219555	0.0650327	-0.337608	0.735659	0.994372	PGCd VS GFDd	non-DE	CREBBP	protein_coding
ENSG00000005436	5.43501	-0.216348	0.151505	-1.42799	0.153295	0.992505	PGCd VS GFDd	non-DE	GCFC2	protein_coding
ENSG00000005469	38.5971	0.0217471	0.111291	0.195407	0.845074	0.998142	PGCd VS GFDd	non-DE	CROT	protein_coding
ENSG00000005483	115.098	0.00697884	0.0476153	0.146567	0.883474	0.998142	PGCd VS GFDd	non-DE	KMT2E	protein_coding
ENSG00000005486	23.727	-0.00622162	0.0896281	-0.069416	0.944659	0.998873	PGCd VS GFDd	non-DE	RHBDD2	protein_coding
ENSG00000005700	47.4931	0.178893	0.0801983	2.23063	0.0257056	0.981751	PGCd VS GFDd	non-DE	IBTK	protein_coding
ENSG00000005801	13.6538	0.00101653	0.104287	0.0097475	0.992223	0.999814	PGCd VS GFDd	non-DE	ZNF195	protein_coding
ENSG00000005810	66.219	-0.0158537	0.0544624	-0.291095	0.770979	0.9957	PGCd VS GFDd	non-DE	MYCBP2	protein_coding
ENSG00000005812	19.4123	-0.0199704	0.0919855	-0.217104	0.828127	0.997904	PGCd VS GFDd	non-DE	FBXL3	protein_coding
ENSG00000005844	8.24891	0.0134315	0.159615	0.0841494	0.932938	0.998873	PGCd VS GFDd	non-DE	ITGAL	protein_coding
ENSG00000005882	21.8824	-0.093562	0.105251	-0.888946	0.374032	0.994069	PGCd VS GFDd	non-DE	PDK2	protein_coding
ENSG00000005884	34.7678	0.0547424	0.0755986	0.724119	0.468993	0.994069	PGCd VS GFDd	non-DE	ITGA3	protein_coding
ENSG00000005889	23.6845	0.0232957	0.110778	0.210292	0.83344	0.998142	PGCd VS GFDd	non-DE	ZFX	protein_coding
ENSG00000005893	36.2881	-0.0460919	0.0742537	-0.620735	0.534774	0.994069	PGCd VS GFDd	non-DE	LAMP2	protein_coding
ENSG00000006007	25.1152	0.0735725	0.0924007	0.796232	0.425897	0.994069	PGCd VS GFDd	non-DE	GDE1	protein_coding
ENSG00000006015	20.6364	0.118684	0.0837804	1.4166	0.156599	0.992505	PGCd VS GFDd	non-DE	REX1BD	protein_coding
ENSG00000006025	20.496	-0.0206653	0.0957428	-0.215842	0.829111	0.997904	PGCd VS GFDd	non-DE	OSBPL7	protein_coding
ENSG00000006042	24.5405	-0.0655458	0.0769059	-0.852285	0.394056	0.994069	PGCd VS GFDd	non-DE	TMEM98	protein_coding
ENSG00000006047	10.8282	-0.207054	0.12717	-1.62817	0.10349	0.992505	PGCd VS GFDd	non-DE	YBX2	protein_coding
ENSG00000006062	5.30334	0.155734	0.178195	0.873951	0.382145	0.994069	PGCd VS GFDd	non-DE	MAP3K14	protein_coding
ENSG00000006125	19.9665	0.0849972	0.0917766	0.926132	0.354378	0.994069	PGCd VS GFDd	non-DE	AP2B1	protein_coding
ENSG00000006194	6.33235	-0.0719801	0.142454	-0.505286	0.613358	0.994069	PGCd VS GFDd	non-DE	ZNF263	protein_coding
ENSG00000006282	10.7395	-0.0153785	0.138994	-0.110641	0.911901	0.998296	PGCd VS GFDd	non-DE	SPATA20	protein_coding
ENSG00000006327	31.2737	0.103321	0.143625	0.719379	0.471908	0.994069	PGCd VS GFDd	non-DE	TNFRSF12A	protein_coding
ENSG00000006451	43.5776	0.0698089	0.0880427	0.792898	0.427837	0.994069	PGCd VS GFDd	non-DE	RALA	protein_coding
ENSG00000006453	30.7625	0.049693	0.0742399	0.669357	0.503268	0.994069	PGCd VS GFDd	non-DE	BAIAP2L1	protein_coding
ENSG00000006459	24.3768	0.0567142	0.0870329	0.651641	0.514633	0.994069	PGCd VS GFDd	non-DE	KDM7A	protein_coding
ENSG00000006534	19.6465	-0.0724392	0.0972561	-0.744829	0.456375	0.994069	PGCd VS GFDd	non-DE	ALDH3B1	protein_coding
ENSG00000006555	15.2509	0.155843	0.0963361	1.6177	0.105726	0.992505	PGCd VS GFDd	non-DE	TTC22	protein_coding
ENSG00000006607	22.2772	-0.0269427	0.0842653	-0.319736	0.749168	0.994926	PGCd VS GFDd	non-DE	FARP2	protein_coding
ENSG00000006611	74.6117	0.0698215	0.0526671	1.32571	0.184934	0.992505	PGCd VS GFDd	non-DE	USH1C	protein_coding
ENSG00000006625	19.8181	0.0866184	0.0947822	0.913868	0.360786	0.994069	PGCd VS GFDd	non-DE	GGCT	protein_coding
ENSG00000006634	10.7177	0.288539	0.117078	2.4645	0.0137203	0.981751	PGCd VS GFDd	non-DE	DBF4	protein_coding
ENSG00000006652	25.0264	0.0194844	0.0992351	0.196345	0.84434	0.998142	PGCd VS GFDd	non-DE	IFRD1	protein_coding
ENSG00000006695	11.1413	-0.0301274	0.112391	-0.268057	0.788655	0.9957	PGCd VS GFDd	non-DE	COX10	protein_coding
ENSG00000006704	7.44616	0.124756	0.156783	0.795723	0.426193	0.994069	PGCd VS GFDd	non-DE	GTF2IRD1	protein_coding
ENSG00000006712	14.6164	0.148238	0.0990458	1.49667	0.13448	0.992505	PGCd VS GFDd	non-DE	PAF1	protein_coding
ENSG00000006715	20.6202	-0.0189349	0.0909028	-0.208298	0.834996	0.998142	PGCd VS GFDd	non-DE	VPS41	protein_coding
ENSG00000006740	11.3593	0.0508001	0.115194	0.440995	0.659217	0.994069	PGCd VS GFDd	non-DE	ARHGAP44	protein_coding
ENSG00000006744	13.4608	-0.0540201	0.109851	-0.491757	0.622891	0.994069	PGCd VS GFDd	non-DE	ELAC2	protein_coding
ENSG00000006747	69.6767	0.0306668	0.122621	0.250095	0.802514	0.997245	PGCd VS GFDd	non-DE	SCIN	protein_coding
ENSG00000006756	40.1538	-0.0263638	0.10439	-0.252551	0.800615	0.997245	PGCd VS GFDd	non-DE	ARSD	protein_coding
ENSG00000006757	6.39076	0.0583702	0.179217	0.325695	0.744655	0.994926	PGCd VS GFDd	non-DE	PNPLA4	protein_coding
ENSG00000006831	53.6989	0.0679136	0.0908147	0.747826	0.454565	0.994069	PGCd VS GFDd	non-DE	ADIPOR2	protein_coding
ENSG00000007062	5.70526	0.0830817	0.231962	0.358169	0.720217	0.994069	PGCd VS GFDd	non-DE	PROM1	protein_coding
ENSG00000007080	13.9929	-0.0184396	0.104333	-0.176738	0.859714	0.998142	PGCd VS GFDd	non-DE	CCDC124	protein_coding
ENSG00000007168	56.5401	-0.0190573	0.0650387	-0.293014	0.769511	0.9957	PGCd VS GFDd	non-DE	PAFAH1B1	protein_coding
ENSG00000007171	10.0832	0.622935	0.305976	2.03589	0.0417609	0.992505	PGCd VS GFDd	non-DE	NOS2	protein_coding
ENSG00000007202	36.0938	0.00484117	0.0657905	0.0735847	0.941341	0.998873	PGCd VS GFDd	non-DE	BLTP2	protein_coding
ENSG00000007216	93.1828	-0.0138362	0.102955	-0.13439	0.893094	0.998142	PGCd VS GFDd	non-DE	SLC13A2	protein_coding
ENSG00000007237	5.60209	0.10425	0.189359	0.55054	0.581949	0.994069	PGCd VS GFDd	non-DE	GAS7	protein_coding
ENSG00000007255	7.55716	0.0754235	0.141608	0.532622	0.594296	0.994069	PGCd VS GFDd	non-DE	TRAPPC6A	protein_coding
ENSG00000007341	5.08329	0.0310674	0.1741	0.178446	0.858373	0.998142	PGCd VS GFDd	non-DE	ST7L	protein_coding
ENSG00000007376	7.04072	-0.0624443	0.14329	-0.43579	0.662989	0.994069	PGCd VS GFDd	non-DE	RPUSD1	protein_coding
ENSG00000007392	29.7796	-0.0990438	0.0732057	-1.35295	0.176071	0.992505	PGCd VS GFDd	non-DE	LUC7L	protein_coding
ENSG00000007520	19.2191	0.0658401	0.0861386	0.764351	0.444658	0.994069	PGCd VS GFDd	non-DE	TSR3	protein_coding
ENSG00000007541	8.36147	-0.0992201	0.13825	-0.717688	0.47295	0.994069	PGCd VS GFDd	non-DE	PIGQ	protein_coding
ENSG00000007545	5.86162	0.0420464	0.156837	0.26809	0.78863	0.9957	PGCd VS GFDd	non-DE	CRAMP1	protein_coding
ENSG00000007866	10.5286	0.0124039	0.121411	0.102165	0.918626	0.998873	PGCd VS GFDd	non-DE	TEAD3	protein_coding
ENSG00000007923	16.8854	0.168157	0.103281	1.62815	0.103492	0.992505	PGCd VS GFDd	non-DE	DNAJC11	protein_coding
ENSG00000007944	10.3645	-0.200879	0.134761	-1.49064	0.136057	0.992505	PGCd VS GFDd	non-DE	MYLIP	protein_coding
ENSG00000008018	70.1061	-0.0302996	0.0514132	-0.589334	0.555637	0.994069	PGCd VS GFDd	non-DE	PSMB1	protein_coding
ENSG00000008083	20.9214	-0.0605672	0.0811342	-0.746506	0.455362	0.994069	PGCd VS GFDd	non-DE	JARID2	protein_coding
ENSG00000008128	76.162	0.0562017	0.101183	0.555444	0.578591	0.994069	PGCd VS GFDd	non-DE	CDK11A	protein_coding
ENSG00000008130	22.831	0.0519082	0.0862184	0.602055	0.547138	0.994069	PGCd VS GFDd	non-DE	NADK	protein_coding
ENSG00000008256	10.2811	0.0776388	0.125499	0.61864	0.536154	0.994069	PGCd VS GFDd	non-DE	CYTH3	protein_coding
ENSG00000008282	25.7265	0.0911177	0.0831301	1.09609	0.273041	0.992505	PGCd VS GFDd	non-DE	SYPL1	protein_coding
ENSG00000008283	35.0521	0.027942	0.0792184	0.352722	0.724297	0.994069	PGCd VS GFDd	non-DE	CYB561	protein_coding
ENSG00000008294	67.6185	-0.0462711	0.0610578	-0.757824	0.448556	0.994069	PGCd VS GFDd	non-DE	SPAG9	protein_coding
ENSG00000008311	7.47939	-0.0608402	0.163551	-0.371995	0.709896	0.994069	PGCd VS GFDd	non-DE	AASS	protein_coding
ENSG00000008323	24.3088	0.152769	0.100061	1.52677	0.126819	0.992505	PGCd VS GFDd	non-DE	PLEKHG6	protein_coding
ENSG00000008324	12.1023	0.0642977	0.10644	0.604077	0.545792	0.994069	PGCd VS GFDd	non-DE	SS18L2	protein_coding
ENSG00000008382	15.272	-0.0899449	0.0994449	-0.904469	0.365747	0.994069	PGCd VS GFDd	non-DE	MPND	protein_coding
ENSG00000008394	48.8463	-0.0458063	0.109835	-0.417045	0.676646	0.994069	PGCd VS GFDd	non-DE	MGST1	protein_coding
ENSG00000008405	6.19735	-0.19283	0.157317	-1.22574	0.220297	0.992505	PGCd VS GFDd	non-DE	CRY1	protein_coding
ENSG00000008441	25.8152	0.0880591	0.0911687	0.965892	0.334098	0.992505	PGCd VS GFDd	non-DE	NFIX	protein_coding
ENSG00000008513	7.27264	0.281151	0.157035	1.79038	0.0733934	0.992505	PGCd VS GFDd	non-DE	ST3GAL1	protein_coding
ENSG00000008517	217.762	0.277916	0.115166	2.41319	0.0158137	0.981751	PGCd VS GFDd	non-DE	IL32	protein_coding
ENSG00000008710	9.50441	-0.0511197	0.13852	-0.369043	0.712096	0.994069	PGCd VS GFDd	non-DE	PKD1	protein_coding
ENSG00000008838	13.3544	0.0983988	0.106106	0.927365	0.353737	0.994069	PGCd VS GFDd	non-DE	MED24	protein_coding
ENSG00000008853	13.9178	-0.0397909	0.143482	-0.277324	0.781531	0.9957	PGCd VS GFDd	non-DE	RHOBTB2	protein_coding
ENSG00000008869	14.7294	0.0759754	0.103071	0.737118	0.461051	0.994069	PGCd VS GFDd	non-DE	HEATR5B	protein_coding
ENSG00000008952	99.266	-0.0184627	0.0485526	-0.380263	0.703751	0.994069	PGCd VS GFDd	non-DE	SEC62	protein_coding
ENSG00000008988	238.511	-0.00864744	0.0543875	-0.158997	0.873671	0.998142	PGCd VS GFDd	non-DE	RPS20	protein_coding
ENSG00000009307	179.866	-0.0121486	0.0436304	-0.278444	0.780671	0.9957	PGCd VS GFDd	non-DE	CSDE1	protein_coding
ENSG00000009335	22.0258	-0.131837	0.0871657	-1.51248	0.130411	0.992505	PGCd VS GFDd	non-DE	UBE3C	protein_coding
ENSG00000009413	36.5598	-0.0484892	0.0682649	-0.710309	0.477512	0.994069	PGCd VS GFDd	non-DE	REV3L	protein_coding
ENSG00000009765	26.5039	-0.188412	0.117631	-1.60171	0.109219	0.992505	PGCd VS GFDd	non-DE	IYD	protein_coding
ENSG00000009780	9.46642	-0.107702	0.122332	-0.880412	0.378636	0.994069	PGCd VS GFDd	non-DE	FAM76A	protein_coding
ENSG00000009790	10.4363	0.350802	0.169549	2.06903	0.0385434	0.992505	PGCd VS GFDd	non-DE	TRAF3IP3	protein_coding
ENSG00000009844	18.2992	-0.14606	0.0917173	-1.5925	0.111271	0.992505	PGCd VS GFDd	non-DE	VTA1	protein_coding
ENSG00000009950	35.2142	-0.232843	0.11825	-1.96907	0.0489454	0.992505	PGCd VS GFDd	non-DE	MLXIPL	protein_coding
ENSG00000009954	64.5457	0.0164243	0.0514003	0.319537	0.749319	0.994926	PGCd VS GFDd	non-DE	BAZ1B	protein_coding
ENSG00000010017	9.99197	0.0533225	0.126109	0.422828	0.672421	0.994069	PGCd VS GFDd	non-DE	RANBP9	protein_coding
ENSG00000010030	9.80024	-0.0139319	0.179272	-0.0777139	0.938056	0.998873	PGCd VS GFDd	non-DE	ETV7	protein_coding
ENSG00000010165	6.99475	0.134279	0.140518	0.955598	0.339275	0.992505	PGCd VS GFDd	non-DE	METTL13	protein_coding
ENSG00000010219	5.94189	0.093725	0.159186	0.588777	0.556011	0.994069	PGCd VS GFDd	non-DE	DYRK4	protein_coding
ENSG00000010244	82.2474	0.0209881	0.0566413	0.370544	0.710977	0.994069	PGCd VS GFDd	non-DE	ZNF207	protein_coding
ENSG00000010256	124.09	0.09427	0.0565496	1.66703	0.0955081	0.992505	PGCd VS GFDd	non-DE	UQCRC1	protein_coding
ENSG00000010270	6.19765	-0.0567932	0.146133	-0.38864	0.697542	0.994069	PGCd VS GFDd	non-DE	STARD3NL	protein_coding
ENSG00000010278	32.7988	0.235556	0.115641	2.03696	0.0416537	0.992505	PGCd VS GFDd	non-DE	CD9	protein_coding
ENSG00000010292	19.3201	0.11555	0.103909	1.11203	0.266125	0.992505	PGCd VS GFDd	non-DE	NCAPD2	protein_coding
ENSG00000010322	14.9903	-0.0778099	0.102083	-0.762224	0.445926	0.994069	PGCd VS GFDd	non-DE	NISCH	protein_coding
ENSG00000010327	17.278	-0.0661885	0.120484	-0.549353	0.582763	0.994069	PGCd VS GFDd	non-DE	STAB1	protein_coding
ENSG00000010404	34.0004	-0.113184	0.0905135	-1.25047	0.211129	0.992505	PGCd VS GFDd	non-DE	IDS	protein_coding
ENSG00000010438	49.1724	0.0600249	0.07872	0.762511	0.445755	0.994069	PGCd VS GFDd	non-DE	PRSS3	protein_coding
ENSG00000010610	4.93741	0.0147508	0.190609	0.0773875	0.938315	0.998873	PGCd VS GFDd	non-DE	CD4	protein_coding
ENSG00000010803	7.66109	-0.216929	0.138826	-1.56259	0.118149	0.992505	PGCd VS GFDd	non-DE	SCMH1	protein_coding
ENSG00000010810	16.608	-0.00514036	0.113466	-0.0453031	0.963866	0.999814	PGCd VS GFDd	non-DE	FYN	protein_coding
ENSG00000010818	6.7882	0.139529	0.148387	0.940306	0.347061	0.994069	PGCd VS GFDd	non-DE	HIVEP2	protein_coding
ENSG00000011007	16.2605	-0.168001	0.0923357	-1.81946	0.0688409	0.992505	PGCd VS GFDd	non-DE	ELOA	protein_coding
ENSG00000011009	30.2505	0.0389555	0.0728596	0.534665	0.592882	0.994069	PGCd VS GFDd	non-DE	LYPLA2	protein_coding
ENSG00000011021	6.01539	0.247833	0.151484	1.63603	0.101832	0.992505	PGCd VS GFDd	non-DE	CLCN6	protein_coding
ENSG00000011028	6.42254	-0.0744224	0.176988	-0.420494	0.674124	0.994069	PGCd VS GFDd	non-DE	MRC2	protein_coding
ENSG00000011114	40.2448	0.0278813	0.0621248	0.448795	0.65358	0.994069	PGCd VS GFDd	non-DE	BTBD7	protein_coding
ENSG00000011132	5.80663	-0.0941258	0.162389	-0.579633	0.562162	0.994069	PGCd VS GFDd	non-DE	APBA3	protein_coding
ENSG00000011198	26.1061	0.123585	0.11954	1.03384	0.301212	0.992505	PGCd VS GFDd	non-DE	ABHD5	protein_coding
ENSG00000011243	12.7877	-0.00487417	0.114039	-0.0427414	0.965908	0.999814	PGCd VS GFDd	non-DE	AKAP8L	protein_coding
ENSG00000011258	11.4866	-0.077048	0.113031	-0.681654	0.495458	0.994069	PGCd VS GFDd	non-DE	MBTD1	protein_coding
ENSG00000011260	9.66368	-0.0116852	0.127765	-0.0914585	0.927128	0.998873	PGCd VS GFDd	non-DE	UTP18	protein_coding
ENSG00000011275	24.1914	-0.0255196	0.0837246	-0.304804	0.760516	0.9957	PGCd VS GFDd	non-DE	RNF216	protein_coding
ENSG00000011295	32.4724	-0.0355225	0.0720231	-0.49321	0.621864	0.994069	PGCd VS GFDd	non-DE	TTC19	protein_coding
ENSG00000011304	62.9287	0.0466165	0.0557211	0.836604	0.402815	0.994069	PGCd VS GFDd	non-DE	PTBP1	protein_coding
ENSG00000011405	40.7682	0.124612	0.0612284	2.03519	0.0418314	0.992505	PGCd VS GFDd	non-DE	PIK3C2A	protein_coding
ENSG00000011426	5.923	0.22663	0.176912	1.28103	0.200183	0.992505	PGCd VS GFDd	non-DE	ANLN	protein_coding
ENSG00000011451	8.10232	-0.312374	0.143177	-2.18173	0.0291291	0.981751	PGCd VS GFDd	non-DE	WIZ	protein_coding
ENSG00000011454	19.3731	-0.0632357	0.0920115	-0.687259	0.49192	0.994069	PGCd VS GFDd	non-DE	RABGAP1	protein_coding
ENSG00000011465	37.6951	-0.240011	0.135829	-1.76701	0.0772266	0.992505	PGCd VS GFDd	non-DE	DCN	protein_coding
ENSG00000011485	9.32819	-0.129147	0.138045	-0.93554	0.34951	0.994069	PGCd VS GFDd	non-DE	PPP5C	protein_coding
ENSG00000011523	9.38149	-0.206404	0.145498	-1.4186	0.156014	0.992505	PGCd VS GFDd	non-DE	CEP68	protein_coding
ENSG00000011566	18.2915	-0.142228	0.0932871	-1.52462	0.127353	0.992505	PGCd VS GFDd	non-DE	MAP4K3	protein_coding
ENSG00000011600	17.1363	-0.0987037	0.138077	-0.714847	0.474704	0.994069	PGCd VS GFDd	non-DE	TYROBP	protein_coding
ENSG00000011638	10.2534	-0.111703	0.150846	-0.740508	0.458992	0.994069	PGCd VS GFDd	non-DE	LDAF1	protein_coding
ENSG00000012048	10.116	-0.0551345	0.149104	-0.369771	0.711553	0.994069	PGCd VS GFDd	non-DE	BRCA1	protein_coding
ENSG00000012061	10.8736	0.0319583	0.121439	0.263164	0.792424	0.996223	PGCd VS GFDd	non-DE	ERCC1	protein_coding
ENSG00000012171	33.5734	0.0142306	0.0931552	0.152762	0.878586	0.998142	PGCd VS GFDd	non-DE	SEMA3B	protein_coding
ENSG00000012174	4.80648	-0.0767732	0.165445	-0.46404	0.642619	0.994069	PGCd VS GFDd	non-DE	MBTPS2	protein_coding
ENSG00000012232	5.60537	-0.108404	0.159022	-0.681693	0.495433	0.994069	PGCd VS GFDd	non-DE	EXTL3	protein_coding
ENSG00000012504	15.2377	0.0146212	0.104619	0.139756	0.888853	0.998142	PGCd VS GFDd	non-DE	NR1H4	protein_coding
ENSG00000012660	8.2718	-0.114731	0.148569	-0.772236	0.439975	0.994069	PGCd VS GFDd	non-DE	ELOVL5	protein_coding
ENSG00000012817	9.01397	-0.0179393	1.01585	-0.0176594	0.985911	0.999814	PGCd VS GFDd	non-DE	KDM5D	protein_coding
ENSG00000012822	15.8226	-0.185724	0.107931	-1.72077	0.0852934	0.992505	PGCd VS GFDd	non-DE	CALCOCO1	protein_coding
ENSG00000012963	7.38237	-0.145349	0.134114	-1.08377	0.278465	0.992505	PGCd VS GFDd	non-DE	UBR7	protein_coding
ENSG00000012983	25.1661	-0.145168	0.0744336	-1.9503	0.0511399	0.992505	PGCd VS GFDd	non-DE	MAP4K5	protein_coding
ENSG00000013275	23.9732	-0.0363373	0.0932714	-0.389587	0.696842	0.994069	PGCd VS GFDd	non-DE	PSMC4	protein_coding
ENSG00000013288	8.34131	-0.173787	0.140701	-1.23516	0.216772	0.992505	PGCd VS GFDd	non-DE	MAN2B2	protein_coding
ENSG00000013306	40.7997	0.0854085	0.0643993	1.32623	0.184762	0.992505	PGCd VS GFDd	non-DE	SLC25A39	protein_coding
ENSG00000013364	108.915	0.12503	0.0661043	1.89141	0.0585702	0.992505	PGCd VS GFDd	non-DE	MVP	protein_coding
ENSG00000013374	76.8751	0.0294765	0.0706439	0.417255	0.676492	0.994069	PGCd VS GFDd	non-DE	NUB1	protein_coding
ENSG00000013375	26.217	0.129251	0.084036	1.53805	0.124037	0.992505	PGCd VS GFDd	non-DE	PGM3	protein_coding
ENSG00000013441	33.1402	-0.0531521	0.0769183	-0.69102	0.489553	0.994069	PGCd VS GFDd	non-DE	CLK1	protein_coding
ENSG00000013561	11.5433	-0.165474	0.108246	-1.52868	0.126343	0.992505	PGCd VS GFDd	non-DE	RNF14	protein_coding
ENSG00000013563	7.99557	-0.126492	0.135242	-0.935301	0.349633	0.994069	PGCd VS GFDd	non-DE	DNASE1L1	protein_coding
ENSG00000013573	11.013	0.00535201	0.147796	0.0362121	0.971113	0.999814	PGCd VS GFDd	non-DE	DDX11	protein_coding
ENSG00000013583	92.9867	0.0685657	0.0584621	1.17282	0.240867	0.992505	PGCd VS GFDd	non-DE	HEBP1	protein_coding
ENSG00000013588	22.8467	0.249751	0.175245	1.42515	0.154114	0.992505	PGCd VS GFDd	non-DE	GPRC5A	protein_coding
ENSG00000013810	12.481	0.0318268	0.119362	0.266642	0.789745	0.9957	PGCd VS GFDd	non-DE	TACC3	protein_coding
ENSG00000014123	44.93	0.0649578	0.0586947	1.10671	0.268421	0.992505	PGCd VS GFDd	non-DE	UFL1	protein_coding
ENSG00000014164	6.34698	0.0566391	0.149545	0.378743	0.704879	0.994069	PGCd VS GFDd	non-DE	ZC3H3	protein_coding
ENSG00000014216	50.4959	0.0970385	0.0722771	1.34259	0.179405	0.992505	PGCd VS GFDd	non-DE	CAPN1	protein_coding
ENSG00000014641	59.3194	0.0222181	0.0564297	0.39373	0.69378	0.994069	PGCd VS GFDd	non-DE	MDH1	protein_coding
ENSG00000014824	28.6749	0.165999	0.0698905	2.37513	0.0175426	0.981751	PGCd VS GFDd	non-DE	SLC30A9	protein_coding
ENSG00000014914	36.908	0.112675	0.0903212	1.24749	0.212218	0.992505	PGCd VS GFDd	non-DE	MTMR11	protein_coding
ENSG00000014919	16.4768	-0.0305403	0.0997783	-0.306082	0.759542	0.9957	PGCd VS GFDd	non-DE	COX15	protein_coding
ENSG00000015133	23.22	-0.0267107	0.0819872	-0.325791	0.744583	0.994926	PGCd VS GFDd	non-DE	CCDC88C	protein_coding
ENSG00000015153	15.105	0.0398477	0.0957082	0.416346	0.677157	0.994069	PGCd VS GFDd	non-DE	YAF2	protein_coding
ENSG00000015171	25.7528	-0.00659674	0.0741008	-0.0890239	0.929063	0.998873	PGCd VS GFDd	non-DE	ZMYND11	protein_coding
ENSG00000015413	43.2919	-0.0881697	0.139694	-0.631164	0.527933	0.994069	PGCd VS GFDd	non-DE	DPEP1	protein_coding
ENSG00000015475	7.24605	0.080802	0.143849	0.561715	0.57431	0.994069	PGCd VS GFDd	non-DE	BID	protein_coding
ENSG00000015479	13.6993	-0.169869	0.324308	-0.52379	0.600424	0.994069	PGCd VS GFDd	non-DE	MATR3	protein_coding
ENSG00000015520	46.7682	0.207002	0.112904	1.83343	0.0667385	0.992505	PGCd VS GFDd	non-DE	NPC1L1	protein_coding
ENSG00000015532	6.47525	0.23053	0.171454	1.34456	0.178768	0.992505	PGCd VS GFDd	non-DE	XYLT2	protein_coding
ENSG00000015568	16.8932	-0.0307692	0.253125	-0.121557	0.90325	0.998142	PGCd VS GFDd	non-DE	RGPD5	protein_coding
ENSG00000015676	13.6813	-0.109843	0.109063	-1.00715	0.313862	0.992505	PGCd VS GFDd	non-DE	NUDCD3	protein_coding
ENSG00000016391	20.9674	0.00168493	0.111731	0.0150803	0.987968	0.999814	PGCd VS GFDd	non-DE	CHDH	protein_coding
ENSG00000016490	289.003	-0.0239746	0.115638	-0.207324	0.835757	0.998142	PGCd VS GFDd	non-DE	CLCA1	protein_coding
ENSG00000016864	10.7126	-0.121797	0.121315	-1.00397	0.315391	0.992505	PGCd VS GFDd	non-DE	GLT8D1	protein_coding
ENSG00000017260	13.8908	0.0520872	0.109092	0.477461	0.633034	0.994069	PGCd VS GFDd	non-DE	ATP2C1	protein_coding
ENSG00000017427	11.5062	-0.0918811	0.141838	-0.647789	0.517121	0.994069	PGCd VS GFDd	non-DE	IGF1	protein_coding
ENSG00000017483	5.87321	0.0781845	0.178128	0.438923	0.660718	0.994069	PGCd VS GFDd	non-DE	SLC38A5	protein_coding
ENSG00000017797	41.9982	-0.117261	0.0608933	-1.92568	0.0541445	0.992505	PGCd VS GFDd	non-DE	RALBP1	protein_coding
ENSG00000018189	35.6843	0.111129	0.0744962	1.49174	0.135766	0.992505	PGCd VS GFDd	non-DE	RUFY3	protein_coding
ENSG00000018408	13.6087	-0.0717442	0.120725	-0.594279	0.552325	0.994069	PGCd VS GFDd	non-DE	WWTR1	protein_coding
ENSG00000018510	13.8393	0.0232768	0.109927	0.211748	0.832303	0.998142	PGCd VS GFDd	non-DE	AGPS	protein_coding
ENSG00000019144	13.679	-0.21349	0.11491	-1.85789	0.0631847	0.992505	PGCd VS GFDd	non-DE	PHLDB1	protein_coding
ENSG00000019505	9.48643	-0.2188	0.136171	-1.6068	0.108098	0.992505	PGCd VS GFDd	non-DE	SYT13	protein_coding
ENSG00000019582	710.981	0.0916725	0.0868679	1.05531	0.291284	0.992505	PGCd VS GFDd	non-DE	CD74	protein_coding
ENSG00000019995	17.276	-0.0506245	0.0959237	-0.527758	0.597667	0.994069	PGCd VS GFDd	non-DE	ZRANB1	protein_coding
ENSG00000020181	4.94748	-0.0368221	0.186387	-0.197557	0.843392	0.998142	PGCd VS GFDd	non-DE	ADGRA2	protein_coding
ENSG00000020426	10.5752	-0.110673	0.118427	-0.934524	0.350033	0.994069	PGCd VS GFDd	non-DE	MNAT1	protein_coding
ENSG00000020633	10.1806	0.166124	0.148253	1.12054	0.262482	0.992505	PGCd VS GFDd	non-DE	RUNX3	protein_coding
ENSG00000020922	10.9443	-0.0648661	0.135983	-0.477015	0.633351	0.994069	PGCd VS GFDd	non-DE	MRE11	protein_coding
ENSG00000021355	132.144	0.118846	0.0511501	2.32348	0.0201535	0.981751	PGCd VS GFDd	non-DE	SERPINB1	protein_coding
ENSG00000021488	34.6906	0.0833476	0.0891044	0.935392	0.349586	0.994069	PGCd VS GFDd	non-DE	SLC7A9	protein_coding
ENSG00000021574	13.1361	0.0998543	0.107223	0.931275	0.351711	0.994069	PGCd VS GFDd	non-DE	SPAST	protein_coding
ENSG00000021776	26.2189	-0.0169542	0.075468	-0.224654	0.822249	0.997904	PGCd VS GFDd	non-DE	AQR	protein_coding
ENSG00000021826	200.093	0.00810955	0.0499008	0.162513	0.870902	0.998142	PGCd VS GFDd	non-DE	CPS1	protein_coding
ENSG00000022267	15.559	-0.146677	0.145804	-1.00598	0.314424	0.992505	PGCd VS GFDd	non-DE	FHL1	protein_coding
ENSG00000022277	27.9121	0.0118211	0.0708577	0.166828	0.867505	0.998142	PGCd VS GFDd	non-DE	RTF2	protein_coding
ENSG00000022840	37.6531	0.0730851	0.0639304	1.1432	0.252957	0.992505	PGCd VS GFDd	non-DE	RNF10	protein_coding
ENSG00000022976	7.85718	0.0575999	0.133841	0.43036	0.666933	0.994069	PGCd VS GFDd	non-DE	ZNF839	protein_coding
ENSG00000023041	25.6484	-0.00603134	0.0862448	-0.0699327	0.944247	0.998873	PGCd VS GFDd	non-DE	ZDHHC6	protein_coding
ENSG00000023171	33.5378	0.0617254	0.123993	0.497816	0.618614	0.994069	PGCd VS GFDd	non-DE	GRAMD1B	protein_coding
ENSG00000023191	32.4105	0.0596095	0.0682825	0.872983	0.382672	0.994069	PGCd VS GFDd	non-DE	RNH1	protein_coding
ENSG00000023228	103.288	-0.00460037	0.0535731	-0.085871	0.931569	0.998873	PGCd VS GFDd	non-DE	NDUFS1	protein_coding
ENSG00000023287	77.1553	-0.0349777	0.0635235	-0.550627	0.581889	0.994069	PGCd VS GFDd	non-DE	RB1CC1	protein_coding
ENSG00000023318	37.3255	0.042612	0.0684276	0.622732	0.533461	0.994069	PGCd VS GFDd	non-DE	ERP44	protein_coding
ENSG00000023330	24.0063	0.0739718	0.109275	0.676932	0.498449	0.994069	PGCd VS GFDd	non-DE	ALAS1	protein_coding
ENSG00000023445	38.7283	0.295697	0.155771	1.89828	0.0576596	0.992505	PGCd VS GFDd	non-DE	BIRC3	protein_coding
ENSG00000023516	23.6	-0.0819686	0.0808949	-1.01327	0.31093	0.992505	PGCd VS GFDd	non-DE	AKAP11	protein_coding
ENSG00000023572	9.20879	0.105209	0.12463	0.844175	0.398571	0.994069	PGCd VS GFDd	non-DE	GLRX2	protein_coding
ENSG00000023608	5.32794	0.01511	0.161011	0.0938442	0.925233	0.998873	PGCd VS GFDd	non-DE	SNAPC1	protein_coding
ENSG00000023697	18.9017	-0.0488058	0.0953465	-0.511878	0.608736	0.994069	PGCd VS GFDd	non-DE	DERA	protein_coding
ENSG00000023734	21.7821	0.187758	0.0936724	2.00442	0.0450255	0.992505	PGCd VS GFDd	non-DE	STRAP	protein_coding
ENSG00000023839	78.5885	0.112931	0.127857	0.883264	0.377094	0.994069	PGCd VS GFDd	non-DE	ABCC2	protein_coding
ENSG00000023892	7.26681	-0.00168839	0.146844	-0.0114979	0.990826	0.999814	PGCd VS GFDd	non-DE	DEF6	protein_coding
ENSG00000023902	11.0079	-0.0570418	0.127198	-0.44845	0.653828	0.994069	PGCd VS GFDd	non-DE	PLEKHO1	protein_coding
ENSG00000023909	47.3976	0.121875	0.114977	1.06	0.289146	0.992505	PGCd VS GFDd	non-DE	GCLM	protein_coding
ENSG00000024048	35.3209	0.0553642	0.0681466	0.812428	0.416546	0.994069	PGCd VS GFDd	non-DE	UBR2	protein_coding
ENSG00000024422	7.05238	-0.0559908	0.159977	-0.349993	0.726344	0.994069	PGCd VS GFDd	non-DE	EHD2	protein_coding
ENSG00000024526	6.34938	0.219694	0.195752	1.12231	0.26173	0.992505	PGCd VS GFDd	non-DE	DEPDC1	protein_coding
ENSG00000024862	12.7684	-0.0327573	0.110802	-0.295637	0.767507	0.9957	PGCd VS GFDd	non-DE	CCDC28A	protein_coding
ENSG00000025293	15.9524	-0.150543	0.100053	-1.50464	0.132416	0.992505	PGCd VS GFDd	non-DE	PHF20	protein_coding
ENSG00000025434	26.5799	0.0292334	0.0787901	0.371029	0.710616	0.994069	PGCd VS GFDd	non-DE	NR1H3	protein_coding
ENSG00000025708	35.9784	0.176459	0.117574	1.50083	0.133399	0.992505	PGCd VS GFDd	non-DE	TYMP	protein_coding
ENSG00000025770	10.0439	-0.217296	0.135974	-1.59808	0.110026	0.992505	PGCd VS GFDd	non-DE	NCAPH2	protein_coding
ENSG00000025772	4.72765	0.032629	0.168891	0.193195	0.846806	0.998142	PGCd VS GFDd	non-DE	TOMM34	protein_coding
ENSG00000025796	49.0909	-0.0368764	0.0585316	-0.630025	0.528679	0.994069	PGCd VS GFDd	non-DE	SEC63	protein_coding
ENSG00000025800	33.3444	0.159462	0.0709446	2.2477	0.0245953	0.981751	PGCd VS GFDd	non-DE	KPNA6	protein_coding
ENSG00000026025	80.0635	-0.0928754	0.105624	-0.8793	0.379239	0.994069	PGCd VS GFDd	non-DE	VIM	protein_coding
ENSG00000026297	30.3243	-0.153636	0.0892772	-1.72089	0.0852706	0.992505	PGCd VS GFDd	non-DE	RNASET2	protein_coding
ENSG00000026508	29.0418	-0.163233	0.113145	-1.44269	0.149109	0.992505	PGCd VS GFDd	non-DE	CD44	protein_coding
ENSG00000026751	21.9293	0.237056	0.130541	1.81595	0.0693775	0.992505	PGCd VS GFDd	non-DE	SLAMF7	protein_coding
ENSG00000026950	20.8933	0.0312764	0.14524	0.215343	0.8295	0.997904	PGCd VS GFDd	non-DE	BTN3A1	protein_coding
ENSG00000027001	5.86058	0.184222	0.157287	1.17124	0.241501	0.992505	PGCd VS GFDd	non-DE	MIPEP	protein_coding
ENSG00000027075	7.29387	0.213471	0.145367	1.46849	0.141971	0.992505	PGCd VS GFDd	non-DE	PRKCH	protein_coding
ENSG00000027697	39.858	0.106869	0.0947172	1.1283	0.259194	0.992505	PGCd VS GFDd	non-DE	IFNGR1	protein_coding
ENSG00000027847	6.59497	-0.10966	0.148334	-0.739279	0.459737	0.994069	PGCd VS GFDd	non-DE	B4GALT7	protein_coding
ENSG00000028137	25.5052	0.152997	0.0917629	1.66731	0.0954531	0.992505	PGCd VS GFDd	non-DE	TNFRSF1B	protein_coding
ENSG00000028203	18.7537	0.00402953	0.0947731	0.0425177	0.966086	0.999814	PGCd VS GFDd	non-DE	VEZT	protein_coding
ENSG00000028277	9.94469	0.0510234	0.162899	0.313221	0.754113	0.99502	PGCd VS GFDd	non-DE	POU2F2	protein_coding
ENSG00000028310	12.8802	-0.157076	0.106957	-1.46859	0.141944	0.992505	PGCd VS GFDd	non-DE	BRD9	protein_coding
ENSG00000028528	27.17	-0.174674	0.0750407	-2.32772	0.0199269	0.981751	PGCd VS GFDd	non-DE	SNX1	protein_coding
ENSG00000028839	5.47039	0.0740242	0.173661	0.426258	0.66992	0.994069	PGCd VS GFDd	non-DE	TBPL1	protein_coding
ENSG00000029363	101.647	-0.0349341	0.043992	-0.794102	0.427136	0.994069	PGCd VS GFDd	non-DE	BCLAF1	protein_coding
ENSG00000029364	20.6231	-0.0686435	0.0845088	-0.812265	0.41664	0.994069	PGCd VS GFDd	non-DE	SLC39A9	protein_coding
ENSG00000029639	7.64654	-0.00816433	0.145683	-0.0560419	0.955308	0.999712	PGCd VS GFDd	non-DE	TFB1M	protein_coding
ENSG00000029725	25.96	0.0300254	0.0793395	0.378442	0.705102	0.994069	PGCd VS GFDd	non-DE	RABEP1	protein_coding
ENSG00000029993	11.3399	0.0993708	0.130553	0.761152	0.446566	0.994069	PGCd VS GFDd	non-DE	HMGB3	protein_coding
ENSG00000030066	10.2281	-0.178228	0.124244	-1.43449	0.151431	0.992505	PGCd VS GFDd	non-DE	NUP160	protein_coding
ENSG00000030110	36.459	0.0794333	0.0857659	0.926163	0.354361	0.994069	PGCd VS GFDd	non-DE	BAK1	protein_coding
ENSG00000030419	6.22156	-0.0863217	0.205439	-0.420182	0.674353	0.994069	PGCd VS GFDd	non-DE	IKZF2	protein_coding
ENSG00000030582	60.9016	0.032762	0.0583835	0.561152	0.574694	0.994069	PGCd VS GFDd	non-DE	GRN	protein_coding
ENSG00000031003	13.824	0.151865	0.11098	1.36841	0.171185	0.992505	PGCd VS GFDd	non-DE	FAM13B	protein_coding
ENSG00000031698	39.1228	0.0731101	0.0627029	1.16598	0.243624	0.992505	PGCd VS GFDd	non-DE	SARS1	protein_coding
ENSG00000031823	13.3018	-0.210689	0.104536	-2.01547	0.0438553	0.992505	PGCd VS GFDd	non-DE	RANBP3	protein_coding
ENSG00000032219	43.9385	-0.0670372	0.0661304	-1.01371	0.31072	0.992505	PGCd VS GFDd	non-DE	ARID4A	protein_coding
ENSG00000032389	7.72869	-0.0295846	0.132952	-0.22252	0.823909	0.997904	PGCd VS GFDd	non-DE	EIPR1	protein_coding
ENSG00000032444	20.3627	-0.0192467	0.0863184	-0.222974	0.823556	0.997904	PGCd VS GFDd	non-DE	PNPLA6	protein_coding
ENSG00000032742	12.1605	-0.0969996	0.115191	-0.84208	0.399743	0.994069	PGCd VS GFDd	non-DE	IFT88	protein_coding
ENSG00000033011	7.91758	-0.00338125	0.144222	-0.0234448	0.981295	0.999814	PGCd VS GFDd	non-DE	ALG1	protein_coding
ENSG00000033030	12.5235	0.00652432	0.107365	0.0607675	0.951544	0.999712	PGCd VS GFDd	non-DE	ZCCHC8	protein_coding
ENSG00000033050	7.20458	-0.0958303	0.150048	-0.638664	0.523042	0.994069	PGCd VS GFDd	non-DE	ABCF2	protein_coding
ENSG00000033100	8.19838	0.0888469	0.131667	0.674786	0.499811	0.994069	PGCd VS GFDd	non-DE	CHPF2	protein_coding
ENSG00000033170	23.5342	0.0143477	0.0949747	0.151069	0.879921	0.998142	PGCd VS GFDd	non-DE	FUT8	protein_coding
ENSG00000033178	44.2045	-0.0352727	0.0689865	-0.511299	0.609141	0.994069	PGCd VS GFDd	non-DE	UBA6	protein_coding
ENSG00000033327	8.04214	0.28083	0.129538	2.16794	0.0301631	0.986765	PGCd VS GFDd	non-DE	GAB2	protein_coding
ENSG00000033627	35.291	0.0448216	0.0804692	0.557003	0.577525	0.994069	PGCd VS GFDd	non-DE	ATP6V0A1	protein_coding
ENSG00000033800	42.499	-0.0819355	0.0630128	-1.3003	0.193498	0.992505	PGCd VS GFDd	non-DE	PIAS1	protein_coding
ENSG00000033867	254.738	0.118432	0.122933	0.963387	0.335353	0.992505	PGCd VS GFDd	non-DE	SLC4A7	protein_coding
ENSG00000034152	38.3509	0.128744	0.09161	1.40535	0.159918	0.992505	PGCd VS GFDd	non-DE	MAP2K3	protein_coding
ENSG00000034510	278.104	0.0856671	0.076331	1.12231	0.26173	0.992505	PGCd VS GFDd	non-DE	TMSB10	protein_coding
ENSG00000034533	7.33264	0.175274	0.138478	1.26572	0.205612	0.992505	PGCd VS GFDd	non-DE	ASTE1	protein_coding
ENSG00000034677	37.1698	-0.0102	0.0742689	-0.137338	0.890763	0.998142	PGCd VS GFDd	non-DE	RNF19A	protein_coding
ENSG00000034713	28.9585	-0.037765	0.0712977	-0.52968	0.596334	0.994069	PGCd VS GFDd	non-DE	GABARAPL2	protein_coding
ENSG00000035115	34.9133	-0.137438	0.0965794	-1.42306	0.154719	0.992505	PGCd VS GFDd	non-DE	SH3YL1	protein_coding
ENSG00000035141	24.6808	-0.0385379	0.0769328	-0.50093	0.61642	0.994069	PGCd VS GFDd	non-DE	FAM136A	protein_coding
ENSG00000035403	28.0461	-0.117594	0.0765696	-1.53578	0.124593	0.992505	PGCd VS GFDd	non-DE	VCL	protein_coding
ENSG00000035499	5.28396	-0.0992089	0.179388	-0.55304	0.580236	0.994069	PGCd VS GFDd	non-DE	DEPDC1B	protein_coding
ENSG00000035664	23.7082	0.054746	0.101966	0.536906	0.591332	0.994069	PGCd VS GFDd	non-DE	DAPK2	protein_coding
ENSG00000035681	7.26803	-0.22325	0.144765	-1.54215	0.123037	0.992505	PGCd VS GFDd	non-DE	NSMAF	protein_coding
ENSG00000035687	19.2171	-0.0939075	0.0907703	-1.03456	0.300874	0.992505	PGCd VS GFDd	non-DE	ADSS2	protein_coding
ENSG00000035862	27.8029	0.0759173	0.106027	0.716019	0.473979	0.994069	PGCd VS GFDd	non-DE	TIMP2	protein_coding
ENSG00000035928	38.4668	-0.0523776	0.0697015	-0.751456	0.452378	0.994069	PGCd VS GFDd	non-DE	RFC1	protein_coding
ENSG00000036054	22.5703	0.0542312	0.0908068	0.597216	0.550363	0.994069	PGCd VS GFDd	non-DE	TBC1D23	protein_coding
ENSG00000036257	29.9573	0.0138513	0.0749151	0.184894	0.853312	0.998142	PGCd VS GFDd	non-DE	CUL3	protein_coding
ENSG00000036473	44.5437	0.17418	0.0764128	2.27947	0.0226394	0.981751	PGCd VS GFDd	non-DE	OTC	protein_coding
ENSG00000036549	11.7312	-0.012955	0.111698	-0.115982	0.907667	0.998142	PGCd VS GFDd	non-DE	ZZZ3	protein_coding
ENSG00000036672	27.1291	0.163412	0.131259	1.24496	0.213146	0.992505	PGCd VS GFDd	non-DE	USP2	protein_coding
ENSG00000037241	10.5782	0.404581	0.125298	3.22895	0.00124244	0.736404	PGCd VS GFDd	non-DE	RPL26L1	protein_coding
ENSG00000037474	13.6774	0.0644521	0.104004	0.619708	0.53545	0.994069	PGCd VS GFDd	non-DE	NSUN2	protein_coding
ENSG00000037637	9.25036	-0.144218	0.127135	-1.13437	0.25664	0.992505	PGCd VS GFDd	non-DE	FBXO42	protein_coding
ENSG00000037757	11.8353	-0.0257051	0.112121	-0.229262	0.818665	0.997904	PGCd VS GFDd	non-DE	MRI1	protein_coding
ENSG00000038002	6.41629	-0.1247	0.167131	-0.746117	0.455596	0.994069	PGCd VS GFDd	non-DE	AGA	protein_coding
ENSG00000038210	25.4943	-0.0541732	0.0932123	-0.581181	0.561118	0.994069	PGCd VS GFDd	non-DE	PI4K2B	protein_coding
ENSG00000038219	87.0025	0.0163436	0.0534795	0.305605	0.759905	0.9957	PGCd VS GFDd	non-DE	BOD1L1	protein_coding
ENSG00000038274	40.9982	-0.0199705	0.0715078	-0.279277	0.780032	0.9957	PGCd VS GFDd	non-DE	MAT2B	protein_coding
ENSG00000038358	7.80492	-0.0325791	0.163489	-0.199274	0.842048	0.998142	PGCd VS GFDd	non-DE	EDC4	protein_coding
ENSG00000038382	18.6252	-0.0328784	0.095107	-0.345699	0.729569	0.994372	PGCd VS GFDd	non-DE	TRIO	protein_coding
ENSG00000038427	14.505	-0.115801	0.137285	-0.843508	0.398944	0.994069	PGCd VS GFDd	non-DE	VCAN	protein_coding
ENSG00000038532	8.24595	0.0271741	0.13412	0.202609	0.83944	0.998142	PGCd VS GFDd	non-DE	CLEC16A	protein_coding
ENSG00000039068	109.347	0.0533686	0.0559019	0.954685	0.339737	0.992505	PGCd VS GFDd	non-DE	CDH1	protein_coding
ENSG00000039123	21.2691	0.0261038	0.101754	0.256538	0.797536	0.997245	PGCd VS GFDd	non-DE	MTREX	protein_coding
ENSG00000039319	24.4681	-0.0217739	0.0855783	-0.254433	0.799161	0.997245	PGCd VS GFDd	non-DE	ZFYVE16	protein_coding
ENSG00000039523	5.81557	0.288149	0.151732	1.89907	0.0575559	0.992505	PGCd VS GFDd	non-DE	RIPOR1	protein_coding
ENSG00000039560	10.2792	0.0517035	0.154165	0.335378	0.73734	0.994372	PGCd VS GFDd	non-DE	RAI14	protein_coding
ENSG00000039650	14.1911	0.0581343	0.112431	0.517065	0.605111	0.994069	PGCd VS GFDd	non-DE	PNKP	protein_coding
ENSG00000040199	33.1309	-0.0646805	0.120981	-0.534632	0.592905	0.994069	PGCd VS GFDd	non-DE	PHLPP2	protein_coding
ENSG00000040275	4.99742	-0.0520861	0.177324	-0.293733	0.768962	0.9957	PGCd VS GFDd	non-DE	SPDL1	protein_coding
ENSG00000040341	14.1881	0.105698	0.102187	1.03436	0.300967	0.992505	PGCd VS GFDd	non-DE	STAU2	protein_coding
ENSG00000040487	5.49591	-0.0288155	0.162373	-0.177465	0.859143	0.998142	PGCd VS GFDd	non-DE	SLC66A1	protein_coding
ENSG00000040633	14.1683	-0.0799194	0.103596	-0.771455	0.440437	0.994069	PGCd VS GFDd	non-DE	PHF23	protein_coding
ENSG00000040933	12.6465	-0.00331273	0.122804	-0.0269758	0.978479	0.999814	PGCd VS GFDd	non-DE	INPP4A	protein_coding
ENSG00000041353	7.25565	-0.13565	0.162093	-0.836865	0.402668	0.994069	PGCd VS GFDd	non-DE	RAB27B	protein_coding
ENSG00000041357	79.7064	0.0349558	0.0593008	0.589465	0.555549	0.994069	PGCd VS GFDd	non-DE	PSMA4	protein_coding
ENSG00000041802	21.3636	-0.0891664	0.0964298	-0.924676	0.355134	0.994069	PGCd VS GFDd	non-DE	LSG1	protein_coding
ENSG00000041880	15.5477	0.0945422	0.10895	0.86776	0.385526	0.994069	PGCd VS GFDd	non-DE	PARP3	protein_coding
ENSG00000041982	6.54975	-0.351667	0.191961	-1.83197	0.0669561	0.992505	PGCd VS GFDd	non-DE	TNC	protein_coding
ENSG00000042286	6.93655	0.464711	0.162138	2.86614	0.00415511	0.950966	PGCd VS GFDd	non-DE	AIFM2	protein_coding
ENSG00000042429	13.5501	-0.0751327	0.102406	-0.733676	0.463146	0.994069	PGCd VS GFDd	non-DE	MED17	protein_coding
ENSG00000042445	73.926	0.0421497	0.0868426	0.485357	0.627423	0.994069	PGCd VS GFDd	non-DE	RETSAT	protein_coding
ENSG00000042493	10.8427	0.11593	0.150905	0.768233	0.442349	0.994069	PGCd VS GFDd	non-DE	CAPG	protein_coding
ENSG00000042753	39.1317	0.0577163	0.0705647	0.81792	0.413403	0.994069	PGCd VS GFDd	non-DE	AP2S1	protein_coding
ENSG00000042980	12.8959	-0.0352154	0.143112	-0.246068	0.80563	0.997245	PGCd VS GFDd	non-DE	ADAM28	protein_coding
ENSG00000043039	4.89768	-0.0332269	0.176255	-0.188516	0.850472	0.998142	PGCd VS GFDd	non-DE	BARX2	protein_coding
ENSG00000043093	31.5457	0.0289401	0.0713623	0.405537	0.685083	0.994069	PGCd VS GFDd	non-DE	DCUN1D1	protein_coding
ENSG00000043143	12.2209	0.0320035	0.109713	0.291703	0.770514	0.9957	PGCd VS GFDd	non-DE	JADE2	protein_coding
ENSG00000043462	8.73293	-0.0677901	0.159389	-0.425312	0.670609	0.994069	PGCd VS GFDd	non-DE	LCP2	protein_coding
ENSG00000043591	4.71427	0.160869	0.193479	0.831454	0.405717	0.994069	PGCd VS GFDd	non-DE	ADRB1	protein_coding
ENSG00000044012	21.6164	-0.288243	0.247989	-1.16232	0.245105	0.992505	PGCd VS GFDd	non-DE	GUCA2B	protein_coding
ENSG00000044090	7.25268	-0.17472	0.140705	-1.24175	0.214328	0.992505	PGCd VS GFDd	non-DE	CUL7	protein_coding
ENSG00000044115	79.6085	0.12637	0.058106	2.17482	0.0296438	0.981751	PGCd VS GFDd	non-DE	CTNNA1	protein_coding
ENSG00000044446	18.5017	-0.0102768	0.0932974	-0.110151	0.912289	0.998396	PGCd VS GFDd	non-DE	PHKA2	protein_coding
ENSG00000044459	7.58158	-0.139354	0.144532	-0.964174	0.334959	0.992505	PGCd VS GFDd	non-DE	CNTLN	protein_coding
ENSG00000044574	182.132	0.196182	0.100542	1.95125	0.0510276	0.992505	PGCd VS GFDd	non-DE	HSPA5	protein_coding
ENSG00000046604	123.72	0.0269163	0.0586264	0.459115	0.646151	0.994069	PGCd VS GFDd	non-DE	DSG2	protein_coding
ENSG00000046651	46.9619	-0.0371554	0.0895245	-0.415031	0.67812	0.994069	PGCd VS GFDd	non-DE	OFD1	protein_coding
ENSG00000046889	6.14032	0.0844179	0.162758	0.518672	0.603989	0.994069	PGCd VS GFDd	non-DE	PREX2	protein_coding
ENSG00000047056	7.27355	0.237779	0.144542	1.64505	0.0999604	0.992505	PGCd VS GFDd	non-DE	WDR37	protein_coding
ENSG00000047188	23.6117	0.034046	0.0784849	0.43379	0.664441	0.994069	PGCd VS GFDd	non-DE	YTHDC2	protein_coding
ENSG00000047230	14.81	-0.118511	0.114813	-1.0322	0.301976	0.992505	PGCd VS GFDd	non-DE	CTPS2	protein_coding
ENSG00000047249	8.00775	-0.116347	0.137621	-0.845411	0.397882	0.994069	PGCd VS GFDd	non-DE	ATP6V1H	protein_coding
ENSG00000047315	29.6885	-0.00692431	0.0703215	-0.0984664	0.921562	0.998873	PGCd VS GFDd	non-DE	POLR2B	protein_coding
ENSG00000047346	26.799	0.0965738	0.0821684	1.17532	0.239869	0.992505	PGCd VS GFDd	non-DE	ATOSA	protein_coding
ENSG00000047365	37.3827	0.0112092	0.0796743	0.140688	0.888116	0.998142	PGCd VS GFDd	non-DE	ARAP2	protein_coding
ENSG00000047410	100.781	-0.0514263	0.0484957	-1.06043	0.288949	0.992505	PGCd VS GFDd	non-DE	TPR	protein_coding
ENSG00000047457	7.5092	-0.273349	0.173661	-1.57404	0.115478	0.992505	PGCd VS GFDd	non-DE	CP	protein_coding
ENSG00000047579	10.4574	-0.241293	0.119055	-2.02673	0.0426895	0.992505	PGCd VS GFDd	non-DE	DTNBP1	protein_coding
ENSG00000047597	6.70025	0.275	0.148876	1.84717	0.0647218	0.992505	PGCd VS GFDd	non-DE	XK	protein_coding
ENSG00000047621	6.98115	0.149922	0.152489	0.98317	0.325524	0.992505	PGCd VS GFDd	non-DE	C12orf4	protein_coding
ENSG00000047634	16.2296	-0.0993262	0.102666	-0.967465	0.333312	0.992505	PGCd VS GFDd	non-DE	SCML1	protein_coding
ENSG00000047644	7.0475	0.0875454	0.1452	0.60293	0.546555	0.994069	PGCd VS GFDd	non-DE	WWC3	protein_coding
ENSG00000047849	57.4308	-0.0145839	0.0562866	-0.259101	0.795557	0.997245	PGCd VS GFDd	non-DE	MAP4	protein_coding
ENSG00000047932	16.5422	-0.149656	0.0950988	-1.57369	0.115558	0.992505	PGCd VS GFDd	non-DE	GOPC	protein_coding
ENSG00000048028	9.86933	-0.138835	0.131494	-1.05582	0.29105	0.992505	PGCd VS GFDd	non-DE	USP28	protein_coding
ENSG00000048140	9.30934	0.0583571	0.127227	0.458683	0.646462	0.994069	PGCd VS GFDd	non-DE	TSPAN17	protein_coding
ENSG00000048162	11.9926	0.195909	0.124634	1.57188	0.115979	0.992505	PGCd VS GFDd	non-DE	NOP16	protein_coding
ENSG00000048392	12.0516	-0.0498637	0.110076	-0.452992	0.650554	0.994069	PGCd VS GFDd	non-DE	RRM2B	protein_coding
ENSG00000048405	27.633	-0.149962	0.0804819	-1.8633	0.0624199	0.992505	PGCd VS GFDd	non-DE	ZNF800	protein_coding
ENSG00000048462	8.01732	0.0787991	0.188362	0.418339	0.675699	0.994069	PGCd VS GFDd	non-DE	TNFRSF17	protein_coding
ENSG00000048471	8.51705	-0.0746308	0.143938	-0.518491	0.604116	0.994069	PGCd VS GFDd	non-DE	SNX29	protein_coding
ENSG00000048544	25.5756	0.0854976	0.0879619	0.971984	0.331059	0.992505	PGCd VS GFDd	non-DE	MRPS10	protein_coding
ENSG00000048649	54.7756	-0.017775	0.058129	-0.305785	0.759768	0.9957	PGCd VS GFDd	non-DE	RSF1	protein_coding
ENSG00000048707	28.955	-0.0760952	0.0756727	-1.00558	0.314616	0.992505	PGCd VS GFDd	non-DE	VPS13D	protein_coding
ENSG00000048740	31.0675	-0.0205982	0.106928	-0.192636	0.847244	0.998142	PGCd VS GFDd	non-DE	CELF2	protein_coding
ENSG00000048828	113.142	0.0526633	0.0411376	1.28018	0.200483	0.992505	PGCd VS GFDd	non-DE	FAM120A	protein_coding
ENSG00000048991	9.59828	-0.0910138	0.121667	-0.748057	0.454426	0.994069	PGCd VS GFDd	non-DE	R3HDM1	protein_coding
ENSG00000049130	6.62674	-0.207751	0.175596	-1.18312	0.236762	0.992505	PGCd VS GFDd	non-DE	KITLG	protein_coding
ENSG00000049239	17.2632	-0.0626444	0.11195	-0.559575	0.575769	0.994069	PGCd VS GFDd	non-DE	H6PD	protein_coding
ENSG00000049245	34.1815	0.0435214	0.0839993	0.518116	0.604377	0.994069	PGCd VS GFDd	non-DE	VAMP3	protein_coding
ENSG00000049246	18.3845	-0.183713	0.196949	-0.932794	0.350926	0.994069	PGCd VS GFDd	non-DE	PER3	protein_coding
ENSG00000049323	10.3329	-0.0309744	0.1461	-0.212008	0.832101	0.998142	PGCd VS GFDd	non-DE	LTBP1	protein_coding
ENSG00000049449	27.1502	-0.0706823	0.0948426	-0.745259	0.456115	0.994069	PGCd VS GFDd	non-DE	RCN1	protein_coding
ENSG00000049541	6.13444	-0.0970756	0.151896	-0.639091	0.522764	0.994069	PGCd VS GFDd	non-DE	RFC2	protein_coding
ENSG00000049618	91.1845	-0.0170514	0.0489021	-0.348684	0.727327	0.994069	PGCd VS GFDd	non-DE	ARID1B	protein_coding
ENSG00000049656	73.6505	-0.0835438	0.0574923	-1.45313	0.146188	0.992505	PGCd VS GFDd	non-DE	CLPTM1L	protein_coding
ENSG00000049759	26.7212	-0.0726509	0.0818593	-0.88751	0.374805	0.994069	PGCd VS GFDd	non-DE	NEDD4L	protein_coding
ENSG00000049860	26.2717	0.0560905	0.0796215	0.704463	0.481144	0.994069	PGCd VS GFDd	non-DE	HEXB	protein_coding
ENSG00000050130	11.9137	0.0210896	0.106636	0.197773	0.843223	0.998142	PGCd VS GFDd	non-DE	JKAMP	protein_coding
ENSG00000050165	5.19673	-0.275828	0.209261	-1.31811	0.187467	0.992505	PGCd VS GFDd	non-DE	DKK3	protein_coding
ENSG00000050327	21.8611	0.0369138	0.123447	0.299026	0.76492	0.9957	PGCd VS GFDd	non-DE	ARHGEF5	protein_coding
ENSG00000050344	5.68874	0.0267961	0.159003	0.168525	0.86617	0.998142	PGCd VS GFDd	non-DE	NFE2L3	protein_coding
ENSG00000050393	33.2342	0.0832405	0.085248	0.976451	0.328841	0.992505	PGCd VS GFDd	non-DE	MCUR1	protein_coding
ENSG00000050405	185.833	0.0859117	0.0483712	1.77609	0.0757174	0.992505	PGCd VS GFDd	non-DE	LIMA1	protein_coding
ENSG00000050426	24.4062	0.00279978	0.085516	0.0327399	0.973882	0.999814	PGCd VS GFDd	non-DE	LETMD1	protein_coding
ENSG00000050748	11.3854	-0.209911	0.114286	-1.83672	0.0662512	0.992505	PGCd VS GFDd	non-DE	MAPK9	protein_coding
ENSG00000050820	23.9041	-0.0177549	0.0898506	-0.197604	0.843355	0.998142	PGCd VS GFDd	non-DE	BCAR1	protein_coding
ENSG00000051009	44.0921	0.0309225	0.0760996	0.406342	0.684491	0.994069	PGCd VS GFDd	non-DE	FHIP1B	protein_coding
ENSG00000051108	62.3576	0.120442	0.082517	1.45961	0.144398	0.992505	PGCd VS GFDd	non-DE	HERPUD1	protein_coding
ENSG00000051341	6.92672	-0.0298855	0.170458	-0.175325	0.860824	0.998142	PGCd VS GFDd	non-DE	POLQ	protein_coding
ENSG00000051382	21.7237	0.0100394	0.0829826	0.120982	0.903705	0.998142	PGCd VS GFDd	non-DE	PIK3CB	protein_coding
ENSG00000051523	86.4472	0.0615455	0.0808696	0.761046	0.44663	0.994069	PGCd VS GFDd	non-DE	CYBA	protein_coding
ENSG00000051596	7.3425	0.164538	0.158678	1.03693	0.29977	0.992505	PGCd VS GFDd	non-DE	THOC3	protein_coding
ENSG00000051620	54.9771	-0.0108273	0.0578508	-0.187159	0.851536	0.998142	PGCd VS GFDd	non-DE	HEBP2	protein_coding
ENSG00000051825	13.0911	-0.123509	0.114223	-1.08129	0.279566	0.992505	PGCd VS GFDd	non-DE	MPHOSPH9	protein_coding
ENSG00000052126	29.9841	-0.0474047	0.0698403	-0.678758	0.497291	0.994069	PGCd VS GFDd	non-DE	PLEKHA5	protein_coding
ENSG00000052344	90.1924	0.0622134	0.0590259	1.054	0.291882	0.992505	PGCd VS GFDd	non-DE	PRSS8	protein_coding
ENSG00000052723	16.681	0.0584861	0.0952986	0.613714	0.539404	0.994069	PGCd VS GFDd	non-DE	SIKE1	protein_coding
ENSG00000052749	4.77494	0.00171238	0.196833	0.00869967	0.993059	0.999814	PGCd VS GFDd	non-DE	RRP12	protein_coding
ENSG00000052795	11.8801	-0.249321	0.113661	-2.19355	0.0282677	0.981751	PGCd VS GFDd	non-DE	FNIP2	protein_coding
ENSG00000052802	25.2275	0.106952	0.124904	0.856278	0.391844	0.994069	PGCd VS GFDd	non-DE	MSMO1	protein_coding
ENSG00000052841	43.4415	-0.122731	0.0721108	-1.70198	0.0887589	0.992505	PGCd VS GFDd	non-DE	TTC17	protein_coding
ENSG00000053254	78.1634	-0.0893026	0.0889336	-1.00415	0.315306	0.992505	PGCd VS GFDd	non-DE	FOXN3	protein_coding
ENSG00000053371	49.5371	0.0269482	0.0772419	0.34888	0.727179	0.994069	PGCd VS GFDd	non-DE	AKR7A2	protein_coding
ENSG00000053372	12.3769	0.0237846	0.124408	0.191181	0.848383	0.998142	PGCd VS GFDd	non-DE	MRTO4	protein_coding
ENSG00000053501	6.62575	-0.144786	0.158727	-0.912167	0.361681	0.994069	PGCd VS GFDd	non-DE	USE1	protein_coding
ENSG00000053747	31.415	0.138598	0.13036	1.06319	0.287694	0.992505	PGCd VS GFDd	non-DE	LAMA3	protein_coding
ENSG00000053770	32.6182	-0.0628017	0.0713777	-0.879851	0.37894	0.994069	PGCd VS GFDd	non-DE	AP5M1	protein_coding
ENSG00000053900	11.6819	0.0334187	0.111218	0.300479	0.763812	0.9957	PGCd VS GFDd	non-DE	ANAPC4	protein_coding
ENSG00000053918	22.8198	0.0509698	0.0937925	0.543431	0.586833	0.994069	PGCd VS GFDd	non-DE	KCNQ1	protein_coding
ENSG00000054116	15.2903	0.0264689	0.0934969	0.283099	0.777101	0.9957	PGCd VS GFDd	non-DE	TRAPPC3	protein_coding
ENSG00000054118	75.3927	0.115203	0.0537488	2.14335	0.0320847	0.992505	PGCd VS GFDd	non-DE	THRAP3	protein_coding
ENSG00000054148	52.6936	-0.0225321	0.0618499	-0.364303	0.715632	0.994069	PGCd VS GFDd	non-DE	PHPT1	protein_coding
ENSG00000054219	25.76	0.0456652	0.0942979	0.484266	0.628197	0.994069	PGCd VS GFDd	non-DE	LY75	protein_coding
ENSG00000054267	61.926	-0.120679	0.0609098	-1.98127	0.0475607	0.992505	PGCd VS GFDd	non-DE	ARID4B	protein_coding
ENSG00000054282	20.3349	-0.143036	0.0908621	-1.57421	0.115439	0.992505	PGCd VS GFDd	non-DE	SDCCAG8	protein_coding
ENSG00000054523	42.1409	-0.0810895	0.0602198	-1.34656	0.178123	0.992505	PGCd VS GFDd	non-DE	KIF1B	protein_coding
ENSG00000054611	24.4386	0.0670025	0.0848514	0.789645	0.429735	0.994069	PGCd VS GFDd	non-DE	TBC1D22A	protein_coding
ENSG00000054654	132.768	-0.0557547	0.0616934	-0.903738	0.366134	0.994069	PGCd VS GFDd	non-DE	SYNE2	protein_coding
ENSG00000054690	22.802	0.0372725	0.0875451	0.425752	0.670289	0.994069	PGCd VS GFDd	non-DE	PLEKHH1	protein_coding
ENSG00000054793	14.2097	-0.0537109	0.111587	-0.481336	0.630278	0.994069	PGCd VS GFDd	non-DE	ATP9A	protein_coding
ENSG00000054965	7.89822	0.0314343	0.132521	0.237202	0.8125	0.997904	PGCd VS GFDd	non-DE	FAM168A	protein_coding
ENSG00000054983	18.118	0.0110564	0.120471	0.0917771	0.926875	0.998873	PGCd VS GFDd	non-DE	GALC	protein_coding
ENSG00000055044	38.521	-0.038162	0.075396	-0.506154	0.612749	0.994069	PGCd VS GFDd	non-DE	NOP58	protein_coding
ENSG00000055070	33.5172	-0.0991992	0.0693827	-1.42974	0.152792	0.992505	PGCd VS GFDd	non-DE	SZRD1	protein_coding
ENSG00000055130	15.4075	0.0748406	0.096566	0.775021	0.438328	0.994069	PGCd VS GFDd	non-DE	CUL1	protein_coding
ENSG00000055147	8.03197	-0.0339899	0.125211	-0.271461	0.786036	0.9957	PGCd VS GFDd	non-DE	FAM114A2	protein_coding
ENSG00000055163	10.5829	0.186234	0.139823	1.33193	0.182884	0.992505	PGCd VS GFDd	non-DE	CYFIP2	protein_coding
ENSG00000055208	25.8146	-0.162897	0.0778001	-2.09379	0.0362789	0.992505	PGCd VS GFDd	non-DE	TAB2	protein_coding
ENSG00000055211	21.0107	-0.169437	0.090147	-1.87957	0.0601673	0.992505	PGCd VS GFDd	non-DE	GINM1	protein_coding
ENSG00000055332	55.45	-0.0190321	0.0586784	-0.324345	0.745677	0.994926	PGCd VS GFDd	non-DE	EIF2AK2	protein_coding
ENSG00000055483	20.9122	0.0424024	0.0892123	0.475298	0.634575	0.994069	PGCd VS GFDd	non-DE	USP36	protein_coding
ENSG00000055609	105.699	0.00170103	0.0445475	0.0381847	0.96954	0.999814	PGCd VS GFDd	non-DE	KMT2C	protein_coding
ENSG00000055732	12.022	0.115045	0.140519	0.818712	0.412951	0.994069	PGCd VS GFDd	non-DE	MCOLN3	protein_coding
ENSG00000055917	34.8269	0.0254804	0.0665659	0.382785	0.701879	0.994069	PGCd VS GFDd	non-DE	PUM2	protein_coding
ENSG00000055950	14.1008	0.027793	0.0985771	0.281942	0.777988	0.9957	PGCd VS GFDd	non-DE	MRPL43	protein_coding
ENSG00000056050	12.4322	-0.047531	0.124555	-0.381608	0.702752	0.994069	PGCd VS GFDd	non-DE	HPF1	protein_coding
ENSG00000056097	57.8086	-0.021456	0.051388	-0.41753	0.676291	0.994069	PGCd VS GFDd	non-DE	ZFR	protein_coding
ENSG00000056586	21.4893	-0.120861	0.0830999	-1.4544	0.145835	0.992505	PGCd VS GFDd	non-DE	RC3H2	protein_coding
ENSG00000056972	13.0317	0.318553	0.109778	2.9018	0.00371028	0.950966	PGCd VS GFDd	non-DE	TRAF3IP2	protein_coding
ENSG00000057252	9.85499	0.0142176	0.121246	0.117263	0.906652	0.998142	PGCd VS GFDd	non-DE	SOAT1	protein_coding
ENSG00000057294	28.5564	0.0753605	0.0781297	0.964556	0.334767	0.992505	PGCd VS GFDd	non-DE	PKP2	protein_coding
ENSG00000057608	118.683	0.159274	0.047486	3.35413	0.000796154	0.697033	PGCd VS GFDd	non-DE	GDI2	protein_coding
ENSG00000057657	28.2474	0.0250393	0.114157	0.21934	0.826385	0.997904	PGCd VS GFDd	non-DE	PRDM1	protein_coding
ENSG00000057663	15.0776	0.00485024	0.0981723	0.0494054	0.960596	0.999814	PGCd VS GFDd	non-DE	ATG5	protein_coding
ENSG00000057704	24.433	-0.0279488	0.110744	-0.252373	0.800753	0.997245	PGCd VS GFDd	non-DE	TMCC3	protein_coding
ENSG00000057757	12.5102	-0.00230994	0.113372	-0.0203748	0.983744	0.999814	PGCd VS GFDd	non-DE	PITHD1	protein_coding
ENSG00000057935	10.5616	-0.0420613	0.116498	-0.361047	0.718064	0.994069	PGCd VS GFDd	non-DE	MTA3	protein_coding
ENSG00000058063	24.6272	-0.0136493	0.0819498	-0.166557	0.867719	0.998142	PGCd VS GFDd	non-DE	ATP11B	protein_coding
ENSG00000058262	59.7257	-0.0482222	0.0683401	-0.705621	0.480424	0.994069	PGCd VS GFDd	non-DE	SEC61A1	protein_coding
ENSG00000058272	68.96	-0.0629264	0.0534476	-1.17735	0.239057	0.992505	PGCd VS GFDd	non-DE	PPP1R12A	protein_coding
ENSG00000058600	9.3722	-0.256397	0.124115	-2.06579	0.038848	0.992505	PGCd VS GFDd	non-DE	POLR3E	protein_coding
ENSG00000058668	14.577	-0.106152	0.107479	-0.987657	0.323321	0.992505	PGCd VS GFDd	non-DE	ATP2B4	protein_coding
ENSG00000058673	97.7555	-0.0543476	0.052293	-1.03929	0.29867	0.992505	PGCd VS GFDd	non-DE	ZC3H11A	protein_coding
ENSG00000058729	7.60207	0.00987923	0.138423	0.0713698	0.943103	0.998873	PGCd VS GFDd	non-DE	RIOK2	protein_coding
ENSG00000058799	6.4631	-0.150671	0.142508	-1.05728	0.290383	0.992505	PGCd VS GFDd	non-DE	YIPF1	protein_coding
ENSG00000058804	7.28312	0.144269	0.164007	0.879653	0.379047	0.994069	PGCd VS GFDd	non-DE	NDC1	protein_coding
ENSG00000059122	6.13047	-0.183537	0.153736	-1.19385	0.232536	0.992505	PGCd VS GFDd	non-DE	FLYWCH1	protein_coding
ENSG00000059145	9.93879	-0.112093	0.134253	-0.834941	0.403751	0.994069	PGCd VS GFDd	non-DE	UNKL	protein_coding
ENSG00000059378	22.9874	0.0848422	0.0875864	0.968669	0.332711	0.992505	PGCd VS GFDd	non-DE	PARP12	protein_coding
ENSG00000059573	45.9407	0.030492	0.0765693	0.398227	0.690463	0.994069	PGCd VS GFDd	non-DE	ALDH18A1	protein_coding
ENSG00000059588	12.5582	-0.240158	0.117904	-2.03689	0.041661	0.992505	PGCd VS GFDd	non-DE	TARBP1	protein_coding
ENSG00000059691	5.09326	0.138924	0.161206	0.861776	0.388811	0.994069	PGCd VS GFDd	non-DE	GATB	protein_coding
ENSG00000059728	74.6665	0.140612	0.10809	1.30088	0.1933	0.992505	PGCd VS GFDd	non-DE	MXD1	protein_coding
ENSG00000059758	7.57467	-0.148897	0.13422	-1.10935	0.267279	0.992505	PGCd VS GFDd	non-DE	CDK17	protein_coding
ENSG00000059769	13.7971	-0.146425	0.105386	-1.38942	0.164707	0.992505	PGCd VS GFDd	non-DE	DNAJC25	protein_coding
ENSG00000060069	7.58517	-0.0567566	0.13043	-0.435151	0.663453	0.994069	PGCd VS GFDd	non-DE	CTDP1	protein_coding
ENSG00000060138	34.7329	-0.0129553	0.0830439	-0.156006	0.876028	0.998142	PGCd VS GFDd	non-DE	YBX3	protein_coding
ENSG00000060237	44.2192	0.0280548	0.0625451	0.448552	0.653755	0.994069	PGCd VS GFDd	non-DE	WNK1	protein_coding
ENSG00000060339	63.8339	0.0561943	0.0585421	0.959895	0.337108	0.992505	PGCd VS GFDd	non-DE	CCAR1	protein_coding
ENSG00000060491	24.5113	-0.0530566	0.0898424	-0.590551	0.554821	0.994069	PGCd VS GFDd	non-DE	OGFR	protein_coding
ENSG00000060566	121.912	0.0873549	0.107612	0.811761	0.416929	0.994069	PGCd VS GFDd	non-DE	CREB3L3	protein_coding
ENSG00000060688	8.88028	0.0870886	0.13787	0.631671	0.527602	0.994069	PGCd VS GFDd	non-DE	SNRNP40	protein_coding
ENSG00000060749	12.6341	-0.192223	0.108677	-1.76875	0.0769351	0.992505	PGCd VS GFDd	non-DE	QSER1	protein_coding
ENSG00000060762	33.6766	-0.0193994	0.0812955	-0.238628	0.811394	0.997904	PGCd VS GFDd	non-DE	MPC1	protein_coding
ENSG00000060971	141.739	-0.0480336	0.106669	-0.450306	0.65249	0.994069	PGCd VS GFDd	non-DE	ACAA1	protein_coding
ENSG00000061273	11.7651	0.0304016	0.131502	0.231188	0.817169	0.997904	PGCd VS GFDd	non-DE	HDAC7	protein_coding
ENSG00000061676	56.7627	-0.101071	0.0721981	-1.39991	0.161539	0.992505	PGCd VS GFDd	non-DE	NCKAP1	protein_coding
ENSG00000061794	31.3954	-0.0888941	0.0698747	-1.27219	0.203304	0.992505	PGCd VS GFDd	non-DE	MRPS35	protein_coding
ENSG00000061936	35.2679	-0.0708152	0.068824	-1.02893	0.303512	0.992505	PGCd VS GFDd	non-DE	SFSWAP	protein_coding
ENSG00000061938	8.78488	0.00696426	0.12773	0.0545234	0.956518	0.999712	PGCd VS GFDd	non-DE	TNK2	protein_coding
ENSG00000061987	35.6423	0.0673243	0.0744878	0.903829	0.366086	0.994069	PGCd VS GFDd	non-DE	MON2	protein_coding
ENSG00000062194	60.7845	0.019469	0.0579022	0.336239	0.736691	0.994372	PGCd VS GFDd	non-DE	GPBP1	protein_coding
ENSG00000062282	19.4943	-0.132944	0.264928	-0.501811	0.615801	0.994069	PGCd VS GFDd	non-DE	DGAT2	protein_coding
ENSG00000062485	45.8347	0.138589	0.0623775	2.22178	0.026298	0.981751	PGCd VS GFDd	non-DE	CS	protein_coding
ENSG00000062524	13.5174	-0.0163965	0.120987	-0.135523	0.892198	0.998142	PGCd VS GFDd	non-DE	LTK	protein_coding
ENSG00000062582	26.2943	0.0639046	0.0795481	0.803345	0.421775	0.994069	PGCd VS GFDd	non-DE	MRPS24	protein_coding
ENSG00000062598	5.00581	-0.146777	0.166424	-0.881943	0.377808	0.994069	PGCd VS GFDd	non-DE	ELMO2	protein_coding
ENSG00000062650	35.9971	-0.00513484	0.0709852	-0.0723368	0.942334	0.998873	PGCd VS GFDd	non-DE	WAPL	protein_coding
ENSG00000062716	71.2234	0.0219814	0.0674381	0.325949	0.744463	0.994926	PGCd VS GFDd	non-DE	VMP1	protein_coding
ENSG00000062725	16.2348	-0.0666064	0.0951554	-0.699974	0.483943	0.994069	PGCd VS GFDd	non-DE	APPBP2	protein_coding
ENSG00000062822	5.12609	-0.0765517	0.183042	-0.418218	0.675788	0.994069	PGCd VS GFDd	non-DE	POLD1	protein_coding
ENSG00000063046	173.205	0.027205	0.0441898	0.61564	0.538132	0.994069	PGCd VS GFDd	non-DE	EIF4B	protein_coding
ENSG00000063169	6.01481	-0.109686	0.155866	-0.703717	0.481609	0.994069	PGCd VS GFDd	non-DE	BICRA	protein_coding
ENSG00000063176	24.7257	0.14055	0.0821847	1.71018	0.0872334	0.992505	PGCd VS GFDd	non-DE	SPHK2	protein_coding
ENSG00000063177	315.122	-0.0291664	0.0432488	-0.674388	0.500065	0.994069	PGCd VS GFDd	non-DE	RPL18	protein_coding
ENSG00000063241	21.7852	-0.0117245	0.101266	-0.115779	0.907827	0.998142	PGCd VS GFDd	non-DE	ISOC2	protein_coding
ENSG00000063244	21.7066	-0.047122	0.0860922	-0.547344	0.584143	0.994069	PGCd VS GFDd	non-DE	U2AF2	protein_coding
ENSG00000063245	89.3293	-0.000398685	0.0500769	-0.00796146	0.993648	0.999814	PGCd VS GFDd	non-DE	EPN1	protein_coding
ENSG00000063322	14.6396	0.0857833	0.101829	0.842421	0.399552	0.994069	PGCd VS GFDd	non-DE	MED29	protein_coding
ENSG00000063587	7.23931	0.198878	0.174365	1.14059	0.254042	0.992505	PGCd VS GFDd	non-DE	ZNF275	protein_coding
ENSG00000063601	5.44103	-0.0145691	0.166851	-0.0873176	0.930419	0.998873	PGCd VS GFDd	non-DE	MTMR1	protein_coding
ENSG00000063854	28.1073	0.111346	0.0755291	1.47421	0.140425	0.992505	PGCd VS GFDd	non-DE	HAGH	protein_coding
ENSG00000063978	15.6063	-0.0375313	0.0936159	-0.400907	0.688488	0.994069	PGCd VS GFDd	non-DE	RNF4	protein_coding
ENSG00000064012	18.7982	0.128589	0.0888168	1.4478	0.147673	0.992505	PGCd VS GFDd	non-DE	CASP8	protein_coding
ENSG00000064042	8.5939	-0.090491	0.14006	-0.646086	0.518224	0.994069	PGCd VS GFDd	non-DE	LIMCH1	protein_coding
ENSG00000064102	7.32309	-0.0383081	0.144317	-0.265443	0.790668	0.995955	PGCd VS GFDd	non-DE	INTS13	protein_coding
ENSG00000064115	20.7219	0.0332843	0.0945224	0.352131	0.72474	0.994069	PGCd VS GFDd	non-DE	TM7SF3	protein_coding
ENSG00000064270	37.6233	-0.0291838	0.0836395	-0.348923	0.727147	0.994069	PGCd VS GFDd	non-DE	ATP2C2	protein_coding
ENSG00000064313	18.1309	0.0210551	0.088775	0.237173	0.812522	0.997904	PGCd VS GFDd	non-DE	TAF2	protein_coding
ENSG00000064393	78.1713	-0.0157887	0.0562647	-0.280614	0.779007	0.9957	PGCd VS GFDd	non-DE	HIPK2	protein_coding
ENSG00000064419	19.7613	-0.106791	0.091354	-1.16898	0.242412	0.992505	PGCd VS GFDd	non-DE	TNPO3	protein_coding
ENSG00000064490	12.2811	0.129666	0.111107	1.16704	0.243194	0.992505	PGCd VS GFDd	non-DE	RFXANK	protein_coding
ENSG00000064545	6.24995	-0.170028	0.152741	-1.11319	0.265629	0.992505	PGCd VS GFDd	non-DE	TMEM161A	protein_coding
ENSG00000064601	50.8342	0.0808065	0.0699485	1.15523	0.247997	0.992505	PGCd VS GFDd	non-DE	CTSA	protein_coding
ENSG00000064607	34.2324	-0.0709789	0.0748761	-0.947951	0.343154	0.994069	PGCd VS GFDd	non-DE	SUGP2	protein_coding
ENSG00000064651	165.156	-0.0948309	0.119782	-0.791695	0.428539	0.994069	PGCd VS GFDd	non-DE	SLC12A2	protein_coding
ENSG00000064652	13.2098	0.0397896	0.116358	0.341959	0.732382	0.994372	PGCd VS GFDd	non-DE	SNX24	protein_coding
ENSG00000064666	14.9385	0.160485	0.116442	1.37824	0.16813	0.992505	PGCd VS GFDd	non-DE	CNN2	protein_coding
ENSG00000064687	4.93112	0.129169	0.178235	0.724709	0.468631	0.994069	PGCd VS GFDd	non-DE	ABCA7	protein_coding
ENSG00000064703	5.65401	-0.0732845	0.154321	-0.474884	0.63487	0.994069	PGCd VS GFDd	non-DE	DDX20	protein_coding
ENSG00000064726	13.724	-0.106646	0.110785	-0.962643	0.335727	0.992505	PGCd VS GFDd	non-DE	BTBD1	protein_coding
ENSG00000064763	6.99376	-0.0427933	0.159496	-0.268303	0.788466	0.9957	PGCd VS GFDd	non-DE	FAR2	protein_coding
ENSG00000064787	25.516	0.0348284	0.106524	0.326952	0.743704	0.994926	PGCd VS GFDd	non-DE	BCAS1	protein_coding
ENSG00000064932	9.37141	0.0435475	0.137711	0.316223	0.751833	0.99502	PGCd VS GFDd	non-DE	SBNO2	protein_coding
ENSG00000064933	9.38964	0.0198785	0.140744	0.141239	0.887681	0.998142	PGCd VS GFDd	non-DE	PMS1	protein_coding
ENSG00000064961	21.4465	-0.094332	0.0896261	-1.05251	0.292567	0.992505	PGCd VS GFDd	non-DE	HMG20B	protein_coding
ENSG00000064995	13.0583	-0.0419962	0.102398	-0.410128	0.681712	0.994069	PGCd VS GFDd	non-DE	TAF11	protein_coding
ENSG00000064999	15.3199	-0.0941036	0.0928168	-1.01386	0.310648	0.992505	PGCd VS GFDd	non-DE	ANKS1A	protein_coding
ENSG00000065000	57.662	0.0728963	0.0562028	1.29702	0.194623	0.992505	PGCd VS GFDd	non-DE	AP3D1	protein_coding
ENSG00000065029	7.48265	0.140344	0.136494	1.02821	0.303853	0.992505	PGCd VS GFDd	non-DE	ZNF76	protein_coding
ENSG00000065054	8.48076	-0.113788	0.171443	-0.663709	0.506877	0.994069	PGCd VS GFDd	non-DE	NHERF2	protein_coding
ENSG00000065057	4.85938	0.000360048	0.171579	0.00209844	0.998326	0.999862	PGCd VS GFDd	non-DE	NTHL1	protein_coding
ENSG00000065060	8.41691	-0.00726698	0.135884	-0.0534794	0.95735	0.999712	PGCd VS GFDd	non-DE	BLTP3A	protein_coding
ENSG00000065135	33.1263	0.0126119	0.068762	0.183414	0.854473	0.998142	PGCd VS GFDd	non-DE	GNAI3	protein_coding
ENSG00000065150	20.0148	-0.126184	0.10133	-1.24528	0.213027	0.992505	PGCd VS GFDd	non-DE	IPO5	protein_coding
ENSG00000065154	302.573	-0.0541395	0.0722628	-0.749203	0.453735	0.994069	PGCd VS GFDd	non-DE	OAT	protein_coding
ENSG00000065183	7.77315	-0.0133587	0.142164	-0.0939672	0.925135	0.998873	PGCd VS GFDd	non-DE	WDR3	protein_coding
ENSG00000065243	81.8311	0.0834737	0.0557014	1.49859	0.13398	0.992505	PGCd VS GFDd	non-DE	PKN2	protein_coding
ENSG00000065268	14.1613	0.0561419	0.116443	0.48214	0.629706	0.994069	PGCd VS GFDd	non-DE	WDR18	protein_coding
ENSG00000065308	19.8234	0.0480852	0.0984113	0.488614	0.625115	0.994069	PGCd VS GFDd	non-DE	TRAM2	protein_coding
ENSG00000065325	5.56659	-0.248727	0.168877	-1.47283	0.140796	0.992505	PGCd VS GFDd	non-DE	GLP2R	protein_coding
ENSG00000065357	44.4515	0.123122	0.079308	1.55245	0.120555	0.992505	PGCd VS GFDd	non-DE	DGKA	protein_coding
ENSG00000065361	96.104	-0.100937	0.0592752	-1.70285	0.0885969	0.992505	PGCd VS GFDd	non-DE	ERBB3	protein_coding
ENSG00000065413	17.1945	0.052818	0.118605	0.445327	0.656084	0.994069	PGCd VS GFDd	non-DE	ANKRD44	protein_coding
ENSG00000065427	29.106	0.115074	0.080103	1.43658	0.150837	0.992505	PGCd VS GFDd	non-DE	KARS1	protein_coding
ENSG00000065457	5.8744	-0.298864	0.153364	-1.94872	0.0513294	0.992505	PGCd VS GFDd	non-DE	ADAT1	protein_coding
ENSG00000065485	7.44268	-0.0481327	0.150343	-0.320153	0.748852	0.994926	PGCd VS GFDd	non-DE	PDIA5	protein_coding
ENSG00000065491	6.88201	0.093871	0.147243	0.637524	0.523783	0.994069	PGCd VS GFDd	non-DE	TBC1D22B	protein_coding
ENSG00000065518	54.9269	0.0209227	0.0638709	0.327577	0.743231	0.994926	PGCd VS GFDd	non-DE	NDUFB4	protein_coding
ENSG00000065526	64.1429	-0.140125	0.0559378	-2.50502	0.0122444	0.981751	PGCd VS GFDd	non-DE	SPEN	protein_coding
ENSG00000065534	46.0507	-0.144142	0.142477	-1.01169	0.311687	0.992505	PGCd VS GFDd	non-DE	MYLK	protein_coding
ENSG00000065548	51.114	0.0560599	0.0557961	1.00473	0.315028	0.992505	PGCd VS GFDd	non-DE	ZC3H15	protein_coding
ENSG00000065559	12.9529	-0.0992898	0.111137	-0.893401	0.371642	0.994069	PGCd VS GFDd	non-DE	MAP2K4	protein_coding
ENSG00000065613	61.8654	-0.0887043	0.0552178	-1.60644	0.108177	0.992505	PGCd VS GFDd	non-DE	SLK	protein_coding
ENSG00000065615	10.5882	0.146925	0.125753	1.16836	0.242661	0.992505	PGCd VS GFDd	non-DE	CYB5R4	protein_coding
ENSG00000065618	18.1712	0.402812	0.168745	2.3871	0.0169818	0.981751	PGCd VS GFDd	non-DE	COL17A1	protein_coding
ENSG00000065621	9.58526	-0.0598703	0.122828	-0.487432	0.625952	0.994069	PGCd VS GFDd	non-DE	GSTO2	protein_coding
ENSG00000065717	6.56601	-0.00820544	0.168567	-0.0486775	0.961176	0.999814	PGCd VS GFDd	non-DE	TLE2	protein_coding
ENSG00000065809	23.1846	0.146896	0.0936162	1.56913	0.116618	0.992505	PGCd VS GFDd	non-DE	FAM107B	protein_coding
ENSG00000065833	22.8759	-0.00673242	0.115105	-0.0584895	0.953359	0.999712	PGCd VS GFDd	non-DE	ME1	protein_coding
ENSG00000065882	18.3905	-0.0922276	0.0950057	-0.970759	0.331668	0.992505	PGCd VS GFDd	non-DE	TBC1D1	protein_coding
ENSG00000065883	44.5134	0.0187373	0.0635985	0.294619	0.768285	0.9957	PGCd VS GFDd	non-DE	CDK13	protein_coding
ENSG00000065911	13.0867	0.0816676	0.124002	0.658602	0.510152	0.994069	PGCd VS GFDd	non-DE	MTHFD2	protein_coding
ENSG00000065970	5.49319	-0.188456	0.154981	-1.216	0.223987	0.992505	PGCd VS GFDd	non-DE	FOXJ2	protein_coding
ENSG00000065978	227.823	0.0419358	0.0522672	0.802335	0.422359	0.994069	PGCd VS GFDd	non-DE	YBX1	protein_coding
ENSG00000065989	5.61584	-0.131094	0.165688	-0.791206	0.428824	0.994069	PGCd VS GFDd	non-DE	PDE4A	protein_coding
ENSG00000066027	25.9279	-0.0564751	0.0761678	-0.741456	0.458417	0.994069	PGCd VS GFDd	non-DE	PPP2R5A	protein_coding
ENSG00000066044	18.774	0.174585	0.0898161	1.9438	0.0519194	0.992505	PGCd VS GFDd	non-DE	ELAVL1	protein_coding
ENSG00000066084	10.8431	-0.105254	0.111136	-0.947073	0.343602	0.994069	PGCd VS GFDd	non-DE	DIP2B	protein_coding
ENSG00000066117	19.3987	0.0665905	0.0882058	0.754945	0.450282	0.994069	PGCd VS GFDd	non-DE	SMARCD1	protein_coding
ENSG00000066135	29.1687	-0.00995816	0.0825837	-0.120583	0.904022	0.998142	PGCd VS GFDd	non-DE	KDM4A	protein_coding
ENSG00000066136	14.0403	0.0211723	0.108641	0.194883	0.845485	0.998142	PGCd VS GFDd	non-DE	NFYC	protein_coding
ENSG00000066248	24.4647	0.128969	0.0894239	1.44222	0.14924	0.992505	PGCd VS GFDd	non-DE	NGEF	protein_coding
ENSG00000066279	34.4179	0.132154	0.105487	1.25279	0.210282	0.992505	PGCd VS GFDd	non-DE	ASPM	protein_coding
ENSG00000066294	8.09169	-0.175395	0.177443	-0.988459	0.322928	0.992505	PGCd VS GFDd	non-DE	CD84	protein_coding
ENSG00000066322	22.8749	0.276216	0.0890002	3.10355	0.00191216	0.747914	PGCd VS GFDd	non-DE	ELOVL1	protein_coding
ENSG00000066379	10.9788	-0.0881544	0.113577	-0.776163	0.437653	0.994069	PGCd VS GFDd	non-DE	POLR1H	protein_coding
ENSG00000066422	14.5882	-0.0266122	0.101195	-0.262979	0.792567	0.996223	PGCd VS GFDd	non-DE	ZBTB11	protein_coding
ENSG00000066427	14.8871	-0.160881	0.0999575	-1.6095	0.107508	0.992505	PGCd VS GFDd	non-DE	ATXN3	protein_coding
ENSG00000066455	12.4604	-0.110448	0.111313	-0.992235	0.321083	0.992505	PGCd VS GFDd	non-DE	GOLGA5	protein_coding
ENSG00000066557	12.3058	-0.0805857	0.107849	-0.747206	0.454939	0.994069	PGCd VS GFDd	non-DE	LRRC40	protein_coding
ENSG00000066583	13.9104	0.0117311	0.105159	0.111555	0.911176	0.998142	PGCd VS GFDd	non-DE	ISOC1	protein_coding
ENSG00000066651	17.4309	0.05987	0.0964032	0.621038	0.534575	0.994069	PGCd VS GFDd	non-DE	TRMT11	protein_coding
ENSG00000066654	28.443	0.102772	0.0767856	1.33843	0.180758	0.992505	PGCd VS GFDd	non-DE	THUMPD1	protein_coding
ENSG00000066739	16.8365	0.00753949	0.0964583	0.0781632	0.937698	0.998873	PGCd VS GFDd	non-DE	ATG2B	protein_coding
ENSG00000066777	54.8464	-0.0721604	0.0579508	-1.2452	0.213058	0.992505	PGCd VS GFDd	non-DE	ARFGEF1	protein_coding
ENSG00000066855	8.15629	0.0103668	0.13376	0.0775032	0.938223	0.998873	PGCd VS GFDd	non-DE	MTFR1	protein_coding
ENSG00000066926	4.92289	0.0537065	0.161185	0.333198	0.738985	0.994372	PGCd VS GFDd	non-DE	FECH	protein_coding
ENSG00000066933	20.47	-0.232846	0.0981032	-2.37347	0.0176216	0.981751	PGCd VS GFDd	non-DE	MYO9A	protein_coding
ENSG00000067048	8.37362	-0.122603	1.02313	-0.119831	0.904617	0.998142	PGCd VS GFDd	non-DE	DDX3Y	protein_coding
ENSG00000067057	35.8887	0.101077	0.103622	0.975445	0.32934	0.992505	PGCd VS GFDd	non-DE	PFKP	protein_coding
ENSG00000067064	33.5929	0.0636329	0.117895	0.539743	0.589375	0.994069	PGCd VS GFDd	non-DE	IDI1	protein_coding
ENSG00000067066	59.2329	-0.00505616	0.0679555	-0.0744041	0.940689	0.998873	PGCd VS GFDd	non-DE	SP100	protein_coding
ENSG00000067082	93.1603	0.0487823	0.106859	0.456511	0.648022	0.994069	PGCd VS GFDd	non-DE	KLF6	protein_coding
ENSG00000067113	24.9032	-0.0668334	0.102825	-0.649975	0.515708	0.994069	PGCd VS GFDd	non-DE	PLPP1	protein_coding
ENSG00000067141	25.7834	-0.116042	0.0804133	-1.44306	0.149002	0.992505	PGCd VS GFDd	non-DE	NEO1	protein_coding
ENSG00000067167	77.9775	-0.0507277	0.0553515	-0.916466	0.359423	0.994069	PGCd VS GFDd	non-DE	TRAM1	protein_coding
ENSG00000067182	57.2828	0.0276533	0.0849782	0.325416	0.744866	0.994926	PGCd VS GFDd	non-DE	TNFRSF1A	protein_coding
ENSG00000067208	39.6504	0.0508347	0.0611112	0.83184	0.405499	0.994069	PGCd VS GFDd	non-DE	EVI5	protein_coding
ENSG00000067225	115.913	0.197159	0.0615099	3.20532	0.00134911	0.747914	PGCd VS GFDd	non-DE	PKM	protein_coding
ENSG00000067248	28.1378	0.0669132	0.0714142	0.936972	0.348773	0.994069	PGCd VS GFDd	non-DE	DHX29	protein_coding
ENSG00000067334	22.7274	-0.0205993	0.082416	-0.249944	0.802631	0.997245	PGCd VS GFDd	non-DE	DNTTIP2	protein_coding
ENSG00000067369	10.902	0.0494034	0.1316	0.375405	0.707359	0.994069	PGCd VS GFDd	non-DE	TP53BP1	protein_coding
ENSG00000067533	10.3156	0.0927386	0.125374	0.739695	0.459485	0.994069	PGCd VS GFDd	non-DE	RRP15	protein_coding
ENSG00000067560	114.464	0.0325426	0.0449369	0.724185	0.468952	0.994069	PGCd VS GFDd	non-DE	RHOA	protein_coding
ENSG00000067596	19.1687	0.0401209	0.089304	0.449262	0.653243	0.994069	PGCd VS GFDd	non-DE	DHX8	protein_coding
ENSG00000067606	28.0782	0.0606825	0.0789763	0.768364	0.442271	0.994069	PGCd VS GFDd	non-DE	PRKCZ	protein_coding
ENSG00000067704	42.3641	-0.0021346	0.0668626	-0.0319252	0.974532	0.999814	PGCd VS GFDd	non-DE	IARS2	protein_coding
ENSG00000067829	28.8129	0.125734	0.0734002	1.71299	0.0867139	0.992505	PGCd VS GFDd	non-DE	IDH3G	protein_coding
ENSG00000067836	11.2645	-0.0302587	0.11727	-0.258025	0.796387	0.997245	PGCd VS GFDd	non-DE	ROGDI	protein_coding
ENSG00000067900	75.2389	0.023462	0.0520017	0.451178	0.651861	0.994069	PGCd VS GFDd	non-DE	ROCK1	protein_coding
ENSG00000067955	7.51517	-0.0824199	0.153534	-0.536818	0.591393	0.994069	PGCd VS GFDd	non-DE	CBFB	protein_coding
ENSG00000067992	34.3777	-0.0894056	0.0863512	-1.03537	0.300495	0.992505	PGCd VS GFDd	non-DE	PDK3	protein_coding
ENSG00000068001	7.25432	-0.351699	0.142061	-2.47569	0.0132978	0.981751	PGCd VS GFDd	non-DE	HYAL2	protein_coding
ENSG00000068024	7.07813	0.0997579	0.13972	0.713984	0.475237	0.994069	PGCd VS GFDd	non-DE	HDAC4	protein_coding
ENSG00000068028	9.51002	0.172248	0.11866	1.45161	0.14661	0.992505	PGCd VS GFDd	non-DE	RASSF1	protein_coding
ENSG00000068078	13.9676	-0.0492646	0.116901	-0.42142	0.673448	0.994069	PGCd VS GFDd	non-DE	FGFR3	protein_coding
ENSG00000068079	16.7647	0.121352	0.132432	0.916333	0.359492	0.994069	PGCd VS GFDd	non-DE	IFI35	protein_coding
ENSG00000068120	26.5454	0.102689	0.0766815	1.33917	0.180516	0.992505	PGCd VS GFDd	non-DE	COASY	protein_coding
ENSG00000068137	6.64739	-0.128883	0.145767	-0.884177	0.3766	0.994069	PGCd VS GFDd	non-DE	PLEKHH3	protein_coding
ENSG00000068305	27.0698	-0.0404684	0.0799065	-0.506446	0.612543	0.994069	PGCd VS GFDd	non-DE	MEF2A	protein_coding
ENSG00000068308	21.676	0.0770848	0.084037	0.917272	0.359	0.994069	PGCd VS GFDd	non-DE	OTUD5	protein_coding
ENSG00000068323	9.38147	0.0744953	0.123069	0.605311	0.544972	0.994069	PGCd VS GFDd	non-DE	TFE3	protein_coding
ENSG00000068366	11.4648	0.00587655	0.131089	0.0448287	0.964244	0.999814	PGCd VS GFDd	non-DE	ACSL4	protein_coding
ENSG00000068383	13.4077	-0.0152997	0.109303	-0.139976	0.888679	0.998142	PGCd VS GFDd	non-DE	INPP5A	protein_coding
ENSG00000068394	6.49932	0.0344452	0.146676	0.234838	0.814334	0.997904	PGCd VS GFDd	non-DE	GPKOW	protein_coding
ENSG00000068400	22.1813	-0.079685	0.0844477	-0.943602	0.345373	0.994069	PGCd VS GFDd	non-DE	GRIPAP1	protein_coding
ENSG00000068489	11.3833	-0.0439584	0.149392	-0.294249	0.768568	0.9957	PGCd VS GFDd	non-DE	PRR11	protein_coding
ENSG00000068650	19.2634	-0.0243342	0.0913892	-0.266269	0.790032	0.9957	PGCd VS GFDd	non-DE	ATP11A	protein_coding
ENSG00000068654	9.19125	0.0432999	0.140907	0.307294	0.758619	0.9957	PGCd VS GFDd	non-DE	POLR1A	protein_coding
ENSG00000068697	68.8037	0.0274147	0.0526296	0.520898	0.602438	0.994069	PGCd VS GFDd	non-DE	LAPTM4A	protein_coding
ENSG00000068724	18.964	0.100893	0.0929125	1.08589	0.277526	0.992505	PGCd VS GFDd	non-DE	TTC7A	protein_coding
ENSG00000068745	36.4233	0.0879049	0.0753681	1.16634	0.243477	0.992505	PGCd VS GFDd	non-DE	IP6K2	protein_coding
ENSG00000068784	10.9244	-0.0525137	0.11824	-0.444126	0.656951	0.994069	PGCd VS GFDd	non-DE	SRBD1	protein_coding
ENSG00000068796	12.9563	0.0459769	0.108562	0.423506	0.671926	0.994069	PGCd VS GFDd	non-DE	KIF2A	protein_coding
ENSG00000068878	20.3928	0.155866	0.0933097	1.67042	0.094837	0.992505	PGCd VS GFDd	non-DE	PSME4	protein_coding
ENSG00000068903	16.071	-0.0771837	0.0997707	-0.77361	0.439161	0.994069	PGCd VS GFDd	non-DE	SIRT2	protein_coding
ENSG00000068912	51.7376	0.007646	0.0619128	0.123496	0.901714	0.998142	PGCd VS GFDd	non-DE	ERLEC1	protein_coding
ENSG00000069011	22.0712	-0.175031	0.0945783	-1.85064	0.0642208	0.992505	PGCd VS GFDd	non-DE	PITX1	protein_coding
ENSG00000069020	17.1673	-0.108186	0.0996915	-1.0852	0.277831	0.992505	PGCd VS GFDd	non-DE	MAST4	protein_coding
ENSG00000069122	6.65432	-0.0658819	0.138955	-0.474125	0.635411	0.994069	PGCd VS GFDd	non-DE	ADGRF5	protein_coding
ENSG00000069248	9.38131	0.207978	0.132246	1.57266	0.115798	0.992505	PGCd VS GFDd	non-DE	NUP133	protein_coding
ENSG00000069275	135.556	0.030849	0.0698578	0.441597	0.65878	0.994069	PGCd VS GFDd	non-DE	NUCKS1	protein_coding
ENSG00000069329	124.123	-0.0512195	0.0813098	-0.62993	0.52874	0.994069	PGCd VS GFDd	non-DE	VPS35	protein_coding
ENSG00000069345	36.7249	0.0258879	0.064522	0.401226	0.688254	0.994069	PGCd VS GFDd	non-DE	DNAJA2	protein_coding
ENSG00000069399	22.1827	-0.0868827	0.0962593	-0.90259	0.366744	0.994069	PGCd VS GFDd	non-DE	BCL3	protein_coding
ENSG00000069493	14.4689	0.104792	0.151028	0.693855	0.487773	0.994069	PGCd VS GFDd	non-DE	CLEC2D	protein_coding
ENSG00000069509	5.44299	0.0619213	0.171365	0.361342	0.717844	0.994069	PGCd VS GFDd	non-DE	FUNDC1	protein_coding
ENSG00000069535	33.328	0.00977319	0.0891713	0.1096	0.912727	0.998689	PGCd VS GFDd	non-DE	MAOB	protein_coding
ENSG00000069667	14.8603	0.0789783	0.119262	0.662224	0.507828	0.994069	PGCd VS GFDd	non-DE	RORA	protein_coding
ENSG00000069702	8.33657	-0.0942914	0.180685	-0.521855	0.601771	0.994069	PGCd VS GFDd	non-DE	TGFBR3	protein_coding
ENSG00000069849	68.6202	-0.0603107	0.074184	-0.812988	0.416225	0.994069	PGCd VS GFDd	non-DE	ATP1B3	protein_coding
ENSG00000069869	9.40114	-0.146288	0.124763	-1.17253	0.240985	0.992505	PGCd VS GFDd	non-DE	NEDD4	protein_coding
ENSG00000069956	31.9593	0.0194518	0.0871526	0.223192	0.823386	0.997904	PGCd VS GFDd	non-DE	MAPK6	protein_coding
ENSG00000069974	18.544	-0.0213939	0.0989078	-0.216302	0.828752	0.997904	PGCd VS GFDd	non-DE	RAB27A	protein_coding
ENSG00000069998	17.9306	-0.0537144	0.0965193	-0.556514	0.577859	0.994069	PGCd VS GFDd	non-DE	HDHD5	protein_coding
ENSG00000070010	16.7721	0.113897	0.0923644	1.23312	0.21753	0.992505	PGCd VS GFDd	non-DE	UFD1	protein_coding
ENSG00000070018	18.6493	-0.152881	0.0980216	-1.55967	0.118838	0.992505	PGCd VS GFDd	non-DE	LRP6	protein_coding
ENSG00000070019	50.1095	-0.0776616	0.0613061	-1.26678	0.205233	0.992505	PGCd VS GFDd	non-DE	GUCY2C	protein_coding
ENSG00000070031	16.5101	0.168635	0.159774	1.05546	0.291213	0.992505	PGCd VS GFDd	non-DE	SCT	protein_coding
ENSG00000070047	18.7963	0.11355	0.0861174	1.31854	0.187322	0.992505	PGCd VS GFDd	non-DE	PHRF1	protein_coding
ENSG00000070061	6.43925	-0.267256	0.147497	-1.81194	0.0699952	0.992505	PGCd VS GFDd	non-DE	ELP1	protein_coding
ENSG00000070081	32.4774	0.151778	0.12343	1.22967	0.218819	0.992505	PGCd VS GFDd	non-DE	NUCB2	protein_coding
ENSG00000070087	4.77725	-0.290427	0.18434	-1.57549	0.115143	0.992505	PGCd VS GFDd	non-DE	PFN2	protein_coding
ENSG00000070159	15.5243	0.140016	0.0990245	1.41395	0.157377	0.992505	PGCd VS GFDd	non-DE	PTPN3	protein_coding
ENSG00000070214	64.6053	-0.00619576	0.0523472	-0.118359	0.905783	0.998142	PGCd VS GFDd	non-DE	SLC44A1	protein_coding
ENSG00000070269	18.0242	-0.0447756	0.0924461	-0.484343	0.628143	0.994069	PGCd VS GFDd	non-DE	TMEM260	protein_coding
ENSG00000070366	12.126	0.104916	0.111021	0.94501	0.344654	0.994069	PGCd VS GFDd	non-DE	SMG6	protein_coding
ENSG00000070367	23.0229	0.0366422	0.0869014	0.421653	0.673278	0.994069	PGCd VS GFDd	non-DE	EXOC5	protein_coding
ENSG00000070413	18.0284	-0.0854664	0.0907088	-0.942207	0.346087	0.994069	PGCd VS GFDd	non-DE	DGCR2	protein_coding
ENSG00000070423	19.3785	0.0161003	0.0895304	0.179831	0.857285	0.998142	PGCd VS GFDd	non-DE	RNF126	protein_coding
ENSG00000070444	13.0424	-0.0934148	0.106878	-0.87403	0.382102	0.994069	PGCd VS GFDd	non-DE	MNT	protein_coding
ENSG00000070476	10.3917	-0.0597956	0.119946	-0.49852	0.618118	0.994069	PGCd VS GFDd	non-DE	ZXDC	protein_coding
ENSG00000070495	10.2829	-0.0641366	0.130119	-0.492905	0.622079	0.994069	PGCd VS GFDd	non-DE	JMJD6	protein_coding
ENSG00000070501	5.08645	-0.0650432	0.163141	-0.398692	0.69012	0.994069	PGCd VS GFDd	non-DE	POLB	protein_coding
ENSG00000070526	27.1018	-0.0292288	0.0992169	-0.294595	0.768303	0.9957	PGCd VS GFDd	non-DE	ST6GALNAC1	protein_coding
ENSG00000070540	5.61168	0.233788	0.199091	1.17427	0.240285	0.992505	PGCd VS GFDd	non-DE	WIPI1	protein_coding
ENSG00000070610	47.4942	0.0172088	0.0571962	0.300873	0.763512	0.9957	PGCd VS GFDd	non-DE	GBA2	protein_coding
ENSG00000070614	6.98146	-0.0145148	0.143854	-0.100899	0.91963	0.998873	PGCd VS GFDd	non-DE	NDST1	protein_coding
ENSG00000070669	4.83658	0.162091	0.198587	0.816218	0.414375	0.994069	PGCd VS GFDd	non-DE	ASNS	protein_coding
ENSG00000070718	6.26871	-0.0341579	0.151521	-0.225433	0.821642	0.997904	PGCd VS GFDd	non-DE	AP3M2	protein_coding
ENSG00000070756	481.388	-0.00907976	0.036809	-0.246673	0.805162	0.997245	PGCd VS GFDd	non-DE	PABPC1	protein_coding
ENSG00000070759	9.7802	-0.0565053	0.128308	-0.440389	0.659655	0.994069	PGCd VS GFDd	non-DE	TESK2	protein_coding
ENSG00000070761	6.67223	0.217625	0.156067	1.39443	0.163188	0.992505	PGCd VS GFDd	non-DE	CFAP20	protein_coding
ENSG00000070770	20.7609	0.00462191	0.0841172	0.054946	0.956181	0.999712	PGCd VS GFDd	non-DE	CSNK2A2	protein_coding
ENSG00000070778	6.58835	0.145681	0.154388	0.943601	0.345374	0.994069	PGCd VS GFDd	non-DE	PTPN21	protein_coding
ENSG00000070785	7.52746	-0.0650285	0.136179	-0.477524	0.632989	0.994069	PGCd VS GFDd	non-DE	EIF2B3	protein_coding
ENSG00000070814	16.0554	0.126321	0.112673	1.12114	0.262229	0.992505	PGCd VS GFDd	non-DE	TCOF1	protein_coding
ENSG00000070831	130.585	0.125594	0.0689638	1.82116	0.0685824	0.992505	PGCd VS GFDd	non-DE	CDC42	protein_coding
ENSG00000070882	15.7104	-0.0350536	0.0976813	-0.358857	0.719702	0.994069	PGCd VS GFDd	non-DE	OSBPL3	protein_coding
ENSG00000070950	12.5731	-0.0889961	0.110297	-0.806879	0.419736	0.994069	PGCd VS GFDd	non-DE	RAD18	protein_coding
ENSG00000070961	173.789	0.106737	0.0713368	1.49624	0.134592	0.992505	PGCd VS GFDd	non-DE	ATP2B1	protein_coding
ENSG00000071051	33.0801	-0.0584884	0.0783314	-0.746678	0.455258	0.994069	PGCd VS GFDd	non-DE	NCK2	protein_coding
ENSG00000071054	17.6052	0.16104	0.0975945	1.65009	0.0989246	0.992505	PGCd VS GFDd	non-DE	MAP4K4	protein_coding
ENSG00000071073	58.556	0.0459446	0.066191	0.694122	0.487606	0.994069	PGCd VS GFDd	non-DE	MGAT4A	protein_coding
ENSG00000071082	275.63	-0.0628	0.0615485	-1.02033	0.30757	0.992505	PGCd VS GFDd	non-DE	RPL31	protein_coding
ENSG00000071127	78.4653	0.0894043	0.0584841	1.52869	0.12634	0.992505	PGCd VS GFDd	non-DE	WDR1	protein_coding
ENSG00000071189	27.5212	-0.0707638	0.0736855	-0.960348	0.33688	0.992505	PGCd VS GFDd	non-DE	SNX13	protein_coding
ENSG00000071205	8.19246	-0.202648	0.152439	-1.32938	0.183724	0.992505	PGCd VS GFDd	non-DE	ARHGAP10	protein_coding
ENSG00000071242	7.68436	-0.0277533	0.148154	-0.187328	0.851404	0.998142	PGCd VS GFDd	non-DE	RPS6KA2	protein_coding
ENSG00000071243	15.6997	-0.0754474	0.0999034	-0.755204	0.450127	0.994069	PGCd VS GFDd	non-DE	ING3	protein_coding
ENSG00000071462	20.5274	0.0305581	0.0882519	0.34626	0.729148	0.994372	PGCd VS GFDd	non-DE	BUD23	protein_coding
ENSG00000071537	82.5372	0.0162445	0.0597336	0.271949	0.785661	0.9957	PGCd VS GFDd	non-DE	SEL1L	protein_coding
ENSG00000071553	23.8313	0.103524	0.0822792	1.2582	0.20832	0.992505	PGCd VS GFDd	non-DE	ATP6AP1	protein_coding
ENSG00000071564	19.0845	0.103536	0.100698	1.02818	0.303865	0.992505	PGCd VS GFDd	non-DE	TCF3	protein_coding
ENSG00000071575	9.89782	0.325519	0.129916	2.50561	0.012224	0.981751	PGCd VS GFDd	non-DE	TRIB2	protein_coding
ENSG00000071626	44.5395	0.0152995	0.0650232	0.235293	0.813981	0.997904	PGCd VS GFDd	non-DE	DAZAP1	protein_coding
ENSG00000071655	21.517	0.0770576	0.0804151	0.958247	0.337938	0.992505	PGCd VS GFDd	non-DE	MBD3	protein_coding
ENSG00000071794	11.0149	-0.199774	0.130035	-1.53631	0.124462	0.992505	PGCd VS GFDd	non-DE	HLTF	protein_coding
ENSG00000071859	24.0377	0.00485659	0.0829251	0.058566	0.953298	0.999712	PGCd VS GFDd	non-DE	FAM50A	protein_coding
ENSG00000071889	21.0754	0.135217	0.0846336	1.59768	0.110114	0.992505	PGCd VS GFDd	non-DE	FAM3A	protein_coding
ENSG00000071894	39.3836	-0.0312886	0.0983173	-0.318241	0.750302	0.994926	PGCd VS GFDd	non-DE	CPSF1	protein_coding
ENSG00000071967	108.029	0.0481515	0.0892939	0.539248	0.589716	0.994069	PGCd VS GFDd	non-DE	CYBRD1	protein_coding
ENSG00000071994	15.1332	-0.0654652	0.0954773	-0.685663	0.492926	0.994069	PGCd VS GFDd	non-DE	PDCD2	protein_coding
ENSG00000072042	19.8709	0.195674	0.106647	1.83479	0.066537	0.992505	PGCd VS GFDd	non-DE	RDH11	protein_coding
ENSG00000072062	15.8784	0.0282965	0.0978816	0.289089	0.772513	0.9957	PGCd VS GFDd	non-DE	PRKACA	protein_coding
ENSG00000072071	12.5208	-0.0978891	0.111323	-0.879329	0.379223	0.994069	PGCd VS GFDd	non-DE	ADGRL1	protein_coding
ENSG00000072110	28.0088	-0.054144	0.101283	-0.53458	0.592941	0.994069	PGCd VS GFDd	non-DE	ACTN1	protein_coding
ENSG00000072134	13.0807	-0.254135	0.110063	-2.30899	0.020944	0.981751	PGCd VS GFDd	non-DE	EPN2	protein_coding
ENSG00000072135	24.1881	-0.0610847	0.084757	-0.720705	0.471091	0.994069	PGCd VS GFDd	non-DE	PTPN18	protein_coding
ENSG00000072163	5.97682	0.186366	0.19541	0.953718	0.340226	0.992505	PGCd VS GFDd	non-DE	LIMS2	protein_coding
ENSG00000072201	9.97275	-0.0293963	0.119034	-0.246957	0.804942	0.997245	PGCd VS GFDd	non-DE	LNX1	protein_coding
ENSG00000072210	95.6403	0.0997417	0.0782747	1.27425	0.202574	0.992505	PGCd VS GFDd	non-DE	ALDH3A2	protein_coding
ENSG00000072274	41.5076	0.125104	0.119031	1.05102	0.293247	0.992505	PGCd VS GFDd	non-DE	TFRC	protein_coding
ENSG00000072310	33.7545	0.198967	0.0848753	2.34423	0.0190666	0.981751	PGCd VS GFDd	non-DE	SREBF1	protein_coding
ENSG00000072364	35.3738	0.0156462	0.072664	0.215323	0.829516	0.997904	PGCd VS GFDd	non-DE	AFF4	protein_coding
ENSG00000072401	8.92093	0.0953899	0.133439	0.71486	0.474696	0.994069	PGCd VS GFDd	non-DE	UBE2D1	protein_coding
ENSG00000072415	55.321	-0.149335	0.0715823	-2.0862	0.0369606	0.992505	PGCd VS GFDd	non-DE	PALS1	protein_coding
ENSG00000072422	7.073	-0.0739197	0.188445	-0.392261	0.694865	0.994069	PGCd VS GFDd	non-DE	RHOBTB1	protein_coding
ENSG00000072501	44.3952	0.0931415	0.0847995	1.09837	0.272042	0.992505	PGCd VS GFDd	non-DE	SMC1A	protein_coding
ENSG00000072506	19.3851	0.138706	0.0978597	1.4174	0.156367	0.992505	PGCd VS GFDd	non-DE	HSD17B10	protein_coding
ENSG00000072518	54.8002	0.0390243	0.0738894	0.528144	0.597399	0.994069	PGCd VS GFDd	non-DE	MARK2	protein_coding
ENSG00000072571	9.24704	0.0956562	0.164666	0.58091	0.561301	0.994069	PGCd VS GFDd	non-DE	HMMR	protein_coding
ENSG00000072609	10.6906	-0.0349442	0.111728	-0.31276	0.754463	0.99502	PGCd VS GFDd	non-DE	CHFR	protein_coding
ENSG00000072657	13.9008	-0.124467	0.134062	-0.928435	0.353182	0.994069	PGCd VS GFDd	non-DE	TRHDE	protein_coding
ENSG00000072682	21.2995	-0.0822084	0.0951624	-0.863874	0.387657	0.994069	PGCd VS GFDd	non-DE	P4HA2	protein_coding
ENSG00000072736	29.3569	-0.0194935	0.0785455	-0.248181	0.803994	0.997245	PGCd VS GFDd	non-DE	NFATC3	protein_coding
ENSG00000072756	8.09414	0.0765745	0.12865	0.595217	0.551699	0.994069	PGCd VS GFDd	non-DE	TRNT1	protein_coding
ENSG00000072778	339.868	0.0238403	0.0513022	0.464702	0.642145	0.994069	PGCd VS GFDd	non-DE	ACADVL	protein_coding
ENSG00000072786	8.14115	-0.0366595	0.134816	-0.271922	0.785682	0.9957	PGCd VS GFDd	non-DE	STK10	protein_coding
ENSG00000072803	15.2637	0.0565272	0.104808	0.539342	0.589651	0.994069	PGCd VS GFDd	non-DE	FBXW11	protein_coding
ENSG00000072818	10.2243	-0.0466479	0.15744	-0.29629	0.767009	0.9957	PGCd VS GFDd	non-DE	ACAP1	protein_coding
ENSG00000072849	16.0676	0.14882	0.10814	1.37617	0.168768	0.992505	PGCd VS GFDd	non-DE	DERL2	protein_coding
ENSG00000072864	7.13315	0.0259003	0.149249	0.173538	0.862229	0.998142	PGCd VS GFDd	non-DE	NDE1	protein_coding
ENSG00000072952	9.3386	-0.0858692	0.161763	-0.530834	0.595534	0.994069	PGCd VS GFDd	non-DE	IRAG1	protein_coding
ENSG00000072958	16.9465	0.0254314	0.107116	0.23742	0.812331	0.997904	PGCd VS GFDd	non-DE	AP1M1	protein_coding
ENSG00000073008	12.9542	0.123889	0.107367	1.15389	0.248545	0.992505	PGCd VS GFDd	non-DE	PVR	protein_coding
ENSG00000073050	7.24443	0.183454	0.150868	1.21599	0.223989	0.992505	PGCd VS GFDd	non-DE	XRCC1	protein_coding
ENSG00000073060	22.8396	-0.195659	0.125738	-1.55608	0.119689	0.992505	PGCd VS GFDd	non-DE	SCARB1	protein_coding
ENSG00000073111	6.78688	-0.00747177	0.170383	-0.0438528	0.965022	0.999814	PGCd VS GFDd	non-DE	MCM2	protein_coding
ENSG00000073169	15.2646	0.0450463	0.101628	0.443248	0.657586	0.994069	PGCd VS GFDd	non-DE	SELENOO	protein_coding
ENSG00000073331	10.1823	0.00963925	0.118068	0.0816412	0.934932	0.998873	PGCd VS GFDd	non-DE	ALPK1	protein_coding
ENSG00000073350	61.6201	0.0128104	0.0571241	0.224255	0.822559	0.997904	PGCd VS GFDd	non-DE	LLGL2	protein_coding
ENSG00000073417	19.2057	0.000797711	0.0890613	0.00895688	0.992854	0.999814	PGCd VS GFDd	non-DE	PDE8A	protein_coding
ENSG00000073578	133.645	0.0378877	0.0573049	0.66116	0.50851	0.994069	PGCd VS GFDd	non-DE	SDHA	protein_coding
ENSG00000073584	68.2515	0.0465823	0.0505446	0.921608	0.356733	0.994069	PGCd VS GFDd	non-DE	SMARCE1	protein_coding
ENSG00000073605	43.9224	0.0225516	0.0995223	0.226598	0.820736	0.997904	PGCd VS GFDd	non-DE	GSDMB	protein_coding
ENSG00000073614	66.4761	-0.0567853	0.0514422	-1.10387	0.269651	0.992505	PGCd VS GFDd	non-DE	KDM5A	protein_coding
ENSG00000073711	6.26895	0.119283	0.153798	0.775583	0.437995	0.994069	PGCd VS GFDd	non-DE	PPP2R3A	protein_coding
ENSG00000073712	7.55547	-0.260532	0.149029	-1.7482	0.0804289	0.992505	PGCd VS GFDd	non-DE	FERMT2	protein_coding
ENSG00000073792	32.2132	0.0480675	0.0677087	0.709916	0.477756	0.994069	PGCd VS GFDd	non-DE	IGF2BP2	protein_coding
ENSG00000073803	38.0099	-0.00683192	0.0619366	-0.110305	0.912167	0.99837	PGCd VS GFDd	non-DE	MAP3K13	protein_coding
ENSG00000073849	6.31493	0.14152	0.186582	0.758484	0.448161	0.994069	PGCd VS GFDd	non-DE	ST6GAL1	protein_coding
ENSG00000073910	5.68404	-0.119753	0.157029	-0.762618	0.445691	0.994069	PGCd VS GFDd	non-DE	FRY	protein_coding
ENSG00000073921	58.5824	0.0350892	0.0606119	0.578916	0.562646	0.994069	PGCd VS GFDd	non-DE	PICALM	protein_coding
ENSG00000073969	12.7244	-0.0848064	0.116111	-0.730392	0.465151	0.994069	PGCd VS GFDd	non-DE	NSF	protein_coding
ENSG00000074054	9.39473	-0.106587	0.127042	-0.838989	0.401476	0.994069	PGCd VS GFDd	non-DE	CLASP1	protein_coding
ENSG00000074071	41.9566	-0.0635692	0.0755056	-0.841914	0.399836	0.994069	PGCd VS GFDd	non-DE	MRPS34	protein_coding
ENSG00000074201	16.7849	-0.205914	0.0997824	-2.06363	0.0390529	0.992505	PGCd VS GFDd	non-DE	CLNS1A	protein_coding
ENSG00000074266	10.6053	-0.316061	0.116094	-2.72245	0.00647995	0.975274	PGCd VS GFDd	non-DE	EED	protein_coding
ENSG00000074276	162.945	-0.0470073	0.11024	-0.426408	0.669811	0.994069	PGCd VS GFDd	non-DE	CDHR2	protein_coding
ENSG00000074319	25.3715	0.00419747	0.0770392	0.0544848	0.956549	0.999712	PGCd VS GFDd	non-DE	TSG101	protein_coding
ENSG00000074356	33.5135	-0.0751554	0.0660847	-1.13726	0.25543	0.992505	PGCd VS GFDd	non-DE	NCBP3	protein_coding
ENSG00000074370	21.2393	0.0127799	0.110281	0.115885	0.907744	0.998142	PGCd VS GFDd	non-DE	ATP2A3	protein_coding
ENSG00000074416	47.3432	-0.065863	0.0944304	-0.697477	0.485504	0.994069	PGCd VS GFDd	non-DE	MGLL	protein_coding
ENSG00000074527	4.84481	-0.136042	0.189927	-0.716286	0.473815	0.994069	PGCd VS GFDd	non-DE	NTN4	protein_coding
ENSG00000074582	7.93717	-0.0670587	0.153142	-0.437886	0.661469	0.994069	PGCd VS GFDd	non-DE	BCS1L	protein_coding
ENSG00000074590	5.2202	-0.186279	0.172772	-1.07818	0.280954	0.992505	PGCd VS GFDd	non-DE	NUAK1	protein_coding
ENSG00000074603	31.1827	-0.128727	0.071156	-1.80908	0.070439	0.992505	PGCd VS GFDd	non-DE	DPP8	protein_coding
ENSG00000074657	5.1489	-0.23755	0.166645	-1.42549	0.154015	0.992505	PGCd VS GFDd	non-DE	ZNF532	protein_coding
ENSG00000074695	131.804	0.0740226	0.0595326	1.2434	0.213722	0.992505	PGCd VS GFDd	non-DE	LMAN1	protein_coding
ENSG00000074696	31.1035	-0.0826448	0.083151	-0.993912	0.320266	0.992505	PGCd VS GFDd	non-DE	HACD3	protein_coding
ENSG00000074755	45.9666	0.0566317	0.070475	0.803571	0.421645	0.994069	PGCd VS GFDd	non-DE	ZZEF1	protein_coding
ENSG00000074800	198.546	0.0611341	0.0658808	0.92795	0.353434	0.994069	PGCd VS GFDd	non-DE	ENO1	protein_coding
ENSG00000074842	36.3236	0.133873	0.0846053	1.58232	0.113575	0.992505	PGCd VS GFDd	non-DE	MYDGF	protein_coding
ENSG00000074935	6.84799	0.0607723	0.14614	0.415851	0.677519	0.994069	PGCd VS GFDd	non-DE	TUBE1	protein_coding
ENSG00000074964	9.84852	-0.0845069	0.146523	-0.576749	0.564109	0.994069	PGCd VS GFDd	non-DE	ARHGEF10L	protein_coding
ENSG00000075089	14.2814	0.0759046	0.106845	0.710421	0.477443	0.994069	PGCd VS GFDd	non-DE	ACTR6	protein_coding
ENSG00000075142	67.0635	0.0544855	0.0597916	0.911255	0.362161	0.994069	PGCd VS GFDd	non-DE	SRI	protein_coding
ENSG00000075151	56.1708	0.104266	0.0621316	1.67815	0.0933184	0.992505	PGCd VS GFDd	non-DE	EIF4G3	protein_coding
ENSG00000075188	5.60998	0.0725635	0.162745	0.445872	0.65569	0.994069	PGCd VS GFDd	non-DE	NUP37	protein_coding
ENSG00000075218	8.94928	0.0515199	0.18159	0.283715	0.776629	0.9957	PGCd VS GFDd	non-DE	GTSE1	protein_coding
ENSG00000075223	7.8534	-0.110456	0.155269	-0.711384	0.476846	0.994069	PGCd VS GFDd	non-DE	SEMA3C	protein_coding
ENSG00000075234	43.813	0.132604	0.0767568	1.72758	0.0840629	0.992505	PGCd VS GFDd	non-DE	TTC38	protein_coding
ENSG00000075239	73.8448	-0.0964985	0.106317	-0.907645	0.364066	0.994069	PGCd VS GFDd	non-DE	ACAT1	protein_coding
ENSG00000075240	19.007	0.0825799	0.0899711	0.91785	0.358698	0.994069	PGCd VS GFDd	non-DE	GRAMD4	protein_coding
ENSG00000075292	61.7962	-0.00537802	0.0540197	-0.0995566	0.920696	0.998873	PGCd VS GFDd	non-DE	ZNF638	protein_coding
ENSG00000075303	5.14988	-0.071232	0.158331	-0.449893	0.652788	0.994069	PGCd VS GFDd	non-DE	SLC25A40	protein_coding
ENSG00000075336	10.9821	0.0348086	0.123672	0.281459	0.778359	0.9957	PGCd VS GFDd	non-DE	TIMM21	protein_coding
ENSG00000075391	12.8486	-0.155243	0.106289	-1.46057	0.144133	0.992505	PGCd VS GFDd	non-DE	RASAL2	protein_coding
ENSG00000075399	8.47984	0.106469	0.13088	0.813484	0.415941	0.994069	PGCd VS GFDd	non-DE	VPS9D1	protein_coding
ENSG00000075407	28.3956	-0.0120566	0.0812122	-0.148458	0.881982	0.998142	PGCd VS GFDd	non-DE	ZNF37A	protein_coding
ENSG00000075413	31.4938	0.0235366	0.0704387	0.334143	0.738271	0.994372	PGCd VS GFDd	non-DE	MARK3	protein_coding
ENSG00000075415	208.61	0.0617429	0.0454929	1.3572	0.174719	0.992505	PGCd VS GFDd	non-DE	SLC25A3	protein_coding
ENSG00000075420	46.4609	-0.0290485	0.0780894	-0.371991	0.7099	0.994069	PGCd VS GFDd	non-DE	FNDC3B	protein_coding
ENSG00000075426	33.984	0.0739527	0.0969583	0.762727	0.445626	0.994069	PGCd VS GFDd	non-DE	FOSL2	protein_coding
ENSG00000075539	59.626	-0.00895066	0.052126	-0.171712	0.863664	0.998142	PGCd VS GFDd	non-DE	FRYL	protein_coding
ENSG00000075568	39.1812	-0.0356627	0.0622571	-0.572829	0.56676	0.994069	PGCd VS GFDd	non-DE	TMEM131	protein_coding
ENSG00000075624	1532.42	0.298464	0.087023	3.42972	0.000604205	0.697033	PGCd VS GFDd	non-DE	ACTB	protein_coding
ENSG00000075643	13.4914	-0.0142875	0.102411	-0.139512	0.889046	0.998142	PGCd VS GFDd	non-DE	MOCOS	protein_coding
ENSG00000075651	37.3734	0.105254	0.0757397	1.38968	0.164625	0.992505	PGCd VS GFDd	non-DE	PLD1	protein_coding
ENSG00000075711	41.1397	0.0109554	0.0610067	0.179578	0.857484	0.998142	PGCd VS GFDd	non-DE	DLG1	protein_coding
ENSG00000075785	55.1382	-0.0519797	0.0546371	-0.951364	0.34142	0.992826	PGCd VS GFDd	non-DE	RAB7A	protein_coding
ENSG00000075790	18.2246	0.0513523	0.0891449	0.576054	0.564579	0.994069	PGCd VS GFDd	non-DE	BCAP29	protein_coding
ENSG00000075856	19.1061	-0.0828704	0.0931187	-0.889943	0.373496	0.994069	PGCd VS GFDd	non-DE	SART3	protein_coding
ENSG00000075914	5.91868	0.0264925	0.157946	0.167732	0.866794	0.998142	PGCd VS GFDd	non-DE	EXOSC7	protein_coding
ENSG00000075945	16.3113	-0.134024	0.104504	-1.28247	0.199677	0.992505	PGCd VS GFDd	non-DE	KIFAP3	protein_coding
ENSG00000075975	6.83417	0.115847	0.154057	0.751973	0.452067	0.994069	PGCd VS GFDd	non-DE	MKRN2	protein_coding
ENSG00000076003	17.5524	-0.065711	0.103042	-0.637713	0.52366	0.994069	PGCd VS GFDd	non-DE	MCM6	protein_coding
ENSG00000076043	12.2364	-0.00971548	0.119542	-0.0812724	0.935225	0.998873	PGCd VS GFDd	non-DE	REXO2	protein_coding
ENSG00000076053	12.5426	-0.0117759	0.104	-0.11323	0.909848	0.998142	PGCd VS GFDd	non-DE	RBM7	protein_coding
ENSG00000076067	6.15025	-0.0911769	0.156119	-0.584023	0.559205	0.994069	PGCd VS GFDd	non-DE	RBMS2	protein_coding
ENSG00000076108	67.2721	-0.029018	0.0500277	-0.580038	0.561889	0.994069	PGCd VS GFDd	non-DE	BAZ2A	protein_coding
ENSG00000076201	10.2888	0.137507	0.114585	1.20004	0.230124	0.992505	PGCd VS GFDd	non-DE	PTPN23	protein_coding
ENSG00000076242	6.18953	-0.0512963	0.159707	-0.321191	0.748066	0.994926	PGCd VS GFDd	non-DE	MLH1	protein_coding
ENSG00000076248	9.8308	0.119583	0.141702	0.843904	0.398723	0.994069	PGCd VS GFDd	non-DE	UNG	protein_coding
ENSG00000076258	5.41706	0.0129714	0.184501	0.0703052	0.943951	0.998873	PGCd VS GFDd	non-DE	FMO4	protein_coding
ENSG00000076321	12.9146	-0.0964158	0.107678	-0.895409	0.370568	0.994069	PGCd VS GFDd	non-DE	KLHL20	protein_coding
ENSG00000076351	120.526	0.0361321	0.134395	0.26885	0.788045	0.9957	PGCd VS GFDd	non-DE	SLC46A1	protein_coding
ENSG00000076356	25.4936	0.0147561	0.07724	0.191042	0.848492	0.998142	PGCd VS GFDd	non-DE	PLXNA2	protein_coding
ENSG00000076382	5.46763	-0.124088	0.195112	-0.635981	0.524789	0.994069	PGCd VS GFDd	non-DE	SPAG5	protein_coding
ENSG00000076513	14.704	0.0373238	0.0973665	0.383333	0.701473	0.994069	PGCd VS GFDd	non-DE	ANKRD13A	protein_coding
ENSG00000076554	86.9234	-0.0392373	0.0565365	-0.694017	0.487672	0.994069	PGCd VS GFDd	non-DE	TPD52	protein_coding
ENSG00000076555	17.2059	-0.113126	0.102266	-1.1062	0.268641	0.992505	PGCd VS GFDd	non-DE	ACACB	protein_coding
ENSG00000076604	24.2744	0.112079	0.0840614	1.3333	0.182434	0.992505	PGCd VS GFDd	non-DE	TRAF4	protein_coding
ENSG00000076641	44.3023	-0.08801	0.0874029	-1.00695	0.313961	0.992505	PGCd VS GFDd	non-DE	PAG1	protein_coding
ENSG00000076650	9.63107	0.15679	0.120892	1.29695	0.194648	0.992505	PGCd VS GFDd	non-DE	GPATCH1	protein_coding
ENSG00000076662	14.6121	0.00988923	0.106354	0.0929841	0.925916	0.998873	PGCd VS GFDd	non-DE	ICAM3	protein_coding
ENSG00000076685	12.1115	-0.0198522	0.107709	-0.184312	0.853768	0.998142	PGCd VS GFDd	non-DE	NT5C2	protein_coding
ENSG00000076706	12.4842	-0.136472	0.14542	-0.938467	0.348005	0.994069	PGCd VS GFDd	non-DE	MCAM	protein_coding
ENSG00000076770	17.1481	0.0962597	0.0973728	0.988569	0.322874	0.992505	PGCd VS GFDd	non-DE	MBNL3	protein_coding
ENSG00000076826	17.6784	-0.0476543	0.092104	-0.517396	0.604879	0.994069	PGCd VS GFDd	non-DE	CAMSAP3	protein_coding
ENSG00000076864	7.36555	0.0698883	0.149128	0.468648	0.639321	0.994069	PGCd VS GFDd	non-DE	RAP1GAP	protein_coding
ENSG00000076924	5.34802	-0.18762	0.166657	-1.12579	0.260255	0.992505	PGCd VS GFDd	non-DE	XAB2	protein_coding
ENSG00000076928	24.2151	0.0148602	0.10035	0.148084	0.882277	0.998142	PGCd VS GFDd	non-DE	ARHGEF1	protein_coding
ENSG00000076944	35.5371	0.0588082	0.0764572	0.769165	0.441795	0.994069	PGCd VS GFDd	non-DE	STXBP2	protein_coding
ENSG00000076984	27.9794	0.0370298	0.0753921	0.491162	0.623312	0.994069	PGCd VS GFDd	non-DE	MAP2K7	protein_coding
ENSG00000077044	34.5023	0.0540524	0.0753618	0.717238	0.473227	0.994069	PGCd VS GFDd	non-DE	DGKD	protein_coding
ENSG00000077097	43.4175	-0.0379025	0.0627266	-0.604248	0.545678	0.994069	PGCd VS GFDd	non-DE	TOP2B	protein_coding
ENSG00000077147	172.315	0.0330156	0.0471034	0.700917	0.483355	0.994069	PGCd VS GFDd	non-DE	TM9SF3	protein_coding
ENSG00000077150	8.11217	-0.016709	0.144493	-0.115639	0.907939	0.998142	PGCd VS GFDd	non-DE	NFKB2	protein_coding
ENSG00000077157	30.6591	-0.11155	0.0808065	-1.38046	0.167446	0.992505	PGCd VS GFDd	non-DE	PPP1R12B	protein_coding
ENSG00000077232	33.7231	-0.0254003	0.110114	-0.230674	0.817568	0.997904	PGCd VS GFDd	non-DE	DNAJC10	protein_coding
ENSG00000077235	21.0253	-0.091484	0.0849066	-1.07747	0.281272	0.992505	PGCd VS GFDd	non-DE	GTF3C1	protein_coding
ENSG00000077238	12.2166	0.0337103	0.109044	0.309143	0.757213	0.995339	PGCd VS GFDd	non-DE	IL4R	protein_coding
ENSG00000077254	39.5224	0.0348449	0.06195	0.562469	0.573796	0.994069	PGCd VS GFDd	non-DE	USP33	protein_coding
ENSG00000077312	16.0024	0.0814681	0.0999141	0.815382	0.414854	0.994069	PGCd VS GFDd	non-DE	SNRPA	protein_coding
ENSG00000077380	58.3598	0.186069	0.0547336	3.39953	0.000675011	0.697033	PGCd VS GFDd	non-DE	DYNC1I2	protein_coding
ENSG00000077420	8.15111	-0.0752911	0.156153	-0.482164	0.62969	0.994069	PGCd VS GFDd	non-DE	APBB1IP	protein_coding
ENSG00000077454	14.843	-0.0758146	0.0996018	-0.761177	0.446552	0.994069	PGCd VS GFDd	non-DE	LRCH4	protein_coding
ENSG00000077458	14.0379	-0.0298697	0.101691	-0.29373	0.768964	0.9957	PGCd VS GFDd	non-DE	FAM76B	protein_coding
ENSG00000077463	8.61925	0.34021	0.131342	2.59025	0.00959053	0.981751	PGCd VS GFDd	non-DE	SIRT6	protein_coding
ENSG00000077514	17.7087	-0.0174977	0.105604	-0.165691	0.8684	0.998142	PGCd VS GFDd	non-DE	POLD3	protein_coding
ENSG00000077549	101.174	0.0224797	0.04891	0.459614	0.645793	0.994069	PGCd VS GFDd	non-DE	CAPZB	protein_coding
ENSG00000077684	18.7997	-0.115092	0.0909066	-1.26604	0.205498	0.992505	PGCd VS GFDd	non-DE	JADE1	protein_coding
ENSG00000077713	6.18722	0.199903	0.155811	1.28298	0.199497	0.992505	PGCd VS GFDd	non-DE	SLC25A43	protein_coding
ENSG00000077721	20.5858	0.00893621	0.0892527	0.100123	0.920247	0.998873	PGCd VS GFDd	non-DE	UBE2A	protein_coding
ENSG00000077782	7.79459	-0.0785067	0.178675	-0.439382	0.660384	0.994069	PGCd VS GFDd	non-DE	FGFR1	protein_coding
ENSG00000077942	17.7526	-0.171951	0.176759	-0.972796	0.330655	0.992505	PGCd VS GFDd	non-DE	FBLN1	protein_coding
ENSG00000077943	9.05274	-0.0751859	0.157734	-0.476664	0.633602	0.994069	PGCd VS GFDd	non-DE	ITGA8	protein_coding
ENSG00000078043	19.5716	-0.00237763	0.0922366	-0.0257775	0.979435	0.999814	PGCd VS GFDd	non-DE	PIAS2	protein_coding
ENSG00000078061	15.6466	-0.107814	0.104365	-1.03305	0.301581	0.992505	PGCd VS GFDd	non-DE	ARAF	protein_coding
ENSG00000078070	7.88007	-0.151315	0.133323	-1.13494	0.256399	0.992505	PGCd VS GFDd	non-DE	MCCC1	protein_coding
ENSG00000078124	19.3083	0.130251	0.090869	1.43339	0.151745	0.992505	PGCd VS GFDd	non-DE	ACER3	protein_coding
ENSG00000078140	60.8031	-0.0926449	0.0542188	-1.70872	0.0875022	0.992505	PGCd VS GFDd	non-DE	UBE2K	protein_coding
ENSG00000078142	14.147	-0.130287	0.112194	-1.16126	0.245535	0.992505	PGCd VS GFDd	non-DE	PIK3C3	protein_coding
ENSG00000078177	24.5593	-0.0592937	0.0900803	-0.658232	0.510389	0.994069	PGCd VS GFDd	non-DE	N4BP2	protein_coding
ENSG00000078246	6.19538	-0.154892	0.158896	-0.974806	0.329656	0.992505	PGCd VS GFDd	non-DE	TULP3	protein_coding
ENSG00000078269	20.3177	0.0331243	0.0857256	0.3864	0.699201	0.994069	PGCd VS GFDd	non-DE	SYNJ2	protein_coding
ENSG00000078304	46.7554	0.0745847	0.0599704	1.24369	0.213613	0.992505	PGCd VS GFDd	non-DE	PPP2R5C	protein_coding
ENSG00000078369	108.762	0.0755209	0.0506081	1.49227	0.135629	0.992505	PGCd VS GFDd	non-DE	GNB1	protein_coding
ENSG00000078401	9.29011	0.103627	0.196431	0.527549	0.597813	0.994069	PGCd VS GFDd	non-DE	EDN1	protein_coding
ENSG00000078403	26.4385	0.083216	0.0801025	1.03887	0.298866	0.992505	PGCd VS GFDd	non-DE	MLLT10	protein_coding
ENSG00000078596	7.45534	-0.229126	0.172593	-1.32755	0.184325	0.992505	PGCd VS GFDd	non-DE	ITM2A	protein_coding
ENSG00000078618	37.7624	-0.0423483	0.0649016	-0.6525	0.514079	0.994069	PGCd VS GFDd	non-DE	NRDC	protein_coding
ENSG00000078668	29.7153	0.0558803	0.0784533	0.712275	0.476294	0.994069	PGCd VS GFDd	non-DE	VDAC3	protein_coding
ENSG00000078674	88.1724	-0.0297681	0.0605217	-0.491858	0.62282	0.994069	PGCd VS GFDd	non-DE	PCM1	protein_coding
ENSG00000078687	17.1744	0.13136	0.104584	1.25603	0.209106	0.992505	PGCd VS GFDd	non-DE	TNRC6C	protein_coding
ENSG00000078699	16.6	-0.0794551	0.100206	-0.792917	0.427826	0.994069	PGCd VS GFDd	non-DE	CBFA2T2	protein_coding
ENSG00000078747	32.2329	0.151573	0.0739279	2.05028	0.040337	0.992505	PGCd VS GFDd	non-DE	ITCH	protein_coding
ENSG00000078804	15.9054	0.0989667	0.143944	0.687534	0.491747	0.994069	PGCd VS GFDd	non-DE	TP53INP2	protein_coding
ENSG00000078808	69.8413	0.0504037	0.0533243	0.945229	0.344542	0.994069	PGCd VS GFDd	non-DE	SDF4	protein_coding
ENSG00000078902	19.2233	-0.201338	0.0918312	-2.19248	0.0283452	0.981751	PGCd VS GFDd	non-DE	TOLLIP	protein_coding
ENSG00000078967	5.01516	-0.0506329	0.166699	-0.303739	0.761327	0.9957	PGCd VS GFDd	non-DE	UBE2D4	protein_coding
ENSG00000079102	6.15531	-0.276925	0.155135	-1.78506	0.0742523	0.992505	PGCd VS GFDd	non-DE	RUNX1T1	protein_coding
ENSG00000079112	164.439	0.10848	0.0619883	1.75	0.0801175	0.992505	PGCd VS GFDd	non-DE	CDH17	protein_coding
ENSG00000079134	11.2254	0.0720381	0.125326	0.574806	0.565423	0.994069	PGCd VS GFDd	non-DE	THOC1	protein_coding
ENSG00000079246	84.4185	-0.0674376	0.0527319	-1.27888	0.200941	0.992505	PGCd VS GFDd	non-DE	XRCC5	protein_coding
ENSG00000079257	6.77088	-0.0584219	0.151277	-0.386192	0.699354	0.994069	PGCd VS GFDd	non-DE	LXN	protein_coding
ENSG00000079263	5.64603	-0.0088422	0.1895	-0.0466607	0.962784	0.999814	PGCd VS GFDd	non-DE	SP140	protein_coding
ENSG00000079277	18.0121	0.11926	0.0951723	1.2531	0.21017	0.992505	PGCd VS GFDd	non-DE	MKNK1	protein_coding
ENSG00000079308	16.7314	-0.143456	0.154731	-0.927132	0.353858	0.994069	PGCd VS GFDd	non-DE	TNS1	protein_coding
ENSG00000079313	13.138	-0.0291053	0.103306	-0.281739	0.778144	0.9957	PGCd VS GFDd	non-DE	REXO1	protein_coding
ENSG00000079332	31.9005	0.0428224	0.0812908	0.52678	0.598346	0.994069	PGCd VS GFDd	non-DE	SAR1A	protein_coding
ENSG00000079335	14.4205	-0.116177	0.124671	-0.931869	0.351404	0.994069	PGCd VS GFDd	non-DE	CDC14A	protein_coding
ENSG00000079385	38.9495	0.0157839	0.0976851	0.16158	0.871637	0.998142	PGCd VS GFDd	non-DE	CEACAM1	protein_coding
ENSG00000079387	6.43571	0.137475	0.158758	0.865945	0.38652	0.994069	PGCd VS GFDd	non-DE	SENP1	protein_coding
ENSG00000079432	9.54664	0.0541801	0.126029	0.429902	0.667267	0.994069	PGCd VS GFDd	non-DE	CIC	protein_coding
ENSG00000079459	34.3499	0.0197691	0.091121	0.216954	0.828244	0.997904	PGCd VS GFDd	non-DE	FDFT1	protein_coding
ENSG00000079462	5.99012	-0.124927	0.163663	-0.763322	0.445271	0.994069	PGCd VS GFDd	non-DE	PAFAH1B3	protein_coding
ENSG00000079616	13.4086	0.0127618	0.117771	0.108361	0.913709	0.998873	PGCd VS GFDd	non-DE	KIF22	protein_coding
ENSG00000079691	46.2261	0.165995	0.073453	2.25989	0.0238283	0.981751	PGCd VS GFDd	non-DE	CARMIL1	protein_coding
ENSG00000079739	32.9286	-0.0395476	0.0686268	-0.576271	0.564432	0.994069	PGCd VS GFDd	non-DE	PGM1	protein_coding
ENSG00000079785	43.6901	-0.0713057	0.0611101	-1.16684	0.243275	0.992505	PGCd VS GFDd	non-DE	DDX1	protein_coding
ENSG00000079805	54.2566	0.181918	0.0552917	3.29015	0.00100135	0.697033	PGCd VS GFDd	non-DE	DNM2	protein_coding
ENSG00000079819	22.7972	-0.0246566	0.0977412	-0.252264	0.800837	0.997245	PGCd VS GFDd	non-DE	EPB41L2	protein_coding
ENSG00000079950	40.0586	-0.0371689	0.0735001	-0.505698	0.613068	0.994069	PGCd VS GFDd	non-DE	STX7	protein_coding
ENSG00000079974	6.7414	0.055942	0.161667	0.346033	0.729318	0.994372	PGCd VS GFDd	non-DE	RABL2B	protein_coding
ENSG00000079999	16.5543	0.0177693	0.095558	0.185954	0.852481	0.998142	PGCd VS GFDd	non-DE	KEAP1	protein_coding
ENSG00000080031	43.7129	0.0173848	0.0951802	0.182651	0.855072	0.998142	PGCd VS GFDd	non-DE	PTPRH	protein_coding
ENSG00000080189	14.4283	0.038395	0.10198	0.376495	0.706549	0.994069	PGCd VS GFDd	non-DE	SLC35C2	protein_coding
ENSG00000080200	21.2701	0.0159927	0.107111	0.14931	0.881309	0.998142	PGCd VS GFDd	non-DE	CRYBG3	protein_coding
ENSG00000080293	18.0389	-0.00580617	0.139297	-0.041682	0.966752	0.999814	PGCd VS GFDd	non-DE	SCTR	protein_coding
ENSG00000080298	7.69338	-0.231284	0.157607	-1.46747	0.142248	0.992505	PGCd VS GFDd	non-DE	RFX3	protein_coding
ENSG00000080345	52.0009	-0.0536797	0.0632096	-0.849234	0.395751	0.994069	PGCd VS GFDd	non-DE	RIF1	protein_coding
ENSG00000080371	26.6323	0.0175686	0.080974	0.216967	0.828234	0.997904	PGCd VS GFDd	non-DE	RAB21	protein_coding
ENSG00000080493	128.918	0.00774791	0.0869267	0.0891315	0.928977	0.998873	PGCd VS GFDd	non-DE	SLC4A4	protein_coding
ENSG00000080503	33.197	-0.108048	0.0768808	-1.4054	0.159903	0.992505	PGCd VS GFDd	non-DE	SMARCA2	protein_coding
ENSG00000080546	8.85579	-0.0799346	0.13544	-0.590185	0.555066	0.994069	PGCd VS GFDd	non-DE	SESN1	protein_coding
ENSG00000080608	19.0908	-0.0373429	0.0985315	-0.378995	0.704692	0.994069	PGCd VS GFDd	non-DE	PUM3	protein_coding
ENSG00000080802	21.497	0.0278854	0.0870523	0.320329	0.748719	0.994926	PGCd VS GFDd	non-DE	CNOT4	protein_coding
ENSG00000080815	29.8531	0.104405	0.0787171	1.32633	0.184731	0.992505	PGCd VS GFDd	non-DE	PSEN1	protein_coding
ENSG00000080819	11.0521	-0.0915986	0.111592	-0.820835	0.41174	0.994069	PGCd VS GFDd	non-DE	CPOX	protein_coding
ENSG00000080822	19.5489	0.111994	0.093689	1.19538	0.23194	0.992505	PGCd VS GFDd	non-DE	CLDND1	protein_coding
ENSG00000080824	445.73	0.0509055	0.067213	0.757377	0.448824	0.994069	PGCd VS GFDd	non-DE	HSP90AA1	protein_coding
ENSG00000080839	5.87074	0.0409455	0.159626	0.25651	0.797557	0.997245	PGCd VS GFDd	non-DE	RBL1	protein_coding
ENSG00000080845	22.1572	0.0996361	0.0946754	1.0524	0.292617	0.992505	PGCd VS GFDd	non-DE	DLGAP4	protein_coding
ENSG00000080986	6.29151	0.125687	0.173049	0.72631	0.467649	0.994069	PGCd VS GFDd	non-DE	NDC80	protein_coding
ENSG00000081014	6.09601	0.1077	0.155292	0.693528	0.487978	0.994069	PGCd VS GFDd	non-DE	AP4E1	protein_coding
ENSG00000081019	22.4363	-0.0709494	0.0829766	-0.855054	0.392521	0.994069	PGCd VS GFDd	non-DE	RSBN1	protein_coding
ENSG00000081026	34.2001	0.00186966	0.0729716	0.0256218	0.979559	0.999814	PGCd VS GFDd	non-DE	MAGI3	protein_coding
ENSG00000081059	14.7678	-0.0285559	0.112907	-0.252916	0.800333	0.997245	PGCd VS GFDd	non-DE	TCF7	protein_coding
ENSG00000081087	7.71615	-0.100846	0.140158	-0.719519	0.471821	0.994069	PGCd VS GFDd	non-DE	OSTM1	protein_coding
ENSG00000081154	32.5968	-0.00415515	0.0771829	-0.0538351	0.957067	0.999712	PGCd VS GFDd	non-DE	PCNP	protein_coding
ENSG00000081177	5.63437	-0.138596	0.163925	-0.845481	0.397842	0.994069	PGCd VS GFDd	non-DE	EXD2	protein_coding
ENSG00000081189	23.9275	-0.141556	0.113353	-1.24881	0.211736	0.992505	PGCd VS GFDd	non-DE	MEF2C	protein_coding
ENSG00000081237	49.2411	0.18365	0.118849	1.54523	0.12229	0.992505	PGCd VS GFDd	non-DE	PTPRC	protein_coding
ENSG00000081307	24.5663	-0.0459146	0.0811626	-0.565711	0.57159	0.994069	PGCd VS GFDd	non-DE	UBA5	protein_coding
ENSG00000081320	51.0417	0.0371764	0.0864511	0.430029	0.667175	0.994069	PGCd VS GFDd	non-DE	STK17B	protein_coding
ENSG00000081377	21.2515	-0.0607647	0.0972227	-0.625005	0.531968	0.994069	PGCd VS GFDd	non-DE	CDC14B	protein_coding
ENSG00000081665	11.8268	-0.121296	0.116795	-1.03854	0.299021	0.992505	PGCd VS GFDd	non-DE	ZNF506	protein_coding
ENSG00000081692	6.2367	0.00419903	0.150772	0.0278502	0.977782	0.999814	PGCd VS GFDd	non-DE	JMJD4	protein_coding
ENSG00000081760	10.5446	0.133111	0.127927	1.04052	0.298096	0.992505	PGCd VS GFDd	non-DE	AACS	protein_coding
ENSG00000081791	20.5635	-0.0350949	0.101223	-0.34671	0.72881	0.994372	PGCd VS GFDd	non-DE	DELE1	protein_coding
ENSG00000081803	23.9778	-0.114836	0.0873711	-1.31434	0.18873	0.992505	PGCd VS GFDd	non-DE	CADPS2	protein_coding
ENSG00000081870	7.31549	0.172651	0.151252	1.14148	0.253669	0.992505	PGCd VS GFDd	non-DE	IFT25	protein_coding
ENSG00000081913	8.99461	-0.0171409	0.123277	-0.139044	0.889416	0.998142	PGCd VS GFDd	non-DE	PHLPP1	protein_coding
ENSG00000081923	94.2021	0.124481	0.0612413	2.03263	0.0420899	0.992505	PGCd VS GFDd	non-DE	ATP8B1	protein_coding
ENSG00000082068	13.952	-0.00495136	0.0987972	-0.0501164	0.96003	0.999814	PGCd VS GFDd	non-DE	WDR70	protein_coding
ENSG00000082074	30.1963	-0.0165536	0.126924	-0.130422	0.896233	0.998142	PGCd VS GFDd	non-DE	FYB1	protein_coding
ENSG00000082146	17.7792	0.0445527	0.10684	0.417004	0.676675	0.994069	PGCd VS GFDd	non-DE	STRADB	protein_coding
ENSG00000082153	47.9849	-0.0440623	0.0716847	-0.614668	0.538774	0.994069	PGCd VS GFDd	non-DE	BZW1	protein_coding
ENSG00000082212	50.3203	-0.0910176	0.0735848	-1.23691	0.216121	0.992505	PGCd VS GFDd	non-DE	ME2	protein_coding
ENSG00000082213	5.53247	-0.139346	0.157874	-0.882643	0.377429	0.994069	PGCd VS GFDd	non-DE	C5orf22	protein_coding
ENSG00000082258	28.8432	-0.110322	0.0739178	-1.49249	0.13557	0.992505	PGCd VS GFDd	non-DE	CCNT2	protein_coding
ENSG00000082269	38.0624	-0.0370345	0.0767141	-0.482761	0.629266	0.994069	PGCd VS GFDd	non-DE	FAM135A	protein_coding
ENSG00000082397	53.1134	-0.0424643	0.0691167	-0.614385	0.538961	0.994069	PGCd VS GFDd	non-DE	EPB41L3	protein_coding
ENSG00000082438	20.9775	-0.123801	0.0918382	-1.34803	0.177648	0.992505	PGCd VS GFDd	non-DE	COBLL1	protein_coding
ENSG00000082458	15.1784	0.203806	0.107863	1.8895	0.0588248	0.992505	PGCd VS GFDd	non-DE	DLG3	protein_coding
ENSG00000082512	5.94331	-0.333492	0.161559	-2.06421	0.0389981	0.992505	PGCd VS GFDd	non-DE	TRAF5	protein_coding
ENSG00000082515	14.4255	-0.0260733	0.103286	-0.252438	0.800702	0.997245	PGCd VS GFDd	non-DE	MRPL22	protein_coding
ENSG00000082516	5.3283	0.187239	0.184648	1.01403	0.310568	0.992505	PGCd VS GFDd	non-DE	GEMIN5	protein_coding
ENSG00000082641	66.7886	0.0812935	0.0603219	1.34766	0.177767	0.992505	PGCd VS GFDd	non-DE	NFE2L1	protein_coding
ENSG00000082701	18.9033	-0.0818632	0.0870089	-0.940861	0.346776	0.994069	PGCd VS GFDd	non-DE	GSK3B	protein_coding
ENSG00000082781	13.9062	-0.0430137	0.112245	-0.383211	0.701563	0.994069	PGCd VS GFDd	non-DE	ITGB5	protein_coding
ENSG00000082805	23.7823	-0.193106	0.0972845	-1.98496	0.0471486	0.992505	PGCd VS GFDd	non-DE	ERC1	protein_coding
ENSG00000082898	43.55	0.0229061	0.0675974	0.338861	0.734715	0.994372	PGCd VS GFDd	non-DE	XPO1	protein_coding
ENSG00000082996	24.5495	-0.118559	0.0839221	-1.41272	0.157738	0.992505	PGCd VS GFDd	non-DE	RNF13	protein_coding
ENSG00000083093	7.05157	-0.0704502	0.157233	-0.448063	0.654107	0.994069	PGCd VS GFDd	non-DE	PALB2	protein_coding
ENSG00000083097	20.293	0.00711037	0.0975857	0.0728628	0.941915	0.998873	PGCd VS GFDd	non-DE	DOP1A	protein_coding
ENSG00000083099	21.4345	-0.0728518	0.0884565	-0.823589	0.410173	0.994069	PGCd VS GFDd	non-DE	LYRM2	protein_coding
ENSG00000083123	6.12256	-0.110092	0.153899	-0.715351	0.474392	0.994069	PGCd VS GFDd	non-DE	BCKDHB	protein_coding
ENSG00000083168	39.1259	-0.00761708	0.0661752	-0.115105	0.908362	0.998142	PGCd VS GFDd	non-DE	KAT6A	protein_coding
ENSG00000083223	34.6327	0.00654219	0.0727037	0.0899843	0.9283	0.998873	PGCd VS GFDd	non-DE	TUT7	protein_coding
ENSG00000083307	7.57334	0.134654	0.193837	0.694674	0.487259	0.994069	PGCd VS GFDd	non-DE	GRHL2	protein_coding
ENSG00000083312	40.5688	-0.0768066	0.0601499	-1.27692	0.20163	0.992505	PGCd VS GFDd	non-DE	TNPO1	protein_coding
ENSG00000083444	18.1278	-0.0141579	0.0863425	-0.163973	0.869752	0.998142	PGCd VS GFDd	non-DE	PLOD1	protein_coding
ENSG00000083457	12.4976	-0.0841046	0.113141	-0.743363	0.457262	0.994069	PGCd VS GFDd	non-DE	ITGAE	protein_coding
ENSG00000083520	22.1886	-0.0591179	0.0834358	-0.708543	0.478608	0.994069	PGCd VS GFDd	non-DE	DIS3	protein_coding
ENSG00000083535	14.1926	-0.101804	0.107222	-0.949471	0.342381	0.994069	PGCd VS GFDd	non-DE	PIBF1	protein_coding
ENSG00000083544	19.6168	-0.0737468	0.0917287	-0.803967	0.421416	0.994069	PGCd VS GFDd	non-DE	TDRD3	protein_coding
ENSG00000083635	5.72674	-0.126743	0.154972	-0.817846	0.413445	0.994069	PGCd VS GFDd	non-DE	NUFIP1	protein_coding
ENSG00000083642	32.2026	-0.0307361	0.075167	-0.408904	0.68261	0.994069	PGCd VS GFDd	non-DE	PDS5B	protein_coding
ENSG00000083720	5.04717	-0.0619056	0.196089	-0.315702	0.752229	0.99502	PGCd VS GFDd	non-DE	OXCT1	protein_coding
ENSG00000083799	28.0328	0.0131288	0.0854708	0.153606	0.87792	0.998142	PGCd VS GFDd	non-DE	CYLD	protein_coding
ENSG00000083812	5.4577	0.0273824	0.158709	0.172532	0.863019	0.998142	PGCd VS GFDd	non-DE	ZNF324	protein_coding
ENSG00000083844	6.81173	0.102611	0.141572	0.724797	0.468577	0.994069	PGCd VS GFDd	non-DE	ZNF264	protein_coding
ENSG00000083845	227.573	-0.0109743	0.0527922	-0.207878	0.835325	0.998142	PGCd VS GFDd	non-DE	RPS5	protein_coding
ENSG00000083857	95.9395	0.0903106	0.0720873	1.2528	0.21028	0.992505	PGCd VS GFDd	non-DE	FAT1	protein_coding
ENSG00000083896	44.9585	0.0493445	0.0565488	0.872601	0.382881	0.994069	PGCd VS GFDd	non-DE	YTHDC1	protein_coding
ENSG00000083937	52.6792	-0.0469258	0.0687849	-0.68221	0.495106	0.994069	PGCd VS GFDd	non-DE	CHMP2B	protein_coding
ENSG00000084070	16.0466	-0.0376388	0.109429	-0.343956	0.730879	0.994372	PGCd VS GFDd	non-DE	SMAP2	protein_coding
ENSG00000084072	16.498	0.0930635	0.102519	0.907771	0.363999	0.994069	PGCd VS GFDd	non-DE	PPIE	protein_coding
ENSG00000084073	19.2129	-0.148249	0.0931568	-1.59139	0.111521	0.992505	PGCd VS GFDd	non-DE	ZMPSTE24	protein_coding
ENSG00000084090	48.8804	0.0159022	0.0633008	0.251216	0.801647	0.997245	PGCd VS GFDd	non-DE	STARD7	protein_coding
ENSG00000084092	10.6734	-0.000906031	0.120529	-0.00751713	0.994002	0.999814	PGCd VS GFDd	non-DE	NOA1	protein_coding
ENSG00000084093	41.1063	-0.0138036	0.0622231	-0.22184	0.824439	0.997904	PGCd VS GFDd	non-DE	REST	protein_coding
ENSG00000084112	10.4386	-0.161783	0.117021	-1.38251	0.166815	0.992505	PGCd VS GFDd	non-DE	SSH1	protein_coding
ENSG00000084207	203.679	0.146074	0.0791255	1.8461	0.0648775	0.992505	PGCd VS GFDd	non-DE	GSTP1	protein_coding
ENSG00000084234	170.516	-0.0173012	0.0643831	-0.268723	0.788143	0.9957	PGCd VS GFDd	non-DE	APLP2	protein_coding
ENSG00000084463	25.2338	0.0305038	0.0806039	0.37844	0.705103	0.994069	PGCd VS GFDd	non-DE	WBP11	protein_coding
ENSG00000084623	43.8435	0.112088	0.0692161	1.61939	0.105364	0.992505	PGCd VS GFDd	non-DE	EIF3I	protein_coding
ENSG00000084636	12.7922	-0.103289	0.128536	-0.803582	0.421638	0.994069	PGCd VS GFDd	non-DE	COL16A1	protein_coding
ENSG00000084652	17.4299	-0.0567301	0.0971476	-0.583957	0.559249	0.994069	PGCd VS GFDd	non-DE	TXLNA	protein_coding
ENSG00000084674	1316.48	-0.0983508	0.135815	-0.724153	0.468972	0.994069	PGCd VS GFDd	non-DE	APOB	protein_coding
ENSG00000084676	65.5738	0.0368966	0.0598095	0.616901	0.5373	0.994069	PGCd VS GFDd	non-DE	NCOA1	protein_coding
ENSG00000084733	43.9332	0.0298913	0.0709759	0.421147	0.673648	0.994069	PGCd VS GFDd	non-DE	RAB10	protein_coding
ENSG00000084754	237.266	0.0554067	0.0449228	1.23337	0.217436	0.992505	PGCd VS GFDd	non-DE	HADHA	protein_coding
ENSG00000084774	8.86709	0.0226085	0.126496	0.178729	0.85815	0.998142	PGCd VS GFDd	non-DE	CAD	protein_coding
ENSG00000085063	31.0665	0.160366	0.125178	1.2811	0.200159	0.992505	PGCd VS GFDd	non-DE	CD59	protein_coding
ENSG00000085117	67.1305	0.0697686	0.0702288	0.993447	0.320492	0.992505	PGCd VS GFDd	non-DE	CD82	protein_coding
ENSG00000085224	136.716	-0.077205	0.0480177	-1.60784	0.107869	0.992505	PGCd VS GFDd	non-DE	ATRX	protein_coding
ENSG00000085231	8.92683	-0.155488	0.126221	-1.23187	0.217997	0.992505	PGCd VS GFDd	non-DE	AK6	protein_coding
ENSG00000085274	7.43656	-0.220439	0.136127	-1.61936	0.10537	0.992505	PGCd VS GFDd	non-DE	MYNN	protein_coding
ENSG00000085276	29.1854	0.0884394	0.109263	0.809419	0.418274	0.994069	PGCd VS GFDd	non-DE	MECOM	protein_coding
ENSG00000085365	12.837	-0.0789994	0.105745	-0.747077	0.455017	0.994069	PGCd VS GFDd	non-DE	SCAMP1	protein_coding
ENSG00000085377	16.6582	0.138939	0.0995214	1.39607	0.162694	0.992505	PGCd VS GFDd	non-DE	PREP	protein_coding
ENSG00000085415	10.1508	0.00387407	0.117592	0.0329451	0.973718	0.999814	PGCd VS GFDd	non-DE	SEH1L	protein_coding
ENSG00000085449	21.4218	0.0997794	0.0864037	1.15481	0.24817	0.992505	PGCd VS GFDd	non-DE	WDFY1	protein_coding
ENSG00000085491	34.9522	0.107791	0.0776691	1.38782	0.165193	0.992505	PGCd VS GFDd	non-DE	SLC25A24	protein_coding
ENSG00000085511	13.4656	-0.180142	0.10721	-1.68027	0.0929056	0.992505	PGCd VS GFDd	non-DE	MAP3K4	protein_coding
ENSG00000085552	7.96413	-0.337038	0.175246	-1.92323	0.0544511	0.992505	PGCd VS GFDd	non-DE	IGSF9	protein_coding
ENSG00000085563	17.4556	-0.0834655	0.167483	-0.498352	0.618236	0.994069	PGCd VS GFDd	non-DE	ABCB1	protein_coding
ENSG00000085662	8.18076	0.00843613	0.139639	0.0604138	0.951826	0.999712	PGCd VS GFDd	non-DE	AKR1B1	protein_coding
ENSG00000085719	61.9124	-0.0176545	0.05548	-0.318213	0.750323	0.994926	PGCd VS GFDd	non-DE	CPNE3	protein_coding
ENSG00000085721	11.3783	0.0661617	0.123851	0.534203	0.593201	0.994069	PGCd VS GFDd	non-DE	RRN3	protein_coding
ENSG00000085733	60.5265	0.0978272	0.0608974	1.60643	0.10818	0.992505	PGCd VS GFDd	non-DE	CTTN	protein_coding
ENSG00000085760	30.7065	-0.0156429	0.0747975	-0.209137	0.834342	0.998142	PGCd VS GFDd	non-DE	MTIF2	protein_coding
ENSG00000085788	12.5463	-0.0482702	0.109839	-0.439463	0.660326	0.994069	PGCd VS GFDd	non-DE	DDHD2	protein_coding
ENSG00000085832	25.7384	-0.0283711	0.0793525	-0.357532	0.720693	0.994069	PGCd VS GFDd	non-DE	EPS15	protein_coding
ENSG00000085871	47.7734	0.0222564	0.069055	0.3223	0.747225	0.994926	PGCd VS GFDd	non-DE	MGST2	protein_coding
ENSG00000085872	12.6018	0.0816692	0.120418	0.678216	0.497635	0.994069	PGCd VS GFDd	non-DE	CHERP	protein_coding
ENSG00000085978	8.07656	0.300018	0.134844	2.22492	0.0260867	0.981751	PGCd VS GFDd	non-DE	ATG16L1	protein_coding
ENSG00000085982	26.6697	-0.0987603	0.0852096	-1.15903	0.246445	0.992505	PGCd VS GFDd	non-DE	USP40	protein_coding
ENSG00000085998	15.0339	0.0829008	0.0986165	0.840638	0.400551	0.994069	PGCd VS GFDd	non-DE	POMGNT1	protein_coding
ENSG00000086015	16.9352	0.0108227	0.0958808	0.112877	0.910128	0.998142	PGCd VS GFDd	non-DE	MAST2	protein_coding
ENSG00000086061	47.6328	0.0357161	0.0640476	0.55765	0.577084	0.994069	PGCd VS GFDd	non-DE	DNAJA1	protein_coding
ENSG00000086062	41.801	0.288084	0.130643	2.20512	0.0274455	0.981751	PGCd VS GFDd	non-DE	B4GALT1	protein_coding
ENSG00000086065	30.9743	0.156058	0.0821687	1.89924	0.0575335	0.992505	PGCd VS GFDd	non-DE	CHMP5	protein_coding
ENSG00000086102	19.1532	-0.130099	0.0849902	-1.53075	0.12583	0.992505	PGCd VS GFDd	non-DE	NFX1	protein_coding
ENSG00000086205	131.632	-0.0201231	0.0949304	-0.211977	0.832125	0.998142	PGCd VS GFDd	non-DE	FOLH1	protein_coding
ENSG00000086232	42.0171	-0.125699	0.064644	-1.94447	0.0518383	0.992505	PGCd VS GFDd	non-DE	EIF2AK1	protein_coding
ENSG00000086289	5.8201	0.247511	0.213607	1.15873	0.246568	0.992505	PGCd VS GFDd	non-DE	EPDR1	protein_coding
ENSG00000086475	12.4253	-0.0302274	0.111705	-0.2706	0.786699	0.9957	PGCd VS GFDd	non-DE	SEPHS1	protein_coding
ENSG00000086504	24.4577	-0.0506591	0.0888508	-0.570159	0.56857	0.994069	PGCd VS GFDd	non-DE	MRPL28	protein_coding
ENSG00000086544	8.48707	0.205575	0.140815	1.4599	0.144318	0.992505	PGCd VS GFDd	non-DE	ITPKC	protein_coding
ENSG00000086548	27.8451	0.180582	0.182905	0.9873	0.323496	0.992505	PGCd VS GFDd	non-DE	CEACAM6	protein_coding
ENSG00000086589	19.3916	-0.171708	0.0876964	-1.95798	0.0502322	0.992505	PGCd VS GFDd	non-DE	RBM22	protein_coding
ENSG00000086598	114.227	0.15926	0.118354	1.34563	0.178423	0.992505	PGCd VS GFDd	non-DE	TMED2	protein_coding
ENSG00000086619	13.5084	-0.245566	0.105873	-2.31943	0.0203719	0.981751	PGCd VS GFDd	non-DE	ERO1B	protein_coding
ENSG00000086666	33.3757	0.0300159	0.0718297	0.417876	0.676038	0.994069	PGCd VS GFDd	non-DE	ZFAND6	protein_coding
ENSG00000086696	122.136	0.144346	0.081223	1.77716	0.0755419	0.992505	PGCd VS GFDd	non-DE	HSD17B2	protein_coding
ENSG00000086712	15.153	-0.0406335	0.108224	-0.375457	0.707321	0.994069	PGCd VS GFDd	non-DE	TXLNG	protein_coding
ENSG00000086758	61.6573	0.0650613	0.0582913	1.11614	0.264362	0.992505	PGCd VS GFDd	non-DE	HUWE1	protein_coding
ENSG00000086848	6.74756	0.0454618	0.161842	0.280902	0.778786	0.9957	PGCd VS GFDd	non-DE	ALG9	protein_coding
ENSG00000087008	6.19141	0.4497	0.156452	2.87436	0.00404845	0.950966	PGCd VS GFDd	non-DE	ACOX3	protein_coding
ENSG00000087074	12.205	0.0892253	0.122461	0.728604	0.466244	0.994069	PGCd VS GFDd	non-DE	PPP1R15A	protein_coding
ENSG00000087077	5.16268	-0.106539	0.196964	-0.540905	0.588573	0.994069	PGCd VS GFDd	non-DE	TRIP6	protein_coding
ENSG00000087085	7.52152	-0.115974	0.17556	-0.660596	0.508871	0.994069	PGCd VS GFDd	non-DE	ACHE	protein_coding
ENSG00000087086	1229.65	-0.0186059	0.0461838	-0.402866	0.687047	0.994069	PGCd VS GFDd	non-DE	FTL	protein_coding
ENSG00000087087	24.6354	0.048739	0.0851431	0.572436	0.567027	0.994069	PGCd VS GFDd	non-DE	SRRT	protein_coding
ENSG00000087088	15.7067	0.0337918	0.106654	0.316837	0.751367	0.99502	PGCd VS GFDd	non-DE	BAX	protein_coding
ENSG00000087095	12.0702	0.154113	0.110591	1.39354	0.163455	0.992505	PGCd VS GFDd	non-DE	NLK	protein_coding
ENSG00000087111	19.3116	0.020336	0.0851616	0.238793	0.811266	0.997904	PGCd VS GFDd	non-DE	PIGS	protein_coding
ENSG00000087152	12.7589	-0.0662934	0.105866	-0.626203	0.531182	0.994069	PGCd VS GFDd	non-DE	ATXN7L3	protein_coding
ENSG00000087157	8.57883	0.113455	0.129363	0.877026	0.380472	0.994069	PGCd VS GFDd	non-DE	PGS1	protein_coding
ENSG00000087191	36.3311	0.0234716	0.069942	0.335587	0.737182	0.994372	PGCd VS GFDd	non-DE	PSMC5	protein_coding
ENSG00000087206	8.51573	-0.20223	0.127615	-1.58469	0.113037	0.992505	PGCd VS GFDd	non-DE	UIMC1	protein_coding
ENSG00000087245	11.825	0.0335302	0.138406	0.24226	0.808579	0.997465	PGCd VS GFDd	non-DE	MMP2	protein_coding
ENSG00000087253	5.30164	-0.0189566	0.156536	-0.121101	0.903611	0.998142	PGCd VS GFDd	non-DE	LPCAT2	protein_coding
ENSG00000087263	12.4246	0.0217895	0.115178	0.189181	0.849951	0.998142	PGCd VS GFDd	non-DE	OGFOD1	protein_coding
ENSG00000087266	19.9654	0.00200201	0.0984582	0.0203336	0.983777	0.999814	PGCd VS GFDd	non-DE	SH3BP2	protein_coding
ENSG00000087269	13.0464	0.0946337	0.109329	0.865585	0.386718	0.994069	PGCd VS GFDd	non-DE	NOP14	protein_coding
ENSG00000087274	54.2047	0.000703928	0.0526011	0.0133824	0.989323	0.999814	PGCd VS GFDd	non-DE	ADD1	protein_coding
ENSG00000087299	5.89939	-0.0745971	0.156215	-0.477528	0.632986	0.994069	PGCd VS GFDd	non-DE	L2HGDH	protein_coding
ENSG00000087301	4.97587	0.123427	0.170669	0.723197	0.469559	0.994069	PGCd VS GFDd	non-DE	TXNDC16	protein_coding
ENSG00000087302	26.7789	-0.00480204	0.076584	-0.0627029	0.950003	0.999712	PGCd VS GFDd	non-DE	RTRAF	protein_coding
ENSG00000087338	41.1185	-0.00941026	0.0670387	-0.140371	0.888367	0.998142	PGCd VS GFDd	non-DE	GMCL1	protein_coding
ENSG00000087365	80.3333	0.0364062	0.0444593	0.818866	0.412863	0.994069	PGCd VS GFDd	non-DE	SF3B2	protein_coding
ENSG00000087448	13.8062	0.0335763	0.101085	0.332158	0.73977	0.994372	PGCd VS GFDd	non-DE	KLHL42	protein_coding
ENSG00000087460	208.025	0.0485122	0.0345615	1.40365	0.160423	0.992505	PGCd VS GFDd	non-DE	GNAS	protein_coding
ENSG00000087470	26.403	-0.0390263	0.0763831	-0.510929	0.609401	0.994069	PGCd VS GFDd	non-DE	DNM1L	protein_coding
ENSG00000087502	30.8173	-0.00109323	0.0780549	-0.0140059	0.988825	0.999814	PGCd VS GFDd	non-DE	ERGIC2	protein_coding
ENSG00000087586	9.51055	0.0933247	0.1475	0.632712	0.526922	0.994069	PGCd VS GFDd	non-DE	AURKA	protein_coding
ENSG00000087884	12.5128	-0.253702	0.117135	-2.16589	0.0303193	0.988664	PGCd VS GFDd	non-DE	AAMDC	protein_coding
ENSG00000087995	11.5941	0.0783052	0.112616	0.695328	0.48685	0.994069	PGCd VS GFDd	non-DE	METTL2A	protein_coding
ENSG00000088002	5.72458	0.401499	0.170714	2.35189	0.0186785	0.981751	PGCd VS GFDd	non-DE	SULT2B1	protein_coding
ENSG00000088035	5.60171	0.0109353	0.15808	0.0691758	0.94485	0.998873	PGCd VS GFDd	non-DE	ALG6	protein_coding
ENSG00000088038	10.7785	0.00599141	0.114783	0.0521977	0.958371	0.999712	PGCd VS GFDd	non-DE	CNOT3	protein_coding
ENSG00000088179	16.3701	0.103383	0.0940448	1.0993	0.271638	0.992505	PGCd VS GFDd	non-DE	PTPN4	protein_coding
ENSG00000088205	34.9796	-0.10457	0.0713207	-1.46619	0.142597	0.992505	PGCd VS GFDd	non-DE	DDX18	protein_coding
ENSG00000088247	39.5424	0.0766506	0.0765453	1.00138	0.316645	0.992505	PGCd VS GFDd	non-DE	KHSRP	protein_coding
ENSG00000088256	215.95	0.0610906	0.0621375	0.983151	0.325533	0.992505	PGCd VS GFDd	non-DE	GNA11	protein_coding
ENSG00000088298	11.4787	0.0763621	0.110865	0.688784	0.490959	0.994069	PGCd VS GFDd	non-DE	EDEM2	protein_coding
ENSG00000088325	15.8679	-0.00424266	0.135241	-0.0313711	0.974974	0.999814	PGCd VS GFDd	non-DE	TPX2	protein_coding
ENSG00000088356	8.32533	0.0434893	0.141748	0.306808	0.75899	0.9957	PGCd VS GFDd	non-DE	PDRG1	protein_coding
ENSG00000088367	8.80341	-0.125562	0.131257	-0.956614	0.338762	0.992505	PGCd VS GFDd	non-DE	EPB41L1	protein_coding
ENSG00000088386	140.952	0.0131961	0.115484	0.114268	0.909026	0.998142	PGCd VS GFDd	non-DE	SLC15A1	protein_coding
ENSG00000088387	8.00836	-0.123792	0.132405	-0.934943	0.349818	0.994069	PGCd VS GFDd	non-DE	DOCK9	protein_coding
ENSG00000088448	31.6711	-0.127788	0.0726806	-1.75821	0.0787123	0.992505	PGCd VS GFDd	non-DE	ANKRD10	protein_coding
ENSG00000088451	7.73091	0.139996	0.137	1.02187	0.306844	0.992505	PGCd VS GFDd	non-DE	TGDS	protein_coding
ENSG00000088682	27.3909	0.0175086	0.0738912	0.236952	0.812694	0.997904	PGCd VS GFDd	non-DE	COQ9	protein_coding
ENSG00000088766	42.3343	0.0196054	0.0681191	0.287811	0.773491	0.9957	PGCd VS GFDd	non-DE	CRLS1	protein_coding
ENSG00000088808	9.85193	0.169678	0.117887	1.43932	0.150059	0.992505	PGCd VS GFDd	non-DE	PPP1R13B	protein_coding
ENSG00000088812	42.8537	0.0275263	0.0619412	0.444395	0.656757	0.994069	PGCd VS GFDd	non-DE	ATRN	protein_coding
ENSG00000088826	6.95822	-0.00831814	0.203442	-0.040887	0.967386	0.999814	PGCd VS GFDd	non-DE	SMOX	protein_coding
ENSG00000088832	66.3537	0.20669	0.0917865	2.25186	0.024331	0.981751	PGCd VS GFDd	non-DE	FKBP1A	protein_coding
ENSG00000088833	29.661	-0.0511338	0.0793076	-0.644752	0.519088	0.994069	PGCd VS GFDd	non-DE	NSFL1C	protein_coding
ENSG00000088854	10.0321	0.148239	0.126237	1.17429	0.240277	0.992505	PGCd VS GFDd	non-DE	DNAAF9	protein_coding
ENSG00000088888	66.4492	-0.0311865	0.0572149	-0.545077	0.5857	0.994069	PGCd VS GFDd	non-DE	MAVS	protein_coding
ENSG00000088899	8.906	-0.119108	0.155364	-0.766637	0.443297	0.994069	PGCd VS GFDd	non-DE	LZTS3	protein_coding
ENSG00000088926	6.42235	-0.222283	0.159195	-1.3963	0.162626	0.992505	PGCd VS GFDd	non-DE	F11	protein_coding
ENSG00000088930	31.1804	0.0295906	0.0730453	0.405098	0.685405	0.994069	PGCd VS GFDd	non-DE	XRN2	protein_coding
ENSG00000088970	9.84438	-0.161492	0.13002	-1.24205	0.214217	0.992505	PGCd VS GFDd	non-DE	KIZ	protein_coding
ENSG00000088986	51.6323	0.113084	0.073001	1.54907	0.121364	0.992505	PGCd VS GFDd	non-DE	DYNLL1	protein_coding
ENSG00000089006	33.4121	0.0358977	0.0670106	0.535702	0.592164	0.994069	PGCd VS GFDd	non-DE	SNX5	protein_coding
ENSG00000089009	264.682	-0.00779735	0.0519743	-0.150023	0.880746	0.998142	PGCd VS GFDd	non-DE	RPL6	protein_coding
ENSG00000089022	23.4352	-0.0234314	0.101842	-0.230077	0.818032	0.997904	PGCd VS GFDd	non-DE	MAPKAPK5	protein_coding
ENSG00000089048	27.5377	-0.00153913	0.0803592	-0.0191531	0.984719	0.999814	PGCd VS GFDd	non-DE	ESF1	protein_coding
ENSG00000089050	4.75707	0.000121869	0.183892	0.000662724	0.999471	0.999904	PGCd VS GFDd	non-DE	RBBP9	protein_coding
ENSG00000089053	45.1757	-0.0101943	0.067803	-0.150351	0.880487	0.998142	PGCd VS GFDd	non-DE	ANAPC5	protein_coding
ENSG00000089057	6.81185	-0.107969	0.148582	-0.726663	0.467432	0.994069	PGCd VS GFDd	non-DE	SLC23A2	protein_coding
ENSG00000089060	9.31499	-0.00868941	0.130536	-0.0665673	0.946926	0.999186	PGCd VS GFDd	non-DE	SLC8B1	protein_coding
ENSG00000089063	22.4754	0.0591012	0.0958737	0.616448	0.537599	0.994069	PGCd VS GFDd	non-DE	TMEM230	protein_coding
ENSG00000089094	6.35826	0.0906259	0.160934	0.563125	0.57335	0.994069	PGCd VS GFDd	non-DE	KDM2B	protein_coding
ENSG00000089127	29.5149	0.281201	0.12334	2.27989	0.0226143	0.981751	PGCd VS GFDd	non-DE	OAS1	protein_coding
ENSG00000089154	17.6736	0.0189701	0.0963478	0.196891	0.843912	0.998142	PGCd VS GFDd	non-DE	GCN1	protein_coding
ENSG00000089157	571.451	-0.0514891	0.0529191	-0.972978	0.330564	0.992505	PGCd VS GFDd	non-DE	RPLP0	protein_coding
ENSG00000089159	32.569	0.019541	0.0814301	0.239973	0.810351	0.9979	PGCd VS GFDd	non-DE	PXN	protein_coding
ENSG00000089177	32.3657	0.0577843	0.0781296	0.739595	0.459546	0.994069	PGCd VS GFDd	non-DE	KIF16B	protein_coding
ENSG00000089195	6.11068	-0.19483	0.159537	-1.22122	0.222001	0.992505	PGCd VS GFDd	non-DE	TRMT6	protein_coding
ENSG00000089199	10.9057	-0.0556065	0.158166	-0.351571	0.72516	0.994069	PGCd VS GFDd	non-DE	CHGB	protein_coding
ENSG00000089220	447.705	0.0754909	0.0509519	1.48161	0.138443	0.992505	PGCd VS GFDd	non-DE	PEBP1	protein_coding
ENSG00000089234	9.87726	0.079915	0.121907	0.655542	0.512119	0.994069	PGCd VS GFDd	non-DE	BRAP	protein_coding
ENSG00000089248	49.5116	-0.0554409	0.0568205	-0.975719	0.329203	0.992505	PGCd VS GFDd	non-DE	ERP29	protein_coding
ENSG00000089280	128.101	0.0364324	0.051453	0.708071	0.478901	0.994069	PGCd VS GFDd	non-DE	FUS	protein_coding
ENSG00000089289	27.8194	-0.0656551	0.0764009	-0.85935	0.390147	0.994069	PGCd VS GFDd	non-DE	IGBP1	protein_coding
ENSG00000089327	7.94041	0.103748	0.143265	0.724167	0.468963	0.994069	PGCd VS GFDd	non-DE	FXYD5	protein_coding
ENSG00000089335	13.6476	-0.111353	0.100938	-1.10318	0.269947	0.992505	PGCd VS GFDd	non-DE	ZNF302	protein_coding
ENSG00000089351	9.93752	-0.0848105	0.124984	-0.678573	0.497408	0.994069	PGCd VS GFDd	non-DE	GRAMD1A	protein_coding
ENSG00000089356	31.7886	0.21872	0.152484	1.43438	0.151463	0.992505	PGCd VS GFDd	non-DE	FXYD3	protein_coding
ENSG00000089472	59.0234	0.00273876	0.0770864	0.0355284	0.971658	0.999814	PGCd VS GFDd	non-DE	HEPH	protein_coding
ENSG00000089486	17.4395	0.018534	0.093322	0.198603	0.842574	0.998142	PGCd VS GFDd	non-DE	CDIP1	protein_coding
ENSG00000089597	34.126	0.0436483	0.076697	0.569101	0.569288	0.994069	PGCd VS GFDd	non-DE	GANAB	protein_coding
ENSG00000089639	6.48975	0.0167585	0.149391	0.112178	0.910682	0.998142	PGCd VS GFDd	non-DE	GMIP	protein_coding
ENSG00000089682	21.6635	-0.149599	0.0809439	-1.84818	0.0645765	0.992505	PGCd VS GFDd	non-DE	RBM41	protein_coding
ENSG00000089685	13.5427	0.285349	0.153163	1.86303	0.0624576	0.992505	PGCd VS GFDd	non-DE	BIRC5	protein_coding
ENSG00000089693	47.2976	0.0202166	0.0614547	0.328968	0.74218	0.994926	PGCd VS GFDd	non-DE	MLF2	protein_coding
ENSG00000089737	39.7078	0.0134799	0.0754466	0.178668	0.858199	0.998142	PGCd VS GFDd	non-DE	DDX24	protein_coding
ENSG00000089775	5.73476	-0.0507452	0.166852	-0.304134	0.761026	0.9957	PGCd VS GFDd	non-DE	ZBTB25	protein_coding
ENSG00000089818	12.2651	0.164605	0.107121	1.53662	0.124386	0.992505	PGCd VS GFDd	non-DE	NECAP1	protein_coding
ENSG00000089820	13.6765	-0.0212155	0.124181	-0.170844	0.864346	0.998142	PGCd VS GFDd	non-DE	ARHGAP4	protein_coding
ENSG00000089876	10.8524	0.0984553	0.117506	0.837871	0.402103	0.994069	PGCd VS GFDd	non-DE	DHX32	protein_coding
ENSG00000089902	20.7109	-0.0207498	0.0923526	-0.22468	0.822228	0.997904	PGCd VS GFDd	non-DE	RCOR1	protein_coding
ENSG00000089916	35.4548	-0.0165413	0.0669235	-0.247167	0.804779	0.997245	PGCd VS GFDd	non-DE	GPATCH2L	protein_coding
ENSG00000090006	34.3002	0.073984	0.0823741	0.898146	0.369108	0.994069	PGCd VS GFDd	non-DE	LTBP4	protein_coding
ENSG00000090013	38.7499	0.171305	0.0931211	1.8396	0.0658273	0.992505	PGCd VS GFDd	non-DE	BLVRB	protein_coding
ENSG00000090020	24.5958	0.12546	0.0942244	1.3315	0.183026	0.992505	PGCd VS GFDd	non-DE	SLC9A1	protein_coding
ENSG00000090054	14.8354	0.0213138	0.103123	0.206683	0.836257	0.998142	PGCd VS GFDd	non-DE	SPTLC1	protein_coding
ENSG00000090060	91.8764	-0.0488153	0.0441788	-1.10495	0.269182	0.992505	PGCd VS GFDd	non-DE	PAPOLA	protein_coding
ENSG00000090061	23.8754	-0.0943562	0.0809249	-1.16597	0.243626	0.992505	PGCd VS GFDd	non-DE	CCNK	protein_coding
ENSG00000090097	9.86103	0.20616	0.118696	1.73687	0.0824098	0.992505	PGCd VS GFDd	non-DE	PCBP4	protein_coding
ENSG00000090238	25.9488	-0.057342	0.095592	-0.599862	0.548598	0.994069	PGCd VS GFDd	non-DE	YPEL3	protein_coding
ENSG00000090263	21.6571	-0.167194	0.0830622	-2.01287	0.044128	0.992505	PGCd VS GFDd	non-DE	MRPS33	protein_coding
ENSG00000090266	115.6	0.0109479	0.0687312	0.159286	0.873444	0.998142	PGCd VS GFDd	non-DE	NDUFB2	protein_coding
ENSG00000090273	31.345	0.00482615	0.082833	0.0582635	0.953539	0.999712	PGCd VS GFDd	non-DE	NUDC	protein_coding
ENSG00000090316	21.7434	0.228073	0.0842661	2.70658	0.00679798	0.975274	PGCd VS GFDd	non-DE	MAEA	protein_coding
ENSG00000090372	12.6105	0.00940052	0.104813	0.0896885	0.928535	0.998873	PGCd VS GFDd	non-DE	STRN4	protein_coding
ENSG00000090382	554.131	-0.20252	0.269284	-0.752066	0.452011	0.994069	PGCd VS GFDd	non-DE	LYZ	protein_coding
ENSG00000090402	576.359	-0.0529866	0.0995437	-0.532294	0.594522	0.994069	PGCd VS GFDd	non-DE	SI	protein_coding
ENSG00000090432	7.07579	-0.184945	0.138249	-1.33776	0.180975	0.992505	PGCd VS GFDd	non-DE	MUL1	protein_coding
ENSG00000090447	6.66829	-0.0711185	0.167023	-0.4258	0.670253	0.994069	PGCd VS GFDd	non-DE	TFAP4	protein_coding
ENSG00000090470	18.3072	-0.00881868	0.100145	-0.0880594	0.929829	0.998873	PGCd VS GFDd	non-DE	PDCD7	protein_coding
ENSG00000090487	25.5218	-0.0647894	0.0917594	-0.70608	0.480139	0.994069	PGCd VS GFDd	non-DE	SPG21	protein_coding
ENSG00000090520	28.6635	0.181185	0.0989946	1.83025	0.067213	0.992505	PGCd VS GFDd	non-DE	DNAJB11	protein_coding
ENSG00000090565	9.59034	0.12954	0.118602	1.09223	0.274734	0.992505	PGCd VS GFDd	non-DE	RAB11FIP3	protein_coding
ENSG00000090581	18.9997	-0.00958841	0.0863035	-0.111101	0.911536	0.998142	PGCd VS GFDd	non-DE	GNPTG	protein_coding
ENSG00000090612	5.95149	-0.249697	0.152256	-1.63998	0.101009	0.992505	PGCd VS GFDd	non-DE	ZNF268	protein_coding
ENSG00000090615	35.9664	0.170935	0.0730314	2.34057	0.0192544	0.981751	PGCd VS GFDd	non-DE	GOLGA3	protein_coding
ENSG00000090621	45.489	-0.0374639	0.0625739	-0.598715	0.549363	0.994069	PGCd VS GFDd	non-DE	PABPC4	protein_coding
ENSG00000090659	4.92939	-0.28404	0.201516	-1.40952	0.158683	0.992505	PGCd VS GFDd	non-DE	CD209	protein_coding
ENSG00000090674	6.6197	0.0217898	0.148875	0.146363	0.883635	0.998142	PGCd VS GFDd	non-DE	MCOLN1	protein_coding
ENSG00000090686	33.6611	-0.0526648	0.0694332	-0.758495	0.448155	0.994069	PGCd VS GFDd	non-DE	USP48	protein_coding
ENSG00000090776	18.0025	-0.13857	0.0951055	-1.45701	0.145113	0.992505	PGCd VS GFDd	non-DE	EFNB1	protein_coding
ENSG00000090857	19.0571	0.00794229	0.128783	0.0616717	0.950824	0.999712	PGCd VS GFDd	non-DE	PDPR	protein_coding
ENSG00000090861	16.1616	0.027449	0.101127	0.27143	0.78606	0.9957	PGCd VS GFDd	non-DE	AARS1	protein_coding
ENSG00000090863	75.8935	0.0420307	0.0476507	0.882058	0.377746	0.994069	PGCd VS GFDd	non-DE	GLG1	protein_coding
ENSG00000090889	7.53193	0.172121	0.152173	1.13109	0.258019	0.992505	PGCd VS GFDd	non-DE	KIF4A	protein_coding
ENSG00000090905	50.8047	-0.0631196	0.0577888	-1.09225	0.274725	0.992505	PGCd VS GFDd	non-DE	TNRC6A	protein_coding
ENSG00000090989	32.1366	-0.0610484	0.0720135	-0.847735	0.396586	0.994069	PGCd VS GFDd	non-DE	EXOC1	protein_coding
ENSG00000091009	31.0321	-0.0352629	0.0901616	-0.391107	0.695718	0.994069	PGCd VS GFDd	non-DE	RBM27	protein_coding
ENSG00000091039	30.3604	-0.00228996	0.0729341	-0.0313976	0.974952	0.999814	PGCd VS GFDd	non-DE	OSBPL8	protein_coding
ENSG00000091073	8.09956	-0.132397	0.142312	-0.930329	0.352201	0.994069	PGCd VS GFDd	non-DE	DTX2	protein_coding
ENSG00000091136	37.9092	0.0312888	0.0730146	0.428528	0.668267	0.994069	PGCd VS GFDd	non-DE	LAMB1	protein_coding
ENSG00000091138	357.604	0.355183	0.204395	1.73773	0.0822585	0.992505	PGCd VS GFDd	non-DE	SLC26A3	protein_coding
ENSG00000091140	30.6191	-0.0279396	0.0786336	-0.355313	0.722355	0.994069	PGCd VS GFDd	non-DE	DLD	protein_coding
ENSG00000091157	7.56534	-0.00392089	0.142202	-0.0275726	0.978003	0.999814	PGCd VS GFDd	non-DE	WDR7	protein_coding
ENSG00000091164	31.7914	-0.100944	0.0710403	-1.42093	0.155337	0.992505	PGCd VS GFDd	non-DE	TXNL1	protein_coding
ENSG00000091262	18.4021	-0.0657306	0.0987236	-0.665804	0.505536	0.994069	PGCd VS GFDd	non-DE	ABCC6	protein_coding
ENSG00000091317	31.5613	0.02975	0.0738447	0.402872	0.687042	0.994069	PGCd VS GFDd	non-DE	CMTM6	protein_coding
ENSG00000091409	160.42	0.11402	0.0558597	2.04118	0.0412333	0.992505	PGCd VS GFDd	non-DE	ITGA6	protein_coding
ENSG00000091436	19.6561	-0.156795	0.103275	-1.51822	0.128959	0.992505	PGCd VS GFDd	non-DE	MAP3K20	protein_coding
ENSG00000091483	30.5921	0.11175	0.0835895	1.3369	0.181257	0.992505	PGCd VS GFDd	non-DE	FH	protein_coding
ENSG00000091490	55.5834	-0.000287947	0.0617684	-0.00466173	0.99628	0.999814	PGCd VS GFDd	non-DE	SEL1L3	protein_coding
ENSG00000091527	32.8228	0.164673	0.0743336	2.21533	0.0267375	0.981751	PGCd VS GFDd	non-DE	CDV3	protein_coding
ENSG00000091542	23.9714	0.0205486	0.0764016	0.268955	0.787965	0.9957	PGCd VS GFDd	non-DE	ALKBH5	protein_coding
ENSG00000091592	5.78406	-0.0355863	0.174309	-0.204157	0.838231	0.998142	PGCd VS GFDd	non-DE	NLRP1	protein_coding
ENSG00000091640	14.9576	-0.159929	0.0996687	-1.60461	0.108581	0.992505	PGCd VS GFDd	non-DE	SPAG7	protein_coding
ENSG00000091651	6.04451	0.131063	0.165706	0.790938	0.42898	0.994069	PGCd VS GFDd	non-DE	ORC6	protein_coding
ENSG00000091947	8.89882	-0.125483	0.13499	-0.929571	0.352593	0.994069	PGCd VS GFDd	non-DE	TMEM101	protein_coding
ENSG00000091986	6.88964	-0.441162	0.276042	-1.59817	0.110005	0.992505	PGCd VS GFDd	non-DE	CCDC80	protein_coding
ENSG00000092010	144.034	0.0962819	0.0682955	1.40978	0.158604	0.992505	PGCd VS GFDd	non-DE	PSME1	protein_coding
ENSG00000092020	14.8057	-0.0450697	0.0993859	-0.453482	0.650202	0.994069	PGCd VS GFDd	non-DE	PPP2R3C	protein_coding
ENSG00000092036	8.5076	-0.268164	0.150807	-1.77819	0.075372	0.992505	PGCd VS GFDd	non-DE	HAUS4	protein_coding
ENSG00000092068	23.4636	-0.0383801	0.0872058	-0.44011	0.659857	0.994069	PGCd VS GFDd	non-DE	SLC7A8	protein_coding
ENSG00000092094	14.3607	0.0691614	0.104609	0.661145	0.508519	0.994069	PGCd VS GFDd	non-DE	OSGEP	protein_coding
ENSG00000092096	5.57033	-0.217453	0.186044	-1.16883	0.242473	0.992505	PGCd VS GFDd	non-DE	SLC22A17	protein_coding
ENSG00000092098	9.1374	0.0378899	0.134935	0.280802	0.778862	0.9957	PGCd VS GFDd	non-DE	RNF31	protein_coding
ENSG00000092108	33.8453	-0.0610909	0.0689729	-0.885724	0.375766	0.994069	PGCd VS GFDd	non-DE	SCFD1	protein_coding
ENSG00000092140	11.9688	-0.088221	0.108735	-0.811337	0.417172	0.994069	PGCd VS GFDd	non-DE	G2E3	protein_coding
ENSG00000092148	64.6616	-0.0252379	0.0588229	-0.429049	0.667887	0.994069	PGCd VS GFDd	non-DE	HECTD1	protein_coding
ENSG00000092199	150.134	-0.00207885	0.0508013	-0.0409211	0.967359	0.999814	PGCd VS GFDd	non-DE	HNRNPC	protein_coding
ENSG00000092201	40.2289	-0.0446627	0.0759354	-0.588168	0.55642	0.994069	PGCd VS GFDd	non-DE	SUPT16H	protein_coding
ENSG00000092203	40.6899	0.0261057	0.0637752	0.40934	0.68229	0.994069	PGCd VS GFDd	non-DE	TOX4	protein_coding
ENSG00000092330	8.56248	0.0260296	0.134848	0.19303	0.846936	0.998142	PGCd VS GFDd	non-DE	TINF2	protein_coding
ENSG00000092421	42.0846	0.00290008	0.104251	0.0278184	0.977807	0.999814	PGCd VS GFDd	non-DE	SEMA6A	protein_coding
ENSG00000092439	35.2064	-0.0789742	0.0704882	-1.12039	0.262548	0.992505	PGCd VS GFDd	non-DE	TRPM7	protein_coding
ENSG00000092470	7.11663	0.110301	0.188682	0.584588	0.558825	0.994069	PGCd VS GFDd	non-DE	WDR76	protein_coding
ENSG00000092531	25.8397	0.102108	0.088514	1.15358	0.248674	0.992505	PGCd VS GFDd	non-DE	SNAP23	protein_coding
ENSG00000092820	194.411	0.103369	0.0727561	1.42076	0.155387	0.992505	PGCd VS GFDd	non-DE	EZR	protein_coding
ENSG00000092841	362.658	0.027445	0.043933	0.624701	0.532168	0.994069	PGCd VS GFDd	non-DE	MYL6	protein_coding
ENSG00000092847	25.4119	-0.0595243	0.0771625	-0.771416	0.440461	0.994069	PGCd VS GFDd	non-DE	AGO1	protein_coding
ENSG00000092853	8.57523	0.0389227	0.166635	0.233581	0.81531	0.997904	PGCd VS GFDd	non-DE	CLSPN	protein_coding
ENSG00000092871	16.6455	0.130758	0.106266	1.23048	0.218518	0.992505	PGCd VS GFDd	non-DE	RFFL	protein_coding
ENSG00000092929	9.21137	0.159859	0.146246	1.09308	0.274357	0.992505	PGCd VS GFDd	non-DE	UNC13D	protein_coding
ENSG00000092931	9.96623	-0.0482931	0.120433	-0.400996	0.688423	0.994069	PGCd VS GFDd	non-DE	MFSD11	protein_coding
ENSG00000092964	14.1011	-0.251971	0.125011	-2.01558	0.0438435	0.992505	PGCd VS GFDd	non-DE	DPYSL2	protein_coding
ENSG00000092978	14.3936	-0.0435396	0.0982822	-0.443006	0.657762	0.994069	PGCd VS GFDd	non-DE	GPATCH2	protein_coding
ENSG00000093000	30.5979	-0.0358866	0.0718522	-0.49945	0.617462	0.994069	PGCd VS GFDd	non-DE	NUP50	protein_coding
ENSG00000093010	29.6605	-0.150713	0.0845577	-1.78237	0.074689	0.992505	PGCd VS GFDd	non-DE	COMT	protein_coding
ENSG00000093072	8.21134	-0.0842963	0.19191	-0.439248	0.660482	0.994069	PGCd VS GFDd	non-DE	ADA2	protein_coding
ENSG00000093100	4.84261	0.278593	0.18565	1.50064	0.133449	0.992505	PGCd VS GFDd	non-DE		lncRNA
ENSG00000093144	18.5845	-0.09322	0.0937969	-0.993849	0.320296	0.992505	PGCd VS GFDd	non-DE	ECHDC1	protein_coding
ENSG00000093167	32.5573	0.0839787	0.0738122	1.13773	0.255231	0.992505	PGCd VS GFDd	non-DE	LRRFIP2	protein_coding
ENSG00000093183	24.7633	-0.1132	0.109918	-1.02986	0.303078	0.992505	PGCd VS GFDd	non-DE	SEC22C	protein_coding
ENSG00000093217	7.26059	-0.160557	0.144449	-1.11151	0.266347	0.992505	PGCd VS GFDd	non-DE	XYLB	protein_coding
ENSG00000094631	15.4135	-0.010895	0.100618	-0.108281	0.913773	0.998873	PGCd VS GFDd	non-DE	HDAC6	protein_coding
ENSG00000094804	4.98871	0.216489	0.177901	1.2169	0.223641	0.992505	PGCd VS GFDd	non-DE	CDC6	protein_coding
ENSG00000094841	5.03703	-0.0369659	0.163748	-0.225749	0.821397	0.997904	PGCd VS GFDd	non-DE	UPRT	protein_coding
ENSG00000094880	7.46459	-0.185904	0.143393	-1.29646	0.194816	0.992505	PGCd VS GFDd	non-DE	CDC23	protein_coding
ENSG00000094914	11.5418	0.000536757	0.123016	0.00436332	0.996519	0.999814	PGCd VS GFDd	non-DE	AAAS	protein_coding
ENSG00000094916	37.4832	-0.0619764	0.078161	-0.792932	0.427817	0.994069	PGCd VS GFDd	non-DE	CBX5	protein_coding
ENSG00000094975	27.3597	-0.14082	0.0926605	-1.51974	0.128576	0.992505	PGCd VS GFDd	non-DE	SUCO	protein_coding
ENSG00000095002	8.62817	0.0618321	0.140166	0.441134	0.659116	0.994069	PGCd VS GFDd	non-DE	MSH2	protein_coding
ENSG00000095015	19.1136	0.083734	0.0938519	0.892193	0.372289	0.994069	PGCd VS GFDd	non-DE	MAP3K1	protein_coding
ENSG00000095059	14.9667	0.0443203	0.0958605	0.462342	0.643836	0.994069	PGCd VS GFDd	non-DE	DHPS	protein_coding
ENSG00000095066	45.0353	-0.0235673	0.0780257	-0.302046	0.762617	0.9957	PGCd VS GFDd	non-DE	HOOK2	protein_coding
ENSG00000095139	37.6506	-0.00282122	0.0705157	-0.0400084	0.968086	0.999814	PGCd VS GFDd	non-DE	ARCN1	protein_coding
ENSG00000095203	38.6436	0.00638952	0.0728288	0.0877334	0.930089	0.998873	PGCd VS GFDd	non-DE	EPB41L4B	protein_coding
ENSG00000095209	5.17965	-0.120661	0.174465	-0.691607	0.489184	0.994069	PGCd VS GFDd	non-DE	TMEM38B	protein_coding
ENSG00000095261	11.869	0.185002	0.113995	1.6229	0.10461	0.992505	PGCd VS GFDd	non-DE	PSMD5	protein_coding
ENSG00000095303	5.95387	-0.0482064	0.173612	-0.277668	0.781267	0.9957	PGCd VS GFDd	non-DE	PTGS1	protein_coding
ENSG00000095319	5.48243	0.0758391	0.169944	0.446259	0.65541	0.994069	PGCd VS GFDd	non-DE	NUP188	protein_coding
ENSG00000095321	40.3699	-0.0448976	0.0773172	-0.580693	0.561448	0.994069	PGCd VS GFDd	non-DE	CRAT	protein_coding
ENSG00000095380	20.2006	0.0587615	0.102427	0.57369	0.566178	0.994069	PGCd VS GFDd	non-DE	NANS	protein_coding
ENSG00000095383	5.76715	0.127927	0.163153	0.784087	0.432989	0.994069	PGCd VS GFDd	non-DE	TBC1D2	protein_coding
ENSG00000095485	6.27719	0.115235	0.154706	0.744865	0.456353	0.994069	PGCd VS GFDd	non-DE	CWF19L1	protein_coding
ENSG00000095539	22.0945	0.0922036	0.0883244	1.04392	0.296523	0.992505	PGCd VS GFDd	non-DE	SEMA4G	protein_coding
ENSG00000095564	26.2521	-0.103156	0.0846589	-1.21849	0.22304	0.992505	PGCd VS GFDd	non-DE	BTAF1	protein_coding
ENSG00000095574	6.32184	-0.151529	0.149452	-1.0139	0.310631	0.992505	PGCd VS GFDd	non-DE	IKZF5	protein_coding
ENSG00000095585	30.8797	-0.0113297	0.0831357	-0.13628	0.8916	0.998142	PGCd VS GFDd	non-DE	BLNK	protein_coding
ENSG00000095637	13.3744	-0.236717	0.177459	-1.33392	0.182229	0.992505	PGCd VS GFDd	non-DE	SORBS1	protein_coding
ENSG00000095787	75.7561	-0.044036	0.0528882	-0.832625	0.405056	0.994069	PGCd VS GFDd	non-DE	WAC	protein_coding
ENSG00000095906	16.3544	0.0139533	0.104419	0.133628	0.893696	0.998142	PGCd VS GFDd	non-DE	NUBP2	protein_coding
ENSG00000095932	372.469	0.0252883	0.066671	0.3793	0.704465	0.994069	PGCd VS GFDd	non-DE	SMIM24	protein_coding
ENSG00000095951	14.968	0.0373516	0.0969994	0.385071	0.700185	0.994069	PGCd VS GFDd	non-DE	HIVEP1	protein_coding
ENSG00000096060	13.055	-0.160991	0.179208	-0.89835	0.368999	0.994069	PGCd VS GFDd	non-DE	FKBP5	protein_coding
ENSG00000096063	32.426	0.0159787	0.0710642	0.224848	0.822097	0.997904	PGCd VS GFDd	non-DE	SRPK1	protein_coding
ENSG00000096070	9.49382	-0.206273	0.126599	-1.62934	0.103241	0.992505	PGCd VS GFDd	non-DE	BRPF3	protein_coding
ENSG00000096080	22.9001	0.0628307	0.0865571	0.725887	0.467908	0.994069	PGCd VS GFDd	non-DE	MRPS18A	protein_coding
ENSG00000096088	169.195	0.569011	0.77525	0.733971	0.462966	0.994069	PGCd VS GFDd	non-DE	PGC	protein_coding
ENSG00000096092	11.0707	0.155748	0.12154	1.28146	0.200033	0.992505	PGCd VS GFDd	non-DE	TMEM14A	protein_coding
ENSG00000096093	9.98583	-0.128865	0.123649	-1.04218	0.297327	0.992505	PGCd VS GFDd	non-DE	EFHC1	protein_coding
ENSG00000096384	293.405	-0.0549967	0.0564398	-0.974432	0.329842	0.992505	PGCd VS GFDd	non-DE	HSP90AB1	protein_coding
ENSG00000096395	35.3904	-0.320453	0.159677	-2.00688	0.0447628	0.992505	PGCd VS GFDd	non-DE	MLN	protein_coding
ENSG00000096401	30.3333	0.0119276	0.0720137	0.165629	0.868449	0.998142	PGCd VS GFDd	non-DE	CDC5L	protein_coding
ENSG00000096433	28.1185	0.0933959	0.0907874	1.02873	0.303606	0.992505	PGCd VS GFDd	non-DE	ITPR3	protein_coding
ENSG00000096696	242.639	-0.0224099	0.058578	-0.382566	0.702042	0.994069	PGCd VS GFDd	non-DE	DSP	protein_coding
ENSG00000096717	7.18224	0.017003	0.137771	0.123415	0.901779	0.998142	PGCd VS GFDd	non-DE	SIRT1	protein_coding
ENSG00000096746	44.8745	-0.0887022	0.057225	-1.55006	0.121127	0.992505	PGCd VS GFDd	non-DE	HNRNPH3	protein_coding
ENSG00000096872	9.96011	-0.268319	0.121841	-2.2022	0.0276513	0.981751	PGCd VS GFDd	non-DE	IFT74	protein_coding
ENSG00000096968	14.3441	0.0914288	0.118446	0.771906	0.44017	0.994069	PGCd VS GFDd	non-DE	JAK2	protein_coding
ENSG00000097007	13.9516	0.185183	0.104193	1.7773	0.0755187	0.992505	PGCd VS GFDd	non-DE	ABL1	protein_coding
ENSG00000097021	38.8876	-0.0232869	0.0938433	-0.248147	0.804021	0.997245	PGCd VS GFDd	non-DE	ACOT7	protein_coding
ENSG00000097033	49.5644	0.0425871	0.0635615	0.670014	0.502849	0.994069	PGCd VS GFDd	non-DE	SH3GLB1	protein_coding
ENSG00000097096	10.7499	-0.160945	0.120242	-1.33851	0.180729	0.992505	PGCd VS GFDd	non-DE	SYDE2	protein_coding
ENSG00000099139	97.2757	0.0416862	0.0665981	0.625937	0.531356	0.994069	PGCd VS GFDd	non-DE	PCSK5	protein_coding
ENSG00000099194	39.5506	0.233573	0.159463	1.46475	0.142991	0.992505	PGCd VS GFDd	non-DE	SCD	protein_coding
ENSG00000099203	7.08173	0.0860305	0.133621	0.643839	0.51968	0.994069	PGCd VS GFDd	non-DE	TMED1	protein_coding
ENSG00000099204	68.4834	0.0903862	0.0650943	1.38854	0.164972	0.992505	PGCd VS GFDd	non-DE	ABLIM1	protein_coding
ENSG00000099219	6.01777	-0.0442698	0.151034	-0.293112	0.769436	0.9957	PGCd VS GFDd	non-DE	ERMP1	protein_coding
ENSG00000099246	23.9528	0.0909219	0.0837934	1.08507	0.27789	0.992505	PGCd VS GFDd	non-DE	RAB18	protein_coding
ENSG00000099250	12.0139	-0.124089	0.114361	-1.08506	0.277894	0.992505	PGCd VS GFDd	non-DE	NRP1	protein_coding
ENSG00000099256	9.5176	-0.365438	0.134694	-2.71311	0.00666555	0.975274	PGCd VS GFDd	non-DE	PRTFDC1	protein_coding
ENSG00000099282	16.6549	0.0692404	0.0942949	0.734297	0.462768	0.994069	PGCd VS GFDd	non-DE	TSPAN15	protein_coding
ENSG00000099284	5.10929	0.0464432	0.181138	0.256397	0.797644	0.997245	PGCd VS GFDd	non-DE	MACROH2A2	protein_coding
ENSG00000099290	46.4786	0.0999629	0.0711559	1.40484	0.160068	0.992505	PGCd VS GFDd	non-DE	WASHC2A	protein_coding
ENSG00000099308	16.5705	-0.0152413	0.0995688	-0.153073	0.878341	0.998142	PGCd VS GFDd	non-DE	MAST3	protein_coding
ENSG00000099326	8.73993	-0.0249317	0.128424	-0.194136	0.846069	0.998142	PGCd VS GFDd	non-DE	MZF1	protein_coding
ENSG00000099330	13.2583	0.149529	0.118584	1.26095	0.207327	0.992505	PGCd VS GFDd	non-DE	OCEL1	protein_coding
ENSG00000099331	24.0999	-0.0620664	0.0904264	-0.686375	0.492477	0.994069	PGCd VS GFDd	non-DE	MYO9B	protein_coding
ENSG00000099337	17.0654	0.0391758	0.102754	0.381259	0.703011	0.994069	PGCd VS GFDd	non-DE	KCNK6	protein_coding
ENSG00000099341	50.73	0.0156543	0.0616912	0.253753	0.799686	0.997245	PGCd VS GFDd	non-DE	PSMD8	protein_coding
ENSG00000099377	10.0425	0.15976	0.138866	1.15046	0.249953	0.992505	PGCd VS GFDd	non-DE	HSD3B7	protein_coding
ENSG00000099381	6.84647	-0.355792	0.143329	-2.48234	0.0130521	0.981751	PGCd VS GFDd	non-DE	SETD1A	protein_coding
ENSG00000099385	17.0243	-0.00887293	0.0976752	-0.0908412	0.927619	0.998873	PGCd VS GFDd	non-DE	BCL7C	protein_coding
ENSG00000099617	34.184	0.337733	0.135223	2.4976	0.0125037	0.981751	PGCd VS GFDd	non-DE	EFNA2	protein_coding
ENSG00000099622	80.2332	0.0241921	0.0592201	0.408512	0.682898	0.994069	PGCd VS GFDd	non-DE	CIRBP	protein_coding
ENSG00000099624	113.859	0.0679647	0.0571628	1.18897	0.234452	0.992505	PGCd VS GFDd	non-DE	ATP5F1D	protein_coding
ENSG00000099783	57.5089	0.00678594	0.0655017	0.103599	0.917487	0.998873	PGCd VS GFDd	non-DE	HNRNPM	protein_coding
ENSG00000099785	11.246	0.250002	0.178273	1.40236	0.160809	0.992505	PGCd VS GFDd	non-DE	MARCHF2	protein_coding
ENSG00000099795	69.3948	0.0546582	0.0580461	0.941635	0.34638	0.994069	PGCd VS GFDd	non-DE	NDUFB7	protein_coding
ENSG00000099797	55.0374	-0.0103944	0.0587718	-0.176861	0.859618	0.998142	PGCd VS GFDd	non-DE	TECR	protein_coding
ENSG00000099800	54.1903	0.00492065	0.0622665	0.0790256	0.937012	0.998873	PGCd VS GFDd	non-DE	TIMM13	protein_coding
ENSG00000099804	18.4941	-0.0466238	0.0913989	-0.510113	0.609972	0.994069	PGCd VS GFDd	non-DE	CDC34	protein_coding
ENSG00000099810	10.2737	-0.150762	0.123309	-1.22264	0.221467	0.992505	PGCd VS GFDd	non-DE	MTAP	protein_coding
ENSG00000099812	142.933	0.123995	0.0733655	1.6901	0.091009	0.992505	PGCd VS GFDd	non-DE	MISP	protein_coding
ENSG00000099814	18.8826	0.0912067	0.0904673	1.00817	0.313371	0.992505	PGCd VS GFDd	non-DE	CEP170B	protein_coding
ENSG00000099817	53.5662	0.093391	0.0670385	1.39309	0.163591	0.992505	PGCd VS GFDd	non-DE	POLR2E	protein_coding
ENSG00000099821	16.0173	0.0231444	0.0963992	0.240089	0.810261	0.9979	PGCd VS GFDd	non-DE	POLRMT	protein_coding
ENSG00000099834	344.146	-0.00974906	0.0914692	-0.106583	0.91512	0.998873	PGCd VS GFDd	non-DE	CDHR5	protein_coding
ENSG00000099849	21.3027	0.0863079	0.0854574	1.00995	0.312518	0.992505	PGCd VS GFDd	non-DE	RASSF7	protein_coding
ENSG00000099860	7.49002	0.15734	0.181225	0.868204	0.385283	0.994069	PGCd VS GFDd	non-DE	GADD45B	protein_coding
ENSG00000099864	5.63321	0.0230797	0.160215	0.144055	0.885457	0.998142	PGCd VS GFDd	non-DE	PALM	protein_coding
ENSG00000099875	66.64	0.216684	0.0791564	2.73741	0.00619249	0.975274	PGCd VS GFDd	non-DE	MKNK2	protein_coding
ENSG00000099899	8.53207	-0.231425	0.131519	-1.75964	0.0784693	0.992505	PGCd VS GFDd	non-DE	TRMT2A	protein_coding
ENSG00000099901	33.3898	-0.0455294	0.0897811	-0.507116	0.612073	0.994069	PGCd VS GFDd	non-DE	RANBP1	protein_coding
ENSG00000099904	4.95685	-0.153743	0.184649	-0.832625	0.405056	0.994069	PGCd VS GFDd	non-DE	ZDHHC8	protein_coding
ENSG00000099917	30.7198	0.0544974	0.0733626	0.74285	0.457573	0.994069	PGCd VS GFDd	non-DE	MED15	protein_coding
ENSG00000099940	17.0006	0.116917	0.0925417	1.26339	0.206448	0.992505	PGCd VS GFDd	non-DE	SNAP29	protein_coding
ENSG00000099942	13.107	-0.0723935	0.102772	-0.704408	0.481179	0.994069	PGCd VS GFDd	non-DE	CRKL	protein_coding
ENSG00000099949	10.8367	-0.0719901	0.118418	-0.60793	0.543234	0.994069	PGCd VS GFDd	non-DE	LZTR1	protein_coding
ENSG00000099956	19.9895	-0.0836321	0.0998814	-0.837314	0.402416	0.994069	PGCd VS GFDd	non-DE	SMARCB1	protein_coding
ENSG00000099958	38.4774	0.0509895	0.140514	0.362878	0.716696	0.994069	PGCd VS GFDd	non-DE	DERL3	protein_coding
ENSG00000099968	8.9361	-0.180056	0.126697	-1.42116	0.15527	0.992505	PGCd VS GFDd	non-DE	BCL2L13	protein_coding
ENSG00000099977	62.4607	0.0599267	0.102545	0.584393	0.558956	0.994069	PGCd VS GFDd	non-DE	DDT	protein_coding
ENSG00000099991	23.0598	0.108938	0.0921395	1.18231	0.237081	0.992505	PGCd VS GFDd	non-DE	CABIN1	protein_coding
ENSG00000099994	12.9157	0.0364239	0.180599	0.201683	0.840164	0.998142	PGCd VS GFDd	non-DE	SUSD2	protein_coding
ENSG00000099995	19.5767	-0.0509874	0.086124	-0.592023	0.553835	0.994069	PGCd VS GFDd	non-DE	SF3A1	protein_coding
ENSG00000099998	8.86285	-0.34851	0.158055	-2.205	0.0274544	0.981751	PGCd VS GFDd	non-DE	GGT5	protein_coding
ENSG00000100003	20.4161	0.217655	0.114802	1.89591	0.0579721	0.992505	PGCd VS GFDd	non-DE	SEC14L2	protein_coding
ENSG00000100014	21.4785	0.0352742	0.0931816	0.378553	0.70502	0.994069	PGCd VS GFDd	non-DE	SPECC1L	protein_coding
ENSG00000100023	17.7272	-0.070941	0.0906227	-0.782817	0.433734	0.994069	PGCd VS GFDd	non-DE	PPIL2	protein_coding
ENSG00000100028	41.1481	0.028614	0.0684979	0.417736	0.67614	0.994069	PGCd VS GFDd	non-DE	SNRPD3	protein_coding
ENSG00000100029	12.3795	0.113059	0.116076	0.974012	0.330051	0.992505	PGCd VS GFDd	non-DE	PES1	protein_coding
ENSG00000100030	25.1067	-0.0201153	0.0758454	-0.265215	0.790844	0.995955	PGCd VS GFDd	non-DE	MAPK1	protein_coding
ENSG00000100033	27.0157	-0.145851	0.135119	-1.07942	0.280398	0.992505	PGCd VS GFDd	non-DE	PRODH	protein_coding
ENSG00000100034	5.81413	-0.0854336	0.161694	-0.528366	0.597245	0.994069	PGCd VS GFDd	non-DE	PPM1F	protein_coding
ENSG00000100038	5.75023	0.145388	0.151503	0.959641	0.337236	0.992505	PGCd VS GFDd	non-DE	TOP3B	protein_coding
ENSG00000100055	5.59063	0.262379	0.175038	1.49898	0.133879	0.992505	PGCd VS GFDd	non-DE	CYTH4	protein_coding
ENSG00000100060	4.95162	-0.150155	0.174355	-0.861201	0.389127	0.994069	PGCd VS GFDd	non-DE	MFNG	protein_coding
ENSG00000100065	23.9881	0.00379958	0.0960429	0.0395613	0.968443	0.999814	PGCd VS GFDd	non-DE	CARD10	protein_coding
ENSG00000100075	74.8714	-0.0125019	0.0604724	-0.206736	0.836216	0.998142	PGCd VS GFDd	non-DE	SLC25A1	protein_coding
ENSG00000100077	5.84166	-0.213596	0.162528	-1.31421	0.188777	0.992505	PGCd VS GFDd	non-DE	GRK3	protein_coding
ENSG00000100079	16.5927	0.00389441	0.149336	0.0260782	0.979195	0.999814	PGCd VS GFDd	non-DE	LGALS2	protein_coding
ENSG00000100083	23.3999	0.0173157	0.0804858	0.21514	0.829658	0.997904	PGCd VS GFDd	non-DE	GGA1	protein_coding
ENSG00000100092	17.8596	-0.0960682	0.0985786	-0.974533	0.329792	0.992505	PGCd VS GFDd	non-DE	SH3BP1	protein_coding
ENSG00000100097	26.2714	-0.0062787	0.117091	-0.0536225	0.957236	0.999712	PGCd VS GFDd	non-DE	LGALS1	protein_coding
ENSG00000100099	10.937	0.00948082	0.120726	0.0785317	0.937405	0.998873	PGCd VS GFDd	non-DE	HPS4	protein_coding
ENSG00000100100	9.9349	-0.022339	0.13378	-0.166983	0.867383	0.998142	PGCd VS GFDd	non-DE	PIK3IP1	protein_coding
ENSG00000100105	6.84304	-0.0184163	0.15776	-0.116737	0.907069	0.998142	PGCd VS GFDd	non-DE	PATZ1	protein_coding
ENSG00000100106	26.6636	-0.0391303	0.0940501	-0.416058	0.677367	0.994069	PGCd VS GFDd	non-DE	TRIOBP	protein_coding
ENSG00000100109	7.85185	-0.21918	0.133553	-1.64114	0.100768	0.992505	PGCd VS GFDd	non-DE	TFIP11	protein_coding
ENSG00000100124	6.19442	-0.0109568	0.161341	-0.0679104	0.945857	0.998873	PGCd VS GFDd	non-DE	ANKRD54	protein_coding
ENSG00000100129	67.4962	-0.0345989	0.0623421	-0.554984	0.578906	0.994069	PGCd VS GFDd	non-DE	EIF3L	protein_coding
ENSG00000100138	34.2027	-0.02605	0.0756211	-0.34448	0.730485	0.994372	PGCd VS GFDd	non-DE	SNU13	protein_coding
ENSG00000100139	5.28111	-0.0662703	0.161267	-0.410936	0.68112	0.994069	PGCd VS GFDd	non-DE	MICALL1	protein_coding
ENSG00000100142	15.3021	-0.200015	0.100688	-1.98648	0.0469804	0.992505	PGCd VS GFDd	non-DE	POLR2F	protein_coding
ENSG00000100150	8.0992	-0.187299	0.129551	-1.44576	0.148245	0.992505	PGCd VS GFDd	non-DE	DEPDC5	protein_coding
ENSG00000100151	8.67885	-0.0919084	0.128922	-0.712898	0.475909	0.994069	PGCd VS GFDd	non-DE	PICK1	protein_coding
ENSG00000100154	5.84119	-0.0976775	0.151449	-0.644952	0.518958	0.994069	PGCd VS GFDd	non-DE	TTC28	protein_coding
ENSG00000100162	6.73799	0.0562674	0.157772	0.356637	0.721364	0.994069	PGCd VS GFDd	non-DE	CENPM	protein_coding
ENSG00000100170	521.944	-0.030917	0.0882126	-0.350483	0.725976	0.994069	PGCd VS GFDd	non-DE	SLC5A1	protein_coding
ENSG00000100196	10.2004	-0.0681231	0.172619	-0.394643	0.693106	0.994069	PGCd VS GFDd	non-DE	KDELR3	protein_coding
ENSG00000100197	16.7378	0.0966168	0.212729	0.454178	0.6497	0.994069	PGCd VS GFDd	non-DE	CYP2D6	protein_coding
ENSG00000100201	277.548	-0.0116198	0.0449565	-0.258468	0.796046	0.997245	PGCd VS GFDd	non-DE	DDX17	protein_coding
ENSG00000100207	22.7292	-0.0625507	0.0913324	-0.684868	0.493427	0.994069	PGCd VS GFDd	non-DE	TCF20	protein_coding
ENSG00000100211	6.63693	-0.193438	0.148218	-1.30509	0.191861	0.992505	PGCd VS GFDd	non-DE	CBY1	protein_coding
ENSG00000100216	41.8764	0.159146	0.110977	1.43404	0.151559	0.992505	PGCd VS GFDd	non-DE	TOMM22	protein_coding
ENSG00000100219	84.4591	0.0281851	0.0872223	0.323142	0.746588	0.994926	PGCd VS GFDd	non-DE	XBP1	protein_coding
ENSG00000100220	53.0615	0.0715302	0.0772103	0.926433	0.354221	0.994069	PGCd VS GFDd	non-DE	RTCB	protein_coding
ENSG00000100221	21.5708	0.00169382	0.102098	0.0165901	0.986764	0.999814	PGCd VS GFDd	non-DE	JOSD1	protein_coding
ENSG00000100225	34.4218	0.0332394	0.0681392	0.487816	0.62568	0.994069	PGCd VS GFDd	non-DE	FBXO7	protein_coding
ENSG00000100226	10.3853	0.0710887	0.121024	0.587391	0.556941	0.994069	PGCd VS GFDd	non-DE	GTPBP1	protein_coding
ENSG00000100227	16.6546	-0.0447917	0.0910645	-0.491868	0.622813	0.994069	PGCd VS GFDd	non-DE	POLDIP3	protein_coding
ENSG00000100234	17.9001	-0.217936	0.172244	-1.26528	0.205772	0.992505	PGCd VS GFDd	non-DE	TIMP3	protein_coding
ENSG00000100239	18.7582	-0.0403238	0.0876804	-0.459896	0.645591	0.994069	PGCd VS GFDd	non-DE	PPP6R2	protein_coding
ENSG00000100241	15.5557	-0.125592	0.100802	-1.24593	0.212791	0.992505	PGCd VS GFDd	non-DE	SBF1	protein_coding
ENSG00000100242	29.0088	-0.0291306	0.072962	-0.399258	0.689703	0.994069	PGCd VS GFDd	non-DE	SUN2	protein_coding
ENSG00000100243	49.0224	-0.0362096	0.0626636	-0.577841	0.563371	0.994069	PGCd VS GFDd	non-DE	CYB5R3	protein_coding
ENSG00000100258	21.2629	-0.00269447	0.0870198	-0.0309638	0.975298	0.999814	PGCd VS GFDd	non-DE	LMF2	protein_coding
ENSG00000100263	7.97208	0.145495	0.13875	1.04862	0.294354	0.992505	PGCd VS GFDd	non-DE	RHBDD3	protein_coding
ENSG00000100266	20.0389	0.017159	0.0931722	0.184164	0.853884	0.998142	PGCd VS GFDd	non-DE	PACSIN2	protein_coding
ENSG00000100280	39.4856	0.00734332	0.0700917	0.104767	0.91656	0.998873	PGCd VS GFDd	non-DE	AP1B1	protein_coding
ENSG00000100281	21.1514	0.159365	0.0864464	1.84351	0.0652539	0.992505	PGCd VS GFDd	non-DE	HMGXB4	protein_coding
ENSG00000100284	17.7033	0.0544434	0.0942783	0.577475	0.563619	0.994069	PGCd VS GFDd	non-DE	TOM1	protein_coding
ENSG00000100288	20.1631	-0.01417	0.0935914	-0.151403	0.879658	0.998142	PGCd VS GFDd	non-DE	CHKB	protein_coding
ENSG00000100292	17.146	0.0719283	0.139815	0.514451	0.606936	0.994069	PGCd VS GFDd	non-DE	HMOX1	protein_coding
ENSG00000100294	5.37348	0.180291	0.180675	0.997874	0.31834	0.992505	PGCd VS GFDd	non-DE	MCAT	protein_coding
ENSG00000100296	6.8246	0.131951	0.147906	0.892126	0.372325	0.994069	PGCd VS GFDd	non-DE	THOC5	protein_coding
ENSG00000100297	13.9755	0.0638797	0.137959	0.463033	0.64334	0.994069	PGCd VS GFDd	non-DE	MCM5	protein_coding
ENSG00000100299	19.8458	0.103324	0.106313	0.971889	0.331106	0.992505	PGCd VS GFDd	non-DE	ARSA	protein_coding
ENSG00000100300	55.3586	0.102576	0.0631247	1.62497	0.104168	0.992505	PGCd VS GFDd	non-DE	TSPO	protein_coding
ENSG00000100304	15.0614	0.0412975	0.11099	0.372085	0.70983	0.994069	PGCd VS GFDd	non-DE	TTLL12	protein_coding
ENSG00000100307	10.9574	-0.0086532	0.121328	-0.0713208	0.943142	0.998873	PGCd VS GFDd	non-DE	CBX7	protein_coding
ENSG00000100316	491.684	-0.0352046	0.0504561	-0.697727	0.485348	0.994069	PGCd VS GFDd	non-DE	RPL3	protein_coding
ENSG00000100319	5.79041	0.214137	0.159639	1.34139	0.179795	0.992505	PGCd VS GFDd	non-DE	ZMAT5	protein_coding
ENSG00000100320	30.6521	-0.0857159	0.0793282	-1.08052	0.279909	0.992505	PGCd VS GFDd	non-DE	RBFOX2	protein_coding
ENSG00000100324	7.43095	0.0162363	0.134804	0.120444	0.904132	0.998142	PGCd VS GFDd	non-DE	TAB1	protein_coding
ENSG00000100325	15.2049	0.00671935	0.0993005	0.0676669	0.946051	0.998873	PGCd VS GFDd	non-DE	ASCC2	protein_coding
ENSG00000100330	12.8277	-0.0183634	0.100174	-0.183314	0.854552	0.998142	PGCd VS GFDd	non-DE	MTMR3	protein_coding
ENSG00000100335	23.2957	0.0193593	0.0780832	0.247931	0.804187	0.997245	PGCd VS GFDd	non-DE	MIEF1	protein_coding
ENSG00000100342	16.3048	-0.155163	0.12756	-1.2164	0.223834	0.992505	PGCd VS GFDd	non-DE	APOL1	protein_coding
ENSG00000100345	133.965	0.0168247	0.0479075	0.351191	0.725445	0.994069	PGCd VS GFDd	non-DE	MYH9	protein_coding
ENSG00000100347	26.3563	0.0888998	0.080207	1.10838	0.267698	0.992505	PGCd VS GFDd	non-DE	SAMM50	protein_coding
ENSG00000100348	75.3742	0.0395979	0.0528777	0.748857	0.453943	0.994069	PGCd VS GFDd	non-DE	TXN2	protein_coding
ENSG00000100350	6.1033	0.0904575	0.177079	0.510831	0.60947	0.994069	PGCd VS GFDd	non-DE	FOXRED2	protein_coding
ENSG00000100353	46.2616	-0.0343367	0.0692185	-0.496062	0.619851	0.994069	PGCd VS GFDd	non-DE	EIF3D	protein_coding
ENSG00000100354	172.358	0.0923199	0.064899	1.42252	0.154876	0.992505	PGCd VS GFDd	non-DE	TNRC6B	protein_coding
ENSG00000100359	19.2886	0.135014	0.0928891	1.45349	0.146087	0.992505	PGCd VS GFDd	non-DE	SGSM3	protein_coding
ENSG00000100360	11.7162	-0.156184	0.110739	-1.41038	0.158427	0.992505	PGCd VS GFDd	non-DE	IFT27	protein_coding
ENSG00000100364	13.6303	-0.11759	0.104472	-1.12556	0.260351	0.992505	PGCd VS GFDd	non-DE	KIAA0930	protein_coding
ENSG00000100365	5.17381	-0.166255	0.175253	-0.948655	0.342796	0.994069	PGCd VS GFDd	non-DE	NCF4	protein_coding
ENSG00000100376	14.6532	-0.123157	0.23022	-0.534953	0.592682	0.994069	PGCd VS GFDd	non-DE	FAM118A	protein_coding
ENSG00000100380	62.0502	-0.0301566	0.0623279	-0.483838	0.628501	0.994069	PGCd VS GFDd	non-DE	ST13	protein_coding
ENSG00000100387	24.8333	-0.0860964	0.076384	-1.12715	0.259678	0.992505	PGCd VS GFDd	non-DE	RBX1	protein_coding
ENSG00000100393	60.0003	0.00660833	0.0536395	0.123199	0.90195	0.998142	PGCd VS GFDd	non-DE	EP300	protein_coding
ENSG00000100395	8.43	-0.103879	0.131658	-0.789007	0.430108	0.994069	PGCd VS GFDd	non-DE	L3MBTL2	protein_coding
ENSG00000100401	20.1839	-0.0457257	0.100112	-0.456746	0.647853	0.994069	PGCd VS GFDd	non-DE	RANGAP1	protein_coding
ENSG00000100403	10.8478	-0.0599667	0.121861	-0.492092	0.622654	0.994069	PGCd VS GFDd	non-DE	ZC3H7B	protein_coding
ENSG00000100410	7.29194	-0.163541	0.138876	-1.17761	0.238952	0.992505	PGCd VS GFDd	non-DE	PHF5A	protein_coding
ENSG00000100412	108.603	0.0301725	0.0562646	0.536262	0.591778	0.994069	PGCd VS GFDd	non-DE	ACO2	protein_coding
ENSG00000100416	9.86217	0.0977247	0.123461	0.791546	0.428626	0.994069	PGCd VS GFDd	non-DE	TRMU	protein_coding
ENSG00000100417	20.7466	0.101804	0.100258	1.01542	0.309907	0.992505	PGCd VS GFDd	non-DE	PMM1	protein_coding
ENSG00000100418	14.5764	-0.15065	0.100108	-1.50487	0.132357	0.992505	PGCd VS GFDd	non-DE	DESI1	protein_coding
ENSG00000100422	29.9706	-0.241145	0.109471	-2.20282	0.0276072	0.981751	PGCd VS GFDd	non-DE	CERK	protein_coding
ENSG00000100425	10.6586	-0.0155543	0.118482	-0.13128	0.895554	0.998142	PGCd VS GFDd	non-DE	BRD1	protein_coding
ENSG00000100426	6.69244	0.107946	0.14396	0.749831	0.453357	0.994069	PGCd VS GFDd	non-DE	ZBED4	protein_coding
ENSG00000100429	7.34445	-0.0958492	0.141304	-0.678318	0.49757	0.994069	PGCd VS GFDd	non-DE	HDAC10	protein_coding
ENSG00000100433	7.92882	-0.185353	0.151684	-1.22196	0.221721	0.992505	PGCd VS GFDd	non-DE	KCNK10	protein_coding
ENSG00000100439	8.47135	-0.0360971	0.149913	-0.240788	0.80972	0.997766	PGCd VS GFDd	non-DE	ABHD4	protein_coding
ENSG00000100441	22.9093	0.0768775	0.0852333	0.901965	0.367075	0.994069	PGCd VS GFDd	non-DE	KHNYN	protein_coding
ENSG00000100442	34.7595	0.0953087	0.0644214	1.47946	0.139018	0.992505	PGCd VS GFDd	non-DE	FKBP3	protein_coding
ENSG00000100445	10.5496	-0.0643392	0.125338	-0.513326	0.607724	0.994069	PGCd VS GFDd	non-DE	SDR39U1	protein_coding
ENSG00000100461	19.8165	-0.0133283	0.0866613	-0.153798	0.877769	0.998142	PGCd VS GFDd	non-DE	RBM23	protein_coding
ENSG00000100462	8.12709	0.0805422	0.140117	0.57482	0.565413	0.994069	PGCd VS GFDd	non-DE	PRMT5	protein_coding
ENSG00000100485	39.1985	-0.0767466	0.0763034	-1.00581	0.314508	0.992505	PGCd VS GFDd	non-DE	SOS2	protein_coding
ENSG00000100490	8.82714	0.118582	0.134342	0.882684	0.377407	0.994069	PGCd VS GFDd	non-DE	CDKL1	protein_coding
ENSG00000100503	14.5452	-0.000228388	0.120796	-0.00189069	0.998491	0.999862	PGCd VS GFDd	non-DE	NIN	protein_coding
ENSG00000100519	31.3123	-0.0813048	0.0742169	-1.0955	0.273297	0.992505	PGCd VS GFDd	non-DE	PSMC6	protein_coding
ENSG00000100522	17.1026	0.0189228	0.120981	0.156412	0.875709	0.998142	PGCd VS GFDd	non-DE	GNPNAT1	protein_coding
ENSG00000100523	14.8298	0.239495	0.116427	2.05704	0.0396821	0.992505	PGCd VS GFDd	non-DE	DDHD1	protein_coding
ENSG00000100526	5.03991	0.295008	0.185233	1.59264	0.111242	0.992505	PGCd VS GFDd	non-DE	CDKN3	protein_coding
ENSG00000100528	38.0085	0.0578561	0.0712066	0.81251	0.416499	0.994069	PGCd VS GFDd	non-DE	CNIH1	protein_coding
ENSG00000100554	19.48	0.0918131	0.0947639	0.968861	0.332614	0.992505	PGCd VS GFDd	non-DE	ATP6V1D	protein_coding
ENSG00000100558	17.0932	0.0503561	0.108795	0.462851	0.643471	0.994069	PGCd VS GFDd	non-DE	PLEK2	protein_coding
ENSG00000100564	6.6045	-0.133255	0.148615	-0.896648	0.369907	0.994069	PGCd VS GFDd	non-DE	PIGH	protein_coding
ENSG00000100567	30.7625	0.106454	0.0836155	1.27313	0.202971	0.992505	PGCd VS GFDd	non-DE	PSMA3	protein_coding
ENSG00000100568	30.7116	0.000839074	0.0729591	0.0115006	0.990824	0.999814	PGCd VS GFDd	non-DE	VTI1B	protein_coding
ENSG00000100575	6.48633	0.00247061	0.158636	0.0155741	0.987574	0.999814	PGCd VS GFDd	non-DE	TIMM9	protein_coding
ENSG00000100577	10.8584	0.14606	0.119321	1.22409	0.220918	0.992505	PGCd VS GFDd	non-DE	GSTZ1	protein_coding
ENSG00000100578	14.3635	0.0284316	0.104368	0.272415	0.785303	0.9957	PGCd VS GFDd	non-DE	KIAA0586	protein_coding
ENSG00000100580	6.35161	-0.0521769	0.156772	-0.332821	0.739269	0.994372	PGCd VS GFDd	non-DE	TMED8	protein_coding
ENSG00000100591	19.638	-0.11745	0.0947809	-1.23918	0.21528	0.992505	PGCd VS GFDd	non-DE	AHSA1	protein_coding
ENSG00000100592	21.7998	-0.0187688	0.0876888	-0.214039	0.830517	0.998116	PGCd VS GFDd	non-DE	DAAM1	protein_coding
ENSG00000100596	34.748	0.0724039	0.0725552	0.997916	0.31832	0.992505	PGCd VS GFDd	non-DE	SPTLC2	protein_coding
ENSG00000100599	6.07289	0.0658915	0.153865	0.428243	0.668475	0.994069	PGCd VS GFDd	non-DE	RIN3	protein_coding
ENSG00000100600	29.1426	-0.0279885	0.0980253	-0.285524	0.775243	0.9957	PGCd VS GFDd	non-DE	LGMN	protein_coding
ENSG00000100603	33.0426	0.016441	0.0675918	0.243239	0.80782	0.997465	PGCd VS GFDd	non-DE	SNW1	protein_coding
ENSG00000100604	46.0704	-0.179708	0.146558	-1.22619	0.220129	0.992505	PGCd VS GFDd	non-DE	CHGA	protein_coding
ENSG00000100605	45.5069	0.0342413	0.0666721	0.513577	0.607548	0.994069	PGCd VS GFDd	non-DE	ITPK1	protein_coding
ENSG00000100612	58.4503	0.00756464	0.089526	0.0844966	0.932662	0.998873	PGCd VS GFDd	non-DE	DHRS7	protein_coding
ENSG00000100614	44.4141	-0.0458132	0.0714579	-0.641121	0.521444	0.994069	PGCd VS GFDd	non-DE	PPM1A	protein_coding
ENSG00000100628	5.0562	-0.501441	0.194709	-2.57534	0.0100141	0.981751	PGCd VS GFDd	non-DE	ASB2	protein_coding
ENSG00000100629	5.75253	0.152656	0.170681	0.894395	0.37111	0.994069	PGCd VS GFDd	non-DE	CEP128	protein_coding
ENSG00000100632	35.0691	0.0360642	0.0751007	0.480211	0.631078	0.994069	PGCd VS GFDd	non-DE	ERH	protein_coding
ENSG00000100644	33.0242	-0.00622482	0.0728543	-0.085442	0.93191	0.998873	PGCd VS GFDd	non-DE	HIF1A	protein_coding
ENSG00000100647	40.2999	0.111794	0.0881525	1.26819	0.20473	0.992505	PGCd VS GFDd	non-DE	SUSD6	protein_coding
ENSG00000100650	86.961	0.00968181	0.0547147	0.176951	0.859547	0.998142	PGCd VS GFDd	non-DE	SRSF5	protein_coding
ENSG00000100664	98.9809	0.055044	0.0465774	1.18178	0.237295	0.992505	PGCd VS GFDd	non-DE	EIF5	protein_coding
ENSG00000100697	49.0929	0.00672469	0.0582593	0.115427	0.908107	0.998142	PGCd VS GFDd	non-DE	DICER1	protein_coding
ENSG00000100711	10.0616	-0.345799	0.131593	-2.6278	0.00859379	0.981751	PGCd VS GFDd	non-DE	ZFYVE21	protein_coding
ENSG00000100714	14.4411	-0.00760444	0.12013	-0.0633019	0.949526	0.999712	PGCd VS GFDd	non-DE	MTHFD1	protein_coding
ENSG00000100722	24.0335	-0.058869	0.0753488	-0.781286	0.434635	0.994069	PGCd VS GFDd	non-DE	ZC3H14	protein_coding
ENSG00000100726	9.02555	0.00517962	0.127115	0.0407476	0.967497	0.999814	PGCd VS GFDd	non-DE	TELO2	protein_coding
ENSG00000100731	22.3781	-0.0514786	0.0902115	-0.570643	0.568241	0.994069	PGCd VS GFDd	non-DE	PCNX1	protein_coding
ENSG00000100744	23.9277	0.167096	0.102648	1.62785	0.103557	0.992505	PGCd VS GFDd	non-DE	GSKIP	protein_coding
ENSG00000100749	6.34472	0.00610541	0.157987	0.038645	0.969173	0.999814	PGCd VS GFDd	non-DE	VRK1	protein_coding
ENSG00000100764	31.062	-0.0215544	0.0741097	-0.290845	0.77117	0.9957	PGCd VS GFDd	non-DE	PSMC1	protein_coding
ENSG00000100784	33.4273	0.177208	0.0795414	2.22787	0.0258889	0.981751	PGCd VS GFDd	non-DE	RPS6KA5	protein_coding
ENSG00000100796	44.2805	-0.0283278	0.0574653	-0.492955	0.622044	0.994069	PGCd VS GFDd	non-DE	PPP4R3A	protein_coding
ENSG00000100804	25.3171	0.13052	0.0820282	1.59117	0.111572	0.992505	PGCd VS GFDd	non-DE	PSMB5	protein_coding
ENSG00000100811	100.241	0.0439298	0.044422	0.988921	0.322702	0.992505	PGCd VS GFDd	non-DE	YY1	protein_coding
ENSG00000100813	68.5544	-0.050648	0.0488202	-1.03744	0.299531	0.992505	PGCd VS GFDd	non-DE	ACIN1	protein_coding
ENSG00000100814	8.03128	-0.140389	0.133759	-1.04956	0.29392	0.992505	PGCd VS GFDd	non-DE	CCNB1IP1	protein_coding
[truncated: 8,486 more rows]

## Sheet: Supplementary Data 1c
Supplementary Data 1c. List of differentially expressed genes in PGCp VS PGCd comparison
[truncated: 10,064 more rows]
