# Supplementary material for: Transcriptomic analysis of intestine following administration of a transglutaminase 2 inhibitor to prevent gluten-induced intestinal damage in celiac disease
Source: Nat Immunol. 2024 Jun 24;25(7):1218–30. doi: 10.1038/s41590-024-01867-0 (PMC11224021; doi:10.1038/s41590-024-01867-0)
Supplement: Supplementary file 5 — Results of the overrepresentation analysis for Reactome terms for the PGCp versus GFDp and PGCp versus PGCd comparisons and results of the overrepresentation analysis for Gene Ontology biological process terms for the PGCp versus GFDp and PGCp versus PGCd comparisons. [file 41590_2024_1867_MOESM5_ESM.xlsx]

## Sheet: Supplementary Data 2a
Supplementary Data 2a. Results of Over Representation Analysis for Reactome terms for PGCp VS GFDp comparison
ID	Description	GeneRatio	BgRatio	pvalue	p.adjust	qvalue	geneID	Count
R-HSA-913531	Interferon Signaling	13/71	269/11009	1.35975e-08	6.10529e-06	4.73767e-06	JAK2/STAT1/GBP1/IRF1/UBE2L6/GBP2/GBP4/IFI27/CIITA/IFITM1/ISG15/PSMB8/HLA-F	13
R-HSA-909733	Interferon alpha/beta signaling	8/71	77/11009	2.94863e-08	6.61968e-06	5.13683e-06	STAT1/IRF1/GBP2/IFI27/IFITM1/ISG15/PSMB8/HLA-F	8
R-HSA-877300	Interferon gamma signaling	8/71	96/11009	1.68623e-07	2.52373e-05	1.9584e-05	JAK2/STAT1/GBP1/IRF1/GBP2/GBP4/CIITA/HLA-F	8
R-HSA-982772	Growth hormone receptor signaling	4/71	24/11009	1.531e-05	0.00171854	0.00133358	JAK2/PRLR/STAT1/IRS2	4
R-HSA-983170	Antigen Presentation: Folding, assembly and peptide loading of class I MHC	4/71	29/11009	3.33975e-05	0.0029991	0.00232728	ATG14/TAP1/TAP2/HLA-F	4
R-HSA-1989781	PPARA activates gene expression	6/71	117/11009	0.000103361	0.00728191	0.00565071	ME1/ACADM/APOA1/HELZ2/PPARG/HMGCS2	6
R-HSA-400206	Regulation of lipid metabolism by PPARalpha	6/71	119/11009	0.000113526	0.00728191	0.00565071	ME1/ACADM/APOA1/HELZ2/PPARG/HMGCS2	6
R-HSA-449147	Signaling by Interleukins	11/71	473/11009	0.000203103	0.0113992	0.00884568	NOS2/IL32/JAK2/STAT1/DUSP6/NLRC5/IL18/IRS2/PSMB8/PSMB9/CCL5	11
R-HSA-1236974	ER-Phagosome pathway	5/71	90/11009	0.000277958	0.013867	0.0107607	TAP1/PSMB8/TAP2/HLA-F/PSMB9	5
R-HSA-166663	Initial triggering of complement	3/71	23/11009	0.000415	0.0186335	0.0144595	C4B/CFB/C4A	3
R-HSA-1236975	Antigen processing-Cross presentation	5/71	105/11009	0.000566775	0.0231347	0.0179524	TAP1/PSMB8/TAP2/HLA-F/PSMB9	5
R-HSA-983169	Class I MHC mediated antigen processing & presentation	9/71	381/11009	0.000723363	0.0270658	0.0210029	FBXO2/ATG14/UBE2L6/TAP1/TRIM69/PSMB8/TAP2/HLA-F/PSMB9	9
R-HSA-936440	Negative regulators of DDX58/IFIH1 signaling	3/71	35/11009	0.00145106	0.0471393	0.0365798	NLRC5/UBE2L6/ISG15	3
R-HSA-5619084	ABC transporter disorders	4/71	78/11009	0.00158152	0.0471393	0.0365798	DERL3/APOA1/PSMB8/PSMB9	4
R-HSA-8963888	Chylomicron assembly	2/71	10/11009	0.00178478	0.0471393	0.0365798	APOB/APOA1	2
R-HSA-8963901	Chylomicron remodeling	2/71	10/11009	0.00178478	0.0471393	0.0365798	APOB/APOA1	2
R-HSA-9757110	Prednisone ADME	2/71	10/11009	0.00178478	0.0471393	0.0365798	CYP3A4/UGT2B7	2
R-HSA-1059683	Interleukin-6 signaling	2/71	11/11009	0.00217232	0.0487686	0.0378441	JAK2/STAT1	2
R-HSA-2586552	Signaling by Leptin	2/71	11/11009	0.00217232	0.0487686	0.0378441	JAK2/IRS2	2
R-HSA-9020956	Interleukin-27 signaling	2/71	11/11009	0.00217232	0.0487686	0.0378441	JAK2/STAT1	2
R-HSA-8984722	Interleukin-35 Signalling	2/71	12/11009	0.00259593	0.0529807	0.0411126	JAK2/STAT1	2
R-HSA-9027276	Erythropoietin activates Phosphoinositide-3-kinase (PI3K)	2/71	12/11009	0.00259593	0.0529807	0.0411126	JAK2/IRS2	2
R-HSA-9707616	Heme signaling	3/71	47/11009	0.00340181	0.0612977	0.0475666	APOB/APOA1/HELZ2	3
R-HSA-977606	Regulation of Complement cascade	3/71	47/11009	0.00340181	0.0612977	0.0475666	C4B/CFB/C4A	3
R-HSA-877312	Regulation of IFNG signaling	2/71	14/11009	0.00354953	0.0612977	0.0475666	JAK2/STAT1	2
R-HSA-9027284	Erythropoietin activates RAS	2/71	14/11009	0.00354953	0.0612977	0.0475666	JAK2/IRS2	2
R-HSA-1170546	Prolactin receptor signaling	2/71	15/11009	0.00407859	0.0672751	0.052205	JAK2/PRLR	2
R-HSA-5668541	TNFR2 non-canonical NF-kB pathway	4/71	102/11009	0.00419657	0.0672751	0.052205	BIRC3/TNFSF13B/PSMB8/PSMB9	4
R-HSA-382556	ABC-family proteins mediated transport	4/71	103/11009	0.00434516	0.0672751	0.052205	DERL3/APOA1/PSMB8/PSMB9	4
R-HSA-6785807	Interleukin-4 and Interleukin-13 signaling	4/71	108/11009	0.00514164	0.0744708	0.0577889	NOS2/JAK2/STAT1/IL18	4
R-HSA-8957275	Post-translational protein phosphorylation	4/71	108/11009	0.00514164	0.0744708	0.0577889	APOB/APOA1/C4B/C4A	4
R-HSA-5676594	TNF receptor superfamily (TNFSF) members mediating non-canonical NF-kB pathway	2/71	18/11009	0.00586937	0.0791601	0.0614277	BIRC3/TNFSF13B	2
R-HSA-166658	Complement cascade	3/71	58/11009	0.00615481	0.0791601	0.0614277	C4B/CFB/C4A	3
R-HSA-351202	Metabolism of polyamines	3/71	59/11009	0.00645489	0.0791601	0.0614277	SRM/PSMB8/PSMB9	3
R-HSA-3000480	Scavenging by Class A Receptors	2/71	19/11009	0.00653267	0.0791601	0.0614277	APOB/APOA1	2
R-HSA-8963898	Plasma lipoprotein assembly	2/71	19/11009	0.00653267	0.0791601	0.0614277	APOB/APOA1	2
R-HSA-5218859	Regulated Necrosis	3/71	60/11009	0.00676358	0.0791601	0.0614277	BIRC3/IRF1/IL18	3
R-HSA-5678895	Defective CFTR causes cystic fibrosis	3/71	61/11009	0.00708092	0.0791601	0.0614277	DERL3/PSMB8/PSMB9	3
R-HSA-199220	Vitamin B5 (pantothenate) metabolism	2/71	20/11009	0.00722843	0.0791601	0.0614277	VNN1/ENPP1	2
R-HSA-9669938	Signaling by KIT in disease	2/71	20/11009	0.00722843	0.0791601	0.0614277	JAK2/STAT1	2
R-HSA-9670439	Signaling by phosphorylated juxtamembrane, extracellular and kinase domain KIT mutants	2/71	20/11009	0.00722843	0.0791601	0.0614277	JAK2/STAT1	2
R-HSA-196854	Metabolism of vitamins and cofactors	5/71	194/11009	0.00821216	0.0877918	0.0681259	APOB/VNN1/APOA1/PARP9/ENPP1	5
R-HSA-381426	Regulation of Insulin-like Growth Factor (IGF) transport and uptake by Insulin-like Growth Factor Binding Proteins (IGFBPs)	4/71	125/11009	0.00856906	0.089477	0.0694335	APOB/APOA1/C4B/C4A	4
R-HSA-9705671	SARS-CoV-2 activates/modulates innate and adaptive immune responses	4/71	126/11009	0.00880767	0.0898783	0.069745	STAT1/ATG14/ISG15/HLA-F	4
R-HSA-112409	RAF-independent MAPK1/3 activation	2/71	23/11009	0.0095061	0.0948497	0.0736028	JAK2/DUSP6	2
R-HSA-6783589	Interleukin-6 family signaling	2/71	24/11009	0.0103274	0.100022	0.0776163	JAK2/STAT1	2
R-HSA-198933	Immunoregulatory interactions between a Lymphoid and a non-Lymphoid cell	4/71	133/11009	0.0106004	0.100022	0.0776163	SLAMF7/CD96/IFITM1/HLA-F	4
R-HSA-8854691	Interleukin-20 family signaling	2/71	25/11009	0.011179	0.100022	0.0776163	JAK2/STAT1	2
R-HSA-9006335	Signaling by Erythropoietin	2/71	25/11009	0.011179	0.100022	0.0776163	JAK2/IRS2	2
R-HSA-9705462	Inactivation of CSF3 (G-CSF) signaling	2/71	25/11009	0.011179	0.100022	0.0776163	JAK2/STAT1	2
R-HSA-1169408	ISG15 antiviral mechanism	3/71	73/11009	0.0115838	0.100022	0.0776163	STAT1/UBE2L6/ISG15	3
R-HSA-8939902	Regulation of RUNX2 expression and activity	3/71	73/11009	0.0115838	0.100022	0.0776163	STAT1/PSMB8/PSMB9	3
R-HSA-5357801	Programmed Cell Death	5/71	213/11009	0.0119876	0.101556	0.0788065	BIRC3/IRF1/IL18/PSMB8/PSMB9	5
R-HSA-9833482	PKR-mediated signaling	3/71	75/11009	0.0124621	0.10362	0.0804086	STAT1/UBE2L6/ISG15	3
R-HSA-5620971	Pyroptosis	2/71	28/11009	0.0139116	0.113569	0.0881289	IRF1/IL18	2
R-HSA-9006925	Intracellular signaling by second messengers	6/71	310/11009	0.0146935	0.11781	0.0914201	RAC2/PPARG/NBEA/IRS2/PSMB8/PSMB9	6
R-HSA-168928	DDX58/IFIH1-mediated induction of interferon-alpha/beta	3/71	82/11009	0.0158312	0.122914	0.0953801	NLRC5/UBE2L6/ISG15	3
R-HSA-9674555	Signaling by CSF3 (G-CSF)	2/71	30/11009	0.0158775	0.122914	0.0953801	JAK2/STAT1	2
R-HSA-381340	Transcriptional regulation of white adipocyte differentiation	3/71	84/11009	0.0168789	0.126133	0.0978783	PCK1/HELZ2/PPARG	3
R-HSA-446652	Interleukin-1 family signaling	4/71	153/11009	0.0169728	0.126133	0.0978783	NLRC5/IL18/PSMB8/PSMB9	4
R-HSA-5632684	Hedgehog 'on' state	3/71	85/11009	0.017417	0.126133	0.0978783	HHIP/PSMB8/PSMB9	3
R-HSA-69656	Cyclin A:Cdk2-associated events at S phase entry	3/71	85/11009	0.017417	0.126133	0.0978783	CDC25B/PSMB8/PSMB9	3
R-HSA-5656169	Termination of translesion DNA synthesis	2/71	32/11009	0.017955	0.127965	0.0992998	UBE2L6/ISG15	2
R-HSA-8963899	Plasma lipoprotein remodeling	2/71	34/11009	0.0201409	0.141301	0.109649	APOB/APOA1	2
R-HSA-5663202	Diseases of signal transduction by growth factor receptors and second messengers	7/71	433/11009	0.0211714	0.143757	0.111554	JAK2/STAT1/RAC2/DUSP6/IRS2/PSMB8/PSMB9	7
R-HSA-70263	Gluconeogenesis	2/71	35/11009	0.0212737	0.143757	0.111554	PCK1/ALDOB	2
R-HSA-4086400	PCP/CE pathway	3/71	92/11009	0.0214515	0.143757	0.111554	RAC2/PSMB8/PSMB9	3
R-HSA-1222556	ROS and RNS production in phagocytes	2/71	36/11009	0.0224324	0.14812	0.11494	NOS2/RAC2	2
R-HSA-168898	Toll-like Receptor Cascades	4/71	168/11009	0.0230523	0.149351	0.115895	BIRC3/APOB/DUSP6/NLRC5	4
R-HSA-5083635	Defective B3GALTL causes PpS	2/71	37/11009	0.0236167	0.149351	0.115895	SEMA5A/THSD4	2
R-HSA-8964043	Plasma lipoprotein clearance	2/71	37/11009	0.0236167	0.149351	0.115895	APOB/APOA1	2
R-HSA-9759194	Nuclear events mediated by NFE2L2	3/71	97/11009	0.0246208	0.152698	0.118493	ME1/PSMB8/PSMB9	3
R-HSA-5173214	O-glycosylation of TSR domain-containing proteins	2/71	38/11009	0.0248262	0.152698	0.118493	SEMA5A/THSD4	2
R-HSA-110313	Translesion synthesis by Y family DNA polymerases bypasses lesions on DNA template	2/71	39/11009	0.0260607	0.158125	0.122704	UBE2L6/ISG15	2
R-HSA-5619115	Disorders of transmembrane transporters	4/71	176/11009	0.0267741	0.160288	0.124382	DERL3/APOA1/PSMB8/PSMB9	4
R-HSA-1257604	PIP3 activates AKT signaling	5/71	268/11009	0.029148	0.171588	0.133151	RAC2/PPARG/IRS2/PSMB8/PSMB9	5
R-HSA-2173782	Binding and Uptake of Ligands by Scavenger Receptors	2/71	42/11009	0.0299097	0.171588	0.133151	APOB/APOA1	2
R-HSA-2426168	Activation of gene expression by SREBF (SREBP)	2/71	42/11009	0.0299097	0.171588	0.133151	SC5D/HELZ2	2
R-HSA-168164	Toll Like Receptor 3 (TLR3) Cascade	3/71	105/11009	0.0301902	0.171588	0.133151	BIRC3/DUSP6/NLRC5	3
R-HSA-1433557	Signaling by SCF-KIT	2/71	43/11009	0.03124	0.175335	0.136059	JAK2/STAT1	2
R-HSA-451927	Interleukin-2 family signaling	2/71	44/11009	0.0325935	0.176319	0.136822	JAK2/STAT1	2
R-HSA-9749641	Aspirin ADME	2/71	44/11009	0.0325935	0.176319	0.136822	CYP3A4/UGT2B7	2
R-HSA-975634	Retinoid metabolism and transport	2/71	44/11009	0.0325935	0.176319	0.136822	APOB/APOA1	2
R-HSA-166166	MyD88-independent TLR4 cascade	3/71	110/11009	0.0339811	0.17689	0.137265	BIRC3/DUSP6/NLRC5	3
R-HSA-937061	TRIF(TICAM1)-mediated TLR4 signaling	3/71	110/11009	0.0339811	0.17689	0.137265	BIRC3/DUSP6/NLRC5	3
R-HSA-9748784	Drug ADME	3/71	110/11009	0.0339811	0.17689	0.137265	PCK1/CYP3A4/UGT2B7	3
R-HSA-5673001	RAF/MAP kinase cascade	5/71	280/11009	0.0342749	0.17689	0.137265	JAK2/DUSP6/IRS2/PSMB8/PSMB9	5
R-HSA-6783783	Interleukin-10 signaling	2/71	47/11009	0.0367891	0.186587	0.14479	IL18/CCL5	2
R-HSA-5684996	MAPK1/MAPK3 signaling	5/71	286/11009	0.0370368	0.186587	0.14479	JAK2/DUSP6/IRS2/PSMB8/PSMB9	5
R-HSA-9020702	Interleukin-1 signaling	3/71	115/11009	0.0380082	0.186587	0.14479	NLRC5/PSMB8/PSMB9	3
R-HSA-6806667	Metabolism of fat-soluble vitamins	2/71	48/11009	0.0382316	0.186587	0.14479	APOB/APOA1	2
R-HSA-73893	DNA Damage Bypass	2/71	48/11009	0.0382316	0.186587	0.14479	UBE2L6/ISG15	2
R-HSA-1236978	Cross-presentation of soluble exogenous antigens (endosomes)	2/71	49/11009	0.0396955	0.18745	0.14546	PSMB8/PSMB9	2
R-HSA-211733	Regulation of activated PAK-2p34 by proteasome mediated degradation	2/71	50/11009	0.0411805	0.18745	0.14546	PSMB8/PSMB9	2
R-HSA-9705683	SARS-CoV-2-host interactions	4/71	203/11009	0.0418839	0.18745	0.14546	STAT1/ATG14/ISG15/HLA-F	4
R-HSA-350562	Regulation of ornithine decarboxylase (ODC)	2/71	51/11009	0.0426863	0.18745	0.14546	PSMB8/PSMB9	2
R-HSA-8878166	Transcriptional regulation by RUNX2	3/71	121/11009	0.0431491	0.18745	0.14546	STAT1/PSMB8/PSMB9	3
R-HSA-9694516	SARS-CoV-2 Infection	5/71	299/11009	0.0434832	0.18745	0.14546	STAT1/ATG14/PARP9/ISG15/HLA-F	5
R-HSA-180534	Vpu mediated degradation of CD4	2/71	52/11009	0.0442125	0.18745	0.14546	PSMB8/PSMB9	2
R-HSA-349425	Autodegradation of the E3 ubiquitin ligase COP1	2/71	52/11009	0.0442125	0.18745	0.14546	PSMB8/PSMB9	2
R-HSA-69601	Ubiquitin Mediated Degradation of Phosphorylated Cdc25A	2/71	52/11009	0.0442125	0.18745	0.14546	PSMB8/PSMB9	2
R-HSA-69610	p53-Independent DNA Damage Response	2/71	52/11009	0.0442125	0.18745	0.14546	PSMB8/PSMB9	2
R-HSA-69613	p53-Independent G1/S DNA damage checkpoint	2/71	52/11009	0.0442125	0.18745	0.14546	PSMB8/PSMB9	2
R-HSA-75815	Ubiquitin-dependent degradation of Cyclin D	2/71	52/11009	0.0442125	0.18745	0.14546	PSMB8/PSMB9	2
R-HSA-9762114	GSK3B and BTRC:CUL1-mediated-degradation of NFE2L2	2/71	52/11009	0.0442125	0.18745	0.14546	PSMB8/PSMB9	2
R-HSA-169911	Regulation of Apoptosis	2/71	53/11009	0.0457588	0.18745	0.14546	PSMB8/PSMB9	2
R-HSA-180585	Vif-mediated degradation of APOBEC3G	2/71	54/11009	0.0473249	0.18745	0.14546	PSMB8/PSMB9	2
R-HSA-9604323	Negative regulation of NOTCH4 signaling	2/71	54/11009	0.0473249	0.18745	0.14546	PSMB8/PSMB9	2
R-HSA-9755511	KEAP1-NFE2L2 pathway	3/71	126/11009	0.0476863	0.18745	0.14546	ME1/PSMB8/PSMB9	3
R-HSA-196849	Metabolism of water-soluble vitamins and cofactors	3/71	127/11009	0.0486211	0.18745	0.14546	VNN1/PARP9/ENPP1	3
R-HSA-983168	Antigen processing: Ubiquitination & Proteasome degradation	5/71	309/11009	0.0488773	0.18745	0.14546	FBXO2/UBE2L6/TRIM69/PSMB8/PSMB9	5
R-HSA-1655829	Regulation of cholesterol biosynthesis by SREBP (SREBF)	2/71	55/11009	0.0489106	0.18745	0.14546	SC5D/HELZ2	2
R-HSA-174113	SCF-beta-TrCP mediated degradation of Emi1	2/71	55/11009	0.0489106	0.18745	0.14546	PSMB8/PSMB9	2
R-HSA-4641257	Degradation of AXIN	2/71	55/11009	0.0489106	0.18745	0.14546	PSMB8/PSMB9	2
R-HSA-8854050	FBXL7 down-regulates AURKA during mitotic entry and in early mitosis	2/71	55/11009	0.0489106	0.18745	0.14546	PSMB8/PSMB9	2
R-HSA-8941858	Regulation of RUNX3 expression and activity	2/71	55/11009	0.0489106	0.18745	0.14546	PSMB8/PSMB9	2
R-HSA-9824272	Somitogenesis	2/71	55/11009	0.0489106	0.18745	0.14546	PSMB8/PSMB9	2
R-HSA-9711123	Cellular response to chemical stress	4/71	215/11009	0.0498799	0.18745	0.14546	ME1/HELZ2/PSMB8/PSMB9	4
R-HSA-9679506	SARS-CoV Infections	6/71	414/11009	0.050286	0.18745	0.14546	JAK2/STAT1/ATG14/PARP9/ISG15/HLA-F	6
R-HSA-450408	AUF1 (hnRNP D0) binds and destabilizes mRNA	2/71	56/11009	0.0505154	0.18745	0.14546	PSMB8/PSMB9	2
R-HSA-5362768	Hh mutants are degraded by ERAD	2/71	56/11009	0.0505154	0.18745	0.14546	PSMB8/PSMB9	2
R-HSA-447115	Interleukin-12 family signaling	2/71	57/11009	0.0521391	0.188794	0.146503	JAK2/STAT1	2
R-HSA-4641258	Degradation of DVL	2/71	57/11009	0.0521391	0.188794	0.146503	PSMB8/PSMB9	2
R-HSA-69541	Stabilization of p53	2/71	57/11009	0.0521391	0.188794	0.146503	PSMB8/PSMB9	2
R-HSA-5387390	Hh mutants abrogate ligand secretion	2/71	59/11009	0.055442	0.19578	0.151924	PSMB8/PSMB9	2
R-HSA-5676590	NIK-->noncanonical NF-kB signaling	2/71	59/11009	0.055442	0.19578	0.151924	PSMB8/PSMB9	2
R-HSA-187577	SCF(Skp2)-mediated degradation of p27/p21	2/71	60/11009	0.0571206	0.19578	0.151924	PSMB8/PSMB9	2
R-HSA-5607761	Dectin-1 mediated noncanonical NF-kB signaling	2/71	60/11009	0.0571206	0.19578	0.151924	PSMB8/PSMB9	2
R-HSA-5610780	Degradation of GLI1 by the proteasome	2/71	60/11009	0.0571206	0.19578	0.151924	PSMB8/PSMB9	2
R-HSA-5610783	Degradation of GLI2 by the proteasome	2/71	60/11009	0.0571206	0.19578	0.151924	PSMB8/PSMB9	2
R-HSA-5610785	GLI3 is processed to GLI3R by the proteasome	2/71	60/11009	0.0571206	0.19578	0.151924	PSMB8/PSMB9	2
R-HSA-5683057	MAPK family signaling cascades	5/71	325/11009	0.0583032	0.198319	0.153894	JAK2/DUSP6/IRS2/PSMB8/PSMB9	5
R-HSA-6807070	PTEN Regulation	3/71	140/11009	0.061581	0.201016	0.155987	PPARG/PSMB8/PSMB9	3
R-HSA-174084	Autodegradation of Cdh1 by Cdh1:APC/C	2/71	63/11009	0.0622613	0.201016	0.155987	PSMB8/PSMB9	2
R-HSA-110056	MAPK3 (ERK1) activation	1/71	10/11009	0.0626777	0.201016	0.155987	JAK2	1
R-HSA-428542	Regulation of commissural axon pathfinding by SLIT and ROBO	1/71	10/11009	0.0626777	0.201016	0.155987	NELL2	1
R-HSA-74182	Ketone body metabolism	1/71	10/11009	0.0626777	0.201016	0.155987	HMGCS2	1
R-HSA-74749	Signal attenuation	1/71	10/11009	0.0626777	0.201016	0.155987	IRS2	1
R-HSA-8964058	HDL remodeling	1/71	10/11009	0.0626777	0.201016	0.155987	APOA1	1
R-HSA-9020958	Interleukin-21 signaling	1/71	10/11009	0.0626777	0.201016	0.155987	STAT1	1
R-HSA-4608870	Asymmetric localization of PCP proteins	2/71	64/11009	0.0640089	0.201638	0.15647	PSMB8/PSMB9	2
R-HSA-157118	Signaling by NOTCH	4/71	235/11009	0.0649518	0.201638	0.15647	STAT1/NBEA/PSMB8/PSMB9	4
R-HSA-5358346	Hedgehog ligand biogenesis	2/71	65/11009	0.065773	0.201638	0.15647	PSMB8/PSMB9	2
R-HSA-1234176	Oxygen-dependent proline hydroxylation of Hypoxia-inducible Factor Alpha	2/71	66/11009	0.0675534	0.201638	0.15647	PSMB8/PSMB9	2
R-HSA-69563	p53-Dependent G1 DNA Damage Response	2/71	66/11009	0.0675534	0.201638	0.15647	PSMB8/PSMB9	2
R-HSA-69580	p53-Dependent G1/S DNA damage checkpoint	2/71	66/11009	0.0675534	0.201638	0.15647	PSMB8/PSMB9	2
R-HSA-166016	Toll Like Receptor 4 (TLR4) Cascade	3/71	146/11009	0.0680548	0.201638	0.15647	BIRC3/DUSP6/NLRC5	3
R-HSA-3858494	Beta-catenin independent WNT signaling	3/71	146/11009	0.0680548	0.201638	0.15647	RAC2/PSMB8/PSMB9	3
R-HSA-1236977	Endosomal/Vacuolar pathway	1/71	11/11009	0.0687283	0.201638	0.15647	HLA-F	1
R-HSA-73614	Pyrimidine salvage	1/71	11/11009	0.0687283	0.201638	0.15647	TYMP	1
R-HSA-77286	mitochondrial fatty acid beta-oxidation of saturated fatty acids	1/71	11/11009	0.0687283	0.201638	0.15647	ACADM	1
R-HSA-9683610	Maturation of nucleoprotein	1/71	11/11009	0.0687283	0.201638	0.15647	PARP9	1
R-HSA-1169091	Activation of NF-kappaB in B cells	2/71	67/11009	0.0693499	0.201638	0.15647	PSMB8/PSMB9	2
R-HSA-174154	APC/C:Cdc20 mediated degradation of Securin	2/71	67/11009	0.0693499	0.201638	0.15647	PSMB8/PSMB9	2
R-HSA-5658442	Regulation of RAS by GAPs	2/71	68/11009	0.071162	0.201638	0.15647	PSMB8/PSMB9	2
R-HSA-69615	G1/S DNA Damage Checkpoints	2/71	68/11009	0.071162	0.201638	0.15647	PSMB8/PSMB9	2
R-HSA-1169410	Antiviral mechanism by IFN-stimulated genes	3/71	149/11009	0.0714042	0.201638	0.15647	STAT1/UBE2L6/ISG15	3
R-HSA-453279	Mitotic G1 phase and G1/S transition	3/71	149/11009	0.0714042	0.201638	0.15647	JAK2/PSMB8/PSMB9	3
R-HSA-5358351	Signaling by Hedgehog	3/71	149/11009	0.0714042	0.201638	0.15647	HHIP/PSMB8/PSMB9	3
R-HSA-3906995	Diseases associated with O-glycosylation of proteins	2/71	69/11009	0.0729896	0.202298	0.156982	SEMA5A/THSD4	2
R-HSA-8948751	Regulation of PTEN stability and activity	2/71	69/11009	0.0729896	0.202298	0.156982	PSMB8/PSMB9	2
R-HSA-9793380	Formation of paraxial mesoderm	2/71	69/11009	0.0729896	0.202298	0.156982	PSMB8/PSMB9	2
R-HSA-73621	Pyrimidine catabolism	1/71	12/11009	0.0747403	0.203384	0.157825	TYMP	1
R-HSA-9673767	Signaling by PDGFRA transmembrane, juxtamembrane and kinase domain mutants	1/71	12/11009	0.0747403	0.203384	0.157825	STAT1	1
R-HSA-9673770	Signaling by PDGFRA extracellular domain mutants	1/71	12/11009	0.0747403	0.203384	0.157825	STAT1	1
R-HSA-68949	Orc1 removal from chromatin	2/71	71/11009	0.07669	0.207433	0.160966	PSMB8/PSMB9	2
R-HSA-174184	Cdc20:Phospho-APC/C mediated degradation of Cyclin A	2/71	72/11009	0.0785623	0.209483	0.162558	PSMB8/PSMB9	2
R-HSA-69017	CDK-mediated phosphorylation and removal of Cdc6	2/71	72/11009	0.0785623	0.209483	0.162558	PSMB8/PSMB9	2
R-HSA-174178	APC/C:Cdh1 mediated degradation of Cdc20 and other APC/C:Cdh1 targeted proteins in late mitosis/early G1	2/71	73/11009	0.080449	0.209483	0.162558	PSMB8/PSMB9	2
R-HSA-179419	APC:Cdc20 mediated degradation of cell cycle proteins prior to satisfation of the cell cycle checkpoint	2/71	73/11009	0.080449	0.209483	0.162558	PSMB8/PSMB9	2
R-HSA-202670	ERKs are inactivated	1/71	13/11009	0.080714	0.209483	0.162558	DUSP6	1
R-HSA-2168880	Scavenging of heme from plasma	1/71	13/11009	0.080714	0.209483	0.162558	APOA1	1
R-HSA-9637687	Suppression of phagosomal maturation	1/71	13/11009	0.080714	0.209483	0.162558	NOS2	1
R-HSA-1234174	Cellular response to hypoxia	2/71	75/11009	0.0842646	0.214971	0.166816	PSMB8/PSMB9	2
R-HSA-174824	Plasma lipoprotein assembly, remodeling, and clearance	2/71	75/11009	0.0842646	0.214971	0.166816	APOB/APOA1	2
R-HSA-176409	APC/C:Cdc20 mediated degradation of mitotic proteins	2/71	75/11009	0.0842646	0.214971	0.166816	PSMB8/PSMB9	2
R-HSA-176814	Activation of APC/C and APC/C:Cdc20 mediated degradation of mitotic proteins	2/71	76/11009	0.086193	0.218648	0.169669	PSMB8/PSMB9	2
R-HSA-69242	S Phase	3/71	162/11009	0.0867515	0.218828	0.169809	CDC25B/PSMB8/PSMB9	3
R-HSA-8852276	The role of GTSE1 in G2/M progression after G2 checkpoint	2/71	77/11009	0.0881347	0.221075	0.171553	PSMB8/PSMB9	2
R-HSA-2219530	Constitutive Signaling by Aberrant PI3K in Cancer	2/71	78/11009	0.0900896	0.224724	0.174384	RAC2/IRS2	2
R-HSA-9694631	Maturation of nucleoprotein	1/71	15/11009	0.0925477	0.22958	0.178152	PARP9	1
R-HSA-176408	Regulation of APC/C activators between G1/S and early anaphase	2/71	80/11009	0.0940378	0.2313	0.179488	PSMB8/PSMB9	2
R-HSA-983231	Factors involved in megakaryocyte development and platelet production	3/71	168/11009	0.0942716	0.2313	0.179488	JAK2/IRF1/KIF12	3
R-HSA-2871837	FCERI mediated NF-kB activation	2/71	82/11009	0.0980356	0.237935	0.184636	PSMB8/PSMB9	2
R-HSA-9013694	Signaling by NOTCH4	2/71	82/11009	0.0980356	0.237935	0.184636	PSMB8/PSMB9	2
R-HSA-1168372	Downstream signaling events of B Cell Receptor (BCR)	2/71	83/11009	0.100052	0.238955	0.185428	PSMB8/PSMB9	2
R-HSA-195253	Degradation of beta-catenin by the destruction complex	2/71	83/11009	0.100052	0.238955	0.185428	PSMB8/PSMB9	2
R-HSA-69202	Cyclin E associated events during G1/S transition	2/71	83/11009	0.100052	0.238955	0.185428	PSMB8/PSMB9	2
R-HSA-6802957	Oncogenic MAPK signaling	2/71	84/11009	0.102081	0.24251	0.188186	JAK2/DUSP6	2
R-HSA-432142	Platelet sensitization by LDL	1/71	17/11009	0.104231	0.243749	0.189148	APOB	1
R-HSA-6788467	IL-6-type cytokine receptor ligand interactions	1/71	17/11009	0.104231	0.243749	0.189148	JAK2	1
R-HSA-9018677	Biosynthesis of DHA-derived SPMs	1/71	17/11009	0.104231	0.243749	0.189148	CYP3A4	1
R-HSA-174143	APC/C-mediated degradation of cell cycle proteins	2/71	87/11009	0.108235	0.247642	0.192168	PSMB8/PSMB9	2
R-HSA-453276	Regulation of mitotic cell cycle	2/71	87/11009	0.108235	0.247642	0.192168	PSMB8/PSMB9	2
R-HSA-1368082	RORA activates gene expression	1/71	18/11009	0.110017	0.247642	0.192168	HELZ2	1
R-HSA-1369062	ABC transporters in lipid homeostasis	1/71	18/11009	0.110017	0.247642	0.192168	APOA1	1
R-HSA-1839117	Signaling by cytosolic FGFR1 fusion mutants	1/71	18/11009	0.110017	0.247642	0.192168	STAT1	1
R-HSA-9758274	Regulation of NF-kappa B signaling	1/71	18/11009	0.110017	0.247642	0.192168	NLRC5	1
R-HSA-418346	Platelet homeostasis	2/71	88/11009	0.110308	0.247642	0.192168	NOS2/APOB	2
R-HSA-450531	Regulation of mRNA stability by proteins that bind AU-rich elements	2/71	88/11009	0.110308	0.247642	0.192168	PSMB8/PSMB9	2
R-HSA-5687128	MAPK6/MAPK4 signaling	2/71	89/11009	0.112392	0.251064	0.194824	PSMB8/PSMB9	2
R-HSA-197264	Nicotinamide salvaging	1/71	19/11009	0.115766	0.252326	0.195803	PARP9	1
R-HSA-416700	Other semaphorin interactions	1/71	19/11009	0.115766	0.252326	0.195803	SEMA5A	1
R-HSA-5423646	Aflatoxin activation and detoxification	1/71	19/11009	0.115766	0.252326	0.195803	CYP3A4	1
R-HSA-8964038	LDL clearance	1/71	19/11009	0.115766	0.252326	0.195803	APOB	1
R-HSA-9018678	Biosynthesis of specialized proresolving mediators (SPMs)	1/71	19/11009	0.115766	0.252326	0.195803	CYP3A4	1
R-HSA-69052	Switching of origins to a post-replicative state	2/71	91/11009	0.11659	0.252894	0.196244	PSMB8/PSMB9	2
R-HSA-163125	Post-translational modification: synthesis of GPI-anchored proteins	2/71	92/11009	0.118704	0.256242	0.198842	VNN1/CD52	2
R-HSA-70326	Glucose metabolism	2/71	93/11009	0.120828	0.257283	0.19965	PCK1/ALDOB	2
R-HSA-163615	PKA activation	1/71	20/11009	0.121479	0.257283	0.19965	NBEA	1
R-HSA-168927	TICAM1, RIP1-mediated IKK complex recruitment	1/71	20/11009	0.121479	0.257283	0.19965	BIRC3	1
R-HSA-9671555	Signaling by PDGFR in disease	1/71	20/11009	0.121479	0.257283	0.19965	STAT1	1
R-HSA-5686938	Regulation of TLR by endogenous ligand	1/71	21/11009	0.127155	0.266183	0.206556	APOB	1
R-HSA-8878159	Transcriptional regulation by RUNX3	2/71	96/11009	0.127256	0.266183	0.206556	PSMB8/PSMB9	2
R-HSA-168142	Toll Like Receptor 10 (TLR10) Cascade	2/71	97/11009	0.129417	0.266183	0.206556	DUSP6/NLRC5	2
R-HSA-168176	Toll Like Receptor 5 (TLR5) Cascade	2/71	97/11009	0.129417	0.266183	0.206556	DUSP6/NLRC5	2
R-HSA-975871	MyD88 cascade initiated on plasma membrane	2/71	97/11009	0.129417	0.266183	0.206556	DUSP6/NLRC5	2
R-HSA-202424	Downstream TCR signaling	2/71	98/11009	0.131587	0.266183	0.206556	PSMB8/PSMB9	2
R-HSA-111931	PKA-mediated phosphorylation of CREB	1/71	22/11009	0.132795	0.266183	0.206556	NBEA	1
R-HSA-198753	ERK/MAPK targets	1/71	22/11009	0.132795	0.266183	0.206556	DUSP6	1
R-HSA-392154	Nitric oxide stimulates guanylate cyclase	1/71	22/11009	0.132795	0.266183	0.206556	NOS2	1
R-HSA-5365859	RA biosynthesis pathway	1/71	22/11009	0.132795	0.266183	0.206556	RDH14	1
R-HSA-8862803	Deregulated CDK5 triggers multiple neurodegenerative pathways in Alzheimer's disease models	1/71	22/11009	0.132795	0.266183	0.206556	CDC25B	1
R-HSA-8863678	Neurodegenerative Diseases	1/71	22/11009	0.132795	0.266183	0.206556	CDC25B	1
R-HSA-69275	G2/M Transition	3/71	197/11009	0.134094	0.267591	0.207649	CDC25B/PSMB8/PSMB9	3
R-HSA-453274	Mitotic G2-G2/M phases	3/71	199/11009	0.137032	0.271359	0.210573	CDC25B/PSMB8/PSMB9	3
R-HSA-5607764	CLEC7A (Dectin-1) signaling	2/71	101/11009	0.138145	0.271359	0.210573	PSMB8/PSMB9	2
R-HSA-8956321	Nucleotide salvage	1/71	23/11009	0.138399	0.271359	0.210573	TYMP	1
R-HSA-9637690	Response of Mtb to phagocytosis	1/71	23/11009	0.138399	0.271359	0.210573	NOS2	1
R-HSA-5689603	UCH proteinases	2/71	102/11009	0.140347	0.271763	0.210887	PSMB8/PSMB9	2
R-HSA-975138	TRAF6 mediated induction of NFkB and MAP kinases upon TLR7/8 or 9 activation	2/71	103/11009	0.142557	0.271763	0.210887	DUSP6/NLRC5	2
R-HSA-379716	Cytosolic tRNA aminoacylation	1/71	24/11009	0.143967	0.271763	0.210887	WARS1	1
R-HSA-449836	Other interleukin signaling	1/71	24/11009	0.143967	0.271763	0.210887	IL32	1
R-HSA-5668599	RHO GTPases Activate NADPH Oxidases	1/71	24/11009	0.143967	0.271763	0.210887	RAC2	1
R-HSA-2187338	Visual phototransduction	2/71	104/11009	0.144775	0.271763	0.210887	APOB/APOA1	2
R-HSA-2219528	PI3K/AKT Signaling in Cancer	2/71	104/11009	0.144775	0.271763	0.210887	RAC2/IRS2	2
R-HSA-975155	MyD88 dependent cascade initiated on endosome	2/71	104/11009	0.144775	0.271763	0.210887	DUSP6/NLRC5	2
R-HSA-168181	Toll Like Receptor 7/8 (TLR7/8) Cascade	2/71	105/11009	0.147	0.271763	0.210887	DUSP6/NLRC5	2
R-HSA-211945	Phase I - Functionalization of compounds	2/71	106/11009	0.149232	0.271763	0.210887	EPHX1/CYP3A4	2
R-HSA-6811558	PI5P, PP2A and IER3 Regulate PI3K/AKT Signaling	2/71	106/11009	0.149232	0.271763	0.210887	RAC2/IRS2	2
R-HSA-156588	Glucuronidation	1/71	25/11009	0.1495	0.271763	0.210887	UGT2B7	1
R-HSA-211981	Xenobiotics	1/71	25/11009	0.1495	0.271763	0.210887	CYP3A4	1
R-HSA-5357786	TNFR1-induced proapoptotic signaling	1/71	25/11009	0.1495	0.271763	0.210887	BIRC3	1
R-HSA-69273	Cyclin A/B1/B2 associated events during G2/M transition	1/71	25/11009	0.1495	0.271763	0.210887	CDC25B	1
R-HSA-9013508	NOTCH3 Intracellular Domain Regulates Transcription	1/71	25/11009	0.1495	0.271763	0.210887	STAT1	1
R-HSA-937041	IKK complex recruitment mediated by RIP1	1/71	25/11009	0.1495	0.271763	0.210887	BIRC3	1
R-HSA-9734009	Defective Intrinsic Pathway for Apoptosis	1/71	25/11009	0.1495	0.271763	0.210887	CDC25B	1
R-HSA-168138	Toll Like Receptor 9 (TLR9) Cascade	2/71	108/11009	0.153717	0.277267	0.215157	DUSP6/NLRC5	2
R-HSA-912694	Regulation of IFNA/IFNB signaling	1/71	26/11009	0.154998	0.277267	0.215157	STAT1	1
R-HSA-9660826	Purinergic signaling in leishmaniasis infection	1/71	26/11009	0.154998	0.277267	0.215157	IL18	1
R-HSA-9664424	Cell recruitment (pro-inflammatory response)	1/71	26/11009	0.154998	0.277267	0.215157	IL18	1
R-HSA-977225	Amyloid fiber formation	2/71	110/11009	0.158229	0.281432	0.21839	APOA1/UBE2L6	2
R-HSA-1368108	BMAL1:CLOCK,NPAS2 activates circadian gene expression	1/71	27/11009	0.16046	0.281432	0.21839	HELZ2	1
R-HSA-191273	Cholesterol biosynthesis	1/71	27/11009	0.16046	0.281432	0.21839	SC5D	1
R-HSA-912526	Interleukin receptor SHC signaling	1/71	27/11009	0.16046	0.281432	0.21839	JAK2	1
R-HSA-9635486	Infection with Mycobacterium tuberculosis	1/71	27/11009	0.16046	0.281432	0.21839	NOS2	1
R-HSA-5173105	O-linked glycosylation	2/71	112/11009	0.162766	0.282375	0.219121	SEMA5A/THSD4	2
R-HSA-983705	Signaling by the B Cell Receptor (BCR)	2/71	112/11009	0.162766	0.282375	0.219121	PSMB8/PSMB9	2
R-HSA-166058	MyD88:MAL(TIRAP) cascade initiated on plasma membrane	2/71	113/11009	0.165043	0.282375	0.219121	DUSP6/NLRC5	2
R-HSA-168188	Toll Like Receptor TLR6:TLR2 Cascade	2/71	113/11009	0.165043	0.282375	0.219121	DUSP6/NLRC5	2
R-HSA-199418	Negative regulation of the PI3K/AKT network	2/71	113/11009	0.165043	0.282375	0.219121	RAC2/IRS2	2
R-HSA-5610787	Hedgehog 'off' state	2/71	113/11009	0.165043	0.282375	0.219121	PSMB8/PSMB9	2
R-HSA-3295583	TRP channels	1/71	28/11009	0.165888	0.282375	0.219121	TRPM6	1
R-HSA-9758941	Gastrulation	2/71	114/11009	0.167326	0.282375	0.219121	PSMB8/PSMB9	2
R-HSA-376176	Signaling by ROBO receptors	3/71	219/11009	0.167571	0.282375	0.219121	NELL2/PSMB8/PSMB9	3
R-HSA-5689880	Ub-specific processing proteases	3/71	219/11009	0.167571	0.282375	0.219121	BIRC3/PSMB8/PSMB9	3
R-HSA-187037	Signaling by NTRK1 (TRKA)	2/71	115/11009	0.169615	0.282375	0.219121	DUSP6/IRS2	2
R-HSA-186763	Downstream signal transduction	1/71	29/11009	0.171281	0.282375	0.219121	STAT1	1
R-HSA-5669034	TNFs bind their physiological receptors	1/71	29/11009	0.171281	0.282375	0.219121	TNFSF13B	1
R-HSA-9615017	FOXO-mediated transcription of oxidative stress, metabolic and neuronal genes	1/71	29/11009	0.171281	0.282375	0.219121	PCK1	1
R-HSA-9683701	Translation of Structural Proteins	1/71	29/11009	0.171281	0.282375	0.219121	PARP9	1
R-HSA-168179	Toll Like Receptor TLR1:TLR2 Cascade	2/71	116/11009	0.171909	0.282375	0.219121	DUSP6/NLRC5	2
R-HSA-181438	Toll Like Receptor 2 (TLR2) Cascade	2/71	116/11009	0.171909	0.282375	0.219121	DUSP6/NLRC5	2
R-HSA-211859	Biological oxidations	3/71	222/11009	0.172318	0.282375	0.219121	EPHX1/CYP3A4/UGT2B7	3
R-HSA-1482839	Acyl chain remodelling of PE	1/71	30/11009	0.17664	0.286322	0.222184	PLAAT4	1
R-HSA-2173795	Downregulation of SMAD2/3:SMAD4 transcriptional activity	1/71	30/11009	0.17664	0.286322	0.222184	STAT1	1
R-HSA-4090294	SUMOylation of intracellular receptors	1/71	30/11009	0.17664	0.286322	0.222184	PPARG	1
R-HSA-202403	TCR signaling	2/71	120/11009	0.181138	0.287683	0.22324	PSMB8/PSMB9	2
R-HSA-69239	Synthesis of DNA	2/71	120/11009	0.181138	0.287683	0.22324	PSMB8/PSMB9	2
R-HSA-1839124	FGFR1 mutant receptor activation	1/71	31/11009	0.181964	0.287683	0.22324	STAT1	1
R-HSA-196807	Nicotinate metabolism	1/71	31/11009	0.181964	0.287683	0.22324	PARP9	1
R-HSA-450282	MAPK targets/ Nuclear events mediated by MAP kinases	1/71	31/11009	0.181964	0.287683	0.22324	DUSP6	1
R-HSA-70268	Pyruvate metabolism	1/71	31/11009	0.181964	0.287683	0.22324	ME1	1
R-HSA-9680350	Signaling by CSF1 (M-CSF) in myeloid cells	1/71	31/11009	0.181964	0.287683	0.22324	STAT1	1
R-HSA-5213460	RIPK1-mediated regulated necrosis	1/71	32/11009	0.187255	0.293977	0.228125	BIRC3	1
R-HSA-5675482	Regulation of necroptotic cell death	1/71	32/11009	0.187255	0.293977	0.228125	BIRC3	1
R-HSA-4085001	Sialic acid metabolism	1/71	33/11009	0.192512	0.300132	0.2329	NEU4	1
R-HSA-5357956	TNFR1-induced NF-kappa-B signaling pathway	1/71	33/11009	0.192512	0.300132	0.2329	BIRC3	1
R-HSA-5663084	Diseases of carbohydrate metabolism	1/71	34/11009	0.197735	0.307208	0.238392	ALDOB	1
R-HSA-8939236	RUNX1 regulates transcription of genes involved in differentiation of HSCs	2/71	129/11009	0.20216	0.312999	0.242885	PSMB8/PSMB9	2
R-HSA-114604	GPVI-mediated activation cascade	1/71	35/11009	0.202925	0.313105	0.242967	RAC2	1
R-HSA-162909	Host Interactions of HIV factors	2/71	130/11009	0.204514	0.314475	0.244031	PSMB8/PSMB9	2
R-HSA-69206	G1/S Transition	2/71	131/11009	0.206872	0.315638	0.244933	PSMB8/PSMB9	2
R-HSA-1266695	Interleukin-7 signaling	1/71	36/11009	0.208082	0.315638	0.244933	IRS2	1
R-HSA-5673000	RAF activation	1/71	36/11009	0.208082	0.315638	0.244933	JAK2	1
R-HSA-8956319	Nucleotide catabolism	1/71	36/11009	0.208082	0.315638	0.244933	TYMP	1
R-HSA-8951664	Neddylation	3/71	246/11009	0.211573	0.31706	0.246036	FBXO2/PSMB8/PSMB9	3
R-HSA-111933	Calmodulin induced events	1/71	37/11009	0.213206	0.31706	0.246036	NBEA	1
R-HSA-111997	CaM pathway	1/71	37/11009	0.213206	0.31706	0.246036	NBEA	1
R-HSA-168638	NOD1/2 Signaling Pathway	1/71	37/11009	0.213206	0.31706	0.246036	BIRC3	1
R-HSA-77289	Mitochondrial Fatty Acid Beta-Oxidation	1/71	37/11009	0.213206	0.31706	0.246036	ACADM	1
R-HSA-166520	Signaling by NTRKs	2/71	134/11009	0.213962	0.31706	0.246036	DUSP6/IRS2	2
R-HSA-2454202	Fc epsilon receptor (FCERI) signaling	2/71	134/11009	0.213962	0.31706	0.246036	PSMB8/PSMB9	2
R-HSA-5655302	Signaling by FGFR1 in disease	1/71	38/11009	0.218298	0.321375	0.249385	STAT1	1
R-HSA-5668914	Diseases of metabolism	3/71	250/11009	0.218306	0.321375	0.249385	SEMA5A/ALDOB/THSD4	3
R-HSA-111996	Ca-dependent events	1/71	39/11009	0.223357	0.326668	0.253492	NBEA	1
R-HSA-9840310	Glycosphingolipid catabolism	1/71	39/11009	0.223357	0.326668	0.253492	NEU4	1
R-HSA-168276	NS1 Mediated Effects on Host Pathways	1/71	40/11009	0.228383	0.331858	0.257519	ISG15	1
R-HSA-8853659	RET signaling	1/71	40/11009	0.228383	0.331858	0.257519	IRS2	1
R-HSA-68867	Assembly of the pre-replicative complex	2/71	141/11009	0.230594	0.33399	0.259174	PSMB8/PSMB9	2
R-HSA-9609736	Assembly and cell surface presentation of NMDA receptors	1/71	41/11009	0.233378	0.336934	0.261459	NBEA	1
R-HSA-5621481	C-type lectin receptors (CLRs)	2/71	143/11009	0.235364	0.338654	0.262794	PSMB8/PSMB9	2
R-HSA-3781865	Diseases of glycosylation	2/71	144/11009	0.237752	0.338654	0.262794	SEMA5A/THSD4	2
R-HSA-375280	Amine ligand-binding receptors	1/71	42/11009	0.23834	0.338654	0.262794	HRH2	1
R-HSA-379724	tRNA Aminoacylation	1/71	42/11009	0.23834	0.338654	0.262794	WARS1	1
R-HSA-9696273	RND1 GTPase cycle	1/71	42/11009	0.23834	0.338654	0.262794	EPSTI1	1
R-HSA-1489509	DAG and IP3 signaling	1/71	43/11009	0.243271	0.34134	0.264878	NBEA	1
R-HSA-5362517	Signaling by Retinoic Acid	1/71	43/11009	0.243271	0.34134	0.264878	RDH14	1
R-HSA-5675221	Negative regulation of MAPK pathway	1/71	43/11009	0.243271	0.34134	0.264878	DUSP6	1
R-HSA-9656223	Signaling by RAF1 mutants	1/71	43/11009	0.243271	0.34134	0.264878	JAK2	1
R-HSA-109704	PI3K Cascade	1/71	44/11009	0.248171	0.34713	0.26937	IRS2	1
R-HSA-445989	TAK1-dependent IKK and NF-kappa-B activation	1/71	45/11009	0.253039	0.35284	0.273802	NLRC5	1
R-HSA-6802946	Signaling by moderate kinase activity BRAF mutants	1/71	47/11009	0.262682	0.357407	0.277346	JAK2	1
R-HSA-6802949	Signaling by RAS mutants	1/71	47/11009	0.262682	0.357407	0.277346	JAK2	1
R-HSA-6802955	Paradoxical activation of RAF signaling by kinase inactive BRAF	1/71	47/11009	0.262682	0.357407	0.277346	JAK2	1
R-HSA-69231	Cyclin D associated events in G1	1/71	47/11009	0.262682	0.357407	0.277346	JAK2	1
R-HSA-69236	G1 Phase	1/71	47/11009	0.262682	0.357407	0.277346	JAK2	1
R-HSA-9020591	Interleukin-12 signaling	1/71	47/11009	0.262682	0.357407	0.277346	JAK2	1
R-HSA-9024446	NR1H2 and NR1H3-mediated signaling	1/71	47/11009	0.262682	0.357407	0.277346	PCK1	1
R-HSA-9649948	Signaling downstream of RAS mutants	1/71	47/11009	0.262682	0.357407	0.277346	JAK2	1
R-HSA-8957322	Metabolism of steroids	2/71	155/11009	0.264082	0.358226	0.277981	SC5D/HELZ2	2
R-HSA-112399	IRS-mediated signalling	1/71	48/11009	0.267458	0.358473	0.278173	IRS2	1
R-HSA-2122947	NOTCH1 Intracellular Domain Regulates Transcription	1/71	48/11009	0.267458	0.358473	0.278173	NBEA	1
R-HSA-512988	Interleukin-3, Interleukin-5 and GM-CSF signaling	1/71	48/11009	0.267458	0.358473	0.278173	JAK2	1
R-HSA-5357905	Regulation of TNFR1 signaling	1/71	48/11009	0.267458	0.358473	0.278173	BIRC3	1
R-HSA-69002	DNA Replication Pre-Initiation	2/71	158/11009	0.271273	0.361595	0.280595	PSMB8/PSMB9	2
R-HSA-1660662	Glycosphingolipid metabolism	1/71	49/11009	0.272203	0.361595	0.280595	NEU4	1
R-HSA-9012852	Signaling by NOTCH3	1/71	49/11009	0.272203	0.361595	0.280595	STAT1	1
R-HSA-112043	PLC beta mediated events	1/71	51/11009	0.281602	0.371881	0.288577	NBEA	1
R-HSA-2173793	Transcriptional activity of SMAD2/SMAD3:SMAD4 heterotrimer	1/71	51/11009	0.281602	0.371881	0.288577	STAT1	1
R-HSA-2428928	IRS-related events triggered by IGF1R	1/71	52/11009	0.286257	0.375817	0.291632	IRS2	1
R-HSA-383280	Nuclear Receptor transcription pathway	1/71	52/11009	0.286257	0.375817	0.291632	PPARG	1
R-HSA-2428924	IGF1R signaling cascade	1/71	53/11009	0.290882	0.380776	0.295479	IRS2	1
R-HSA-69481	G2/M Checkpoints	2/71	167/11009	0.292834	0.382217	0.296598	PSMB8/PSMB9	2
R-HSA-2404192	Signaling by Type 1 Insulin-like Growth Factor 1 Receptor (IGF1R)	1/71	54/11009	0.295477	0.383437	0.297545	IRS2	1
R-HSA-74751	Insulin receptor signalling cascade	1/71	54/11009	0.295477	0.383437	0.297545	IRS2	1
R-HSA-5688426	Deubiquitination	3/71	297/11009	0.300016	0.386016	0.299546	BIRC3/PSMB8/PSMB9	3
R-HSA-71406	Pyruvate metabolism and Citric Acid (TCA) cycle	1/71	55/11009	0.300043	0.386016	0.299546	ME1	1
R-HSA-9639288	Amino acids regulate mTORC1	1/71	55/11009	0.300043	0.386016	0.299546	CASTOR2	1
R-HSA-112040	G-protein mediated events	1/71	56/11009	0.30458	0.388774	0.301686	NBEA	1
R-HSA-2151201	Transcriptional activation of mitochondrial biogenesis	1/71	56/11009	0.30458	0.388774	0.301686	HELZ2	1
R-HSA-9010553	Regulation of expression of SLITs and ROBOs	2/71	172/11009	0.304785	0.388774	0.301686	PSMB8/PSMB9	2
R-HSA-168643	Nucleotide-binding domain, leucine rich repeat containing receptor (NLR) signaling pathways	1/71	57/11009	0.309088	0.390931	0.30336	BIRC3	1
R-HSA-75893	TNF signaling	1/71	57/11009	0.309088	0.390931	0.30336	BIRC3	1
R-HSA-9694635	Translation of Structural Proteins	1/71	57/11009	0.309088	0.390931	0.30336	PARP9	1
R-HSA-186797	Signaling by PDGF	1/71	58/11009	0.313567	0.395482	0.306892	STAT1	1
R-HSA-380108	Chemokine receptors bind chemokines	1/71	59/11009	0.318018	0.398855	0.309509	CCL5	1
R-HSA-983189	Kinesins	1/71	59/11009	0.318018	0.398855	0.309509	KIF12	1
R-HSA-109581	Apoptosis	2/71	180/11009	0.323833	0.405017	0.314291	PSMB8/PSMB9	2
R-HSA-198725	Nuclear Events (kinase and transcription factor activation)	1/71	61/11009	0.326833	0.406505	0.315445	DUSP6	1
R-HSA-8943724	Regulation of PTEN gene transcription	1/71	61/11009	0.326833	0.406505	0.315445	PPARG	1
R-HSA-8986944	Transcriptional Regulation by MECP2	1/71	62/11009	0.331199	0.410797	0.318775	PPARG	1
R-HSA-1226099	Signaling by FGFR in disease	1/71	63/11009	0.335537	0.412756	0.320296	STAT1	1
R-HSA-446219	Synthesis of substrates in N-glycan biosythesis	1/71	63/11009	0.335537	0.412756	0.320296	NEU4	1
R-HSA-9033241	Peroxisomal protein import	1/71	63/11009	0.335537	0.412756	0.320296	NOS2	1
R-HSA-69306	DNA Replication	2/71	186/11009	0.33804	0.41465	0.321766	PSMB8/PSMB9	2
R-HSA-450294	MAP kinase activation	1/71	64/11009	0.339847	0.41465	0.321766	DUSP6	1
R-HSA-9707564	Cytoprotection by HMOX1	1/71	64/11009	0.339847	0.41465	0.321766	HELZ2	1
R-HSA-373755	Semaphorin interactions	1/71	65/11009	0.344129	0.417605	0.324059	SEMA5A	1
R-HSA-9614085	FOXO-mediated transcription	1/71	65/11009	0.344129	0.417605	0.324059	PCK1	1
R-HSA-2467813	Separation of Sister Chromatids	2/71	190/11009	0.347464	0.420496	0.326302	PSMB8/PSMB9	2
R-HSA-211897	Cytochrome P450 - arranged by substrate type	1/71	66/11009	0.348384	0.420496	0.326302	CYP3A4	1
R-HSA-6802952	Signaling by BRAF and RAF1 fusions	1/71	67/11009	0.352612	0.424458	0.329376	JAK2	1
R-HSA-195721	Signaling by WNT	3/71	331/11009	0.360362	0.432628	0.335716	RAC2/PSMB8/PSMB9	3
R-HSA-400253	Circadian Clock	1/71	70/11009	0.365134	0.436024	0.338352	HELZ2	1
R-HSA-9772573	Late SARS-CoV-2 Infection Events	1/71	70/11009	0.365134	0.436024	0.338352	PARP9	1
R-HSA-448424	Interleukin-17 signaling	1/71	72/11009	0.373349	0.444651	0.345046	DUSP6	1
R-HSA-70171	Glycolysis	1/71	73/11009	0.377417	0.447124	0.346965	ALDOB	1
R-HSA-9824439	Bacterial Infection Pathways	1/71	73/11009	0.377417	0.447124	0.346965	NOS2	1
R-HSA-1980143	Signaling by NOTCH1	1/71	74/11009	0.381459	0.450723	0.349758	NBEA	1
R-HSA-3214858	RMTs methylate histone arginines	1/71	78/11009	0.39737	0.467065	0.36244	JAK2	1
R-HSA-446193	Biosynthesis of the N-glycan precursor (dolichol lipid-linked oligosaccharide, LLO) and transfer to a nascent protein	1/71	78/11009	0.39737	0.467065	0.36244	NEU4	1
R-HSA-74752	Signaling by Insulin receptor	1/71	82/11009	0.412877	0.484025	0.3756	IRS2	1

## Sheet: Supplementary Data 2b
Supplementary Data 2b. Results of Over Representation Analysis for Reactome terms for PGCp VS PGCd comparison
ID	Description	GeneRatio	BgRatio	pvalue	p.adjust	qvalue	geneID	Count
R-HSA-8963898	Plasma lipoprotein assembly	5/125	19/11009	1.7828e-06	0.000493822	0.000455874	APOB/APOA4/APOC3/APOA1/BMP1	5
R-HSA-909733	Interferon alpha/beta signaling	8/125	77/11009	2.40978e-06	0.000493822	0.000455874	OAS3/STAT1/IRF1/RSAD2/IFITM3/IFI27/IFITM2/IFITM1	8
R-HSA-8963888	Chylomicron assembly	4/125	10/11009	3.15542e-06	0.000493822	0.000455874	APOB/APOA4/APOC3/APOA1	4
R-HSA-8963901	Chylomicron remodeling	4/125	10/11009	3.15542e-06	0.000493822	0.000455874	APOB/APOA4/APOC3/APOA1	4
R-HSA-196854	Metabolism of vitamins and cofactors	11/125	194/11009	1.23613e-05	0.00154764	0.00142871	SLC46A1/APOB/ACP5/APOA4/APOC3/VNN1/APOA1/PARP9/SLC19A1/ENPP1/AKR1B10	11
R-HSA-9018677	Biosynthesis of DHA-derived SPMs	4/125	17/11009	3.36223e-05	0.00332879	0.00307299	CYP2C9/CYP1A1/CYP3A4/HPGD	4
R-HSA-8963899	Plasma lipoprotein remodeling	5/125	34/11009	3.72229e-05	0.00332879	0.00307299	APOB/APOA4/APOC3/APOA1/ABCG1	5
R-HSA-9018678	Biosynthesis of specialized proresolving mediators (SPMs)	4/125	19/11009	5.38012e-05	0.00420994	0.00388643	CYP2C9/CYP1A1/CYP3A4/HPGD	4
R-HSA-975634	Retinoid metabolism and transport	5/125	44/11009	0.000132682	0.00922874	0.00851955	APOB/APOA4/APOC3/APOA1/AKR1B10	5
R-HSA-8964058	HDL remodeling	3/125	10/11009	0.00016179	0.010128	0.00934973	APOC3/APOA1/ABCG1	3
R-HSA-174824	Plasma lipoprotein assembly, remodeling, and clearance	6/125	75/11009	0.000201717	0.0102645	0.00947572	APOB/APOA4/APOC3/APOA1/ABCG1/BMP1	6
R-HSA-6806667	Metabolism of fat-soluble vitamins	5/125	48/11009	0.000201756	0.0102645	0.00947572	APOB/APOA4/APOC3/APOA1/AKR1B10	5
R-HSA-211859	Biological oxidations	10/125	222/11009	0.000213161	0.0102645	0.00947572	DPEP1/GCLM/SULT2B1/CYP2C9/CYP1A1/EPHX1/CYP3A4/UGT2B7/CYP4F2/ADH4	10
R-HSA-913531	Interferon Signaling	11/125	269/11009	0.000238633	0.0106703	0.00985035	OAS3/STAT1/GBP1/IRF1/RSAD2/IFITM3/UBE2L6/GBP4/IFI27/IFITM2/IFITM1	11
R-HSA-2142753	Arachidonic acid metabolism	5/125	59/11009	0.00053404	0.0222873	0.0205746	DPEP1/CYP2C9/CYP1A1/HPGD/CYP4F2	5
R-HSA-2214320	Anchoring fibril formation	3/125	15/11009	0.000588482	0.0230243	0.021255	LAMA3/BMP1/LAMB3	3
R-HSA-9818027	NFE2L2 regulating anti-oxidant/detoxification enzymes	3/125	19/11009	0.00121238	0.0446442	0.0412135	GCLM/MAFK/SRXN1	3
R-HSA-211945	Phase I - Functionalization of compounds	6/125	106/11009	0.00128455	0.0446738	0.0412408	CYP2C9/CYP1A1/EPHX1/CYP3A4/CYP4F2/ADH4	6
R-HSA-9749641	Aspirin ADME	4/125	44/11009	0.00151364	0.0498705	0.0460382	ABCC2/CYP2C9/CYP3A4/UGT2B7	4
R-HSA-9707616	Heme signaling	4/125	47/11009	0.00193743	0.0606416	0.0559816	SLC46A1/APOB/APOA1/MAFK	4
R-HSA-166663	Initial triggering of complement	3/125	23/11009	0.00214367	0.0639019	0.0589913	C2/C4B/C4A	3
R-HSA-211981	Xenobiotics	3/125	25/11009	0.00273836	0.0779188	0.0719311	CYP2C9/CYP1A1/CYP3A4	3
R-HSA-196849	Metabolism of water-soluble vitamins and cofactors	6/125	127/11009	0.00321073	0.0873877	0.0806724	SLC46A1/ACP5/VNN1/PARP9/SLC19A1/ENPP1	6
R-HSA-8963743	Digestion and absorption	3/125	27/11009	0.00342546	0.0893475	0.0824816	NPC1L1/ALPI/AMY2B	3
R-HSA-877300	Interferon gamma signaling	5/125	96/11009	0.0046747	0.117054	0.108059	OAS3/STAT1/GBP1/IRF1/GBP4	5
R-HSA-9759194	Nuclear events mediated by NFE2L2	5/125	97/11009	0.00488483	0.117612	0.108574	GCLM/ME1/MAFK/PSMB9/SRXN1	5
R-HSA-9757110	Prednisone ADME	2/125	10/11009	0.00542235	0.125718	0.116057	CYP3A4/UGT2B7	2
R-HSA-382556	ABC-family proteins mediated transport	5/125	103/11009	0.00628866	0.134029	0.123729	ABCC2/DERL3/APOA1/ABCG1/PSMB9	5
R-HSA-2187338	Visual phototransduction	5/125	104/11009	0.00654749	0.134029	0.123729	APOB/APOA4/APOC3/APOA1/AKR1B10	5
R-HSA-446107	Type I hemidesmosome assembly	2/125	11/11009	0.00657829	0.134029	0.123729	LAMA3/LAMB3	2
R-HSA-211897	Cytochrome P450 - arranged by substrate type	4/125	66/11009	0.00663721	0.134029	0.123729	CYP2C9/CYP1A1/CYP3A4/CYP4F2	4
R-HSA-8957275	Post-translational protein phosphorylation	5/125	108/11009	0.00765779	0.149806	0.138294	APOB/APOL1/APOA1/C4B/C4A	5
R-HSA-9748784	Drug ADME	5/125	110/11009	0.0082594	0.156678	0.144638	ABCC2/PCK1/CYP2C9/CYP3A4/UGT2B7	5
R-HSA-2168880	Scavenging of heme from plasma	2/125	13/11009	0.00919188	0.169239	0.156233	APOL1/APOA1	2
R-HSA-176409	APC/C:Cdc20 mediated degradation of mitotic proteins	4/125	75/11009	0.0103553	0.185211	0.170979	UBE2S/CCNB1/PTTG1/PSMB9	4
R-HSA-176814	Activation of APC/C and APC/C:Cdc20 mediated degradation of mitotic proteins	4/125	76/11009	0.0108366	0.188437	0.173956	UBE2S/CCNB1/PTTG1/PSMB9	4
R-HSA-5619084	ABC transporter disorders	4/125	78/11009	0.0118422	0.195793	0.180747	ABCC2/DERL3/APOA1/PSMB9	4
R-HSA-2173782	Binding and Uptake of Ligands by Scavenger Receptors	3/125	42/11009	0.0118852	0.195793	0.180747	APOB/APOL1/APOA1	3
R-HSA-381426	Regulation of Insulin-like Growth Factor (IGF) transport and uptake by Insulin-like Growth Factor Binding Proteins (IGFBPs)	5/125	125/11009	0.013848	0.222279	0.205198	APOB/APOL1/APOA1/C4B/C4A	5
R-HSA-9755511	KEAP1-NFE2L2 pathway	5/125	126/11009	0.0142927	0.223681	0.206492	GCLM/ME1/MAFK/PSMB9/SRXN1	5
R-HSA-5619115	Disorders of transmembrane transporters	6/125	176/11009	0.0150519	0.226612	0.209198	ABCC2/SLC26A3/DERL3/APOA1/SLC6A20/PSMB9	6
R-HSA-196757	Metabolism of folate and pterines	2/125	17/11009	0.0155597	0.226612	0.209198	SLC46A1/SLC19A1	2
R-HSA-1483206	Glycerophospholipid biosynthesis	5/125	129/11009	0.0156841	0.226612	0.209198	DGAT2/ABHD4/PLAAT4/GPAT3/ALPI	5
R-HSA-977606	Regulation of Complement cascade	3/125	47/11009	0.0161151	0.226612	0.209198	C2/C4B/C4A	3
R-HSA-174143	APC/C-mediated degradation of cell cycle proteins	4/125	87/11009	0.0171018	0.226612	0.209198	UBE2S/CCNB1/PTTG1/PSMB9	4
R-HSA-453276	Regulation of mitotic cell cycle	4/125	87/11009	0.0171018	0.226612	0.209198	UBE2S/CCNB1/PTTG1/PSMB9	4
R-HSA-1369062	ABC transporters in lipid homeostasis	2/125	18/11009	0.017376	0.226612	0.209198	APOA1/ABCG1	2
R-HSA-5676594	TNF receptor superfamily (TNFSF) members mediating non-canonical NF-kB pathway	2/125	18/11009	0.017376	0.226612	0.209198	BIRC3/TNFSF13B	2
R-HSA-176412	Phosphorylation of the APC/C	2/125	19/11009	0.0192776	0.236623	0.21844	UBE2S/CCNB1	2
R-HSA-3000480	Scavenging by Class A Receptors	2/125	19/11009	0.0192776	0.236623	0.21844	APOB/APOA1	2
R-HSA-5423646	Aflatoxin activation and detoxification	2/125	19/11009	0.0192776	0.236623	0.21844	DPEP1/CYP3A4	2
R-HSA-163125	Post-translational modification: synthesis of GPI-anchored proteins	4/125	92/11009	0.0205657	0.24758	0.228554	VNN1/XPNPEP2/ALPI/CD52	4
R-HSA-199220	Vitamin B5 (pantothenate) metabolism	2/125	20/11009	0.0212624	0.251137	0.231838	VNN1/ENPP1	2
R-HSA-2142691	Synthesis of Leukotrienes (LT) and Eoxins (EX)	2/125	21/11009	0.0233283	0.265518	0.245114	DPEP1/CYP4F2	2
R-HSA-5686938	Regulation of TLR by endogenous ligand	2/125	21/11009	0.0233283	0.265518	0.245114	APOB/GSDME	2
R-HSA-8935690	Digestion	2/125	22/11009	0.0254731	0.284753	0.262871	ALPI/AMY2B	2
R-HSA-174048	APC/C:Cdc20 mediated degradation of Cyclin B	2/125	23/11009	0.027695	0.302645	0.279388	UBE2S/CCNB1	2
R-HSA-166658	Complement cascade	3/125	58/11009	0.0280406	0.302645	0.279388	C2/C4B/C4A	3
R-HSA-5668541	TNFR2 non-canonical NF-kB pathway	4/125	102/11009	0.0287118	0.304637	0.281227	BIRC3/TNFRSF17/TNFSF13B/PSMB9	4
R-HSA-3000171	Non-integrin membrane-ECM interactions	3/125	59/11009	0.0293042	0.305741	0.282246	LAMA3/ITGB5/LAMB3	3
R-HSA-982772	Growth hormone receptor signaling	2/125	24/11009	0.0299918	0.307785	0.284133	STAT1/IRS2	2
R-HSA-5218859	Regulated Necrosis	3/125	60/11009	0.0305976	0.308937	0.285196	BIRC3/GSDME/IRF1	3
R-HSA-1236975	Antigen processing-Cross presentation	4/125	105/11009	0.0314803	0.311668	0.287718	ITGB5/TAP1/TAP2/PSMB9	4
R-HSA-2022090	Assembly of collagen fibrils and other multimeric structures	3/125	61/11009	0.0319206	0.311668	0.287718	LAMA3/BMP1/LAMB3	3
R-HSA-9013508	NOTCH3 Intracellular Domain Regulates Transcription	2/125	25/11009	0.0323617	0.311668	0.287718	STAT1/DLGAP5	2
R-HSA-977225	Amyloid fiber formation	4/125	110/11009	0.0364328	0.34556	0.319005	APOA4/APOA1/UBE2L6/H2AC14	4
R-HSA-5620971	Pyroptosis	2/125	28/11009	0.0398903	0.372626	0.343991	GSDME/IRF1	2
R-HSA-174154	APC/C:Cdc20 mediated degradation of Securin	3/125	67/11009	0.0404769	0.372626	0.343991	UBE2S/PTTG1/PSMB9	3
R-HSA-5669034	TNFs bind their physiological receptors	2/125	29/11009	0.0425334	0.375013	0.346195	TNFRSF17/TNFSF13B	2
R-HSA-9615017	FOXO-mediated transcription of oxidative stress, metabolic and neuronal genes	2/125	29/11009	0.0425334	0.375013	0.346195	PCK1/G6PC1	2
R-HSA-983170	Antigen Presentation: Folding, assembly and peptide loading of class I MHC	2/125	29/11009	0.0425334	0.375013	0.346195	TAP1/TAP2	2
R-HSA-1989781	PPARA activates gene expression	4/125	117/11009	0.0440817	0.377605	0.348587	ME1/APOA1/HMGCS2/CYP1A1	4
R-HSA-1482839	Acyl chain remodelling of PE	2/125	30/11009	0.0452402	0.377605	0.348587	ABHD4/PLAAT4	2
R-HSA-3000157	Laminin interactions	2/125	30/11009	0.0452402	0.377605	0.348587	LAMA3/LAMB3	2
R-HSA-8874081	MET activates PTK2 signaling	2/125	30/11009	0.0452402	0.377605	0.348587	LAMA3/LAMB3	2
R-HSA-400206	Regulation of lipid metabolism by PPARalpha	4/125	119/11009	0.0464206	0.382359	0.352977	ME1/APOA1/HMGCS2/CYP1A1	4
R-HSA-70268	Pyruvate metabolism	2/125	31/11009	0.0480089	0.390306	0.360313	ME1/LDHB	2
R-HSA-174178	APC/C:Cdh1 mediated degradation of Cdc20 and other APC/C:Cdh1 targeted proteins in late mitosis/early G1	3/125	73/11009	0.0500727	0.400831	0.370029	UBE2S/PTTG1/PSMB9	3
R-HSA-8978868	Fatty acid metabolism	5/125	177/11009	0.0510382	0.400831	0.370029	DPEP1/CYP2C9/CYP1A1/HPGD/CYP4F2	5
R-HSA-157118	Signaling by NOTCH	6/125	235/11009	0.0512245	0.400831	0.370029	E2F3/STAT1/DLGAP5/NBEA/PSMB9/H2AC14	6
R-HSA-352230	Amino acid transport across the plasma membrane	2/125	33/11009	0.0537254	0.415211	0.383304	SLC38A5/SLC6A20	2
R-HSA-202433	Generation of second messenger molecules	2/125	34/11009	0.0566698	0.432625	0.39938	LCP2/CD3D	2
R-HSA-70263	Gluconeogenesis	2/125	35/11009	0.0596694	0.439448	0.405678	PCK1/G6PC1	2
R-HSA-936440	Negative regulators of DDX58/IFIH1 signaling	2/125	35/11009	0.0596694	0.439448	0.405678	NLRC5/UBE2L6	2
R-HSA-9687139	Aberrant regulation of mitotic cell cycle due to RB1 defects	2/125	35/11009	0.0596694	0.439448	0.405678	UBE2S/E2F3	2
R-HSA-176408	Regulation of APC/C activators between G1/S and early anaphase	3/125	80/11009	0.0625327	0.45518	0.420202	UBE2S/CCNB1/PSMB9	3
R-HSA-8964043	Plasma lipoprotein clearance	2/125	37/11009	0.0658279	0.468276	0.432291	APOB/APOA1	2
R-HSA-9675126	Diseases of mitotic cell cycle	2/125	37/11009	0.0658279	0.468276	0.432291	UBE2S/E2F3	2
R-HSA-983169	Class I MHC mediated antigen processing & presentation	8/125	381/11009	0.0683274	0.480595	0.443663	ITGB5/UBE2S/GPR75-ASB3/ASB3/UBE2L6/TAP1/TAP2/PSMB9	8

## Sheet: Supplementary Data 2c
Supplementary Data 2c. Results of Over Representation Analysis for Gene Ontology (GO) biological process terms for PGCp VS GFDp comparison
ID	Term	Annotated	Significant	Expected	classicFisher	adj_pval	Category	genes
GO:0071346	cellular response to type II interferon	17	14	4.28	9.3e-07	0.00066	BP	ENSG00000007171, ENSG00000078401, ENSG00000096968, ENSG00000115415, ENSG00000117228, ENSG00000125347, ENSG00000132170, ENSG00000137752, ENSG00000138496, ENSG00000140853, ENSG00000162645, ENSG00000162654, ENSG00000168961, ENSG00000173193, ENSG00000198053, ENSG00000204472, ENSG00000271503
GO:0034341	response to type II interferon	24	17	6.04	2.3e-06	0.00066	BP	ENSG00000007171, ENSG00000078401, ENSG00000096968, ENSG00000115415, ENSG00000117228, ENSG00000125347, ENSG00000130303, ENSG00000132109, ENSG00000132170, ENSG00000137752, ENSG00000138496, ENSG00000140853, ENSG00000142089, ENSG00000162645, ENSG00000162654, ENSG00000168961, ENSG00000173193, ENSG00000179583, ENSG00000185201, ENSG00000185885, ENSG00000197375, ENSG00000198053, ENSG00000204472, ENSG0000…
GO:0045087	innate immune response	82	39	20.62	3.0e-06	0.00066	BP	ENSG00000000003, ENSG00000007171, ENSG00000023445, ENSG00000026751, ENSG00000051523, ENSG00000057657, ENSG00000068079, ENSG00000070010, ENSG00000078401, ENSG00000089127, ENSG00000092929, ENSG00000096968, ENSG00000100342, ENSG00000101347, ENSG00000101695, ENSG00000102879, ENSG00000108561, ENSG00000110244, ENSG00000112299, ENSG00000115415, ENSG00000116824, ENSG00000117228, ENSG00000119917, ENSG0000…
GO:0071356	cellular response to tumor necrosis fact...	16	13	4.02	3.2e-06	0.00066	BP	ENSG00000023445, ENSG00000051523, ENSG00000069667, ENSG00000078401, ENSG00000084674, ENSG00000096968, ENSG00000102524, ENSG00000115415, ENSG00000117228, ENSG00000118137, ENSG00000137752, ENSG00000162511, ENSG00000162645, ENSG00000170421, ENSG00000204397, ENSG00000271503
GO:0034612	response to tumor necrosis factor	18	14	4.53	3.3e-06	0.00066	BP	ENSG00000023445, ENSG00000051523, ENSG00000069667, ENSG00000078401, ENSG00000084674, ENSG00000096968, ENSG00000102524, ENSG00000115415, ENSG00000117228, ENSG00000118137, ENSG00000137752, ENSG00000162511, ENSG00000162645, ENSG00000164305, ENSG00000170421, ENSG00000197375, ENSG00000204397, ENSG00000271503
GO:0140888	interferon-mediated signaling pathway	15	12	3.77	1.1e-05	0.00183333	BP	ENSG00000089127, ENSG00000096968, ENSG00000101347, ENSG00000115415, ENSG00000125347, ENSG00000132170, ENSG00000138496, ENSG00000140853, ENSG00000142089, ENSG00000165949, ENSG00000170581, ENSG00000173193, ENSG00000185201, ENSG00000185885, ENSG00000187608
GO:0009605	response to external stimulus	212	77	53.31	1.7e-05	0.00242857	BP	ENSG00000000003, ENSG00000001084, ENSG00000002726, ENSG00000003436, ENSG00000004799, ENSG00000005882, ENSG00000005893, ENSG00000007171, ENSG00000015413, ENSG00000023445, ENSG00000023572, ENSG00000023909, ENSG00000025708, ENSG00000026751, ENSG00000028277, ENSG00000030110, ENSG00000036672, ENSG00000044574, ENSG00000051523, ENSG00000057657, ENSG00000060566, ENSG00000064932, ENSG00000068079, ENSG0000…
GO:0098542	defense response to other organism	96	41	24.14	4.7e-05	0.00569231	BP	ENSG00000000003, ENSG00000007171, ENSG00000023445, ENSG00000026751, ENSG00000051523, ENSG00000057657, ENSG00000068079, ENSG00000070010, ENSG00000078401, ENSG00000081237, ENSG00000089127, ENSG00000090382, ENSG00000092929, ENSG00000096088, ENSG00000096968, ENSG00000100342, ENSG00000101347, ENSG00000101695, ENSG00000102575, ENSG00000102879, ENSG00000103187, ENSG00000108561, ENSG00000110244, ENSG0000…
GO:0060333	type II interferon-mediated signaling pa...	7	7	1.76	5.9e-05	0.00569231	BP	ENSG00000096968, ENSG00000115415, ENSG00000125347, ENSG00000132170, ENSG00000138496, ENSG00000140853, ENSG00000173193
GO:0009607	response to biotic stimulus	136	53	34.2	6.8e-05	0.00569231	BP	ENSG00000000003, ENSG00000007171, ENSG00000023445, ENSG00000026751, ENSG00000028277, ENSG00000030110, ENSG00000044574, ENSG00000051523, ENSG00000057657, ENSG00000064932, ENSG00000068079, ENSG00000069535, ENSG00000070010, ENSG00000073060, ENSG00000074276, ENSG00000078401, ENSG00000081237, ENSG00000084674, ENSG00000089127, ENSG00000090382, ENSG00000092929, ENSG00000096060, ENSG00000096088, ENSG0000…
GO:0031347	regulation of defense response	67	31	16.85	7.3e-05	0.00569231	BP	ENSG00000000003, ENSG00000023445, ENSG00000051523, ENSG00000060566, ENSG00000064932, ENSG00000068079, ENSG00000069329, ENSG00000069667, ENSG00000070010, ENSG00000074416, ENSG00000081237, ENSG00000089127, ENSG00000096088, ENSG00000096968, ENSG00000101347, ENSG00000101695, ENSG00000102575, ENSG00000108561, ENSG00000109743, ENSG00000109861, ENSG00000113811, ENSG00000115415, ENSG00000118137, ENSG0000…
GO:0043207	response to external biotic stimulus	133	52	33.45	7.4e-05	0.00569231	BP	ENSG00000000003, ENSG00000007171, ENSG00000023445, ENSG00000026751, ENSG00000028277, ENSG00000030110, ENSG00000051523, ENSG00000057657, ENSG00000064932, ENSG00000068079, ENSG00000069535, ENSG00000070010, ENSG00000073060, ENSG00000078401, ENSG00000081237, ENSG00000084674, ENSG00000089127, ENSG00000090382, ENSG00000092929, ENSG00000096060, ENSG00000096088, ENSG00000096968, ENSG00000100219, ENSG0000…
GO:0051707	response to other organism	133	52	33.45	7.4e-05	0.00569231	BP	ENSG00000000003, ENSG00000007171, ENSG00000023445, ENSG00000026751, ENSG00000028277, ENSG00000030110, ENSG00000051523, ENSG00000057657, ENSG00000064932, ENSG00000068079, ENSG00000069535, ENSG00000070010, ENSG00000073060, ENSG00000078401, ENSG00000081237, ENSG00000084674, ENSG00000089127, ENSG00000090382, ENSG00000092929, ENSG00000096060, ENSG00000096088, ENSG00000096968, ENSG00000100219, ENSG0000…
GO:0019221	cytokine-mediated signaling pathway	42	22	10.56	9.3e-05	0.00588235	BP	ENSG00000023445, ENSG00000078401, ENSG00000081237, ENSG00000089127, ENSG00000096968, ENSG00000101347, ENSG00000102007, ENSG00000102524, ENSG00000106688, ENSG00000107562, ENSG00000113494, ENSG00000113594, ENSG00000115415, ENSG00000118137, ENSG00000120738, ENSG00000125347, ENSG00000129048, ENSG00000130508, ENSG00000132170, ENSG00000136689, ENSG00000137752, ENSG00000138496, ENSG00000140853, ENSG0000…
GO:0080134	regulation of response to stress	108	44	27.16	9.7e-05	0.00588235	BP	ENSG00000000003, ENSG00000003436, ENSG00000023287, ENSG00000023445, ENSG00000030110, ENSG00000044574, ENSG00000051108, ENSG00000051523, ENSG00000060566, ENSG00000064932, ENSG00000068079, ENSG00000069329, ENSG00000069667, ENSG00000070010, ENSG00000074416, ENSG00000075624, ENSG00000077463, ENSG00000078401, ENSG00000081237, ENSG00000081913, ENSG00000089127, ENSG00000091436, ENSG00000096088, ENSG0000…
GO:0032101	regulation of response to external stimu...	86	37	21.63	9.8e-05	0.00588235	BP	ENSG00000000003, ENSG00000003436, ENSG00000023445, ENSG00000051523, ENSG00000060566, ENSG00000064932, ENSG00000068079, ENSG00000069329, ENSG00000069667, ENSG00000070010, ENSG00000074416, ENSG00000078401, ENSG00000081237, ENSG00000089127, ENSG00000092421, ENSG00000096088, ENSG00000096968, ENSG00000101347, ENSG00000101695, ENSG00000102575, ENSG00000104368, ENSG00000107562, ENSG00000108561, ENSG0000…
GO:0033209	tumor necrosis factor-mediated signaling...	9	8	2.26	0.00010	0.00588235	BP	ENSG00000023445, ENSG00000096968, ENSG00000102524, ENSG00000115415, ENSG00000118137, ENSG00000137752, ENSG00000162511, ENSG00000170421, ENSG00000204397
GO:0006955	immune response	153	57	38.48	0.00016	0.00888889	BP	ENSG00000000003, ENSG00000004468, ENSG00000007171, ENSG00000008517, ENSG00000023445, ENSG00000026751, ENSG00000028277, ENSG00000043462, ENSG00000051523, ENSG00000057657, ENSG00000064932, ENSG00000068079, ENSG00000069667, ENSG00000070010, ENSG00000076641, ENSG00000078401, ENSG00000079950, ENSG00000081237, ENSG00000082074, ENSG00000089127, ENSG00000090382, ENSG00000092929, ENSG00000096088, ENSG0000…
GO:0042221	response to chemical	268	89	67.4	0.00020	0.01	BP	ENSG00000001084, ENSG00000002726, ENSG00000003436, ENSG00000004468, ENSG00000004799, ENSG00000005882, ENSG00000007171, ENSG00000009950, ENSG00000012822, ENSG00000015413, ENSG00000023171, ENSG00000023445, ENSG00000023572, ENSG00000023839, ENSG00000023909, ENSG00000025708, ENSG00000030110, ENSG00000044574, ENSG00000051108, ENSG00000051523, ENSG00000060566, ENSG00000062282, ENSG00000062524, ENSG0000…
GO:0002376	immune system process	210	73	52.81	0.00020	0.01	BP	ENSG00000000003, ENSG00000004468, ENSG00000007171, ENSG00000008517, ENSG00000015413, ENSG00000020633, ENSG00000023445, ENSG00000026751, ENSG00000028277, ENSG00000030110, ENSG00000043462, ENSG00000051523, ENSG00000057657, ENSG00000064932, ENSG00000068079, ENSG00000069667, ENSG00000070010, ENSG00000075624, ENSG00000076641, ENSG00000078401, ENSG00000079950, ENSG00000081237, ENSG00000081913, ENSG0000…
GO:0045088	regulation of innate immune response	36	19	9.05	0.00026	0.0116667	BP	ENSG00000000003, ENSG00000023445, ENSG00000051523, ENSG00000068079, ENSG00000070010, ENSG00000089127, ENSG00000101347, ENSG00000101695, ENSG00000108561, ENSG00000123609, ENSG00000125347, ENSG00000125734, ENSG00000130768, ENSG00000132109, ENSG00000132170, ENSG00000134539, ENSG00000135148, ENSG00000135218, ENSG00000137628, ENSG00000137752, ENSG00000138496, ENSG00000140853, ENSG00000149131, ENSG0000…
GO:0006952	defense response	135	51	33.95	0.00026	0.0116667	BP	ENSG00000000003, ENSG00000007171, ENSG00000008517, ENSG00000015413, ENSG00000023445, ENSG00000026751, ENSG00000051523, ENSG00000057657, ENSG00000060566, ENSG00000064932, ENSG00000068079, ENSG00000069329, ENSG00000069667, ENSG00000070010, ENSG00000074416, ENSG00000078401, ENSG00000081237, ENSG00000089127, ENSG00000090382, ENSG00000092929, ENSG00000096088, ENSG00000096968, ENSG00000100342, ENSG0000…
GO:0044419	biological process involved in interspec...	142	53	35.71	0.00028	0.0116667	BP	ENSG00000000003, ENSG00000007171, ENSG00000023445, ENSG00000026751, ENSG00000028277, ENSG00000030110, ENSG00000051523, ENSG00000057657, ENSG00000064932, ENSG00000064995, ENSG00000068079, ENSG00000069535, ENSG00000070010, ENSG00000073060, ENSG00000078401, ENSG00000081237, ENSG00000082781, ENSG00000084674, ENSG00000089127, ENSG00000090382, ENSG00000092929, ENSG00000096060, ENSG00000096088, ENSG0000…
GO:0071345	cellular response to cytokine stimulus	74	32	18.61	0.00028	0.0116667	BP	ENSG00000007171, ENSG00000023445, ENSG00000023909, ENSG00000044574, ENSG00000051523, ENSG00000064932, ENSG00000069667, ENSG00000078401, ENSG00000081237, ENSG00000084674, ENSG00000089127, ENSG00000096968, ENSG00000100219, ENSG00000100417, ENSG00000101347, ENSG00000101665, ENSG00000101695, ENSG00000102007, ENSG00000102524, ENSG00000102879, ENSG00000106688, ENSG00000107562, ENSG00000113494, ENSG0000…
GO:0002831	regulation of response to biotic stimulu...	45	22	11.32	0.00035	0.014	BP	ENSG00000000003, ENSG00000023445, ENSG00000051523, ENSG00000068079, ENSG00000070010, ENSG00000089127, ENSG00000096088, ENSG00000101347, ENSG00000101695, ENSG00000108561, ENSG00000113811, ENSG00000115415, ENSG00000123609, ENSG00000125347, ENSG00000125734, ENSG00000127951, ENSG00000130768, ENSG00000132109, ENSG00000132170, ENSG00000134539, ENSG00000135148, ENSG00000135218, ENSG00000137628, ENSG0000…
GO:0045089	positive regulation of innate immune res...	24	14	6.04	0.00046	0.0176923	BP	ENSG00000000003, ENSG00000023445, ENSG00000051523, ENSG00000068079, ENSG00000070010, ENSG00000089127, ENSG00000101695, ENSG00000108561, ENSG00000123609, ENSG00000125347, ENSG00000125734, ENSG00000130768, ENSG00000134539, ENSG00000135218, ENSG00000137628, ENSG00000137752, ENSG00000138496, ENSG00000140853, ENSG00000184434, ENSG00000186834, ENSG00000204592, ENSG00000204632, ENSG00000204642, ENSG0000…
GO:0032103	positive regulation of response to exter...	44	21	11.06	0.00073	0.027	BP	ENSG00000000003, ENSG00000023445, ENSG00000051523, ENSG00000060566, ENSG00000068079, ENSG00000070010, ENSG00000078401, ENSG00000089127, ENSG00000096088, ENSG00000096968, ENSG00000101695, ENSG00000104368, ENSG00000107562, ENSG00000108561, ENSG00000109861, ENSG00000112902, ENSG00000123609, ENSG00000125347, ENSG00000125734, ENSG00000128340, ENSG00000130768, ENSG00000134539, ENSG00000135218, ENSG0000…
GO:0031349	positive regulation of defense response	33	17	8.3	0.00081	0.027	BP	ENSG00000000003, ENSG00000023445, ENSG00000051523, ENSG00000060566, ENSG00000068079, ENSG00000070010, ENSG00000089127, ENSG00000096088, ENSG00000096968, ENSG00000101695, ENSG00000108561, ENSG00000109861, ENSG00000123609, ENSG00000125347, ENSG00000125734, ENSG00000130768, ENSG00000134539, ENSG00000135218, ENSG00000137628, ENSG00000137752, ENSG00000138496, ENSG00000140853, ENSG00000150782, ENSG0000…
GO:0050727	regulation of inflammatory response	33	17	8.3	0.00081	0.027	BP	ENSG00000023445, ENSG00000060566, ENSG00000064932, ENSG00000068079, ENSG00000069329, ENSG00000069667, ENSG00000074416, ENSG00000081237, ENSG00000096968, ENSG00000102575, ENSG00000109743, ENSG00000109861, ENSG00000118137, ENSG00000123609, ENSG00000129084, ENSG00000130768, ENSG00000132170, ENSG00000135318, ENSG00000137752, ENSG00000140564, ENSG00000144554, ENSG00000150782, ENSG00000159640, ENSG0000…
GO:0002833	positive regulation of response to bioti...	25	14	6.29	0.00081	0.027	BP	ENSG00000000003, ENSG00000023445, ENSG00000051523, ENSG00000068079, ENSG00000070010, ENSG00000089127, ENSG00000096088, ENSG00000101695, ENSG00000108561, ENSG00000123609, ENSG00000125347, ENSG00000125734, ENSG00000130768, ENSG00000134539, ENSG00000135218, ENSG00000137628, ENSG00000137752, ENSG00000138496, ENSG00000140853, ENSG00000184434, ENSG00000186834, ENSG00000204592, ENSG00000204632, ENSG0000…
GO:0019079	viral genome replication	13	9	3.27	0.00094	0.0303125	BP	ENSG00000089127, ENSG00000130303, ENSG00000133422, ENSG00000142089, ENSG00000157601, ENSG00000165949, ENSG00000166794, ENSG00000172183, ENSG00000185201, ENSG00000185885, ENSG00000187608, ENSG00000244509, ENSG00000271503
GO:0042158	lipoprotein biosynthetic process	5	5	1.26	0.00097	0.0303125	BP	ENSG00000023287, ENSG00000084674, ENSG00000113811, ENSG00000118137, ENSG00000123395
GO:0034097	response to cytokine	85	34	21.38	0.00105	0.0308333	BP	ENSG00000001084, ENSG00000004468, ENSG00000007171, ENSG00000023445, ENSG00000023909, ENSG00000044574, ENSG00000051523, ENSG00000064932, ENSG00000069667, ENSG00000078401, ENSG00000081237, ENSG00000084674, ENSG00000089127, ENSG00000096968, ENSG00000100219, ENSG00000100417, ENSG00000101347, ENSG00000101665, ENSG00000101695, ENSG00000102007, ENSG00000102524, ENSG00000102575, ENSG00000102879, ENSG0000…
GO:0050778	positive regulation of immune response	63	27	15.84	0.00106	0.0308333	BP	ENSG00000000003, ENSG00000004468, ENSG00000023445, ENSG00000043462, ENSG00000051523, ENSG00000068079, ENSG00000070010, ENSG00000079950, ENSG00000081237, ENSG00000082074, ENSG00000089127, ENSG00000096088, ENSG00000096968, ENSG00000100219, ENSG00000101695, ENSG00000102524, ENSG00000105369, ENSG00000108561, ENSG00000111801, ENSG00000113303, ENSG00000117228, ENSG00000123609, ENSG00000124253, ENSG0000…
GO:0009615	response to virus	48	22	12.07	0.00108	0.0308333	BP	ENSG00000000003, ENSG00000028277, ENSG00000070010, ENSG00000081237, ENSG00000084674, ENSG00000089127, ENSG00000092929, ENSG00000096968, ENSG00000101347, ENSG00000101695, ENSG00000102096, ENSG00000107562, ENSG00000108561, ENSG00000110777, ENSG00000113811, ENSG00000115415, ENSG00000115758, ENSG00000117228, ENSG00000119917, ENSG00000123609, ENSG00000125347, ENSG00000126709, ENSG00000127951, ENSG0000…
GO:0050776	regulation of immune response	82	33	20.62	0.00111	0.0308333	BP	ENSG00000000003, ENSG00000004468, ENSG00000023445, ENSG00000043462, ENSG00000051523, ENSG00000068079, ENSG00000070010, ENSG00000079950, ENSG00000081237, ENSG00000082074, ENSG00000089127, ENSG00000092929, ENSG00000096088, ENSG00000096968, ENSG00000100219, ENSG00000101347, ENSG00000101665, ENSG00000101695, ENSG00000102524, ENSG00000105369, ENSG00000108561, ENSG00000111801, ENSG00000113303, ENSG0000…
GO:0034340	response to type I interferon	11	8	2.77	0.00115	0.0310811	BP	ENSG00000089127, ENSG00000101347, ENSG00000115415, ENSG00000140853, ENSG00000142089, ENSG00000157601, ENSG00000165949, ENSG00000170581, ENSG00000185201, ENSG00000185885, ENSG00000187608
GO:0070887	cellular response to chemical stimulus	206	69	51.8	0.00123	0.0323684	BP	ENSG00000001084, ENSG00000002726, ENSG00000003436, ENSG00000004799, ENSG00000005882, ENSG00000007171, ENSG00000009950, ENSG00000012822, ENSG00000015413, ENSG00000023171, ENSG00000023445, ENSG00000023572, ENSG00000023839, ENSG00000023909, ENSG00000030110, ENSG00000044574, ENSG00000051108, ENSG00000051523, ENSG00000062282, ENSG00000062524, ENSG00000064932, ENSG00000069329, ENSG00000069667, ENSG0000…
GO:0032880	regulation of protein localization	47	21	11.82	0.00212	0.054359	BP	ENSG00000004468, ENSG00000007171, ENSG00000069329, ENSG00000075624, ENSG00000077463, ENSG00000079950, ENSG00000088298, ENSG00000096968, ENSG00000099958, ENSG00000101856, ENSG00000106541, ENSG00000106688, ENSG00000107140, ENSG00000110090, ENSG00000113811, ENSG00000117228, ENSG00000125378, ENSG00000128340, ENSG00000130762, ENSG00000131910, ENSG00000132109, ENSG00000132170, ENSG00000135218, ENSG0000…
GO:0071310	cellular response to organic substance	143	50	35.96	0.00260	0.0642857	BP	ENSG00000001084, ENSG00000002726, ENSG00000003436, ENSG00000004799, ENSG00000005882, ENSG00000007171, ENSG00000009950, ENSG00000012822, ENSG00000023171, ENSG00000023445, ENSG00000023909, ENSG00000030110, ENSG00000044574, ENSG00000051108, ENSG00000051523, ENSG00000062282, ENSG00000062524, ENSG00000064932, ENSG00000069329, ENSG00000069667, ENSG00000070010, ENSG00000073060, ENSG00000075624, ENSG0000…
GO:0006954	inflammatory response	60	25	15.09	0.00267	0.0642857	BP	ENSG00000007171, ENSG00000015413, ENSG00000023445, ENSG00000051523, ENSG00000060566, ENSG00000064932, ENSG00000068079, ENSG00000069329, ENSG00000069667, ENSG00000074416, ENSG00000081237, ENSG00000090382, ENSG00000092929, ENSG00000096968, ENSG00000102575, ENSG00000106462, ENSG00000107798, ENSG00000109743, ENSG00000109861, ENSG00000112299, ENSG00000118137, ENSG00000123609, ENSG00000128284, ENSG0000…
GO:1905475	regulation of protein localization to me...	12	8	3.02	0.00270	0.0642857	BP	ENSG00000075624, ENSG00000079950, ENSG00000101856, ENSG00000106541, ENSG00000106688, ENSG00000117228, ENSG00000130762, ENSG00000141736, ENSG00000151150, ENSG00000166900, ENSG00000171867, ENSG00000174827
GO:0002682	regulation of immune system process	133	47	33.45	0.00280	0.0651163	BP	ENSG00000000003, ENSG00000004468, ENSG00000007171, ENSG00000020633, ENSG00000023445, ENSG00000043462, ENSG00000051523, ENSG00000057657, ENSG00000068079, ENSG00000069667, ENSG00000070010, ENSG00000075624, ENSG00000076641, ENSG00000078401, ENSG00000079950, ENSG00000081237, ENSG00000081913, ENSG00000082074, ENSG00000089127, ENSG00000092929, ENSG00000096088, ENSG00000096968, ENSG00000100219, ENSG0000…
GO:0060337	type I interferon-mediated signaling pat...	10	7	2.51	0.00344	0.0764444	BP	ENSG00000089127, ENSG00000101347, ENSG00000115415, ENSG00000140853, ENSG00000142089, ENSG00000165949, ENSG00000170581, ENSG00000185201, ENSG00000185885, ENSG00000187608
GO:0071357	cellular response to type I interferon	10	7	2.51	0.00344	0.0764444	BP	ENSG00000089127, ENSG00000101347, ENSG00000115415, ENSG00000140853, ENSG00000142089, ENSG00000165949, ENSG00000170581, ENSG00000185201, ENSG00000185885, ENSG00000187608
GO:0002684	positive regulation of immune system pro...	94	35	23.64	0.00396	0.0821569	BP	ENSG00000000003, ENSG00000004468, ENSG00000007171, ENSG00000020633, ENSG00000023445, ENSG00000043462, ENSG00000051523, ENSG00000068079, ENSG00000070010, ENSG00000075624, ENSG00000078401, ENSG00000079950, ENSG00000081237, ENSG00000082074, ENSG00000089127, ENSG00000092929, ENSG00000096088, ENSG00000096968, ENSG00000100219, ENSG00000101695, ENSG00000102524, ENSG00000102879, ENSG00000105369, ENSG0000…
GO:0048584	positive regulation of response to stimu...	149	51	37.47	0.00400	0.0821569	BP	ENSG00000000003, ENSG00000004468, ENSG00000023287, ENSG00000023445, ENSG00000030110, ENSG00000043462, ENSG00000051108, ENSG00000051523, ENSG00000060566, ENSG00000065361, ENSG00000068079, ENSG00000069329, ENSG00000070010, ENSG00000074842, ENSG00000075624, ENSG00000077463, ENSG00000078401, ENSG00000079950, ENSG00000081237, ENSG00000082074, ENSG00000089127, ENSG00000089685, ENSG00000091436, ENSG0000…
GO:0016236	macroautophagy	15	9	3.77	0.00405	0.0821569	BP	ENSG00000005893, ENSG00000023287, ENSG00000062716, ENSG00000069329, ENSG00000123395, ENSG00000126775, ENSG00000144567, ENSG00000145016, ENSG00000148158, ENSG00000158828, ENSG00000164305, ENSG00000174437, ENSG00000179218, ENSG00000188554, ENSG00000205356
GO:0010742	macrophage derived foam cell differentia...	8	6	2.01	0.00419	0.0821569	BP	ENSG00000084674, ENSG00000113811, ENSG00000115415, ENSG00000132170, ENSG00000135218, ENSG00000150782, ENSG00000154265, ENSG00000160179
GO:0090077	foam cell differentiation	8	6	2.01	0.00419	0.0821569	BP	ENSG00000084674, ENSG00000113811, ENSG00000115415, ENSG00000132170, ENSG00000135218, ENSG00000150782, ENSG00000154265, ENSG00000160179
GO:1905477	positive regulation of protein localizat...	8	6	2.01	0.00419	0.0821569	BP	ENSG00000101856, ENSG00000106541, ENSG00000130762, ENSG00000141736, ENSG00000151150, ENSG00000166900, ENSG00000171867, ENSG00000174827
GO:0030970	retrograde protein transport, ER to cyto...	6	5	1.51	0.00463	0.0873585	BP	ENSG00000051108, ENSG00000070010, ENSG00000088298, ENSG00000099958, ENSG00000162298, ENSG00000166598
GO:1903513	endoplasmic reticulum to cytosol transpo...	6	5	1.51	0.00463	0.0873585	BP	ENSG00000051108, ENSG00000070010, ENSG00000088298, ENSG00000099958, ENSG00000162298, ENSG00000166598
GO:0010033	response to organic substance	193	63	48.53	0.00474	0.0877778	BP	ENSG00000001084, ENSG00000002726, ENSG00000003436, ENSG00000004468, ENSG00000004799, ENSG00000005882, ENSG00000007171, ENSG00000009950, ENSG00000012822, ENSG00000015413, ENSG00000023171, ENSG00000023445, ENSG00000023572, ENSG00000023909, ENSG00000030110, ENSG00000044574, ENSG00000051108, ENSG00000051523, ENSG00000060566, ENSG00000062282, ENSG00000062524, ENSG00000064932, ENSG00000065833, ENSG0000…
GO:0001959	regulation of cytokine-mediated signalin...	18	10	4.53	0.00520	0.0928571	BP	ENSG00000078401, ENSG00000081237, ENSG00000089127, ENSG00000101347, ENSG00000118137, ENSG00000130508, ENSG00000132170, ENSG00000136689, ENSG00000137752, ENSG00000138496, ENSG00000140853, ENSG00000162511, ENSG00000170581, ENSG00000173193, ENSG00000187608, ENSG00000204397, ENSG00000271503, ENSG00000272398
GO:0060759	regulation of response to cytokine stimu...	18	10	4.53	0.00520	0.0928571	BP	ENSG00000078401, ENSG00000081237, ENSG00000089127, ENSG00000101347, ENSG00000118137, ENSG00000130508, ENSG00000132170, ENSG00000136689, ENSG00000137752, ENSG00000138496, ENSG00000140853, ENSG00000162511, ENSG00000170581, ENSG00000173193, ENSG00000187608, ENSG00000204397, ENSG00000271503, ENSG00000272398
GO:0016032	viral process	32	15	8.05	0.00544	0.0935593	BP	ENSG00000064995, ENSG00000073060, ENSG00000082781, ENSG00000088298, ENSG00000089127, ENSG00000115415, ENSG00000129128, ENSG00000130303, ENSG00000132109, ENSG00000133422, ENSG00000136840, ENSG00000138496, ENSG00000139626, ENSG00000140564, ENSG00000142089, ENSG00000157601, ENSG00000165949, ENSG00000166794, ENSG00000168961, ENSG00000171105, ENSG00000172183, ENSG00000179583, ENSG00000182481, ENSG0000…
GO:0001960	negative regulation of cytokine-mediated...	13	8	3.27	0.00552	0.0935593	BP	ENSG00000081237, ENSG00000089127, ENSG00000101347, ENSG00000118137, ENSG00000130508, ENSG00000132170, ENSG00000136689, ENSG00000140853, ENSG00000170581, ENSG00000173193, ENSG00000187608, ENSG00000204397, ENSG00000271503
GO:0060761	negative regulation of response to cytok...	13	8	3.27	0.00552	0.0935593	BP	ENSG00000081237, ENSG00000089127, ENSG00000101347, ENSG00000118137, ENSG00000130508, ENSG00000132170, ENSG00000136689, ENSG00000140853, ENSG00000170581, ENSG00000173193, ENSG00000187608, ENSG00000204397, ENSG00000271503
GO:0060341	regulation of cellular localization	51	21	12.83	0.00703	0.112879	BP	ENSG00000004468, ENSG00000007171, ENSG00000030110, ENSG00000069329, ENSG00000075624, ENSG00000077463, ENSG00000079950, ENSG00000088298, ENSG00000096968, ENSG00000099958, ENSG00000101856, ENSG00000106541, ENSG00000106688, ENSG00000107140, ENSG00000110090, ENSG00000113811, ENSG00000117228, ENSG00000124171, ENSG00000125378, ENSG00000128340, ENSG00000130762, ENSG00000131910, ENSG00000132109, ENSG0000…
GO:0065009	regulation of molecular function	149	50	37.47	0.00708	0.112879	BP	ENSG00000003436, ENSG00000007171, ENSG00000015413, ENSG00000023445, ENSG00000023909, ENSG00000030110, ENSG00000043462, ENSG00000051523, ENSG00000062524, ENSG00000062716, ENSG00000065361, ENSG00000066248, ENSG00000070159, ENSG00000071575, ENSG00000073060, ENSG00000074370, ENSG00000075624, ENSG00000078401, ENSG00000081237, ENSG00000081377, ENSG00000089127, ENSG00000089685, ENSG00000090520, ENSG0000…
GO:0002221	pattern recognition receptor signaling p...	16	9	4.02	0.00725	0.112879	BP	ENSG00000000003, ENSG00000023445, ENSG00000051523, ENSG00000068079, ENSG00000070010, ENSG00000089127, ENSG00000101695, ENSG00000108561, ENSG00000123609, ENSG00000125347, ENSG00000125734, ENSG00000130768, ENSG00000135218, ENSG00000137628, ENSG00000137752, ENSG00000184434
GO:0048525	negative regulation of viral process	16	9	4.02	0.00725	0.112879	BP	ENSG00000089127, ENSG00000115415, ENSG00000130303, ENSG00000132109, ENSG00000133422, ENSG00000142089, ENSG00000157601, ENSG00000172183, ENSG00000179583, ENSG00000185201, ENSG00000185885, ENSG00000186834, ENSG00000187608, ENSG00000204616, ENSG00000244509, ENSG00000271503
GO:1903829	positive regulation of protein localizat...	27	13	6.79	0.00728	0.112879	BP	ENSG00000004468, ENSG00000069329, ENSG00000077463, ENSG00000088298, ENSG00000096968, ENSG00000101856, ENSG00000106541, ENSG00000107140, ENSG00000128340, ENSG00000130762, ENSG00000131910, ENSG00000132170, ENSG00000137642, ENSG00000138496, ENSG00000138669, ENSG00000141736, ENSG00000151150, ENSG00000158828, ENSG00000160179, ENSG00000160695, ENSG00000166900, ENSG00000171867, ENSG00000174827, ENSG0000…
GO:0045069	regulation of viral genome replication	11	7	2.77	0.00745	0.112879	BP	ENSG00000089127, ENSG00000130303, ENSG00000133422, ENSG00000142089, ENSG00000157601, ENSG00000172183, ENSG00000185201, ENSG00000185885, ENSG00000187608, ENSG00000244509, ENSG00000271503
GO:0045071	negative regulation of viral genome repl...	11	7	2.77	0.00745	0.112879	BP	ENSG00000089127, ENSG00000130303, ENSG00000133422, ENSG00000142089, ENSG00000157601, ENSG00000172183, ENSG00000185201, ENSG00000185885, ENSG00000187608, ENSG00000244509, ENSG00000271503
GO:0046651	lymphocyte proliferation	33	15	8.3	0.00776	0.113188	BP	ENSG00000004468, ENSG00000081237, ENSG00000096968, ENSG00000102524, ENSG00000102879, ENSG00000105369, ENSG00000109743, ENSG00000113494, ENSG00000113811, ENSG00000115457, ENSG00000125347, ENSG00000125378, ENSG00000128340, ENSG00000141736, ENSG00000150782, ENSG00000161405, ENSG00000164305, ENSG00000168961, ENSG00000170476, ENSG00000171867, ENSG00000172216, ENSG00000180900, ENSG00000185950, ENSG0000…
GO:0051607	defense response to virus	36	16	9.05	0.00781	0.113188	BP	ENSG00000000003, ENSG00000070010, ENSG00000081237, ENSG00000089127, ENSG00000092929, ENSG00000101347, ENSG00000101695, ENSG00000108561, ENSG00000113811, ENSG00000115415, ENSG00000117228, ENSG00000119917, ENSG00000125347, ENSG00000126709, ENSG00000127951, ENSG00000130303, ENSG00000132109, ENSG00000137628, ENSG00000137752, ENSG00000138496, ENSG00000140853, ENSG00000142089, ENSG00000157601, ENSG0000…
GO:0140546	defense response to symbiont	36	16	9.05	0.00781	0.113188	BP	ENSG00000000003, ENSG00000070010, ENSG00000081237, ENSG00000089127, ENSG00000092929, ENSG00000101347, ENSG00000101695, ENSG00000108561, ENSG00000113811, ENSG00000115415, ENSG00000117228, ENSG00000119917, ENSG00000125347, ENSG00000126709, ENSG00000127951, ENSG00000130303, ENSG00000132109, ENSG00000137628, ENSG00000137752, ENSG00000138496, ENSG00000140853, ENSG00000142089, ENSG00000157601, ENSG0000…
GO:0010647	positive regulation of cell communicatio...	101	36	25.4	0.00809	0.115571	BP	ENSG00000000003, ENSG00000004468, ENSG00000023287, ENSG00000023445, ENSG00000030110, ENSG00000051523, ENSG00000065361, ENSG00000068079, ENSG00000069329, ENSG00000074842, ENSG00000077463, ENSG00000078401, ENSG00000081237, ENSG00000089685, ENSG00000091436, ENSG00000091947, ENSG00000096968, ENSG00000100219, ENSG00000100744, ENSG00000102096, ENSG00000102755, ENSG00000106070, ENSG00000106462, ENSG0000…
GO:0032946	positive regulation of mononuclear cell ...	19	10	4.78	0.00859	0.117671	BP	ENSG00000004468, ENSG00000081237, ENSG00000096968, ENSG00000102524, ENSG00000102879, ENSG00000109743, ENSG00000113494, ENSG00000113811, ENSG00000115457, ENSG00000150782, ENSG00000168961, ENSG00000185950, ENSG00000196352, ENSG00000204472, ENSG00000204592, ENSG00000206503, ENSG00000242574, ENSG00000271503, ENSG00000272398
GO:0050671	positive regulation of lymphocyte prolif...	19	10	4.78	0.00859	0.117671	BP	ENSG00000004468, ENSG00000081237, ENSG00000096968, ENSG00000102524, ENSG00000102879, ENSG00000109743, ENSG00000113494, ENSG00000113811, ENSG00000115457, ENSG00000150782, ENSG00000168961, ENSG00000185950, ENSG00000196352, ENSG00000204472, ENSG00000204592, ENSG00000206503, ENSG00000242574, ENSG00000271503, ENSG00000272398
GO:0050792	regulation of viral process	19	10	4.78	0.00859	0.117671	BP	ENSG00000089127, ENSG00000115415, ENSG00000130303, ENSG00000132109, ENSG00000133422, ENSG00000140564, ENSG00000142089, ENSG00000157601, ENSG00000168961, ENSG00000172183, ENSG00000179583, ENSG00000182481, ENSG00000185201, ENSG00000185885, ENSG00000186834, ENSG00000187608, ENSG00000204616, ENSG00000244509, ENSG00000271503
GO:0009967	positive regulation of signal transducti...	88	32	22.13	0.00901	0.1212	BP	ENSG00000000003, ENSG00000023287, ENSG00000023445, ENSG00000030110, ENSG00000051523, ENSG00000065361, ENSG00000068079, ENSG00000069329, ENSG00000074842, ENSG00000078401, ENSG00000081237, ENSG00000089685, ENSG00000091436, ENSG00000091947, ENSG00000096968, ENSG00000100219, ENSG00000100744, ENSG00000102096, ENSG00000102755, ENSG00000106070, ENSG00000106462, ENSG00000106541, ENSG00000106723, ENSG0000…
GO:0006950	response to stress	276	84	69.41	0.00909	0.1212	BP	ENSG00000000003, ENSG00000001084, ENSG00000002726, ENSG00000003436, ENSG00000004468, ENSG00000004799, ENSG00000005882, ENSG00000005893, ENSG00000007171, ENSG00000008382, ENSG00000008517, ENSG00000015413, ENSG00000015520, ENSG00000023287, ENSG00000023445, ENSG00000023572, ENSG00000023909, ENSG00000026751, ENSG00000030110, ENSG00000044574, ENSG00000051108, ENSG00000051523, ENSG00000053254, ENSG0000…
GO:0070665	positive regulation of leukocyte prolife...	22	11	5.53	0.00955	0.125658	BP	ENSG00000004468, ENSG00000081237, ENSG00000096968, ENSG00000102524, ENSG00000102879, ENSG00000109743, ENSG00000113494, ENSG00000113811, ENSG00000115457, ENSG00000128340, ENSG00000130303, ENSG00000150782, ENSG00000168961, ENSG00000182578, ENSG00000185950, ENSG00000196352, ENSG00000204472, ENSG00000204592, ENSG00000206503, ENSG00000242574, ENSG00000271503, ENSG00000272398
GO:0034109	homotypic cell-cell adhesion	9	6	2.26	0.00993	0.128961	BP	ENSG00000074276, ENSG00000075624, ENSG00000096968, ENSG00000099834, ENSG00000105388, ENSG00000135919, ENSG00000151150, ENSG00000164024, ENSG00000271503
GO:0051240	positive regulation of multicellular org...	106	37	26.66	0.01071	0.133457	BP	ENSG00000004468, ENSG00000007171, ENSG00000020633, ENSG00000028277, ENSG00000051523, ENSG00000065361, ENSG00000069329, ENSG00000069667, ENSG00000074842, ENSG00000075624, ENSG00000077463, ENSG00000078401, ENSG00000081237, ENSG00000089127, ENSG00000096968, ENSG00000099194, ENSG00000100219, ENSG00000101665, ENSG00000102524, ENSG00000102755, ENSG00000102879, ENSG00000104368, ENSG00000106070, ENSG0000…
GO:0032944	regulation of mononuclear cell prolifera...	31	14	7.8	0.01079	0.133457	BP	ENSG00000004468, ENSG00000081237, ENSG00000096968, ENSG00000102524, ENSG00000102879, ENSG00000109743, ENSG00000113494, ENSG00000113811, ENSG00000115457, ENSG00000125347, ENSG00000125378, ENSG00000128340, ENSG00000141736, ENSG00000150782, ENSG00000161405, ENSG00000164305, ENSG00000168961, ENSG00000170476, ENSG00000171867, ENSG00000172216, ENSG00000180900, ENSG00000185950, ENSG00000196352, ENSG0000…
GO:0050670	regulation of lymphocyte proliferation	31	14	7.8	0.01079	0.133457	BP	ENSG00000004468, ENSG00000081237, ENSG00000096968, ENSG00000102524, ENSG00000102879, ENSG00000109743, ENSG00000113494, ENSG00000113811, ENSG00000115457, ENSG00000125347, ENSG00000125378, ENSG00000128340, ENSG00000141736, ENSG00000150782, ENSG00000161405, ENSG00000164305, ENSG00000168961, ENSG00000170476, ENSG00000171867, ENSG00000172216, ENSG00000180900, ENSG00000185950, ENSG00000196352, ENSG0000…
GO:0032943	mononuclear cell proliferation	34	15	8.55	0.01081	0.133457	BP	ENSG00000004468, ENSG00000081237, ENSG00000096968, ENSG00000102524, ENSG00000102879, ENSG00000105369, ENSG00000109743, ENSG00000113494, ENSG00000113811, ENSG00000115457, ENSG00000125347, ENSG00000125378, ENSG00000128340, ENSG00000141736, ENSG00000150782, ENSG00000159640, ENSG00000161405, ENSG00000164305, ENSG00000168961, ENSG00000170476, ENSG00000171867, ENSG00000172216, ENSG00000180900, ENSG0000…
GO:0002758	innate immune response-activating signal...	17	9	4.28	0.01208	0.145542	BP	ENSG00000000003, ENSG00000023445, ENSG00000051523, ENSG00000068079, ENSG00000070010, ENSG00000089127, ENSG00000101695, ENSG00000108561, ENSG00000123609, ENSG00000125347, ENSG00000125734, ENSG00000130768, ENSG00000134539, ENSG00000135218, ENSG00000137628, ENSG00000137752, ENSG00000184434
GO:1903900	regulation of viral life cycle	17	9	4.28	0.01208	0.145542	BP	ENSG00000089127, ENSG00000130303, ENSG00000132109, ENSG00000133422, ENSG00000140564, ENSG00000142089, ENSG00000157601, ENSG00000168961, ENSG00000172183, ENSG00000179583, ENSG00000182481, ENSG00000185201, ENSG00000185885, ENSG00000187608, ENSG00000204616, ENSG00000244509, ENSG00000271503
GO:0000045	autophagosome assembly	7	5	1.76	0.01288	0.149767	BP	ENSG00000023287, ENSG00000062716, ENSG00000123395, ENSG00000126775, ENSG00000148158, ENSG00000158828, ENSG00000174437
GO:0032527	protein exit from endoplasmic reticulum	7	5	1.76	0.01288	0.149767	BP	ENSG00000051108, ENSG00000070010, ENSG00000088298, ENSG00000099958, ENSG00000137642, ENSG00000162298, ENSG00000166598
GO:1905037	autophagosome organization	7	5	1.76	0.01288	0.149767	BP	ENSG00000023287, ENSG00000062716, ENSG00000123395, ENSG00000126775, ENSG00000148158, ENSG00000158828, ENSG00000174437
GO:0009057	macromolecule catabolic process	90	32	22.63	0.01315	0.151149	BP	ENSG00000001084, ENSG00000004897, ENSG00000005893, ENSG00000007171, ENSG00000007944, ENSG00000023287, ENSG00000033030, ENSG00000036672, ENSG00000041357, ENSG00000044574, ENSG00000051108, ENSG00000069329, ENSG00000070010, ENSG00000070159, ENSG00000071575, ENSG00000077463, ENSG00000084674, ENSG00000088298, ENSG00000090097, ENSG00000092010, ENSG00000099958, ENSG00000100219, ENSG00000100225, ENSG0000…
GO:0030163	protein catabolic process	80	29	20.12	0.01358	0.153824	BP	ENSG00000001084, ENSG00000004897, ENSG00000005893, ENSG00000007171, ENSG00000007944, ENSG00000036672, ENSG00000041357, ENSG00000044574, ENSG00000051108, ENSG00000069329, ENSG00000070010, ENSG00000070159, ENSG00000071575, ENSG00000077463, ENSG00000084674, ENSG00000088298, ENSG00000092010, ENSG00000099958, ENSG00000100219, ENSG00000100225, ENSG00000100325, ENSG00000100359, ENSG00000100911, ENSG0000…
GO:0042157	lipoprotein metabolic process	12	7	3.02	0.01411	0.153824	BP	ENSG00000015520, ENSG00000023287, ENSG00000062282, ENSG00000084674, ENSG00000100342, ENSG00000110245, ENSG00000113811, ENSG00000118137, ENSG00000123395, ENSG00000128284, ENSG00000128335, ENSG00000221963
GO:0042098	T cell proliferation	26	12	6.54	0.01480	0.153824	BP	ENSG00000081237, ENSG00000096968, ENSG00000102524, ENSG00000102879, ENSG00000113811, ENSG00000115457, ENSG00000125347, ENSG00000125378, ENSG00000128340, ENSG00000141736, ENSG00000150782, ENSG00000164305, ENSG00000168961, ENSG00000171867, ENSG00000172216, ENSG00000180900, ENSG00000196352, ENSG00000197471, ENSG00000204472, ENSG00000204592, ENSG00000204632, ENSG00000205220, ENSG00000206503, ENSG0000…
GO:0023056	positive regulation of signaling	101	35	25.4	0.01485	0.153824	BP	ENSG00000000003, ENSG00000004468, ENSG00000023287, ENSG00000023445, ENSG00000030110, ENSG00000051523, ENSG00000065361, ENSG00000068079, ENSG00000069329, ENSG00000074842, ENSG00000077463, ENSG00000078401, ENSG00000081237, ENSG00000089685, ENSG00000091436, ENSG00000091947, ENSG00000096968, ENSG00000100219, ENSG00000100744, ENSG00000102096, ENSG00000102755, ENSG00000106070, ENSG00000106462, ENSG0000…
GO:0051251	positive regulation of lymphocyte activa...	32	14	8.05	0.01495	0.153824	BP	ENSG00000004468, ENSG00000020633, ENSG00000075624, ENSG00000081237, ENSG00000096968, ENSG00000100219, ENSG00000102524, ENSG00000102879, ENSG00000109743, ENSG00000112299, ENSG00000113494, ENSG00000113811, ENSG00000115457, ENSG00000124253, ENSG00000150782, ENSG00000161955, ENSG00000166710, ENSG00000168961, ENSG00000179344, ENSG00000185950, ENSG00000196352, ENSG00000196735, ENSG00000198053, ENSG0000…
GO:0006508	proteolysis	122	41	30.68	0.01495	0.153824	BP	ENSG00000001084, ENSG00000002549, ENSG00000003436, ENSG00000004897, ENSG00000007944, ENSG00000008382, ENSG00000015413, ENSG00000023445, ENSG00000030110, ENSG00000036672, ENSG00000041357, ENSG00000044574, ENSG00000051108, ENSG00000069020, ENSG00000070010, ENSG00000070159, ENSG00000071575, ENSG00000072657, ENSG00000074370, ENSG00000077463, ENSG00000086205, ENSG00000088298, ENSG00000089685, ENSG0000…
GO:0065008	regulation of biological quality	147	48	36.97	0.01517	0.153824	BP	ENSG00000001084, ENSG00000003436, ENSG00000004468, ENSG00000005893, ENSG00000007171, ENSG00000007944, ENSG00000009765, ENSG00000023287, ENSG00000023909, ENSG00000030110, ENSG00000036672, ENSG00000042445, ENSG00000051523, ENSG00000062282, ENSG00000062716, ENSG00000066248, ENSG00000069329, ENSG00000069535, ENSG00000070159, ENSG00000072506, ENSG00000074276, ENSG00000075624, ENSG00000077463, ENSG0000…
GO:0032469	endoplasmic reticulum calcium ion homeos...	5	4	1.26	0.01569	0.153824	BP	ENSG00000030110, ENSG00000051108, ENSG00000113811, ENSG00000174437, ENSG00000198959
GO:0035458	cellular response to interferon-beta	5	4	1.26	0.01569	0.153824	BP	ENSG00000089127, ENSG00000115415, ENSG00000125347, ENSG00000138035, ENSG00000185201
GO:0071867	response to monoamine	5	4	1.26	0.01569	0.153824	BP	ENSG00000069329, ENSG00000106688, ENSG00000113749, ENSG00000154727, ENSG00000198959
GO:0071868	cellular response to monoamine stimulus	5	4	1.26	0.01569	0.153824	BP	ENSG00000069329, ENSG00000106688, ENSG00000113749, ENSG00000154727, ENSG00000198959
GO:0071869	response to catecholamine	5	4	1.26	0.01569	0.153824	BP	ENSG00000069329, ENSG00000106688, ENSG00000113749, ENSG00000154727, ENSG00000198959
GO:0071870	cellular response to catecholamine stimu...	5	4	1.26	0.01569	0.153824	BP	ENSG00000069329, ENSG00000106688, ENSG00000113749, ENSG00000154727, ENSG00000198959
GO:1903350	response to dopamine	5	4	1.26	0.01569	0.153824	BP	ENSG00000069329, ENSG00000106688, ENSG00000113749, ENSG00000154727, ENSG00000198959
GO:1903351	cellular response to dopamine	5	4	1.26	0.01569	0.153824	BP	ENSG00000069329, ENSG00000106688, ENSG00000113749, ENSG00000154727, ENSG00000198959
GO:0050790	regulation of catalytic activity	126	42	31.69	0.01605	0.155825	BP	ENSG00000003436, ENSG00000007171, ENSG00000015413, ENSG00000023445, ENSG00000023909, ENSG00000030110, ENSG00000043462, ENSG00000051523, ENSG00000062524, ENSG00000065361, ENSG00000066248, ENSG00000071575, ENSG00000073060, ENSG00000074370, ENSG00000075624, ENSG00000078401, ENSG00000081237, ENSG00000081377, ENSG00000089127, ENSG00000089685, ENSG00000092010, ENSG00000092853, ENSG00000096968, ENSG0000…
GO:0009617	response to bacterium	61	23	15.34	0.01664	0.16	BP	ENSG00000007171, ENSG00000051523, ENSG00000064932, ENSG00000069535, ENSG00000073060, ENSG00000078401, ENSG00000084674, ENSG00000089127, ENSG00000090382, ENSG00000096060, ENSG00000096088, ENSG00000096968, ENSG00000100219, ENSG00000102575, ENSG00000113494, ENSG00000121207, ENSG00000124253, ENSG00000125255, ENSG00000132465, ENSG00000134193, ENSG00000134240, ENSG00000135218, ENSG00000137752, ENSG0000…
GO:0032879	regulation of localization	116	39	29.17	0.01756	0.167238	BP	ENSG00000001084, ENSG00000004468, ENSG00000007171, ENSG00000030110, ENSG00000051523, ENSG00000062716, ENSG00000065361, ENSG00000069329, ENSG00000069535, ENSG00000070159, ENSG00000073060, ENSG00000075624, ENSG00000077463, ENSG00000078401, ENSG00000079950, ENSG00000081237, ENSG00000084674, ENSG00000088298, ENSG00000089685, ENSG00000092929, ENSG00000096968, ENSG00000099958, ENSG00000100219, ENSG0000…
GO:0002218	activation of innate immune response	18	9	4.53	0.01897	0.176087	BP	ENSG00000000003, ENSG00000023445, ENSG00000051523, ENSG00000068079, ENSG00000070010, ENSG00000089127, ENSG00000101695, ENSG00000108561, ENSG00000123609, ENSG00000125347, ENSG00000125734, ENSG00000130768, ENSG00000134539, ENSG00000135218, ENSG00000137628, ENSG00000137752, ENSG00000184434, ENSG00000186834
GO:0030433	ubiquitin-dependent ERAD pathway	10	6	2.51	0.01967	0.176087	BP	ENSG00000044574, ENSG00000051108, ENSG00000070010, ENSG00000088298, ENSG00000099958, ENSG00000116661, ENSG00000116663, ENSG00000162298, ENSG00000166598, ENSG00000179218
GO:0051702	biological process involved in interacti...	10	6	2.51	0.01967	0.176087	BP	ENSG00000064995, ENSG00000096968, ENSG00000100342, ENSG00000165949, ENSG00000166794, ENSG00000169710, ENSG00000182578, ENSG00000184434, ENSG00000198788, ENSG00000271503
GO:0070661	leukocyte proliferation	36	15	9.05	0.01968	0.176087	BP	ENSG00000004468, ENSG00000081237, ENSG00000096968, ENSG00000102524, ENSG00000102879, ENSG00000105369, ENSG00000109743, ENSG00000113494, ENSG00000113811, ENSG00000115457, ENSG00000125347, ENSG00000125378, ENSG00000128340, ENSG00000130303, ENSG00000141736, ENSG00000150782, ENSG00000159640, ENSG00000161405, ENSG00000164305, ENSG00000168961, ENSG00000170476, ENSG00000171867, ENSG00000172216, ENSG0000…
GO:0051050	positive regulation of transport	52	20	13.08	0.01996	0.176087	BP	ENSG00000004468, ENSG00000030110, ENSG00000051523, ENSG00000062716, ENSG00000069329, ENSG00000075624, ENSG00000077463, ENSG00000078401, ENSG00000081237, ENSG00000088298, ENSG00000092929, ENSG00000096968, ENSG00000100219, ENSG00000107562, ENSG00000118137, ENSG00000121207, ENSG00000128340, ENSG00000130988, ENSG00000131910, ENSG00000132170, ENSG00000135218, ENSG00000137642, ENSG00000141736, ENSG0000…
GO:0071214	cellular response to abiotic stimulus	21	10	5.28	0.02011	0.176087	BP	ENSG00000001084, ENSG00000030110, ENSG00000044574, ENSG00000051523, ENSG00000091436, ENSG00000104081, ENSG00000120738, ENSG00000124253, ENSG00000125347, ENSG00000125648, ENSG00000135679, ENSG00000137752, ENSG00000143595, ENSG00000164305, ENSG00000165802, ENSG00000165828, ENSG00000171862, ENSG00000179218, ENSG00000188486, ENSG00000196549, ENSG00000204397
GO:0104004	cellular response to environmental stimu...	21	10	5.28	0.02011	0.176087	BP	ENSG00000001084, ENSG00000030110, ENSG00000044574, ENSG00000051523, ENSG00000091436, ENSG00000104081, ENSG00000120738, ENSG00000124253, ENSG00000125347, ENSG00000125648, ENSG00000135679, ENSG00000137752, ENSG00000143595, ENSG00000164305, ENSG00000165802, ENSG00000165828, ENSG00000171862, ENSG00000179218, ENSG00000188486, ENSG00000196549, ENSG00000204397
GO:0051223	regulation of protein transport	33	14	8.3	0.02025	0.176087	BP	ENSG00000004468, ENSG00000007171, ENSG00000069329, ENSG00000077463, ENSG00000088298, ENSG00000096968, ENSG00000099958, ENSG00000106688, ENSG00000110090, ENSG00000113811, ENSG00000125378, ENSG00000128340, ENSG00000131910, ENSG00000132170, ENSG00000135218, ENSG00000136167, ENSG00000137642, ENSG00000141736, ENSG00000151150, ENSG00000158828, ENSG00000160179, ENSG00000160695, ENSG00000165949, ENSG0000…
GO:0070201	regulation of establishment of protein l...	33	14	8.3	0.02025	0.176087	BP	ENSG00000004468, ENSG00000007171, ENSG00000069329, ENSG00000077463, ENSG00000088298, ENSG00000096968, ENSG00000099958, ENSG00000106688, ENSG00000110090, ENSG00000113811, ENSG00000125378, ENSG00000128340, ENSG00000131910, ENSG00000132170, ENSG00000135218, ENSG00000136167, ENSG00000137642, ENSG00000141736, ENSG00000151150, ENSG00000158828, ENSG00000160179, ENSG00000160695, ENSG00000165949, ENSG0000…
GO:0070663	regulation of leukocyte proliferation	33	14	8.3	0.02025	0.176087	BP	ENSG00000004468, ENSG00000081237, ENSG00000096968, ENSG00000102524, ENSG00000102879, ENSG00000109743, ENSG00000113494, ENSG00000113811, ENSG00000115457, ENSG00000125347, ENSG00000125378, ENSG00000128340, ENSG00000130303, ENSG00000141736, ENSG00000150782, ENSG00000161405, ENSG00000164305, ENSG00000168961, ENSG00000170476, ENSG00000171867, ENSG00000172216, ENSG00000180900, ENSG00000182578, ENSG0000…
GO:0019058	viral life cycle	24	11	6.04	0.02068	0.177949	BP	ENSG00000073060, ENSG00000082781, ENSG00000089127, ENSG00000130303, ENSG00000132109, ENSG00000133422, ENSG00000139626, ENSG00000140564, ENSG00000142089, ENSG00000157601, ENSG00000165949, ENSG00000166794, ENSG00000168961, ENSG00000171105, ENSG00000172183, ENSG00000179583, ENSG00000182481, ENSG00000185201, ENSG00000185885, ENSG00000187608, ENSG00000196352, ENSG00000204616, ENSG00000244509, ENSG0000…
GO:0006605	protein targeting	27	12	6.79	0.02082	0.177949	BP	ENSG00000005893, ENSG00000044574, ENSG00000051108, ENSG00000065308, ENSG00000100225, ENSG00000106688, ENSG00000110711, ENSG00000118363, ENSG00000126775, ENSG00000128340, ENSG00000129128, ENSG00000134375, ENSG00000137642, ENSG00000141736, ENSG00000144867, ENSG00000149428, ENSG00000151150, ENSG00000153037, ENSG00000158552, ENSG00000158828, ENSG00000160695, ENSG00000162511, ENSG00000168297, ENSG0000…
GO:0051239	regulation of multicellular organismal p...	194	60	48.79	0.02294	0.194407	BP	ENSG00000001084, ENSG00000003436, ENSG00000004468, ENSG00000004799, ENSG00000007171, ENSG00000007944, ENSG00000020633, ENSG00000025708, ENSG00000028277, ENSG00000048740, ENSG00000051523, ENSG00000053747, ENSG00000057657, ENSG00000065361, ENSG00000069329, ENSG00000069667, ENSG00000070010, ENSG00000071575, ENSG00000073060, ENSG00000074370, ENSG00000074416, ENSG00000074842, ENSG00000075624, ENSG0000…
GO:0032409	regulation of transporter activity	13	7	3.27	0.02413	0.198261	BP	ENSG00000062716, ENSG00000070159, ENSG00000075624, ENSG00000078401, ENSG00000114796, ENSG00000130988, ENSG00000132170, ENSG00000151150, ENSG00000153721, ENSG00000158828, ENSG00000171867, ENSG00000174827, ENSG00000178623
GO:2000045	regulation of G1/S transition of mitotic...	13	7	3.27	0.02413	0.198261	BP	ENSG00000075624, ENSG00000092010, ENSG00000100225, ENSG00000100911, ENSG00000106462, ENSG00000135679, ENSG00000142484, ENSG00000147883, ENSG00000165828, ENSG00000171848, ENSG00000171862, ENSG00000185499, ENSG00000204472
GO:0006066	alcohol metabolic process	37	15	9.3	0.02580	0.198261	BP	ENSG00000015520, ENSG00000040933, ENSG00000042445, ENSG00000062282, ENSG00000073060, ENSG00000084674, ENSG00000100342, ENSG00000106258, ENSG00000109929, ENSG00000110244, ENSG00000114650, ENSG00000118137, ENSG00000121207, ENSG00000124253, ENSG00000128335, ENSG00000128973, ENSG00000131910, ENSG00000134240, ENSG00000135437, ENSG00000135697, ENSG00000138109, ENSG00000138669, ENSG00000140263, ENSG0000…
GO:0010628	positive regulation of gene expression	70	25	17.6	0.02640	0.198261	BP	ENSG00000007171, ENSG00000012822, ENSG00000028277, ENSG00000051523, ENSG00000057657, ENSG00000065361, ENSG00000069329, ENSG00000069667, ENSG00000081237, ENSG00000084674, ENSG00000089127, ENSG00000095203, ENSG00000096088, ENSG00000096968, ENSG00000100219, ENSG00000102317, ENSG00000106541, ENSG00000108561, ENSG00000109819, ENSG00000110777, ENSG00000113811, ENSG00000114166, ENSG00000115415, ENSG0000…
GO:0000082	G1/S transition of mitotic cell cycle	16	8	4.02	0.02684	0.198261	BP	ENSG00000075624, ENSG00000092010, ENSG00000100225, ENSG00000100911, ENSG00000102096, ENSG00000106462, ENSG00000112242, ENSG00000135679, ENSG00000142484, ENSG00000147883, ENSG00000165828, ENSG00000171848, ENSG00000171862, ENSG00000183856, ENSG00000185499, ENSG00000204472
GO:0070372	regulation of ERK1 and ERK2 cascade	16	8	4.02	0.02684	0.198261	BP	ENSG00000081237, ENSG00000092421, ENSG00000117228, ENSG00000125378, ENSG00000135218, ENSG00000139318, ENSG00000139625, ENSG00000141736, ENSG00000153721, ENSG00000154803, ENSG00000157168, ENSG00000168961, ENSG00000171862, ENSG00000182578, ENSG00000198053, ENSG00000271503
GO:0002696	positive regulation of leukocyte activat...	34	14	8.55	0.02685	0.198261	BP	ENSG00000004468, ENSG00000020633, ENSG00000075624, ENSG00000081237, ENSG00000096968, ENSG00000100219, ENSG00000102524, ENSG00000102879, ENSG00000109743, ENSG00000109861, ENSG00000112299, ENSG00000113494, ENSG00000113811, ENSG00000115457, ENSG00000116824, ENSG00000124253, ENSG00000150782, ENSG00000161955, ENSG00000166710, ENSG00000168961, ENSG00000179344, ENSG00000185950, ENSG00000196352, ENSG0000…
GO:0050867	positive regulation of cell activation	34	14	8.55	0.02685	0.198261	BP	ENSG00000004468, ENSG00000020633, ENSG00000075624, ENSG00000081237, ENSG00000096968, ENSG00000100219, ENSG00000102524, ENSG00000102879, ENSG00000109743, ENSG00000109861, ENSG00000112299, ENSG00000113494, ENSG00000113811, ENSG00000115457, ENSG00000116824, ENSG00000124253, ENSG00000150782, ENSG00000161955, ENSG00000166710, ENSG00000168961, ENSG00000179344, ENSG00000185950, ENSG00000196352, ENSG0000…
GO:0007260	tyrosine phosphorylation of STAT protein	8	5	2.01	0.02736	0.198261	BP	ENSG00000096968, ENSG00000138496, ENSG00000150782, ENSG00000160712, ENSG00000173193, ENSG00000180353, ENSG00000182578, ENSG00000271503
GO:0008210	estrogen metabolic process	8	5	2.01	0.02736	0.198261	BP	ENSG00000072506, ENSG00000106258, ENSG00000135220, ENSG00000138109, ENSG00000160868, ENSG00000171234, ENSG00000198189, ENSG00000241635
GO:0014068	positive regulation of phosphatidylinosi...	8	5	2.01	0.02736	0.198261	BP	ENSG00000065361, ENSG00000074842, ENSG00000096968, ENSG00000102755, ENSG00000150782, ENSG00000171105, ENSG00000180353, ENSG00000271503
GO:0042509	regulation of tyrosine phosphorylation o...	8	5	2.01	0.02736	0.198261	BP	ENSG00000096968, ENSG00000138496, ENSG00000150782, ENSG00000160712, ENSG00000173193, ENSG00000180353, ENSG00000182578, ENSG00000271503
GO:0042531	positive regulation of tyrosine phosphor...	8	5	2.01	0.02736	0.198261	BP	ENSG00000096968, ENSG00000138496, ENSG00000150782, ENSG00000160712, ENSG00000173193, ENSG00000180353, ENSG00000182578, ENSG00000271503
GO:0046633	alpha-beta T cell proliferation	8	5	2.01	0.02736	0.198261	BP	ENSG00000081237, ENSG00000096968, ENSG00000125347, ENSG00000150782, ENSG00000168961, ENSG00000196352, ENSG00000204592, ENSG00000206503
GO:0046640	regulation of alpha-beta T cell prolifer...	8	5	2.01	0.02736	0.198261	BP	ENSG00000081237, ENSG00000096968, ENSG00000125347, ENSG00000150782, ENSG00000168961, ENSG00000196352, ENSG00000204592, ENSG00000206503
GO:0070373	negative regulation of ERK1 and ERK2 cas...	8	5	2.01	0.02736	0.198261	BP	ENSG00000081237, ENSG00000092421, ENSG00000117228, ENSG00000139318, ENSG00000153721, ENSG00000154803, ENSG00000171862, ENSG00000198053
GO:0098586	cellular response to virus	8	5	2.01	0.02736	0.198261	BP	ENSG00000028277, ENSG00000089127, ENSG00000096968, ENSG00000110777, ENSG00000126709, ENSG00000168961, ENSG00000179218, ENSG00000271503
GO:0099003	vesicle-mediated transport in synapse	8	5	2.01	0.02736	0.198261	BP	ENSG00000069329, ENSG00000075624, ENSG00000166900, ENSG00000171862, ENSG00000174437, ENSG00000180900, ENSG00000186111, ENSG00000205726
GO:1903076	regulation of protein localization to pl...	8	5	2.01	0.02736	0.198261	BP	ENSG00000075624, ENSG00000079950, ENSG00000101856, ENSG00000106541, ENSG00000117228, ENSG00000130762, ENSG00000166900, ENSG00000171867
GO:1904375	regulation of protein localization to ce...	8	5	2.01	0.02736	0.198261	BP	ENSG00000075624, ENSG00000079950, ENSG00000101856, ENSG00000106541, ENSG00000117228, ENSG00000130762, ENSG00000166900, ENSG00000171867
GO:0016485	protein processing	19	9	4.78	0.02831	0.201986	BP	ENSG00000030110, ENSG00000104368, ENSG00000112818, ENSG00000118363, ENSG00000122862, ENSG00000129128, ENSG00000135919, ENSG00000137752, ENSG00000138792, ENSG00000140564, ENSG00000159640, ENSG00000164024, ENSG00000164305, ENSG00000166562, ENSG00000168701, ENSG00000171867, ENSG00000196188, ENSG00000196549, ENSG00000204397
GO:0045824	negative regulation of innate immune res...	19	9	4.78	0.02831	0.201986	BP	ENSG00000089127, ENSG00000101347, ENSG00000123609, ENSG00000132109, ENSG00000132170, ENSG00000134539, ENSG00000135148, ENSG00000140853, ENSG00000149131, ENSG00000153283, ENSG00000168961, ENSG00000170581, ENSG00000173193, ENSG00000187608, ENSG00000204592, ENSG00000204632, ENSG00000204642, ENSG00000206503, ENSG00000234745
GO:0052547	regulation of peptidase activity	28	12	7.04	0.02848	0.201986	BP	ENSG00000003436, ENSG00000015413, ENSG00000023445, ENSG00000030110, ENSG00000074370, ENSG00000089685, ENSG00000092010, ENSG00000096968, ENSG00000100911, ENSG00000106688, ENSG00000122711, ENSG00000126709, ENSG00000129521, ENSG00000132170, ENSG00000135919, ENSG00000137642, ENSG00000137752, ENSG00000140564, ENSG00000149131, ENSG00000158828, ENSG00000162511, ENSG00000166145, ENSG00000168961, ENSG0000…
GO:0042129	regulation of T cell proliferation	25	11	6.29	0.02891	0.202168	BP	ENSG00000081237, ENSG00000096968, ENSG00000102524, ENSG00000102879, ENSG00000113811, ENSG00000115457, ENSG00000125347, ENSG00000125378, ENSG00000128340, ENSG00000141736, ENSG00000150782, ENSG00000164305, ENSG00000168961, ENSG00000171867, ENSG00000172216, ENSG00000180900, ENSG00000196352, ENSG00000197471, ENSG00000204472, ENSG00000204592, ENSG00000204632, ENSG00000206503, ENSG00000242574, ENSG0000…
GO:1990778	protein localization to cell periphery	22	10	5.53	0.02891	0.202168	BP	ENSG00000068724, ENSG00000069329, ENSG00000075624, ENSG00000079950, ENSG00000082074, ENSG00000101856, ENSG00000106541, ENSG00000106688, ENSG00000117228, ENSG00000117475, ENSG00000130762, ENSG00000137642, ENSG00000138669, ENSG00000141542, ENSG00000141736, ENSG00000151150, ENSG00000166126, ENSG00000166900, ENSG00000168899, ENSG00000171867, ENSG00000174827, ENSG00000180900
GO:0030155	regulation of cell adhesion	74	26	18.61	0.02938	0.204028	BP	ENSG00000020633, ENSG00000053747, ENSG00000065361, ENSG00000075624, ENSG00000076641, ENSG00000081237, ENSG00000084636, ENSG00000086548, ENSG00000092421, ENSG00000092929, ENSG00000095203, ENSG00000096968, ENSG00000100219, ENSG00000101665, ENSG00000102524, ENSG00000102879, ENSG00000104522, ENSG00000106541, ENSG00000107140, ENSG00000107562, ENSG00000108561, ENSG00000109743, ENSG00000112299, ENSG0000…
GO:0050896	response to stimulus	522	143	131.27	0.03307	0.211937	BP	ENSG00000000003, ENSG00000001084, ENSG00000002726, ENSG00000003436, ENSG00000004468, ENSG00000004799, ENSG00000005882, ENSG00000005893, ENSG00000007171, ENSG00000008382, ENSG00000008517, ENSG00000008853, ENSG00000009950, ENSG00000012822, ENSG00000015413, ENSG00000015520, ENSG00000020633, ENSG00000023171, ENSG00000023287, ENSG00000023445, ENSG00000023572, ENSG00000023839, ENSG00000023909, ENSG0000…
GO:0010646	regulation of cell communication	201	61	50.55	0.03321	0.211937	BP	ENSG00000000003, ENSG00000001084, ENSG00000004468, ENSG00000005882, ENSG00000007171, ENSG00000023287, ENSG00000023445, ENSG00000023572, ENSG00000023909, ENSG00000025708, ENSG00000030110, ENSG00000036672, ENSG00000044574, ENSG00000051108, ENSG00000051523, ENSG00000065361, ENSG00000066248, ENSG00000068079, ENSG00000069329, ENSG00000069667, ENSG00000070010, ENSG00000070159, ENSG00000074416, ENSG0000…
GO:0051094	positive regulation of developmental pro...	68	24	17.1	0.03404	0.211937	BP	ENSG00000020633, ENSG00000065361, ENSG00000069329, ENSG00000074842, ENSG00000075624, ENSG00000077463, ENSG00000078401, ENSG00000081237, ENSG00000084674, ENSG00000087884, ENSG00000096968, ENSG00000100219, ENSG00000101665, ENSG00000102524, ENSG00000102755, ENSG00000106462, ENSG00000106541, ENSG00000107562, ENSG00000108561, ENSG00000109819, ENSG00000112299, ENSG00000112902, ENSG00000115415, ENSG0000…
GO:0001935	endothelial cell proliferation	11	6	2.77	0.03432	0.211937	BP	ENSG00000051523, ENSG00000073060, ENSG00000074842, ENSG00000077463, ENSG00000102755, ENSG00000107562, ENSG00000112902, ENSG00000115415, ENSG00000118137, ENSG00000125378, ENSG00000132170
GO:0014066	regulation of phosphatidylinositol 3-kin...	11	6	2.77	0.03432	0.211937	BP	ENSG00000065361, ENSG00000074842, ENSG00000096968, ENSG00000102755, ENSG00000135919, ENSG00000150782, ENSG00000171105, ENSG00000171862, ENSG00000180353, ENSG00000186111, ENSG00000271503
GO:0032760	positive regulation of tumor necrosis fa...	11	6	2.77	0.03432	0.211937	BP	ENSG00000051523, ENSG00000081237, ENSG00000089127, ENSG00000096968, ENSG00000113811, ENSG00000116824, ENSG00000135218, ENSG00000159674, ENSG00000168961, ENSG00000197471, ENSG00000204592
GO:0050729	positive regulation of inflammatory resp...	11	6	2.77	0.03432	0.211937	BP	ENSG00000060566, ENSG00000068079, ENSG00000096968, ENSG00000109861, ENSG00000123609, ENSG00000137752, ENSG00000150782, ENSG00000159640, ENSG00000162545, ENSG00000172216, ENSG00000204592
GO:1903557	positive regulation of tumor necrosis fa...	11	6	2.77	0.03432	0.211937	BP	ENSG00000051523, ENSG00000081237, ENSG00000089127, ENSG00000096968, ENSG00000113811, ENSG00000116824, ENSG00000135218, ENSG00000159674, ENSG00000168961, ENSG00000197471, ENSG00000204592
GO:0032102	negative regulation of response to exter...	48	18	12.07	0.03505	0.211937	BP	ENSG00000000003, ENSG00000003436, ENSG00000069329, ENSG00000069667, ENSG00000070010, ENSG00000078401, ENSG00000081237, ENSG00000089127, ENSG00000092421, ENSG00000101347, ENSG00000101695, ENSG00000102575, ENSG00000104368, ENSG00000108561, ENSG00000112902, ENSG00000118137, ENSG00000123609, ENSG00000127951, ENSG00000129084, ENSG00000130768, ENSG00000132109, ENSG00000132170, ENSG00000134539, ENSG0000…
GO:0045597	positive regulation of cell differentiat...	48	18	12.07	0.03505	0.211937	BP	ENSG00000020633, ENSG00000075624, ENSG00000077463, ENSG00000078401, ENSG00000081237, ENSG00000084674, ENSG00000087884, ENSG00000096968, ENSG00000100219, ENSG00000101665, ENSG00000106462, ENSG00000107562, ENSG00000112299, ENSG00000112902, ENSG00000115415, ENSG00000121989, ENSG00000124253, ENSG00000125378, ENSG00000130055, ENSG00000132170, ENSG00000133321, ENSG00000135218, ENSG00000135679, ENSG0000…
GO:0071417	cellular response to organonitrogen comp...	48	18	12.07	0.03505	0.211937	BP	ENSG00000001084, ENSG00000002726, ENSG00000004799, ENSG00000005882, ENSG00000023909, ENSG00000044574, ENSG00000051523, ENSG00000069329, ENSG00000075624, ENSG00000078401, ENSG00000084112, ENSG00000084636, ENSG00000096968, ENSG00000100219, ENSG00000101577, ENSG00000104368, ENSG00000106070, ENSG00000106462, ENSG00000106688, ENSG00000113749, ENSG00000114166, ENSG00000115415, ENSG00000120738, ENSG0000…
GO:0008219	cell death	139	44	34.96	0.03569	0.211937	BP	ENSG00000001084, ENSG00000004468, ENSG00000004799, ENSG00000005882, ENSG00000007171, ENSG00000015413, ENSG00000023287, ENSG00000023445, ENSG00000023572, ENSG00000023909, ENSG00000030110, ENSG00000044574, ENSG00000051108, ENSG00000062524, ENSG00000065361, ENSG00000069329, ENSG00000074370, ENSG00000074842, ENSG00000075624, ENSG00000078401, ENSG00000081237, ENSG00000081913, ENSG00000086548, ENSG0000…
GO:0002237	response to molecule of bacterial origin	32	13	8.05	0.03653	0.211937	BP	ENSG00000007171, ENSG00000064932, ENSG00000069535, ENSG00000073060, ENSG00000078401, ENSG00000084674, ENSG00000096968, ENSG00000100219, ENSG00000102575, ENSG00000134240, ENSG00000135218, ENSG00000137752, ENSG00000148218, ENSG00000150782, ENSG00000153283, ENSG00000159640, ENSG00000159674, ENSG00000164305, ENSG00000166278, ENSG00000166710, ENSG00000168961, ENSG00000172216, ENSG00000173334, ENSG0000…
GO:0012501	programmed cell death	132	42	33.19	0.03682	0.211937	BP	ENSG00000001084, ENSG00000004468, ENSG00000004799, ENSG00000005882, ENSG00000007171, ENSG00000015413, ENSG00000023287, ENSG00000023445, ENSG00000023572, ENSG00000023909, ENSG00000030110, ENSG00000044574, ENSG00000051108, ENSG00000062524, ENSG00000065361, ENSG00000069329, ENSG00000074370, ENSG00000074842, ENSG00000075624, ENSG00000078401, ENSG00000081237, ENSG00000081913, ENSG00000086548, ENSG0000…
GO:0048583	regulation of response to stimulus	251	74	63.12	0.03684	0.211937	BP	ENSG00000000003, ENSG00000001084, ENSG00000003436, ENSG00000004468, ENSG00000005882, ENSG00000023287, ENSG00000023445, ENSG00000023572, ENSG00000023909, ENSG00000030110, ENSG00000036672, ENSG00000043462, ENSG00000044574, ENSG00000051108, ENSG00000051523, ENSG00000060566, ENSG00000064932, ENSG00000065361, ENSG00000066248, ENSG00000068079, ENSG00000069329, ENSG00000069667, ENSG00000070010, ENSG0000…
GO:1901564	organonitrogen compound metabolic proces...	375	106	94.3	0.03731	0.211937	BP	ENSG00000001084, ENSG00000002549, ENSG00000002726, ENSG00000003436, ENSG00000004468, ENSG00000004799, ENSG00000004897, ENSG00000005469, ENSG00000005882, ENSG00000005893, ENSG00000007171, ENSG00000007944, ENSG00000008382, ENSG00000009765, ENSG00000009950, ENSG00000015413, ENSG00000015520, ENSG00000020633, ENSG00000023287, ENSG00000023445, ENSG00000023839, ENSG00000023909, ENSG00000025708, ENSG0000…
GO:0006886	intracellular protein transport	55	20	13.83	0.03760	0.211937	BP	ENSG00000005893, ENSG00000044574, ENSG00000051108, ENSG00000065308, ENSG00000069329, ENSG00000070010, ENSG00000077463, ENSG00000079950, ENSG00000088298, ENSG00000096968, ENSG00000099958, ENSG00000100225, ENSG00000101310, ENSG00000106688, ENSG00000110711, ENSG00000112242, ENSG00000113569, ENSG00000114030, ENSG00000118363, ENSG00000124839, ENSG00000125378, ENSG00000126775, ENSG00000128340, ENSG0000…
GO:0001890	placenta development	6	4	1.51	0.03783	0.211937	BP	ENSG00000057657, ENSG00000132170, ENSG00000166145, ENSG00000170421, ENSG00000172216, ENSG00000196549
GO:0001961	positive regulation of cytokine-mediated...	6	4	1.51	0.03783	0.211937	BP	ENSG00000078401, ENSG00000137752, ENSG00000138496, ENSG00000140853, ENSG00000162511, ENSG00000173193
GO:0006516	glycoprotein catabolic process	6	4	1.51	0.03783	0.211937	BP	ENSG00000088298, ENSG00000108784, ENSG00000116661, ENSG00000116663, ENSG00000165102, ENSG00000204099
GO:0010743	regulation of macrophage derived foam ce...	6	4	1.51	0.03783	0.211937	BP	ENSG00000084674, ENSG00000132170, ENSG00000135218, ENSG00000150782, ENSG00000154265, ENSG00000160179
GO:0017157	regulation of exocytosis	6	4	1.51	0.03783	0.211937	BP	ENSG00000092929, ENSG00000128340, ENSG00000168961, ENSG00000174437, ENSG00000198794, ENSG00000204642
GO:0019674	NAD metabolic process	6	4	1.51	0.03783	0.211937	BP	ENSG00000004468, ENSG00000065833, ENSG00000103485, ENSG00000105835, ENSG00000111716, ENSG00000138496
GO:0030890	positive regulation of B cell proliferat...	6	4	1.51	0.03783	0.211937	BP	ENSG00000004468, ENSG00000081237, ENSG00000102524, ENSG00000109743, ENSG00000113494, ENSG00000185950
GO:0032814	regulation of natural killer cell activa...	6	4	1.51	0.03783	0.211937	BP	ENSG00000057657, ENSG00000096968, ENSG00000134539, ENSG00000150782, ENSG00000204592, ENSG00000204642
GO:0034637	cellular carbohydrate biosynthetic proce...	6	4	1.51	0.03783	0.211937	BP	ENSG00000117054, ENSG00000124253, ENSG00000171105, ENSG00000185950, ENSG00000197594, ENSG00000235194
GO:0051092	positive regulation of NF-kappaB transcr...	6	4	1.51	0.03783	0.211937	BP	ENSG00000132109, ENSG00000135218, ENSG00000150782, ENSG00000168961, ENSG00000177889, ENSG00000204397
GO:0060760	positive regulation of response to cytok...	6	4	1.51	0.03783	0.211937	BP	ENSG00000078401, ENSG00000137752, ENSG00000138496, ENSG00000140853, ENSG00000162511, ENSG00000173193
GO:0097352	autophagosome maturation	6	4	1.51	0.03783	0.211937	BP	ENSG00000005893, ENSG00000062716, ENSG00000126775, ENSG00000145016, ENSG00000174437, ENSG00000205356
GO:1902414	protein localization to cell junction	6	4	1.51	0.03783	0.211937	BP	ENSG00000069329, ENSG00000075624, ENSG00000141736, ENSG00000166900, ENSG00000173706, ENSG00000180900
GO:1903305	regulation of regulated secretory pathwa...	6	4	1.51	0.03783	0.211937	BP	ENSG00000092929, ENSG00000128340, ENSG00000168961, ENSG00000174437, ENSG00000198794, ENSG00000204642
GO:0048659	smooth muscle cell proliferation	14	7	3.52	0.03815	0.211937	BP	ENSG00000051523, ENSG00000078401, ENSG00000096968, ENSG00000109819, ENSG00000115415, ENSG00000125378, ENSG00000132170, ENSG00000146674, ENSG00000150782, ENSG00000160712, ENSG00000171862, ENSG00000173334, ENSG00000204472, ENSG00000271503
GO:0048660	regulation of smooth muscle cell prolife...	14	7	3.52	0.03815	0.211937	BP	ENSG00000051523, ENSG00000078401, ENSG00000096968, ENSG00000109819, ENSG00000115415, ENSG00000125378, ENSG00000132170, ENSG00000146674, ENSG00000150782, ENSG00000160712, ENSG00000171862, ENSG00000173334, ENSG00000204472, ENSG00000271503
GO:0051091	positive regulation of DNA-binding trans...	14	7	3.52	0.03815	0.211937	BP	ENSG00000078401, ENSG00000096968, ENSG00000109819, ENSG00000132109, ENSG00000132170, ENSG00000135218, ENSG00000150782, ENSG00000158828, ENSG00000168961, ENSG00000171862, ENSG00000177889, ENSG00000180353, ENSG00000204397, ENSG00000204616
GO:0097191	extrinsic apoptotic signaling pathway	14	7	3.52	0.03815	0.211937	BP	ENSG00000001084, ENSG00000023287, ENSG00000023909, ENSG00000030110, ENSG00000065361, ENSG00000081237, ENSG00000096968, ENSG00000125378, ENSG00000126709, ENSG00000135916, ENSG00000160712, ENSG00000165949, ENSG00000170421, ENSG00000171862
GO:1902806	regulation of cell cycle G1/S phase tran...	14	7	3.52	0.03815	0.211937	BP	ENSG00000075624, ENSG00000092010, ENSG00000099994, ENSG00000100225, ENSG00000100911, ENSG00000106462, ENSG00000135679, ENSG00000142484, ENSG00000147883, ENSG00000165828, ENSG00000171848, ENSG00000171862, ENSG00000185499, ENSG00000204472
GO:0002832	negative regulation of response to bioti...	26	11	6.54	0.03926	0.211937	BP	ENSG00000000003, ENSG00000070010, ENSG00000089127, ENSG00000101347, ENSG00000101695, ENSG00000108561, ENSG00000123609, ENSG00000127951, ENSG00000132109, ENSG00000132170, ENSG00000134539, ENSG00000135148, ENSG00000140853, ENSG00000149131, ENSG00000153283, ENSG00000168961, ENSG00000170581, ENSG00000173193, ENSG00000173334, ENSG00000187608, ENSG00000204397, ENSG00000204592, ENSG00000204632, ENSG0000…
GO:0006914	autophagy	26	11	6.54	0.03926	0.211937	BP	ENSG00000005893, ENSG00000023287, ENSG00000062716, ENSG00000069329, ENSG00000100219, ENSG00000100225, ENSG00000102096, ENSG00000104081, ENSG00000104946, ENSG00000112234, ENSG00000123395, ENSG00000126775, ENSG00000132109, ENSG00000141568, ENSG00000144567, ENSG00000145016, ENSG00000148158, ENSG00000154803, ENSG00000158828, ENSG00000160695, ENSG00000164305, ENSG00000168701, ENSG00000174437, ENSG0000…
GO:0061919	process utilizing autophagic mechanism	26	11	6.54	0.03926	0.211937	BP	ENSG00000005893, ENSG00000023287, ENSG00000062716, ENSG00000069329, ENSG00000100219, ENSG00000100225, ENSG00000102096, ENSG00000104081, ENSG00000104946, ENSG00000112234, ENSG00000123395, ENSG00000126775, ENSG00000132109, ENSG00000141568, ENSG00000144567, ENSG00000145016, ENSG00000148158, ENSG00000154803, ENSG00000158828, ENSG00000160695, ENSG00000164305, ENSG00000168701, ENSG00000174437, ENSG0000…
GO:0044843	cell cycle G1/S phase transition	17	8	4.28	0.03996	0.211937	BP	ENSG00000075624, ENSG00000092010, ENSG00000099994, ENSG00000100225, ENSG00000100911, ENSG00000102096, ENSG00000106462, ENSG00000112242, ENSG00000135679, ENSG00000142484, ENSG00000147883, ENSG00000165828, ENSG00000171848, ENSG00000171862, ENSG00000183856, ENSG00000185499, ENSG00000204472
GO:0097696	receptor signaling pathway via STAT	17	8	4.28	0.03996	0.211937	BP	ENSG00000081237, ENSG00000096968, ENSG00000113494, ENSG00000115415, ENSG00000123609, ENSG00000132170, ENSG00000134759, ENSG00000138496, ENSG00000150782, ENSG00000153707, ENSG00000160712, ENSG00000170581, ENSG00000173193, ENSG00000173406, ENSG00000180353, ENSG00000182578, ENSG00000271503
GO:0051249	regulation of lymphocyte activation	52	19	13.08	0.04028	0.211937	BP	ENSG00000004468, ENSG00000020633, ENSG00000057657, ENSG00000075624, ENSG00000076641, ENSG00000081237, ENSG00000096968, ENSG00000100219, ENSG00000100225, ENSG00000101665, ENSG00000102524, ENSG00000102879, ENSG00000109743, ENSG00000112299, ENSG00000113494, ENSG00000113811, ENSG00000115457, ENSG00000116824, ENSG00000124253, ENSG00000125347, ENSG00000125378, ENSG00000127951, ENSG00000128340, ENSG0000…
GO:0007155	cell adhesion	104	34	26.15	0.04046	0.211937	BP	ENSG00000008517, ENSG00000020633, ENSG00000026751, ENSG00000053747, ENSG00000062716, ENSG00000065361, ENSG00000074276, ENSG00000075624, ENSG00000076641, ENSG00000076662, ENSG00000081237, ENSG00000082781, ENSG00000083457, ENSG00000084636, ENSG00000086548, ENSG00000092421, ENSG00000092929, ENSG00000095203, ENSG00000096968, ENSG00000099834, ENSG00000100219, ENSG00000101665, ENSG00000102524, ENSG0000…
GO:0051222	positive regulation of protein transport	20	9	5.03	0.04048	0.211937	BP	ENSG00000004468, ENSG00000069329, ENSG00000077463, ENSG00000088298, ENSG00000096968, ENSG00000128340, ENSG00000131910, ENSG00000132170, ENSG00000137642, ENSG00000141736, ENSG00000151150, ENSG00000158828, ENSG00000160179, ENSG00000160695, ENSG00000171867, ENSG00000174827, ENSG00000180353, ENSG00000184163, ENSG00000185950, ENSG00000276045
GO:0072659	protein localization to plasma membrane	20	9	5.03	0.04048	0.211937	BP	ENSG00000068724, ENSG00000069329, ENSG00000075624, ENSG00000079950, ENSG00000082074, ENSG00000101856, ENSG00000106541, ENSG00000117228, ENSG00000117475, ENSG00000130762, ENSG00000137642, ENSG00000138669, ENSG00000141542, ENSG00000151150, ENSG00000166126, ENSG00000166900, ENSG00000168899, ENSG00000171867, ENSG00000174827, ENSG00000180900
GO:1902652	secondary alcohol metabolic process	20	9	5.03	0.04048	0.211937	BP	ENSG00000015520, ENSG00000062282, ENSG00000073060, ENSG00000084674, ENSG00000100342, ENSG00000109929, ENSG00000110244, ENSG00000114650, ENSG00000118137, ENSG00000128335, ENSG00000128973, ENSG00000131910, ENSG00000134240, ENSG00000138109, ENSG00000154265, ENSG00000160179, ENSG00000160868, ENSG00000182054, ENSG00000182704, ENSG00000198848
GO:1904951	positive regulation of establishment of ...	20	9	5.03	0.04048	0.211937	BP	ENSG00000004468, ENSG00000069329, ENSG00000077463, ENSG00000088298, ENSG00000096968, ENSG00000128340, ENSG00000131910, ENSG00000132170, ENSG00000137642, ENSG00000141736, ENSG00000151150, ENSG00000158828, ENSG00000160179, ENSG00000160695, ENSG00000171867, ENSG00000174827, ENSG00000180353, ENSG00000184163, ENSG00000185950, ENSG00000276045
GO:0043408	regulation of MAPK cascade	39	15	9.81	0.04213	0.219427	BP	ENSG00000023287, ENSG00000074842, ENSG00000078401, ENSG00000081237, ENSG00000081913, ENSG00000092421, ENSG00000096968, ENSG00000102755, ENSG00000106462, ENSG00000117228, ENSG00000124602, ENSG00000125170, ENSG00000125378, ENSG00000132170, ENSG00000135218, ENSG00000137642, ENSG00000139318, ENSG00000139625, ENSG00000139946, ENSG00000141736, ENSG00000146192, ENSG00000146674, ENSG00000153721, ENSG0000…
GO:1901699	cellular response to nitrogen compound	49	18	12.32	0.04312	0.223032	BP	ENSG00000001084, ENSG00000002726, ENSG00000004799, ENSG00000005882, ENSG00000015413, ENSG00000023909, ENSG00000044574, ENSG00000051523, ENSG00000069329, ENSG00000075624, ENSG00000078401, ENSG00000084112, ENSG00000084636, ENSG00000096968, ENSG00000100219, ENSG00000101577, ENSG00000104368, ENSG00000106070, ENSG00000106462, ENSG00000106688, ENSG00000113749, ENSG00000114166, ENSG00000115415, ENSG0000…
GO:0019538	protein metabolic process	291	84	73.18	0.04329	0.223032	BP	ENSG00000001084, ENSG00000002549, ENSG00000003436, ENSG00000004799, ENSG00000004897, ENSG00000005882, ENSG00000005893, ENSG00000007171, ENSG00000007944, ENSG00000008382, ENSG00000009950, ENSG00000015413, ENSG00000015520, ENSG00000020633, ENSG00000023287, ENSG00000023445, ENSG00000030110, ENSG00000036672, ENSG00000037241, ENSG00000040199, ENSG00000041357, ENSG00000043462, ENSG00000044574, ENSG0000…
GO:0045595	regulation of cell differentiation	87	29	21.88	0.04467	0.223032	BP	ENSG00000020633, ENSG00000057657, ENSG00000062524, ENSG00000069667, ENSG00000071575, ENSG00000075624, ENSG00000077463, ENSG00000078401, ENSG00000081237, ENSG00000084674, ENSG00000087884, ENSG00000089820, ENSG00000090520, ENSG00000092421, ENSG00000096968, ENSG00000100219, ENSG00000100225, ENSG00000101665, ENSG00000105388, ENSG00000106462, ENSG00000107562, ENSG00000112299, ENSG00000112902, ENSG0000…
GO:2000026	regulation of multicellular organismal d...	80	27	20.12	0.04474	0.223032	BP	ENSG00000020633, ENSG00000025708, ENSG00000053747, ENSG00000057657, ENSG00000074842, ENSG00000075624, ENSG00000077463, ENSG00000078401, ENSG00000081237, ENSG00000089820, ENSG00000090520, ENSG00000092421, ENSG00000100219, ENSG00000100225, ENSG00000101665, ENSG00000102755, ENSG00000106025, ENSG00000106462, ENSG00000107562, ENSG00000109861, ENSG00000112299, ENSG00000112902, ENSG00000113494, ENSG0000…
GO:0000165	MAPK cascade	46	17	11.57	0.04613	0.223032	BP	ENSG00000023287, ENSG00000070159, ENSG00000074842, ENSG00000078401, ENSG00000081237, ENSG00000081913, ENSG00000091436, ENSG00000092421, ENSG00000096968, ENSG00000102755, ENSG00000106070, ENSG00000106462, ENSG00000117228, ENSG00000124602, ENSG00000125170, ENSG00000125378, ENSG00000125731, ENSG00000132170, ENSG00000135218, ENSG00000137642, ENSG00000139318, ENSG00000139625, ENSG00000139946, ENSG0000…
GO:0008284	positive regulation of cell population p...	63	22	15.84	0.04704	0.223032	BP	ENSG00000004468, ENSG00000009950, ENSG00000051523, ENSG00000065361, ENSG00000074842, ENSG00000075624, ENSG00000077463, ENSG00000078401, ENSG00000081237, ENSG00000086548, ENSG00000089685, ENSG00000096968, ENSG00000100219, ENSG00000101224, ENSG00000102524, ENSG00000102755, ENSG00000102879, ENSG00000105835, ENSG00000106462, ENSG00000107562, ENSG00000109743, ENSG00000112242, ENSG00000112902, ENSG0000…
GO:1902533	positive regulation of intracellular sig...	63	22	15.84	0.04704	0.223032	BP	ENSG00000000003, ENSG00000023287, ENSG00000023445, ENSG00000065361, ENSG00000068079, ENSG00000074842, ENSG00000078401, ENSG00000081237, ENSG00000089685, ENSG00000091436, ENSG00000091947, ENSG00000096968, ENSG00000102096, ENSG00000102755, ENSG00000106462, ENSG00000108561, ENSG00000112299, ENSG00000112902, ENSG00000118137, ENSG00000123609, ENSG00000124602, ENSG00000125170, ENSG00000125378, ENSG0000…
GO:0042127	regulation of cell population proliferat...	116	37	29.17	0.04783	0.223032	BP	ENSG00000004468, ENSG00000007171, ENSG00000009950, ENSG00000020633, ENSG00000023287, ENSG00000030110, ENSG00000051523, ENSG00000057657, ENSG00000062524, ENSG00000065361, ENSG00000068079, ENSG00000074842, ENSG00000075624, ENSG00000077463, ENSG00000078401, ENSG00000081237, ENSG00000086548, ENSG00000089685, ENSG00000096968, ENSG00000100219, ENSG00000101224, ENSG00000101665, ENSG00000102096, ENSG0000…
GO:0008104	protein localization	127	40	31.94	0.04872	0.223032	BP	ENSG00000004468, ENSG00000005893, ENSG00000007171, ENSG00000044574, ENSG00000051108, ENSG00000062716, ENSG00000065308, ENSG00000068724, ENSG00000069329, ENSG00000070010, ENSG00000072818, ENSG00000075624, ENSG00000077463, ENSG00000079950, ENSG00000082074, ENSG00000084674, ENSG00000088298, ENSG00000088386, ENSG00000096968, ENSG00000099958, ENSG00000100219, ENSG00000100225, ENSG00000101310, ENSG0000…
GO:0070727	cellular macromolecule localization	127	40	31.94	0.04872	0.223032	BP	ENSG00000004468, ENSG00000005893, ENSG00000007171, ENSG00000044574, ENSG00000051108, ENSG00000062716, ENSG00000065308, ENSG00000068724, ENSG00000069329, ENSG00000070010, ENSG00000072818, ENSG00000075624, ENSG00000077463, ENSG00000079950, ENSG00000082074, ENSG00000084674, ENSG00000088298, ENSG00000088386, ENSG00000096968, ENSG00000099958, ENSG00000100219, ENSG00000100225, ENSG00000101310, ENSG0000…
GO:0001936	regulation of endothelial cell prolifera...	9	5	2.26	0.04915	0.223032	BP	ENSG00000051523, ENSG00000074842, ENSG00000077463, ENSG00000102755, ENSG00000107562, ENSG00000112902, ENSG00000115415, ENSG00000125378, ENSG00000132170
GO:0019362	pyridine nucleotide metabolic process	9	5	2.26	0.04915	0.223032	BP	ENSG00000004468, ENSG00000065833, ENSG00000103485, ENSG00000105835, ENSG00000111716, ENSG00000138496, ENSG00000153574, ENSG00000181019, ENSG00000182054
GO:0030888	regulation of B cell proliferation	9	5	2.26	0.04915	0.223032	BP	ENSG00000004468, ENSG00000081237, ENSG00000102524, ENSG00000109743, ENSG00000113494, ENSG00000161405, ENSG00000164305, ENSG00000170476, ENSG00000185950
GO:0032479	regulation of type I interferon producti...	9	5	2.26	0.04915	0.223032	BP	ENSG00000070010, ENSG00000089127, ENSG00000101695, ENSG00000115415, ENSG00000123609, ENSG00000125347, ENSG00000132109, ENSG00000187608, ENSG00000198053
GO:0032606	type I interferon production	9	5	2.26	0.04915	0.223032	BP	ENSG00000070010, ENSG00000089127, ENSG00000101695, ENSG00000115415, ENSG00000123609, ENSG00000125347, ENSG00000132109, ENSG00000187608, ENSG00000198053
GO:0032611	interleukin-1 beta production	9	5	2.26	0.04915	0.223032	BP	ENSG00000096968, ENSG00000102575, ENSG00000118137, ENSG00000120738, ENSG00000135218, ENSG00000137752, ENSG00000168961, ENSG00000198053, ENSG00000204397
GO:0032612	interleukin-1 production	9	5	2.26	0.04915	0.223032	BP	ENSG00000096968, ENSG00000102575, ENSG00000118137, ENSG00000120738, ENSG00000135218, ENSG00000137752, ENSG00000168961, ENSG00000198053, ENSG00000204397
GO:0032651	regulation of interleukin-1 beta product...	9	5	2.26	0.04915	0.223032	BP	ENSG00000096968, ENSG00000102575, ENSG00000118137, ENSG00000120738, ENSG00000135218, ENSG00000137752, ENSG00000168961, ENSG00000198053, ENSG00000204397
GO:0032652	regulation of interleukin-1 production	9	5	2.26	0.04915	0.223032	BP	ENSG00000096968, ENSG00000102575, ENSG00000118137, ENSG00000120738, ENSG00000135218, ENSG00000137752, ENSG00000168961, ENSG00000198053, ENSG00000204397
GO:0035456	response to interferon-beta	9	5	2.26	0.04915	0.223032	BP	ENSG00000089127, ENSG00000115415, ENSG00000125347, ENSG00000130303, ENSG00000132530, ENSG00000138035, ENSG00000142089, ENSG00000185201, ENSG00000185885
GO:0045047	protein targeting to ER	9	5	2.26	0.04915	0.223032	BP	ENSG00000044574, ENSG00000051108, ENSG00000065308, ENSG00000118363, ENSG00000129128, ENSG00000144867, ENSG00000149428, ENSG00000153037, ENSG00000158552
GO:0045582	positive regulation of T cell differenti...	9	5	2.26	0.04915	0.223032	BP	ENSG00000020633, ENSG00000075624, ENSG00000081237, ENSG00000100219, ENSG00000112299, ENSG00000124253, ENSG00000150782, ENSG00000168961, ENSG00000204632
GO:0045621	positive regulation of lymphocyte differ...	9	5	2.26	0.04915	0.223032	BP	ENSG00000020633, ENSG00000075624, ENSG00000081237, ENSG00000100219, ENSG00000112299, ENSG00000124253, ENSG00000150782, ENSG00000168961, ENSG00000204632
GO:0046496	nicotinamide nucleotide metabolic proces...	9	5	2.26	0.04915	0.223032	BP	ENSG00000004468, ENSG00000065833, ENSG00000103485, ENSG00000105835, ENSG00000111716, ENSG00000138496, ENSG00000153574, ENSG00000181019, ENSG00000182054
GO:0048661	positive regulation of smooth muscle cel...	9	5	2.26	0.04915	0.223032	BP	ENSG00000051523, ENSG00000078401, ENSG00000096968, ENSG00000115415, ENSG00000125378, ENSG00000150782, ENSG00000160712, ENSG00000204472, ENSG00000271503
GO:0070972	protein localization to endoplasmic reti...	9	5	2.26	0.04915	0.223032	BP	ENSG00000044574, ENSG00000051108, ENSG00000065308, ENSG00000118363, ENSG00000129128, ENSG00000144867, ENSG00000149428, ENSG00000153037, ENSG00000158552
GO:0072524	pyridine-containing compound metabolic p...	9	5	2.26	0.04915	0.223032	BP	ENSG00000004468, ENSG00000065833, ENSG00000103485, ENSG00000105835, ENSG00000111716, ENSG00000138496, ENSG00000153574, ENSG00000181019, ENSG00000182054
GO:0072599	establishment of protein localization to...	9	5	2.26	0.04915	0.223032	BP	ENSG00000044574, ENSG00000051108, ENSG00000065308, ENSG00000118363, ENSG00000129128, ENSG00000144867, ENSG00000149428, ENSG00000153037, ENSG00000158552
GO:0071407	cellular response to organic cyclic comp...	43	16	10.81	0.04929	0.223032	BP	ENSG00000001084, ENSG00000002726, ENSG00000003436, ENSG00000012822, ENSG00000023171, ENSG00000023909, ENSG00000044574, ENSG00000051523, ENSG00000069329, ENSG00000069667, ENSG00000075624, ENSG00000078401, ENSG00000084112, ENSG00000096968, ENSG00000104368, ENSG00000106462, ENSG00000106688, ENSG00000109775, ENSG00000113749, ENSG00000115415, ENSG00000120738, ENSG00000120798, ENSG00000124253, ENSG0000…
GO:0051641	cellular localization	164	50	41.24	0.05055	0.225198	BP	ENSG00000001084, ENSG00000004468, ENSG00000005893, ENSG00000007171, ENSG00000023171, ENSG00000030110, ENSG00000044574, ENSG00000051108, ENSG00000051523, ENSG00000062716, ENSG00000065308, ENSG00000068724, ENSG00000069329, ENSG00000070010, ENSG00000071967, ENSG00000072818, ENSG00000074370, ENSG00000075624, ENSG00000077463, ENSG00000079950, ENSG00000081237, ENSG00000082074, ENSG00000084674, ENSG0000…
GO:0033365	protein localization to organelle	50	18	12.57	0.05247	0.225198	BP	ENSG00000005893, ENSG00000044574, ENSG00000051108, ENSG00000065308, ENSG00000069329, ENSG00000077463, ENSG00000096968, ENSG00000100225, ENSG00000106462, ENSG00000107140, ENSG00000110711, ENSG00000112242, ENSG00000113569, ENSG00000114030, ENSG00000117228, ENSG00000118363, ENSG00000122862, ENSG00000125378, ENSG00000126775, ENSG00000128340, ENSG00000129128, ENSG00000133135, ENSG00000134375, ENSG0000…
GO:0035295	tube development	50	18	12.57	0.05247	0.225198	BP	ENSG00000025708, ENSG00000030110, ENSG00000057657, ENSG00000069667, ENSG00000074842, ENSG00000075239, ENSG00000077463, ENSG00000078401, ENSG00000084674, ENSG00000092421, ENSG00000100219, ENSG00000100714, ENSG00000100918, ENSG00000101346, ENSG00000101665, ENSG00000102755, ENSG00000106025, ENSG00000106541, ENSG00000106688, ENSG00000107798, ENSG00000112902, ENSG00000115415, ENSG00000125378, ENSG0000…
GO:1901615	organic hydroxy compound metabolic proce...	50	18	12.57	0.05247	0.225198	BP	ENSG00000009765, ENSG00000015520, ENSG00000040933, ENSG00000042445, ENSG00000062282, ENSG00000069329, ENSG00000069535, ENSG00000072506, ENSG00000073060, ENSG00000084674, ENSG00000100342, ENSG00000106258, ENSG00000106688, ENSG00000106853, ENSG00000107798, ENSG00000109929, ENSG00000110244, ENSG00000111716, ENSG00000114650, ENSG00000115850, ENSG00000118137, ENSG00000121207, ENSG00000124253, ENSG0000…
GO:0044403	biological process involved in symbiotic...	24	10	6.04	0.05404	0.225198	BP	ENSG00000064995, ENSG00000073060, ENSG00000082781, ENSG00000096968, ENSG00000100342, ENSG00000132109, ENSG00000139626, ENSG00000140564, ENSG00000142089, ENSG00000165949, ENSG00000166794, ENSG00000168961, ENSG00000169710, ENSG00000171105, ENSG00000179583, ENSG00000182578, ENSG00000183684, ENSG00000184434, ENSG00000185201, ENSG00000185885, ENSG00000196352, ENSG00000198788, ENSG00000204616, ENSG0000…
GO:0052548	regulation of endopeptidase activity	24	10	6.04	0.05404	0.225198	BP	ENSG00000015413, ENSG00000023445, ENSG00000030110, ENSG00000074370, ENSG00000089685, ENSG00000092010, ENSG00000096968, ENSG00000100911, ENSG00000106688, ENSG00000126709, ENSG00000129521, ENSG00000132170, ENSG00000135919, ENSG00000137642, ENSG00000137752, ENSG00000140564, ENSG00000149131, ENSG00000162511, ENSG00000168961, ENSG00000169242, ENSG00000204264, ENSG00000204397, ENSG00000217128, ENSG0000…
GO:0010950	positive regulation of endopeptidase act...	12	6	3.02	0.05454	0.225198	BP	ENSG00000030110, ENSG00000074370, ENSG00000092010, ENSG00000096968, ENSG00000100911, ENSG00000106688, ENSG00000129521, ENSG00000132170, ENSG00000137752, ENSG00000162511, ENSG00000168961, ENSG00000169242
GO:0022898	regulation of transmembrane transporter ...	12	6	3.02	0.05454	0.225198	BP	ENSG00000062716, ENSG00000070159, ENSG00000075624, ENSG00000078401, ENSG00000114796, ENSG00000130988, ENSG00000151150, ENSG00000153721, ENSG00000158828, ENSG00000171867, ENSG00000174827, ENSG00000178623
GO:0032388	positive regulation of intracellular tra...	12	6	3.02	0.05454	0.225198	BP	ENSG00000077463, ENSG00000088298, ENSG00000096968, ENSG00000128340, ENSG00000137642, ENSG00000141736, ENSG00000151150, ENSG00000158828, ENSG00000160695, ENSG00000171867, ENSG00000174827, ENSG00000180353
GO:0046165	alcohol biosynthetic process	12	6	3.02	0.05454	0.225198	BP	ENSG00000015520, ENSG00000084674, ENSG00000109929, ENSG00000114650, ENSG00000124253, ENSG00000134240, ENSG00000150787, ENSG00000160179, ENSG00000160868, ENSG00000168781, ENSG00000188611, ENSG00000198848
GO:0062207	regulation of pattern recognition recept...	12	6	3.02	0.05454	0.225198	BP	ENSG00000000003, ENSG00000023445, ENSG00000051523, ENSG00000068079, ENSG00000070010, ENSG00000101695, ENSG00000108561, ENSG00000125347, ENSG00000125734, ENSG00000130768, ENSG00000135218, ENSG00000137628
GO:0090316	positive regulation of intracellular pro...	12	6	3.02	0.05454	0.225198	BP	ENSG00000077463, ENSG00000088298, ENSG00000096968, ENSG00000128340, ENSG00000137642, ENSG00000141736, ENSG00000151150, ENSG00000158828, ENSG00000160695, ENSG00000171867, ENSG00000174827, ENSG00000180353
GO:1990266	neutrophil migration	12	6	3.02	0.05454	0.225198	BP	ENSG00000015413, ENSG00000078401, ENSG00000108561, ENSG00000109743, ENSG00000113811, ENSG00000124126, ENSG00000128340, ENSG00000166794, ENSG00000169347, ENSG00000186111, ENSG00000217555, ENSG00000271503
GO:0044093	positive regulation of molecular functio...	92	30	23.14	0.05512	0.225198	BP	ENSG00000007171, ENSG00000023909, ENSG00000030110, ENSG00000043462, ENSG00000051523, ENSG00000062524, ENSG00000062716, ENSG00000065361, ENSG00000066248, ENSG00000073060, ENSG00000074370, ENSG00000078401, ENSG00000081237, ENSG00000081377, ENSG00000090520, ENSG00000092010, ENSG00000092853, ENSG00000096968, ENSG00000100092, ENSG00000100359, ENSG00000100911, ENSG00000101224, ENSG00000102755, ENSG0000…
GO:0002703	regulation of leukocyte mediated immunit...	21	9	5.28	0.05575	0.225198	BP	ENSG00000007171, ENSG00000079950, ENSG00000081237, ENSG00000092929, ENSG00000101665, ENSG00000128340, ENSG00000130303, ENSG00000134539, ENSG00000150782, ENSG00000153283, ENSG00000161955, ENSG00000166710, ENSG00000168961, ENSG00000196352, ENSG00000204267, ENSG00000204525, ENSG00000204592, ENSG00000204632, ENSG00000204642, ENSG00000206503, ENSG00000234745
GO:0032386	regulation of intracellular transport	21	9	5.28	0.05575	0.225198	BP	ENSG00000069329, ENSG00000077463, ENSG00000088298, ENSG00000096968, ENSG00000099958, ENSG00000106688, ENSG00000125378, ENSG00000128340, ENSG00000135218, ENSG00000136167, ENSG00000137642, ENSG00000138802, ENSG00000141736, ENSG00000151150, ENSG00000158828, ENSG00000160695, ENSG00000165949, ENSG00000171867, ENSG00000174827, ENSG00000180353, ENSG00000183486
GO:0002821	positive regulation of adaptive immune r...	15	7	3.77	0.05661	0.225198	BP	ENSG00000079950, ENSG00000081237, ENSG00000096968, ENSG00000102524, ENSG00000150782, ENSG00000161955, ENSG00000166710, ENSG00000196352, ENSG00000204267, ENSG00000204525, ENSG00000204592, ENSG00000204632, ENSG00000204642, ENSG00000206503, ENSG00000234745
GO:0002824	positive regulation of adaptive immune r...	15	7	3.77	0.05661	0.225198	BP	ENSG00000079950, ENSG00000081237, ENSG00000096968, ENSG00000102524, ENSG00000150782, ENSG00000161955, ENSG00000166710, ENSG00000196352, ENSG00000204267, ENSG00000204525, ENSG00000204592, ENSG00000204632, ENSG00000204642, ENSG00000206503, ENSG00000234745
GO:0010506	regulation of autophagy	15	7	3.77	0.05661	0.225198	BP	ENSG00000023287, ENSG00000069329, ENSG00000100225, ENSG00000102096, ENSG00000104081, ENSG00000123395, ENSG00000126775, ENSG00000132109, ENSG00000141568, ENSG00000145016, ENSG00000148158, ENSG00000154803, ENSG00000158828, ENSG00000164305, ENSG00000205356
GO:0014065	phosphatidylinositol 3-kinase signaling	15	7	3.77	0.05661	0.225198	BP	ENSG00000062524, ENSG00000065361, ENSG00000074842, ENSG00000078401, ENSG00000096968, ENSG00000102755, ENSG00000108561, ENSG00000135919, ENSG00000141736, ENSG00000150782, ENSG00000171105, ENSG00000171862, ENSG00000180353, ENSG00000186111, ENSG00000271503
GO:0033002	muscle cell proliferation	15	7	3.77	0.05661	0.225198	BP	ENSG00000051523, ENSG00000078401, ENSG00000096968, ENSG00000109819, ENSG00000114030, ENSG00000115415, ENSG00000125378, ENSG00000132170, ENSG00000146674, ENSG00000150782, ENSG00000160712, ENSG00000171862, ENSG00000173334, ENSG00000204472, ENSG00000271503
GO:0042102	positive regulation of T cell proliferat...	15	7	3.77	0.05661	0.225198	BP	ENSG00000081237, ENSG00000096968, ENSG00000102524, ENSG00000102879, ENSG00000113811, ENSG00000115457, ENSG00000150782, ENSG00000168961, ENSG00000196352, ENSG00000204472, ENSG00000204592, ENSG00000206503, ENSG00000242574, ENSG00000271503, ENSG00000272398
GO:0045765	regulation of angiogenesis	15	7	3.77	0.05661	0.225198	BP	ENSG00000074842, ENSG00000077463, ENSG00000092421, ENSG00000100219, ENSG00000102755, ENSG00000106025, ENSG00000112902, ENSG00000115415, ENSG00000132170, ENSG00000140105, ENSG00000141736, ENSG00000157613, ENSG00000167772, ENSG00000169242, ENSG00000204632
GO:0050730	regulation of peptidyl-tyrosine phosphor...	15	7	3.77	0.05661	0.225198	BP	ENSG00000065361, ENSG00000081237, ENSG00000096968, ENSG00000109743, ENSG00000135218, ENSG00000138496, ENSG00000150782, ENSG00000159640, ENSG00000160712, ENSG00000169242, ENSG00000171867, ENSG00000173193, ENSG00000180353, ENSG00000182578, ENSG00000271503
GO:1901342	regulation of vasculature development	15	7	3.77	0.05661	0.225198	BP	ENSG00000074842, ENSG00000077463, ENSG00000092421, ENSG00000100219, ENSG00000102755, ENSG00000106025, ENSG00000112902, ENSG00000115415, ENSG00000132170, ENSG00000140105, ENSG00000141736, ENSG00000157613, ENSG00000167772, ENSG00000169242, ENSG00000204632
GO:1901617	organic hydroxy compound biosynthetic pr...	15	7	3.77	0.05661	0.225198	BP	ENSG00000015520, ENSG00000069329, ENSG00000072506, ENSG00000084674, ENSG00000109929, ENSG00000114650, ENSG00000124253, ENSG00000134240, ENSG00000140284, ENSG00000150787, ENSG00000160179, ENSG00000160868, ENSG00000168781, ENSG00000188611, ENSG00000198848
GO:0002009	morphogenesis of an epithelium	18	8	4.53	0.05675	0.225198	BP	ENSG00000075624, ENSG00000077463, ENSG00000078401, ENSG00000100092, ENSG00000100714, ENSG00000115415, ENSG00000125378, ENSG00000138802, ENSG00000164161, ENSG00000164305, ENSG00000164379, ENSG00000166145, ENSG00000171862, ENSG00000179222, ENSG00000180900, ENSG00000182578, ENSG00000198959, ENSG00000285508
GO:0002819	regulation of adaptive immune response	18	8	4.53	0.05675	0.225198	BP	ENSG00000079950, ENSG00000081237, ENSG00000096968, ENSG00000101665, ENSG00000102524, ENSG00000125347, ENSG00000134539, ENSG00000150782, ENSG00000161955, ENSG00000166710, ENSG00000196352, ENSG00000204267, ENSG00000204525, ENSG00000204592, ENSG00000204632, ENSG00000204642, ENSG00000206503, ENSG00000234745
GO:0006874	intracellular calcium ion homeostasis	18	8	4.53	0.05675	0.225198	BP	ENSG00000030110, ENSG00000051108, ENSG00000051523, ENSG00000074370, ENSG00000078401, ENSG00000081237, ENSG00000102879, ENSG00000107562, ENSG00000113811, ENSG00000125648, ENSG00000130988, ENSG00000166598, ENSG00000170385, ENSG00000174437, ENSG00000179218, ENSG00000197043, ENSG00000198959, ENSG00000271503
GO:0033157	regulation of intracellular protein tran...	18	8	4.53	0.05675	0.225198	BP	ENSG00000077463, ENSG00000088298, ENSG00000096968, ENSG00000099958, ENSG00000106688, ENSG00000125378, ENSG00000128340, ENSG00000135218, ENSG00000136167, ENSG00000137642, ENSG00000141736, ENSG00000151150, ENSG00000158828, ENSG00000160695, ENSG00000165949, ENSG00000171867, ENSG00000174827, ENSG00000180353
GO:0043122	regulation of I-kappaB kinase/NF-kappaB ...	18	8	4.53	0.05675	0.225198	BP	ENSG00000000003, ENSG00000023445, ENSG00000069667, ENSG00000091947, ENSG00000102096, ENSG00000115415, ENSG00000124602, ENSG00000128284, ENSG00000130303, ENSG00000132109, ENSG00000135218, ENSG00000137752, ENSG00000139946, ENSG00000158828, ENSG00000168961, ENSG00000177889, ENSG00000196154, ENSG00000204397
GO:0051049	regulation of transport	96	31	24.14	0.05847	0.231107	BP	ENSG00000001084, ENSG00000004468, ENSG00000007171, ENSG00000030110, ENSG00000051523, ENSG00000062716, ENSG00000065361, ENSG00000069329, ENSG00000069535, ENSG00000070159, ENSG00000073060, ENSG00000075624, ENSG00000077463, ENSG00000078401, ENSG00000081237, ENSG00000088298, ENSG00000092929, ENSG00000096968, ENSG00000099958, ENSG00000100219, ENSG00000102879, ENSG00000106070, ENSG00000106688, ENSG0000…
GO:0051603	proteolysis involved in protein cataboli...	61	21	15.34	0.06007	0.236431	BP	ENSG00000001084, ENSG00000004897, ENSG00000007944, ENSG00000036672, ENSG00000041357, ENSG00000044574, ENSG00000051108, ENSG00000070010, ENSG00000071575, ENSG00000077463, ENSG00000088298, ENSG00000092010, ENSG00000099958, ENSG00000100219, ENSG00000100225, ENSG00000100325, ENSG00000100911, ENSG00000101665, ENSG00000101695, ENSG00000108106, ENSG00000109861, ENSG00000112130, ENSG00000112234, ENSG0000…
GO:0071495	cellular response to endogenous stimulus	82	27	20.62	0.06029	0.236431	BP	ENSG00000001084, ENSG00000002726, ENSG00000003436, ENSG00000004799, ENSG00000005882, ENSG00000012822, ENSG00000023909, ENSG00000044574, ENSG00000051523, ENSG00000069329, ENSG00000075624, ENSG00000078401, ENSG00000082781, ENSG00000084112, ENSG00000084636, ENSG00000084674, ENSG00000092421, ENSG00000096968, ENSG00000100219, ENSG00000101577, ENSG00000101665, ENSG00000102755, ENSG00000102879, ENSG0000…
GO:0006915	apoptotic process	129	40	32.44	0.06174	0.238462	BP	ENSG00000001084, ENSG00000004468, ENSG00000004799, ENSG00000005882, ENSG00000015413, ENSG00000023287, ENSG00000023445, ENSG00000023572, ENSG00000023909, ENSG00000030110, ENSG00000044574, ENSG00000051108, ENSG00000062524, ENSG00000065361, ENSG00000069329, ENSG00000074370, ENSG00000074842, ENSG00000075624, ENSG00000078401, ENSG00000081237, ENSG00000081913, ENSG00000086548, ENSG00000089685, ENSG0000…
GO:1902531	regulation of intracellular signal trans...	111	35	27.91	0.06319	0.238462	BP	ENSG00000000003, ENSG00000005882, ENSG00000023287, ENSG00000023445, ENSG00000036672, ENSG00000051108, ENSG00000065361, ENSG00000066248, ENSG00000068079, ENSG00000069667, ENSG00000074842, ENSG00000078401, ENSG00000081237, ENSG00000081913, ENSG00000089685, ENSG00000089820, ENSG00000091436, ENSG00000091947, ENSG00000092421, ENSG00000096968, ENSG00000100092, ENSG00000100219, ENSG00000100359, ENSG0000…
GO:0048518	positive regulation of biological proces...	346	97	87.01	0.06349	0.238462	BP	ENSG00000000003, ENSG00000001084, ENSG00000004468, ENSG00000007171, ENSG00000007944, ENSG00000009950, ENSG00000012822, ENSG00000020633, ENSG00000023287, ENSG00000023445, ENSG00000028277, ENSG00000030110, ENSG00000036672, ENSG00000043462, ENSG00000044574, ENSG00000051108, ENSG00000051523, ENSG00000057657, ENSG00000060566, ENSG00000062282, ENSG00000062524, ENSG00000062716, ENSG00000064932, ENSG0000…
GO:0008283	cell population proliferation	133	41	33.45	0.06416	0.238462	BP	ENSG00000004468, ENSG00000007171, ENSG00000009950, ENSG00000020633, ENSG00000023287, ENSG00000030110, ENSG00000051523, ENSG00000057657, ENSG00000062524, ENSG00000065361, ENSG00000068079, ENSG00000069667, ENSG00000073060, ENSG00000074842, ENSG00000075624, ENSG00000077463, ENSG00000078401, ENSG00000081237, ENSG00000086548, ENSG00000089685, ENSG00000096968, ENSG00000100029, ENSG00000100219, ENSG0000…
GO:0010817	regulation of hormone levels	41	15	10.31	0.06477	0.238462	BP	ENSG00000004468, ENSG00000007171, ENSG00000009765, ENSG00000042445, ENSG00000062282, ENSG00000072506, ENSG00000077463, ENSG00000078401, ENSG00000096968, ENSG00000106258, ENSG00000110090, ENSG00000112818, ENSG00000120738, ENSG00000121207, ENSG00000131910, ENSG00000132170, ENSG00000135220, ENSG00000135437, ENSG00000135697, ENSG00000136689, ENSG00000138109, ENSG00000138792, ENSG00000140564, ENSG0000…
GO:0048522	positive regulation of cellular process	288	82	72.43	0.06526	0.238462	BP	ENSG00000000003, ENSG00000001084, ENSG00000004468, ENSG00000007171, ENSG00000009950, ENSG00000012822, ENSG00000020633, ENSG00000023287, ENSG00000023445, ENSG00000028277, ENSG00000030110, ENSG00000036672, ENSG00000043462, ENSG00000044574, ENSG00000051108, ENSG00000051523, ENSG00000060566, ENSG00000062282, ENSG00000062524, ENSG00000062716, ENSG00000064932, ENSG00000064995, ENSG00000065361, ENSG0000…
GO:0001816	cytokine production	65	22	16.35	0.06548	0.238462	BP	ENSG00000007171, ENSG00000028277, ENSG00000051523, ENSG00000069667, ENSG00000070010, ENSG00000071575, ENSG00000081237, ENSG00000086015, ENSG00000089127, ENSG00000096968, ENSG00000100219, ENSG00000101665, ENSG00000101695, ENSG00000102575, ENSG00000106462, ENSG00000108561, ENSG00000110777, ENSG00000111801, ENSG00000113303, ENSG00000113811, ENSG00000115415, ENSG00000116824, ENSG00000117228, ENSG0000…
GO:0001817	regulation of cytokine production	65	22	16.35	0.06548	0.238462	BP	ENSG00000007171, ENSG00000028277, ENSG00000051523, ENSG00000069667, ENSG00000070010, ENSG00000071575, ENSG00000081237, ENSG00000086015, ENSG00000089127, ENSG00000096968, ENSG00000100219, ENSG00000101665, ENSG00000101695, ENSG00000102575, ENSG00000106462, ENSG00000108561, ENSG00000110777, ENSG00000111801, ENSG00000113303, ENSG00000113811, ENSG00000115415, ENSG00000116824, ENSG00000117228, ENSG0000…
GO:0044265	cellular macromolecule catabolic process	65	22	16.35	0.06548	0.238462	BP	ENSG00000001084, ENSG00000004897, ENSG00000007944, ENSG00000033030, ENSG00000036672, ENSG00000041357, ENSG00000044574, ENSG00000051108, ENSG00000070010, ENSG00000071575, ENSG00000077463, ENSG00000088298, ENSG00000090097, ENSG00000099958, ENSG00000100219, ENSG00000100225, ENSG00000100325, ENSG00000101665, ENSG00000101695, ENSG00000108106, ENSG00000108784, ENSG00000112130, ENSG00000112234, ENSG0000…
GO:0019220	regulation of phosphate metabolic proces...	97	31	24.39	0.06667	0.238462	BP	ENSG00000004799, ENSG00000005882, ENSG00000007171, ENSG00000009950, ENSG00000023287, ENSG00000030110, ENSG00000043462, ENSG00000062524, ENSG00000065361, ENSG00000065833, ENSG00000071575, ENSG00000073060, ENSG00000074842, ENSG00000075624, ENSG00000077463, ENSG00000078401, ENSG00000081237, ENSG00000089685, ENSG00000092853, ENSG00000096968, ENSG00000100225, ENSG00000100744, ENSG00000101224, ENSG0000…
GO:0051174	regulation of phosphorus metabolic proce...	97	31	24.39	0.06667	0.238462	BP	ENSG00000004799, ENSG00000005882, ENSG00000007171, ENSG00000009950, ENSG00000023287, ENSG00000030110, ENSG00000043462, ENSG00000062524, ENSG00000065361, ENSG00000065833, ENSG00000071575, ENSG00000073060, ENSG00000074842, ENSG00000075624, ENSG00000077463, ENSG00000078401, ENSG00000081237, ENSG00000089685, ENSG00000092853, ENSG00000096968, ENSG00000100225, ENSG00000100744, ENSG00000101224, ENSG0000…
GO:0032496	response to lipopolysaccharide	28	11	7.04	0.06710	0.238462	BP	ENSG00000007171, ENSG00000064932, ENSG00000069535, ENSG00000073060, ENSG00000078401, ENSG00000084674, ENSG00000096968, ENSG00000100219, ENSG00000102575, ENSG00000134240, ENSG00000135218, ENSG00000137752, ENSG00000148218, ENSG00000150782, ENSG00000153283, ENSG00000159640, ENSG00000159674, ENSG00000164305, ENSG00000166278, ENSG00000168961, ENSG00000172216, ENSG00000173334, ENSG00000181019, ENSG0000…
GO:0016310	phosphorylation	119	37	29.93	0.06895	0.238462	BP	ENSG00000004799, ENSG00000005882, ENSG00000009950, ENSG00000020633, ENSG00000023287, ENSG00000030110, ENSG00000043462, ENSG00000062524, ENSG00000064995, ENSG00000065361, ENSG00000069020, ENSG00000071575, ENSG00000074842, ENSG00000075624, ENSG00000077463, ENSG00000078401, ENSG00000081237, ENSG00000086015, ENSG00000089685, ENSG00000091436, ENSG00000092853, ENSG00000096968, ENSG00000100225, ENSG0000…
GO:0002694	regulation of leukocyte activation	55	19	13.83	0.06982	0.238462	BP	ENSG00000004468, ENSG00000020633, ENSG00000057657, ENSG00000069667, ENSG00000075624, ENSG00000076641, ENSG00000081237, ENSG00000092929, ENSG00000096968, ENSG00000100219, ENSG00000100225, ENSG00000101665, ENSG00000102524, ENSG00000102879, ENSG00000109743, ENSG00000109861, ENSG00000112299, ENSG00000113494, ENSG00000113811, ENSG00000115457, ENSG00000116824, ENSG00000124253, ENSG00000125347, ENSG0000…
GO:0023051	regulation of signaling	201	59	50.55	0.07052	0.238462	BP	ENSG00000000003, ENSG00000001084, ENSG00000004468, ENSG00000005882, ENSG00000007171, ENSG00000023287, ENSG00000023445, ENSG00000023572, ENSG00000023909, ENSG00000030110, ENSG00000036672, ENSG00000044574, ENSG00000051108, ENSG00000051523, ENSG00000065361, ENSG00000066248, ENSG00000068079, ENSG00000069329, ENSG00000069667, ENSG00000070010, ENSG00000070159, ENSG00000074416, ENSG00000074842, ENSG0000…
GO:0010243	response to organonitrogen compound	69	23	17.35	0.07076	0.238462	BP	ENSG00000001084, ENSG00000002726, ENSG00000004799, ENSG00000005882, ENSG00000023909, ENSG00000044574, ENSG00000051108, ENSG00000051523, ENSG00000069329, ENSG00000070010, ENSG00000075624, ENSG00000078401, ENSG00000084112, ENSG00000084636, ENSG00000088298, ENSG00000096968, ENSG00000099958, ENSG00000100219, ENSG00000101577, ENSG00000104368, ENSG00000106070, ENSG00000106462, ENSG00000106688, ENSG0000…
GO:0050777	negative regulation of immune response	25	10	6.29	0.07080	0.238462	BP	ENSG00000081237, ENSG00000089127, ENSG00000101347, ENSG00000101665, ENSG00000123609, ENSG00000127951, ENSG00000129084, ENSG00000132109, ENSG00000132170, ENSG00000134539, ENSG00000135148, ENSG00000140564, ENSG00000140853, ENSG00000149131, ENSG00000153283, ENSG00000168961, ENSG00000170581, ENSG00000173193, ENSG00000187608, ENSG00000196352, ENSG00000204592, ENSG00000204632, ENSG00000204642, ENSG0000…
GO:0002476	antigen processing and presentation of e...	7	4	1.76	0.07110	0.238462	BP	ENSG00000204267, ENSG00000204525, ENSG00000204592, ENSG00000204632, ENSG00000204642, ENSG00000206503, ENSG00000234745
GO:0002484	antigen processing and presentation of e...	7	4	1.76	0.07110	0.238462	BP	ENSG00000204267, ENSG00000204525, ENSG00000204592, ENSG00000204632, ENSG00000204642, ENSG00000206503, ENSG00000234745
GO:0002753	cytosolic pattern recognition receptor s...	7	4	1.76	0.07110	0.238462	BP	ENSG00000000003, ENSG00000023445, ENSG00000070010, ENSG00000089127, ENSG00000101695, ENSG00000108561, ENSG00000137628
GO:0005976	polysaccharide metabolic process	7	4	1.76	0.07110	0.238462	BP	ENSG00000023287, ENSG00000117054, ENSG00000131482, ENSG00000171105, ENSG00000185950, ENSG00000197594, ENSG00000235194
GO:0005977	glycogen metabolic process	7	4	1.76	0.07110	0.238462	BP	ENSG00000023287, ENSG00000117054, ENSG00000131482, ENSG00000171105, ENSG00000185950, ENSG00000197594, ENSG00000235194
GO:0006073	cellular glucan metabolic process	7	4	1.76	0.07110	0.238462	BP	ENSG00000023287, ENSG00000117054, ENSG00000131482, ENSG00000171105, ENSG00000185950, ENSG00000197594, ENSG00000235194
GO:0006112	energy reserve metabolic process	7	4	1.76	0.07110	0.238462	BP	ENSG00000023287, ENSG00000117054, ENSG00000131482, ENSG00000171105, ENSG00000185950, ENSG00000197594, ENSG00000235194
GO:0032411	positive regulation of transporter activ...	7	4	1.76	0.07110	0.238462	BP	ENSG00000062716, ENSG00000078401, ENSG00000130988, ENSG00000151150, ENSG00000153721, ENSG00000158828, ENSG00000174827
GO:0032414	positive regulation of ion transmembrane...	7	4	1.76	0.07110	0.238462	BP	ENSG00000062716, ENSG00000078401, ENSG00000130988, ENSG00000151150, ENSG00000153721, ENSG00000158828, ENSG00000174827
GO:0044042	glucan metabolic process	7	4	1.76	0.07110	0.238462	BP	ENSG00000023287, ENSG00000117054, ENSG00000131482, ENSG00000171105, ENSG00000185950, ENSG00000197594, ENSG00000235194
GO:0044264	cellular polysaccharide metabolic proces...	7	4	1.76	0.07110	0.238462	BP	ENSG00000023287, ENSG00000117054, ENSG00000131482, ENSG00000171105, ENSG00000185950, ENSG00000197594, ENSG00000235194
GO:0046641	positive regulation of alpha-beta T cell...	7	4	1.76	0.07110	0.238462	BP	ENSG00000081237, ENSG00000096968, ENSG00000150782, ENSG00000168961, ENSG00000196352, ENSG00000204592, ENSG00000206503
GO:0050848	regulation of calcium-mediated signaling	7	4	1.76	0.07110	0.238462	BP	ENSG00000005882, ENSG00000065361, ENSG00000109743, ENSG00000113811, ENSG00000117228, ENSG00000130988, ENSG00000171867
GO:0061138	morphogenesis of a branching epithelium	7	4	1.76	0.07110	0.238462	BP	ENSG00000077463, ENSG00000078401, ENSG00000125378, ENSG00000164161, ENSG00000166145, ENSG00000179222, ENSG00000198959
GO:0099504	synaptic vesicle cycle	7	4	1.76	0.07110	0.238462	BP	ENSG00000075624, ENSG00000166900, ENSG00000171862, ENSG00000174437, ENSG00000180900, ENSG00000186111, ENSG00000205726
GO:1904019	epithelial cell apoptotic process	7	4	1.76	0.07110	0.238462	BP	ENSG00000096968, ENSG00000112902, ENSG00000164305, ENSG00000167772, ENSG00000170421, ENSG00000177119, ENSG00000204632
GO:0051649	establishment of localization in cell	105	33	26.4	0.07352	0.238462	BP	ENSG00000001084, ENSG00000005893, ENSG00000023171, ENSG00000030110, ENSG00000044574, ENSG00000051108, ENSG00000051523, ENSG00000065308, ENSG00000069329, ENSG00000070010, ENSG00000071967, ENSG00000074370, ENSG00000075624, ENSG00000077463, ENSG00000079950, ENSG00000084674, ENSG00000088298, ENSG00000089685, ENSG00000092929, ENSG00000096968, ENSG00000099958, ENSG00000100225, ENSG00000101310, ENSG0000…
GO:0042325	regulation of phosphorylation	87	28	21.88	0.07356	0.238462	BP	ENSG00000009950, ENSG00000023287, ENSG00000030110, ENSG00000043462, ENSG00000062524, ENSG00000065361, ENSG00000071575, ENSG00000074842, ENSG00000075624, ENSG00000077463, ENSG00000078401, ENSG00000081237, ENSG00000089685, ENSG00000092853, ENSG00000096968, ENSG00000100225, ENSG00000100744, ENSG00000101224, ENSG00000101665, ENSG00000102755, ENSG00000106070, ENSG00000106462, ENSG00000106688, ENSG0000…
GO:0051090	regulation of DNA-binding transcription ...	22	9	5.53	0.07432	0.238462	BP	ENSG00000078401, ENSG00000096968, ENSG00000101665, ENSG00000106462, ENSG00000109819, ENSG00000131910, ENSG00000132109, ENSG00000132170, ENSG00000135218, ENSG00000140853, ENSG00000144554, ENSG00000150782, ENSG00000158828, ENSG00000168961, ENSG00000171862, ENSG00000171867, ENSG00000173334, ENSG00000177889, ENSG00000180353, ENSG00000197594, ENSG00000204397, ENSG00000204616
GO:0019941	modification-dependent protein catabolic...	52	18	13.08	0.07529	0.238462	BP	ENSG00000001084, ENSG00000004897, ENSG00000007944, ENSG00000036672, ENSG00000041357, ENSG00000044574, ENSG00000051108, ENSG00000070010, ENSG00000071575, ENSG00000077463, ENSG00000088298, ENSG00000099958, ENSG00000100219, ENSG00000100225, ENSG00000100325, ENSG00000101665, ENSG00000101695, ENSG00000108106, ENSG00000112130, ENSG00000112234, ENSG00000115233, ENSG00000116005, ENSG00000116661, ENSG0000…
GO:0060284	regulation of cell development	52	18	13.08	0.07529	0.238462	BP	ENSG00000020633, ENSG00000057657, ENSG00000075624, ENSG00000081237, ENSG00000089820, ENSG00000090520, ENSG00000092421, ENSG00000100219, ENSG00000100225, ENSG00000101665, ENSG00000106462, ENSG00000107562, ENSG00000112299, ENSG00000112902, ENSG00000115415, ENSG00000116824, ENSG00000118513, ENSG00000121989, ENSG00000122378, ENSG00000124253, ENSG00000125347, ENSG00000125378, ENSG00000127951, ENSG0000…
GO:0014070	response to organic cyclic compound	66	22	16.6	0.07639	0.238462	BP	ENSG00000001084, ENSG00000002726, ENSG00000003436, ENSG00000004468, ENSG00000012822, ENSG00000023171, ENSG00000023909, ENSG00000030110, ENSG00000044574, ENSG00000051523, ENSG00000069329, ENSG00000069535, ENSG00000069667, ENSG00000075239, ENSG00000075624, ENSG00000078401, ENSG00000084112, ENSG00000084674, ENSG00000096968, ENSG00000104368, ENSG00000106462, ENSG00000106688, ENSG00000109775, ENSG0000…
GO:0031399	regulation of protein modification proce...	109	34	27.41	0.07684	0.238462	BP	ENSG00000001084, ENSG00000009950, ENSG00000023287, ENSG00000023445, ENSG00000030110, ENSG00000043462, ENSG00000044574, ENSG00000051108, ENSG00000065361, ENSG00000071575, ENSG00000074842, ENSG00000075624, ENSG00000078401, ENSG00000081237, ENSG00000081377, ENSG00000089685, ENSG00000092853, ENSG00000096968, ENSG00000100225, ENSG00000100744, ENSG00000101224, ENSG00000101665, ENSG00000102755, ENSG0000…
GO:0001909	leukocyte mediated cytotoxicity	19	8	4.78	0.07744	0.238462	BP	ENSG00000007171, ENSG00000026751, ENSG00000079950, ENSG00000081237, ENSG00000092929, ENSG00000102879, ENSG00000109861, ENSG00000116824, ENSG00000134539, ENSG00000150782, ENSG00000166710, ENSG00000168961, ENSG00000204267, ENSG00000204525, ENSG00000204592, ENSG00000204632, ENSG00000204642, ENSG00000206503, ENSG00000234745
GO:0008203	cholesterol metabolic process	19	8	4.78	0.07744	0.238462	BP	ENSG00000015520, ENSG00000062282, ENSG00000073060, ENSG00000084674, ENSG00000100342, ENSG00000109929, ENSG00000110244, ENSG00000114650, ENSG00000118137, ENSG00000128335, ENSG00000128973, ENSG00000131910, ENSG00000134240, ENSG00000138109, ENSG00000154265, ENSG00000160179, ENSG00000160868, ENSG00000182704, ENSG00000198848
GO:0045619	regulation of lymphocyte differentiation	19	8	4.78	0.07744	0.238462	BP	ENSG00000020633, ENSG00000057657, ENSG00000075624, ENSG00000081237, ENSG00000100219, ENSG00000100225, ENSG00000101665, ENSG00000112299, ENSG00000116824, ENSG00000124253, ENSG00000125347, ENSG00000125378, ENSG00000127951, ENSG00000141736, ENSG00000144554, ENSG00000150782, ENSG00000161405, ENSG00000168961, ENSG00000204632
GO:0070371	ERK1 and ERK2 cascade	19	8	4.78	0.07744	0.238462	BP	ENSG00000078401, ENSG00000081237, ENSG00000092421, ENSG00000106070, ENSG00000117228, ENSG00000125378, ENSG00000135218, ENSG00000139318, ENSG00000139625, ENSG00000141736, ENSG00000153721, ENSG00000154803, ENSG00000157168, ENSG00000168961, ENSG00000171862, ENSG00000182578, ENSG00000183856, ENSG00000198053, ENSG00000271503
GO:0002483	antigen processing and presentation of e...	10	5	2.51	0.07864	0.238462	BP	ENSG00000164308, ENSG00000166710, ENSG00000168394, ENSG00000204267, ENSG00000204525, ENSG00000204592, ENSG00000204632, ENSG00000204642, ENSG00000206503, ENSG00000234745
GO:0006820	monoatomic anion transport	10	5	2.51	0.07864	0.238462	BP	ENSG00000100342, ENSG00000106688, ENSG00000116005, ENSG00000138669, ENSG00000146039, ENSG00000160746, ENSG00000171365, ENSG00000171867, ENSG00000174827, ENSG00000177119
GO:0007034	vacuolar transport	10	5	2.51	0.07864	0.238462	BP	ENSG00000005893, ENSG00000069329, ENSG00000126775, ENSG00000137642, ENSG00000142188, ENSG00000158828, ENSG00000160695, ENSG00000162511, ENSG00000165102, ENSG00000168297
GO:0019722	calcium-mediated signaling	10	5	2.51	0.07864	0.238462	BP	ENSG00000005882, ENSG00000065361, ENSG00000078401, ENSG00000081237, ENSG00000109743, ENSG00000113811, ENSG00000117228, ENSG00000130988, ENSG00000171867, ENSG00000174437
GO:0019883	antigen processing and presentation of e...	10	5	2.51	0.07864	0.238462	BP	ENSG00000164308, ENSG00000166710, ENSG00000168394, ENSG00000204267, ENSG00000204525, ENSG00000204592, ENSG00000204632, ENSG00000204642, ENSG00000206503, ENSG00000234745
GO:0019885	antigen processing and presentation of e...	10	5	2.51	0.07864	0.238462	BP	ENSG00000164308, ENSG00000166710, ENSG00000168394, ENSG00000204267, ENSG00000204525, ENSG00000204592, ENSG00000204632, ENSG00000204642, ENSG00000206503, ENSG00000234745
GO:0030593	neutrophil chemotaxis	10	5	2.51	0.07864	0.238462	BP	ENSG00000015413, ENSG00000078401, ENSG00000108561, ENSG00000109743, ENSG00000124126, ENSG00000128340, ENSG00000166794, ENSG00000186111, ENSG00000217555, ENSG00000271503
GO:0032984	protein-containing complex disassembly	10	5	2.51	0.07864	0.238462	BP	ENSG00000005893, ENSG00000062716, ENSG00000100092, ENSG00000112902, ENSG00000126775, ENSG00000145016, ENSG00000171105, ENSG00000172661, ENSG00000174437, ENSG00000205356
GO:0038061	NIK/NF-kappaB signaling	10	5	2.51	0.07864	0.238462	BP	ENSG00000000003, ENSG00000023445, ENSG00000068079, ENSG00000078401, ENSG00000123609, ENSG00000150782, ENSG00000162511, ENSG00000168961, ENSG00000179218, ENSG00000184434
GO:0042100	B cell proliferation	10	5	2.51	0.07864	0.238462	BP	ENSG00000004468, ENSG00000081237, ENSG00000102524, ENSG00000105369, ENSG00000109743, ENSG00000113494, ENSG00000161405, ENSG00000164305, ENSG00000170476, ENSG00000185950
GO:0045055	regulated exocytosis	10	5	2.51	0.07864	0.238462	BP	ENSG00000092929, ENSG00000102879, ENSG00000128340, ENSG00000166900, ENSG00000168961, ENSG00000174437, ENSG00000180900, ENSG00000186111, ENSG00000198794, ENSG00000204642
GO:0051100	negative regulation of binding	10	5	2.51	0.07864	0.238462	BP	ENSG00000074370, ENSG00000075624, ENSG00000096968, ENSG00000137642, ENSG00000145649, ENSG00000159640, ENSG00000166710, ENSG00000174437, ENSG00000179588, ENSG00000204397
GO:1904892	regulation of receptor signaling pathway...	10	5	2.51	0.07864	0.238462	BP	ENSG00000081237, ENSG00000096968, ENSG00000113494, ENSG00000132170, ENSG00000134759, ENSG00000153707, ENSG00000160712, ENSG00000173193, ENSG00000173406, ENSG00000271503
GO:0035239	tube morphogenesis	42	15	10.56	0.07870	0.238462	BP	ENSG00000025708, ENSG00000030110, ENSG00000057657, ENSG00000069667, ENSG00000074842, ENSG00000077463, ENSG00000078401, ENSG00000084674, ENSG00000092421, ENSG00000100219, ENSG00000100714, ENSG00000101346, ENSG00000101665, ENSG00000102755, ENSG00000106025, ENSG00000106541, ENSG00000106688, ENSG00000112902, ENSG00000115415, ENSG00000125378, ENSG00000127329, ENSG00000130508, ENSG00000132170, ENSG0000…
GO:0007259	receptor signaling pathway via JAK-STAT	16	7	4.02	0.07976	0.238462	BP	ENSG00000081237, ENSG00000096968, ENSG00000113494, ENSG00000115415, ENSG00000123609, ENSG00000134759, ENSG00000138496, ENSG00000150782, ENSG00000153707, ENSG00000160712, ENSG00000170581, ENSG00000173193, ENSG00000173406, ENSG00000180353, ENSG00000182578, ENSG00000271503
GO:0009743	response to carbohydrate	16	7	4.02	0.07976	0.238462	BP	ENSG00000001084, ENSG00000009950, ENSG00000023909, ENSG00000051523, ENSG00000065833, ENSG00000084674, ENSG00000100219, ENSG00000120738, ENSG00000124253, ENSG00000131910, ENSG00000134240, ENSG00000159640, ENSG00000164305, ENSG00000181019, ENSG00000184163, ENSG00000185950
GO:0043123	positive regulation of I-kappaB kinase/N...	16	7	4.02	0.07976	0.238462	BP	ENSG00000000003, ENSG00000023445, ENSG00000091947, ENSG00000102096, ENSG00000124602, ENSG00000128284, ENSG00000130303, ENSG00000132109, ENSG00000135218, ENSG00000137752, ENSG00000139946, ENSG00000158828, ENSG00000168961, ENSG00000177889, ENSG00000196154, ENSG00000204397
GO:0048015	phosphatidylinositol-mediated signaling	16	7	4.02	0.07976	0.238462	BP	ENSG00000062524, ENSG00000065361, ENSG00000074842, ENSG00000078401, ENSG00000096968, ENSG00000102755, ENSG00000108561, ENSG00000135919, ENSG00000141736, ENSG00000150782, ENSG00000171105, ENSG00000171862, ENSG00000180353, ENSG00000182578, ENSG00000186111, ENSG00000271503
GO:0048017	inositol lipid-mediated signaling	16	7	4.02	0.07976	0.238462	BP	ENSG00000062524, ENSG00000065361, ENSG00000074842, ENSG00000078401, ENSG00000096968, ENSG00000102755, ENSG00000108561, ENSG00000135919, ENSG00000141736, ENSG00000150782, ENSG00000171105, ENSG00000171862, ENSG00000180353, ENSG00000182578, ENSG00000186111, ENSG00000271503
GO:0071219	cellular response to molecule of bacteri...	16	7	4.02	0.07976	0.238462	BP	ENSG00000007171, ENSG00000064932, ENSG00000073060, ENSG00000096968, ENSG00000100219, ENSG00000134240, ENSG00000135218, ENSG00000137752, ENSG00000150782, ENSG00000159674, ENSG00000172216, ENSG00000173334, ENSG00000196352, ENSG00000198053, ENSG00000204397, ENSG00000271503
GO:0071222	cellular response to lipopolysaccharide	16	7	4.02	0.07976	0.238462	BP	ENSG00000007171, ENSG00000064932, ENSG00000073060, ENSG00000096968, ENSG00000100219, ENSG00000134240, ENSG00000135218, ENSG00000137752, ENSG00000150782, ENSG00000159674, ENSG00000172216, ENSG00000173334, ENSG00000196352, ENSG00000198053, ENSG00000204397, ENSG00000271503
GO:2000116	regulation of cysteine-type endopeptidas...	16	7	4.02	0.07976	0.238462	BP	ENSG00000015413, ENSG00000023445, ENSG00000030110, ENSG00000074370, ENSG00000089685, ENSG00000096968, ENSG00000106688, ENSG00000126709, ENSG00000129521, ENSG00000132170, ENSG00000137752, ENSG00000162511, ENSG00000168961, ENSG00000204397, ENSG00000217128, ENSG00000240065
GO:0007166	cell surface receptor signaling pathway	161	48	40.49	0.07983	0.238462	BP	ENSG00000001084, ENSG00000004468, ENSG00000004799, ENSG00000005882, ENSG00000012822, ENSG00000023287, ENSG00000023445, ENSG00000023909, ENSG00000030110, ENSG00000043462, ENSG00000044574, ENSG00000051523, ENSG00000062524, ENSG00000065361, ENSG00000066248, ENSG00000068079, ENSG00000069329, ENSG00000069493, ENSG00000069667, ENSG00000070159, ENSG00000073060, ENSG00000078401, ENSG00000081237, ENSG0000…
GO:0001910	regulation of leukocyte mediated cytotox...	13	6	3.27	0.08060	0.238462	BP	ENSG00000007171, ENSG00000079950, ENSG00000081237, ENSG00000134539, ENSG00000166710, ENSG00000168961, ENSG00000204267, ENSG00000204525, ENSG00000204592, ENSG00000204632, ENSG00000204642, ENSG00000206503, ENSG00000234745
GO:0002228	natural killer cell mediated immunity	13	6	3.27	0.08060	0.238462	BP	ENSG00000026751, ENSG00000092929, ENSG00000102879, ENSG00000116824, ENSG00000134539, ENSG00000150782, ENSG00000153283, ENSG00000168961, ENSG00000204592, ENSG00000204632, ENSG00000204642, ENSG00000206503, ENSG00000234745
GO:0006694	steroid biosynthetic process	13	6	3.27	0.08060	0.238462	BP	ENSG00000015520, ENSG00000072506, ENSG00000084674, ENSG00000109929, ENSG00000113494, ENSG00000114650, ENSG00000120738, ENSG00000134240, ENSG00000140284, ENSG00000160179, ENSG00000160868, ENSG00000198189, ENSG00000198848
GO:0007033	vacuole organization	13	6	3.27	0.08060	0.238462	BP	ENSG00000023287, ENSG00000062716, ENSG00000069329, ENSG00000102879, ENSG00000108784, ENSG00000123395, ENSG00000126775, ENSG00000128973, ENSG00000148158, ENSG00000158828, ENSG00000160695, ENSG00000162511, ENSG00000174437
GO:0007611	learning or memory	13	6	3.27	0.08060	0.238462	BP	ENSG00000101856, ENSG00000106688, ENSG00000148730, ENSG00000149658, ENSG00000162545, ENSG00000164305, ENSG00000166710, ENSG00000171105, ENSG00000171862, ENSG00000171867, ENSG00000172216, ENSG00000196549, ENSG00000196743
GO:0010952	positive regulation of peptidase activit...	13	6	3.27	0.08060	0.238462	BP	ENSG00000030110, ENSG00000074370, ENSG00000092010, ENSG00000096968, ENSG00000100911, ENSG00000106688, ENSG00000129521, ENSG00000132170, ENSG00000137752, ENSG00000158828, ENSG00000162511, ENSG00000168961, ENSG00000169242
GO:0019884	antigen processing and presentation of e...	13	6	3.27	0.08060	0.238462	BP	ENSG00000092010, ENSG00000151690, ENSG00000166710, ENSG00000179344, ENSG00000196188, ENSG00000196735, ENSG00000198502, ENSG00000204267, ENSG00000204592, ENSG00000204642, ENSG00000206503, ENSG00000216490, ENSG00000242574
GO:0019932	second-messenger-mediated signaling	13	6	3.27	0.08060	0.238462	BP	ENSG00000005882, ENSG00000007171, ENSG00000044012, ENSG00000065361, ENSG00000078401, ENSG00000081237, ENSG00000109743, ENSG00000113811, ENSG00000117228, ENSG00000130988, ENSG00000135218, ENSG00000171867, ENSG00000174437
GO:0032640	tumor necrosis factor production	13	6	3.27	0.08060	0.238462	BP	ENSG00000051523, ENSG00000081237, ENSG00000089127, ENSG00000096968, ENSG00000102575, ENSG00000113811, ENSG00000116824, ENSG00000135218, ENSG00000159674, ENSG00000168961, ENSG00000197471, ENSG00000198053, ENSG00000204592
GO:0032680	regulation of tumor necrosis factor prod...	13	6	3.27	0.08060	0.238462	BP	ENSG00000051523, ENSG00000081237, ENSG00000089127, ENSG00000096968, ENSG00000102575, ENSG00000113811, ENSG00000116824, ENSG00000135218, ENSG00000159674, ENSG00000168961, ENSG00000197471, ENSG00000198053, ENSG00000204592
GO:0036503	ERAD pathway	13	6	3.27	0.08060	0.238462	BP	ENSG00000044574, ENSG00000051108, ENSG00000070010, ENSG00000088298, ENSG00000099958, ENSG00000100219, ENSG00000116661, ENSG00000116663, ENSG00000128228, ENSG00000162298, ENSG00000166598, ENSG00000178301, ENSG00000179218
GO:0043409	negative regulation of MAPK cascade	13	6	3.27	0.08060	0.238462	BP	ENSG00000081237, ENSG00000092421, ENSG00000117228, ENSG00000125378, ENSG00000132170, ENSG00000137642, ENSG00000139318, ENSG00000153721, ENSG00000154803, ENSG00000158828, ENSG00000169242, ENSG00000171862, ENSG00000198053
GO:0050890	cognition	13	6	3.27	0.08060	0.238462	BP	ENSG00000101856, ENSG00000106688, ENSG00000148730, ENSG00000149658, ENSG00000162545, ENSG00000164305, ENSG00000166710, ENSG00000171105, ENSG00000171862, ENSG00000171867, ENSG00000172216, ENSG00000196549, ENSG00000196743
GO:0071706	tumor necrosis factor superfamily cytoki...	13	6	3.27	0.08060	0.238462	BP	ENSG00000051523, ENSG00000081237, ENSG00000089127, ENSG00000096968, ENSG00000102575, ENSG00000113811, ENSG00000116824, ENSG00000135218, ENSG00000159674, ENSG00000168961, ENSG00000197471, ENSG00000198053, ENSG00000204592
GO:0097530	granulocyte migration	13	6	3.27	0.08060	0.238462	BP	ENSG00000015413, ENSG00000078401, ENSG00000108561, ENSG00000109743, ENSG00000113811, ENSG00000124126, ENSG00000128340, ENSG00000166794, ENSG00000169347, ENSG00000182578, ENSG00000186111, ENSG00000217555, ENSG00000271503
GO:1903555	regulation of tumor necrosis factor supe...	13	6	3.27	0.08060	0.238462	BP	ENSG00000051523, ENSG00000081237, ENSG00000089127, ENSG00000096968, ENSG00000102575, ENSG00000113811, ENSG00000116824, ENSG00000135218, ENSG00000159674, ENSG00000168961, ENSG00000197471, ENSG00000198053, ENSG00000204592
GO:0051246	regulation of protein metabolic process	165	49	41.49	0.08190	0.241593	BP	ENSG00000001084, ENSG00000003436, ENSG00000007171, ENSG00000007944, ENSG00000009950, ENSG00000015413, ENSG00000023287, ENSG00000023445, ENSG00000030110, ENSG00000043462, ENSG00000044574, ENSG00000051108, ENSG00000062282, ENSG00000065361, ENSG00000069329, ENSG00000070159, ENSG00000071575, ENSG00000074370, ENSG00000074842, ENSG00000075624, ENSG00000077463, ENSG00000078401, ENSG00000081237, ENSG0000…
GO:0008285	negative regulation of cell population p...	56	19	14.08	0.08232	0.242118	BP	ENSG00000020633, ENSG00000023287, ENSG00000030110, ENSG00000068079, ENSG00000077463, ENSG00000096968, ENSG00000101665, ENSG00000102096, ENSG00000102755, ENSG00000104419, ENSG00000109819, ENSG00000112242, ENSG00000114166, ENSG00000115415, ENSG00000119917, ENSG00000120800, ENSG00000123131, ENSG00000123395, ENSG00000123609, ENSG00000125347, ENSG00000125378, ENSG00000130988, ENSG00000132170, ENSG0000…
GO:0010941	regulation of cell death	117	36	29.42	0.08323	0.244076	BP	ENSG00000001084, ENSG00000004468, ENSG00000004799, ENSG00000007171, ENSG00000015413, ENSG00000023287, ENSG00000023445, ENSG00000023909, ENSG00000030110, ENSG00000044574, ENSG00000051108, ENSG00000062524, ENSG00000065361, ENSG00000069329, ENSG00000074842, ENSG00000075624, ENSG00000078401, ENSG00000081237, ENSG00000081913, ENSG00000086548, ENSG00000089685, ENSG00000091436, ENSG00000096968, ENSG0000…
GO:0001819	positive regulation of cytokine producti...	39	14	9.81	0.08466	0.246744	BP	ENSG00000007171, ENSG00000028277, ENSG00000051523, ENSG00000069667, ENSG00000081237, ENSG00000089127, ENSG00000096968, ENSG00000100219, ENSG00000110777, ENSG00000113811, ENSG00000115415, ENSG00000116824, ENSG00000120738, ENSG00000125347, ENSG00000135218, ENSG00000137642, ENSG00000137752, ENSG00000140564, ENSG00000150782, ENSG00000159674, ENSG00000160712, ENSG00000162511, ENSG00000166710, ENSG0000…
GO:0043068	positive regulation of programmed cell d...	39	14	9.81	0.08466	0.246744	BP	ENSG00000007171, ENSG00000030110, ENSG00000062524, ENSG00000081237, ENSG00000091436, ENSG00000096968, ENSG00000104081, ENSG00000108561, ENSG00000109861, ENSG00000112242, ENSG00000112299, ENSG00000119977, ENSG00000125378, ENSG00000132170, ENSG00000135916, ENSG00000139318, ENSG00000145649, ENSG00000146674, ENSG00000154803, ENSG00000158941, ENSG00000159640, ENSG00000162511, ENSG00000164305, ENSG0000…
GO:0022409	positive regulation of cell-cell adhesio...	29	11	7.29	0.08488	0.246744	BP	ENSG00000020633, ENSG00000075624, ENSG00000081237, ENSG00000086548, ENSG00000096968, ENSG00000100219, ENSG00000101665, ENSG00000102524, ENSG00000102879, ENSG00000112299, ENSG00000113811, ENSG00000115457, ENSG00000124253, ENSG00000150782, ENSG00000151150, ENSG00000166710, ENSG00000168961, ENSG00000179344, ENSG00000196352, ENSG00000196735, ENSG00000198053, ENSG00000198502, ENSG00000204472, ENSG0000…
GO:0001932	regulation of protein phosphorylation	81	26	20.37	0.08568	0.248348	BP	ENSG00000009950, ENSG00000023287, ENSG00000030110, ENSG00000043462, ENSG00000065361, ENSG00000071575, ENSG00000074842, ENSG00000075624, ENSG00000078401, ENSG00000081237, ENSG00000089685, ENSG00000092853, ENSG00000096968, ENSG00000100225, ENSG00000100744, ENSG00000101224, ENSG00000101665, ENSG00000102755, ENSG00000106462, ENSG00000106688, ENSG00000107140, ENSG00000109743, ENSG00000113494, ENSG0000…
GO:0009966	regulation of signal transduction	177	52	44.51	0.08783	0.251193	BP	ENSG00000000003, ENSG00000001084, ENSG00000005882, ENSG00000023287, ENSG00000023445, ENSG00000023572, ENSG00000023909, ENSG00000030110, ENSG00000036672, ENSG00000044574, ENSG00000051108, ENSG00000051523, ENSG00000065361, ENSG00000066248, ENSG00000068079, ENSG00000069329, ENSG00000069667, ENSG00000070010, ENSG00000070159, ENSG00000074416, ENSG00000074842, ENSG00000078401, ENSG00000081237, ENSG0000…
GO:0051338	regulation of transferase activity	67	22	16.85	0.08847	0.251193	BP	ENSG00000043462, ENSG00000062524, ENSG00000065361, ENSG00000071575, ENSG00000075624, ENSG00000078401, ENSG00000081237, ENSG00000081377, ENSG00000092853, ENSG00000096968, ENSG00000100225, ENSG00000100744, ENSG00000101224, ENSG00000101665, ENSG00000102755, ENSG00000106462, ENSG00000106688, ENSG00000107140, ENSG00000108106, ENSG00000110244, ENSG00000113494, ENSG00000114166, ENSG00000117399, ENSG0000…
GO:0043632	modification-dependent macromolecule cat...	53	18	13.33	0.08887	0.251193	BP	ENSG00000001084, ENSG00000004897, ENSG00000007944, ENSG00000036672, ENSG00000041357, ENSG00000044574, ENSG00000051108, ENSG00000070010, ENSG00000071575, ENSG00000077463, ENSG00000088298, ENSG00000099958, ENSG00000100219, ENSG00000100225, ENSG00000100325, ENSG00000101665, ENSG00000101695, ENSG00000108106, ENSG00000112130, ENSG00000112234, ENSG00000115233, ENSG00000116005, ENSG00000116661, ENSG0000…
GO:0042445	hormone metabolic process	26	10	6.54	0.09052	0.251193	BP	ENSG00000009765, ENSG00000042445, ENSG00000062282, ENSG00000072506, ENSG00000106258, ENSG00000112818, ENSG00000120738, ENSG00000121207, ENSG00000135220, ENSG00000135437, ENSG00000135697, ENSG00000138109, ENSG00000138792, ENSG00000140564, ENSG00000159640, ENSG00000160868, ENSG00000171234, ENSG00000173597, ENSG00000176928, ENSG00000177666, ENSG00000196549, ENSG00000198074, ENSG00000198189, ENSG0000…
GO:0050870	positive regulation of T cell activation	26	10	6.54	0.09052	0.251193	BP	ENSG00000020633, ENSG00000075624, ENSG00000081237, ENSG00000096968, ENSG00000100219, ENSG00000102524, ENSG00000102879, ENSG00000112299, ENSG00000113811, ENSG00000115457, ENSG00000124253, ENSG00000150782, ENSG00000166710, ENSG00000168961, ENSG00000179344, ENSG00000196352, ENSG00000196735, ENSG00000198053, ENSG00000198502, ENSG00000204472, ENSG00000204592, ENSG00000204632, ENSG00000206503, ENSG0000…
GO:1903039	positive regulation of leukocyte cell-ce...	26	10	6.54	0.09052	0.251193	BP	ENSG00000020633, ENSG00000075624, ENSG00000081237, ENSG00000096968, ENSG00000100219, ENSG00000102524, ENSG00000102879, ENSG00000112299, ENSG00000113811, ENSG00000115457, ENSG00000124253, ENSG00000150782, ENSG00000166710, ENSG00000168961, ENSG00000179344, ENSG00000196352, ENSG00000196735, ENSG00000198053, ENSG00000198502, ENSG00000204472, ENSG00000204592, ENSG00000204632, ENSG00000206503, ENSG0000…
GO:0031348	negative regulation of defense response	36	13	9.05	0.09107	0.251193	BP	ENSG00000000003, ENSG00000069329, ENSG00000069667, ENSG00000070010, ENSG00000081237, ENSG00000089127, ENSG00000101347, ENSG00000101695, ENSG00000102575, ENSG00000108561, ENSG00000118137, ENSG00000123609, ENSG00000127951, ENSG00000129084, ENSG00000130768, ENSG00000132109, ENSG00000132170, ENSG00000134539, ENSG00000135148, ENSG00000135318, ENSG00000140564, ENSG00000140853, ENSG00000149131, ENSG0000…
GO:0002253	activation of immune response	43	15	10.81	0.09445	0.251193	BP	ENSG00000000003, ENSG00000004468, ENSG00000023445, ENSG00000043462, ENSG00000051523, ENSG00000068079, ENSG00000070010, ENSG00000081237, ENSG00000082074, ENSG00000089127, ENSG00000101695, ENSG00000105369, ENSG00000108561, ENSG00000111801, ENSG00000113303, ENSG00000117228, ENSG00000123609, ENSG00000125347, ENSG00000125734, ENSG00000130768, ENSG00000134539, ENSG00000135218, ENSG00000137628, ENSG0000…
GO:0045596	negative regulation of cell differentiat...	43	15	10.81	0.09445	0.251193	BP	ENSG00000020633, ENSG00000069667, ENSG00000071575, ENSG00000075624, ENSG00000089820, ENSG00000090520, ENSG00000092421, ENSG00000100219, ENSG00000100225, ENSG00000101665, ENSG00000105388, ENSG00000106462, ENSG00000112902, ENSG00000115415, ENSG00000118513, ENSG00000125347, ENSG00000125378, ENSG00000127951, ENSG00000132170, ENSG00000137642, ENSG00000141736, ENSG00000143434, ENSG00000147883, ENSG0000…
GO:0050865	regulation of cell activation	57	19	14.33	0.09621	0.251193	BP	ENSG00000001084, ENSG00000004468, ENSG00000020633, ENSG00000057657, ENSG00000069667, ENSG00000075624, ENSG00000076641, ENSG00000081237, ENSG00000092929, ENSG00000096968, ENSG00000100219, ENSG00000100225, ENSG00000101665, ENSG00000102524, ENSG00000102879, ENSG00000109743, ENSG00000109861, ENSG00000112299, ENSG00000113494, ENSG00000113811, ENSG00000115457, ENSG00000116824, ENSG00000124253, ENSG0000…
GO:0010720	positive regulation of cell development	23	9	5.78	0.09630	0.251193	BP	ENSG00000020633, ENSG00000075624, ENSG00000081237, ENSG00000100219, ENSG00000101665, ENSG00000107562, ENSG00000112299, ENSG00000112902, ENSG00000124253, ENSG00000125378, ENSG00000135919, ENSG00000146426, ENSG00000150782, ENSG00000153707, ENSG00000159640, ENSG00000166145, ENSG00000168961, ENSG00000173334, ENSG00000180353, ENSG00000185862, ENSG00000196549, ENSG00000198959, ENSG00000204632
GO:0018108	peptidyl-tyrosine phosphorylation	23	9	5.78	0.09630	0.251193	BP	ENSG00000062524, ENSG00000065361, ENSG00000081237, ENSG00000096968, ENSG00000102755, ENSG00000107140, ENSG00000109743, ENSG00000113240, ENSG00000113494, ENSG00000135218, ENSG00000137601, ENSG00000138496, ENSG00000141736, ENSG00000150782, ENSG00000159640, ENSG00000160712, ENSG00000169242, ENSG00000171105, ENSG00000171867, ENSG00000173193, ENSG00000180353, ENSG00000182578, ENSG00000271503
GO:0019882	antigen processing and presentation	23	9	5.78	0.09630	0.251193	BP	ENSG00000092010, ENSG00000127951, ENSG00000149658, ENSG00000151690, ENSG00000159640, ENSG00000164308, ENSG00000166710, ENSG00000168394, ENSG00000179218, ENSG00000179344, ENSG00000196188, ENSG00000196735, ENSG00000198502, ENSG00000204264, ENSG00000204267, ENSG00000204525, ENSG00000204592, ENSG00000204632, ENSG00000204642, ENSG00000206503, ENSG00000216490, ENSG00000234745, ENSG00000242574
GO:0008202	steroid metabolic process	33	12	8.3	0.09794	0.251193	BP	ENSG00000015520, ENSG00000062282, ENSG00000069667, ENSG00000072506, ENSG00000073060, ENSG00000084674, ENSG00000100342, ENSG00000106258, ENSG00000107798, ENSG00000109929, ENSG00000110244, ENSG00000113494, ENSG00000114650, ENSG00000118137, ENSG00000120738, ENSG00000128335, ENSG00000128973, ENSG00000131482, ENSG00000131910, ENSG00000134240, ENSG00000135220, ENSG00000135437, ENSG00000138109, ENSG0000…
GO:0072657	protein localization to membrane	33	12	8.3	0.09794	0.251193	BP	ENSG00000044574, ENSG00000065308, ENSG00000068724, ENSG00000069329, ENSG00000075624, ENSG00000079950, ENSG00000082074, ENSG00000101856, ENSG00000106541, ENSG00000106688, ENSG00000113569, ENSG00000117228, ENSG00000117475, ENSG00000130762, ENSG00000137642, ENSG00000138669, ENSG00000139626, ENSG00000141542, ENSG00000141736, ENSG00000144867, ENSG00000149428, ENSG00000151150, ENSG00000153037, ENSG0000…
GO:1903706	regulation of hemopoiesis	33	12	8.3	0.09794	0.251193	BP	ENSG00000020633, ENSG00000057657, ENSG00000075624, ENSG00000081237, ENSG00000100219, ENSG00000100225, ENSG00000101665, ENSG00000112299, ENSG00000115415, ENSG00000116824, ENSG00000118513, ENSG00000121989, ENSG00000122378, ENSG00000124253, ENSG00000125347, ENSG00000125378, ENSG00000127951, ENSG00000141736, ENSG00000144554, ENSG00000150782, ENSG00000154727, ENSG00000161405, ENSG00000166710, ENSG0000…
GO:0009719	response to endogenous stimulus	104	32	26.15	0.09999	0.251193	BP	ENSG00000001084, ENSG00000002726, ENSG00000003436, ENSG00000004468, ENSG00000004799, ENSG00000005882, ENSG00000007171, ENSG00000012822, ENSG00000020633, ENSG00000023909, ENSG00000044574, ENSG00000051523, ENSG00000065833, ENSG00000069329, ENSG00000069535, ENSG00000075239, ENSG00000075624, ENSG00000078401, ENSG00000082781, ENSG00000084112, ENSG00000084636, ENSG00000084674, ENSG00000092421, ENSG0000…
GO:0034220	monoatomic ion transmembrane transport	40	14	10.06	0.10192	0.251193	BP	ENSG00000030110, ENSG00000051523, ENSG00000062716, ENSG00000070159, ENSG00000074370, ENSG00000076351, ENSG00000078401, ENSG00000081237, ENSG00000088386, ENSG00000100342, ENSG00000102007, ENSG00000102879, ENSG00000106688, ENSG00000112473, ENSG00000114796, ENSG00000115616, ENSG00000116005, ENSG00000119121, ENSG00000125648, ENSG00000130988, ENSG00000146039, ENSG00000147804, ENSG00000151150, ENSG0000…
GO:0016125	sterol metabolic process	20	8	5.03	0.10208	0.251193	BP	ENSG00000015520, ENSG00000062282, ENSG00000073060, ENSG00000084674, ENSG00000100342, ENSG00000107798, ENSG00000109929, ENSG00000110244, ENSG00000114650, ENSG00000118137, ENSG00000128335, ENSG00000128973, ENSG00000131910, ENSG00000134240, ENSG00000138109, ENSG00000154265, ENSG00000160179, ENSG00000160868, ENSG00000182704, ENSG00000198848
GO:0042742	defense response to bacterium	20	8	5.03	0.10208	0.251193	BP	ENSG00000007171, ENSG00000051523, ENSG00000089127, ENSG00000090382, ENSG00000096088, ENSG00000102575, ENSG00000132465, ENSG00000135218, ENSG00000150782, ENSG00000159674, ENSG00000160712, ENSG00000162645, ENSG00000162654, ENSG00000167880, ENSG00000170385, ENSG00000172216, ENSG00000187608, ENSG00000197471, ENSG00000204592, ENSG00000206503
GO:0044092	negative regulation of molecular functio...	61	20	15.34	0.10322	0.251193	BP	ENSG00000003436, ENSG00000015413, ENSG00000023445, ENSG00000071575, ENSG00000074370, ENSG00000075624, ENSG00000081237, ENSG00000089685, ENSG00000096968, ENSG00000100225, ENSG00000100744, ENSG00000101665, ENSG00000106462, ENSG00000107140, ENSG00000110245, ENSG00000110711, ENSG00000114166, ENSG00000117399, ENSG00000118137, ENSG00000122711, ENSG00000125378, ENSG00000126709, ENSG00000127329, ENSG0000…
GO:0016567	protein ubiquitination	47	16	11.82	0.10368	0.251193	BP	ENSG00000001084, ENSG00000004897, ENSG00000007944, ENSG00000023445, ENSG00000044574, ENSG00000051108, ENSG00000081377, ENSG00000100225, ENSG00000101665, ENSG00000101695, ENSG00000108106, ENSG00000108578, ENSG00000112130, ENSG00000114796, ENSG00000116661, ENSG00000116663, ENSG00000117399, ENSG00000123609, ENSG00000132109, ENSG00000133135, ENSG00000133265, ENSG00000135679, ENSG00000139946, ENSG0000…
GO:0045785	positive regulation of cell adhesion	47	16	11.82	0.10368	0.251193	BP	ENSG00000020633, ENSG00000075624, ENSG00000081237, ENSG00000084636, ENSG00000086548, ENSG00000092929, ENSG00000095203, ENSG00000096968, ENSG00000100219, ENSG00000101665, ENSG00000102524, ENSG00000102879, ENSG00000104522, ENSG00000106541, ENSG00000107140, ENSG00000107562, ENSG00000108561, ENSG00000112299, ENSG00000113811, ENSG00000115457, ENSG00000118137, ENSG00000124126, ENSG00000124253, ENSG0000…
GO:0043067	regulation of programmed cell death	108	33	27.16	0.10375	0.251193	BP	ENSG00000001084, ENSG00000004468, ENSG00000004799, ENSG00000007171, ENSG00000015413, ENSG00000023287, ENSG00000023445, ENSG00000023909, ENSG00000030110, ENSG00000044574, ENSG00000051108, ENSG00000062524, ENSG00000065361, ENSG00000074842, ENSG00000075624, ENSG00000078401, ENSG00000081237, ENSG00000081913, ENSG00000086548, ENSG00000089685, ENSG00000091436, ENSG00000096968, ENSG00000100219, ENSG0000…
GO:0000271	polysaccharide biosynthetic process	5	3	1.26	0.10445	0.251193	BP	ENSG00000117054, ENSG00000171105, ENSG00000185950, ENSG00000197594, ENSG00000235194
GO:0002028	regulation of sodium ion transport	5	3	1.26	0.10445	0.251193	BP	ENSG00000070159, ENSG00000114796, ENSG00000135919, ENSG00000151150, ENSG00000153721
GO:0002220	innate immune response activating cell s...	5	3	1.26	0.10445	0.251193	BP	ENSG00000051523, ENSG00000068079, ENSG00000089127, ENSG00000123609, ENSG00000134539
GO:0005978	glycogen biosynthetic process	5	3	1.26	0.10445	0.251193	BP	ENSG00000117054, ENSG00000171105, ENSG00000185950, ENSG00000197594, ENSG00000235194
GO:0006413	translational initiation	5	3	1.26	0.10445	0.251193	BP	ENSG00000144231, ENSG00000148730, ENSG00000149658, ENSG00000156976, ENSG00000271503
GO:0006446	regulation of translational initiation	5	3	1.26	0.10445	0.251193	BP	ENSG00000144231, ENSG00000148730, ENSG00000149658, ENSG00000156976, ENSG00000271503
GO:0009250	glucan biosynthetic process	5	3	1.26	0.10445	0.251193	BP	ENSG00000117054, ENSG00000171105, ENSG00000185950, ENSG00000197594, ENSG00000235194
GO:0010469	regulation of signaling receptor activit...	5	3	1.26	0.10445	0.251193	BP	ENSG00000078401, ENSG00000096968, ENSG00000114796, ENSG00000132170, ENSG00000158828
GO:0010874	regulation of cholesterol efflux	5	3	1.26	0.10445	0.251193	BP	ENSG00000118137, ENSG00000132170, ENSG00000154265, ENSG00000160179, ENSG00000198848
GO:0014896	muscle hypertrophy	5	3	1.26	0.10445	0.251193	BP	ENSG00000051523, ENSG00000078401, ENSG00000106462, ENSG00000132170, ENSG00000174437
GO:0016525	negative regulation of angiogenesis	5	3	1.26	0.10445	0.251193	BP	ENSG00000092421, ENSG00000115415, ENSG00000132170, ENSG00000157613, ENSG00000204632
GO:0019082	viral protein processing	5	3	1.26	0.10445	0.251193	BP	ENSG00000088298, ENSG00000129128, ENSG00000136840, ENSG00000138496, ENSG00000140564
GO:0032608	interferon-beta production	5	3	1.26	0.10445	0.251193	BP	ENSG00000089127, ENSG00000123609, ENSG00000125347, ENSG00000187608, ENSG00000198053
GO:0032637	interleukin-8 production	5	3	1.26	0.10445	0.251193	BP	ENSG00000007171, ENSG00000081237, ENSG00000116824, ENSG00000168961, ENSG00000184434
GO:0032648	regulation of interferon-beta production	5	3	1.26	0.10445	0.251193	BP	ENSG00000089127, ENSG00000123609, ENSG00000125347, ENSG00000187608, ENSG00000198053
GO:0032731	positive regulation of interleukin-1 bet...	5	3	1.26	0.10445	0.251193	BP	ENSG00000096968, ENSG00000120738, ENSG00000135218, ENSG00000137752, ENSG00000168961
GO:0032732	positive regulation of interleukin-1 pro...	5	3	1.26	0.10445	0.251193	BP	ENSG00000096968, ENSG00000120738, ENSG00000135218, ENSG00000137752, ENSG00000168961
GO:0033692	cellular polysaccharide biosynthetic pro...	5	3	1.26	0.10445	0.251193	BP	ENSG00000117054, ENSG00000171105, ENSG00000185950, ENSG00000197594, ENSG00000235194
GO:0039529	RIG-I signaling pathway	5	3	1.26	0.10445	0.251193	BP	ENSG00000023445, ENSG00000070010, ENSG00000101695, ENSG00000108561, ENSG00000137628
GO:0039535	regulation of RIG-I signaling pathway	5	3	1.26	0.10445	0.251193	BP	ENSG00000023445, ENSG00000070010, ENSG00000101695, ENSG00000108561, ENSG00000137628
GO:0042759	long-chain fatty acid biosynthetic proce...	5	3	1.26	0.10445	0.251193	BP	ENSG00000097021, ENSG00000138109, ENSG00000160868, ENSG00000167468, ENSG00000188611
GO:0043299	leukocyte degranulation	5	3	1.26	0.10445	0.251193	BP	ENSG00000092929, ENSG00000102879, ENSG00000128340, ENSG00000168961, ENSG00000204642
GO:0045646	regulation of erythrocyte differentiatio...	5	3	1.26	0.10445	0.251193	BP	ENSG00000115415, ENSG00000121989, ENSG00000166710, ENSG00000179588, ENSG00000187608
GO:0046173	polyol biosynthetic process	5	3	1.26	0.10445	0.251193	BP	ENSG00000124253, ENSG00000150787, ENSG00000160868, ENSG00000168781, ENSG00000188611
GO:0046597	negative regulation of viral entry into ...	5	3	1.26	0.10445	0.251193	BP	ENSG00000142089, ENSG00000179583, ENSG00000185201, ENSG00000185885, ENSG00000204616
GO:0050919	negative chemotaxis	5	3	1.26	0.10445	0.251193	BP	ENSG00000092421, ENSG00000112902, ENSG00000118137, ENSG00000143434, ENSG00000157168
GO:0060338	regulation of type I interferon-mediated...	5	3	1.26	0.10445	0.251193	BP	ENSG00000089127, ENSG00000101347, ENSG00000140853, ENSG00000170581, ENSG00000187608
GO:0060339	negative regulation of type I interferon...	5	3	1.26	0.10445	0.251193	BP	ENSG00000089127, ENSG00000101347, ENSG00000140853, ENSG00000170581, ENSG00000187608
GO:0071260	cellular response to mechanical stimulus	5	3	1.26	0.10445	0.251193	BP	ENSG00000001084, ENSG00000030110, ENSG00000051523, ENSG00000125347, ENSG00000137752
GO:0090313	regulation of protein targeting to membr...	5	3	1.26	0.10445	0.251193	BP	ENSG00000106688, ENSG00000141736, ENSG00000151150, ENSG00000171867, ENSG00000174827
GO:0097120	receptor localization to synapse	5	3	1.26	0.10445	0.251193	BP	ENSG00000069329, ENSG00000079950, ENSG00000141736, ENSG00000166900, ENSG00000180900
GO:1901343	negative regulation of vasculature devel...	5	3	1.26	0.10445	0.251193	BP	ENSG00000092421, ENSG00000115415, ENSG00000132170, ENSG00000157613, ENSG00000204632
GO:1902622	regulation of neutrophil migration	5	3	1.26	0.10445	0.251193	BP	ENSG00000078401, ENSG00000108561, ENSG00000109743, ENSG00000113811, ENSG00000128340
GO:1903078	positive regulation of protein localizat...	5	3	1.26	0.10445	0.251193	BP	ENSG00000101856, ENSG00000106541, ENSG00000130762, ENSG00000166900, ENSG00000171867
GO:1904377	positive regulation of protein localizat...	5	3	1.26	0.10445	0.251193	BP	ENSG00000101856, ENSG00000106541, ENSG00000130762, ENSG00000166900, ENSG00000171867
GO:1904705	regulation of vascular associated smooth...	5	3	1.26	0.10445	0.251193	BP	ENSG00000078401, ENSG00000096968, ENSG00000125378, ENSG00000132170, ENSG00000171862
GO:1990874	vascular associated smooth muscle cell p...	5	3	1.26	0.10445	0.251193	BP	ENSG00000078401, ENSG00000096968, ENSG00000125378, ENSG00000132170, ENSG00000171862
GO:2000181	negative regulation of blood vessel morp...	5	3	1.26	0.10445	0.251193	BP	ENSG00000092421, ENSG00000115415, ENSG00000132170, ENSG00000157613, ENSG00000204632
GO:0002706	regulation of lymphocyte mediated immuni...	17	7	4.28	0.10762	0.251193	BP	ENSG00000079950, ENSG00000081237, ENSG00000101665, ENSG00000134539, ENSG00000150782, ENSG00000153283, ENSG00000161955, ENSG00000166710, ENSG00000168961, ENSG00000196352, ENSG00000204267, ENSG00000204525, ENSG00000204592, ENSG00000204632, ENSG00000204642, ENSG00000206503, ENSG00000234745
GO:0002822	regulation of adaptive immune response b...	17	7	4.28	0.10762	0.251193	BP	ENSG00000079950, ENSG00000081237, ENSG00000096968, ENSG00000101665, ENSG00000102524, ENSG00000134539, ENSG00000150782, ENSG00000161955, ENSG00000166710, ENSG00000196352, ENSG00000204267, ENSG00000204525, ENSG00000204592, ENSG00000204632, ENSG00000204642, ENSG00000206503, ENSG00000234745
GO:0045580	regulation of T cell differentiation	17	7	4.28	0.10762	0.251193	BP	ENSG00000020633, ENSG00000057657, ENSG00000075624, ENSG00000081237, ENSG00000100219, ENSG00000101665, ENSG00000112299, ENSG00000116824, ENSG00000124253, ENSG00000125347, ENSG00000125378, ENSG00000127951, ENSG00000141736, ENSG00000144554, ENSG00000150782, ENSG00000168961, ENSG00000204632
GO:0050920	regulation of chemotaxis	17	7	4.28	0.10762	0.251193	BP	ENSG00000078401, ENSG00000092421, ENSG00000107562, ENSG00000108561, ENSG00000109743, ENSG00000112902, ENSG00000128340, ENSG00000143434, ENSG00000149658, ENSG00000160712, ENSG00000166900, ENSG00000168961, ENSG00000177119, ENSG00000179218, ENSG00000182578, ENSG00000204472, ENSG00000271503
GO:0051098	regulation of binding	17	7	4.28	0.10762	0.251193	BP	ENSG00000074370, ENSG00000075624, ENSG00000096968, ENSG00000125378, ENSG00000132109, ENSG00000132170, ENSG00000137642, ENSG00000138496, ENSG00000145649, ENSG00000147421, ENSG00000159640, ENSG00000163348, ENSG00000166710, ENSG00000174437, ENSG00000179588, ENSG00000204397, ENSG00000239672
GO:0071216	cellular response to biotic stimulus	17	7	4.28	0.10762	0.251193	BP	ENSG00000007171, ENSG00000044574, ENSG00000064932, ENSG00000073060, ENSG00000096968, ENSG00000100219, ENSG00000134240, ENSG00000135218, ENSG00000137752, ENSG00000150782, ENSG00000159674, ENSG00000172216, ENSG00000173334, ENSG00000196352, ENSG00000198053, ENSG00000204397, ENSG00000271503
GO:1901698	response to nitrogen compound	72	23	18.11	0.10771	0.251193	BP	ENSG00000001084, ENSG00000002726, ENSG00000004799, ENSG00000005882, ENSG00000015413, ENSG00000023909, ENSG00000044574, ENSG00000051108, ENSG00000051523, ENSG00000069329, ENSG00000070010, ENSG00000075624, ENSG00000078401, ENSG00000084112, ENSG00000084636, ENSG00000088298, ENSG00000096968, ENSG00000099958, ENSG00000100219, ENSG00000101577, ENSG00000104368, ENSG00000106070, ENSG00000106462, ENSG0000…
GO:0051336	regulation of hydrolase activity	65	21	16.35	0.10990	0.251193	BP	ENSG00000003436, ENSG00000015413, ENSG00000023445, ENSG00000030110, ENSG00000066248, ENSG00000074370, ENSG00000081237, ENSG00000089127, ENSG00000089685, ENSG00000092010, ENSG00000096968, ENSG00000100092, ENSG00000100359, ENSG00000100911, ENSG00000102755, ENSG00000104946, ENSG00000106069, ENSG00000106462, ENSG00000106688, ENSG00000108352, ENSG00000109436, ENSG00000110244, ENSG00000110245, ENSG0000…
GO:0043065	positive regulation of apoptotic process	37	13	9.3	0.11002	0.251193	BP	ENSG00000030110, ENSG00000062524, ENSG00000081237, ENSG00000091436, ENSG00000096968, ENSG00000104081, ENSG00000108561, ENSG00000109861, ENSG00000112242, ENSG00000112299, ENSG00000119977, ENSG00000125378, ENSG00000132170, ENSG00000135916, ENSG00000139318, ENSG00000145649, ENSG00000146674, ENSG00000154803, ENSG00000158941, ENSG00000159640, ENSG00000164305, ENSG00000168395, ENSG00000168961, ENSG0000…
GO:0002683	negative regulation of immune system pro...	51	17	12.83	0.11237	0.251193	BP	ENSG00000000003, ENSG00000020633, ENSG00000070010, ENSG00000076641, ENSG00000081237, ENSG00000089127, ENSG00000100225, ENSG00000101347, ENSG00000101665, ENSG00000101695, ENSG00000102575, ENSG00000107562, ENSG00000108561, ENSG00000117228, ENSG00000118137, ENSG00000123609, ENSG00000125347, ENSG00000125378, ENSG00000125734, ENSG00000127951, ENSG00000129084, ENSG00000130303, ENSG00000130768, ENSG0000…
GO:0072359	circulatory system development	51	17	12.83	0.11237	0.251193	BP	ENSG00000023287, ENSG00000025708, ENSG00000030110, ENSG00000057657, ENSG00000065361, ENSG00000069667, ENSG00000074842, ENSG00000077463, ENSG00000078401, ENSG00000084674, ENSG00000092421, ENSG00000100219, ENSG00000100714, ENSG00000101346, ENSG00000101665, ENSG00000102755, ENSG00000106025, ENSG00000106688, ENSG00000112902, ENSG00000114166, ENSG00000115415, ENSG00000117054, ENSG00000120738, ENSG0000…
GO:0002474	antigen processing and presentation of p...	14	6	3.52	0.11245	0.251193	BP	ENSG00000151690, ENSG00000159640, ENSG00000164308, ENSG00000166710, ENSG00000168394, ENSG00000179218, ENSG00000204267, ENSG00000204525, ENSG00000204592, ENSG00000204632, ENSG00000204642, ENSG00000206503, ENSG00000216490, ENSG00000234745
GO:0006690	icosanoid metabolic process	14	6	3.52	0.11245	0.251193	BP	ENSG00000015413, ENSG00000074416, ENSG00000078401, ENSG00000106853, ENSG00000134716, ENSG00000137752, ENSG00000138109, ENSG00000140043, ENSG00000143819, ENSG00000163686, ENSG00000167468, ENSG00000167741, ENSG00000186115, ENSG00000186529
GO:0031341	regulation of cell killing	14	6	3.52	0.11245	0.251193	BP	ENSG00000007171, ENSG00000079950, ENSG00000081237, ENSG00000134539, ENSG00000166710, ENSG00000168961, ENSG00000196352, ENSG00000204267, ENSG00000204525, ENSG00000204592, ENSG00000204632, ENSG00000204642, ENSG00000206503, ENSG00000234745
GO:0050731	positive regulation of peptidyl-tyrosine...	14	6	3.52	0.11245	0.251193	BP	ENSG00000065361, ENSG00000081237, ENSG00000096968, ENSG00000135218, ENSG00000138496, ENSG00000150782, ENSG00000159640, ENSG00000160712, ENSG00000169242, ENSG00000171867, ENSG00000173193, ENSG00000180353, ENSG00000182578, ENSG00000271503
GO:0050793	regulation of developmental process	131	39	32.94	0.11278	0.251193	BP	ENSG00000020633, ENSG00000023902, ENSG00000025708, ENSG00000053747, ENSG00000057657, ENSG00000062524, ENSG00000065361, ENSG00000066248, ENSG00000069329, ENSG00000069667, ENSG00000071575, ENSG00000074842, ENSG00000075624, ENSG00000077463, ENSG00000078401, ENSG00000081237, ENSG00000084674, ENSG00000087884, ENSG00000089820, ENSG00000090520, ENSG00000092421, ENSG00000096968, ENSG00000100219, ENSG0000…
GO:0002699	positive regulation of immune effector p...	27	10	6.79	0.11322	0.251193	BP	ENSG00000007171, ENSG00000079950, ENSG00000081237, ENSG00000092929, ENSG00000096088, ENSG00000100219, ENSG00000124253, ENSG00000128340, ENSG00000134539, ENSG00000135218, ENSG00000137628, ENSG00000150782, ENSG00000159674, ENSG00000161955, ENSG00000162511, ENSG00000166710, ENSG00000168961, ENSG00000170476, ENSG00000196352, ENSG00000204267, ENSG00000204525, ENSG00000204592, ENSG00000204632, ENSG0000…
GO:0031647	regulation of protein stability	27	10	6.79	0.11322	0.251193	BP	ENSG00000005893, ENSG00000007944, ENSG00000036672, ENSG00000069329, ENSG00000077463, ENSG00000100225, ENSG00000101665, ENSG00000102096, ENSG00000109819, ENSG00000117472, ENSG00000118137, ENSG00000132109, ENSG00000133135, ENSG00000135679, ENSG00000158828, ENSG00000158941, ENSG00000160695, ENSG00000162298, ENSG00000164305, ENSG00000166794, ENSG00000169242, ENSG00000171862, ENSG00000171867, ENSG0000…
GO:1903530	regulation of secretion by cell	27	10	6.79	0.11322	0.251193	BP	ENSG00000004468, ENSG00000007171, ENSG00000069329, ENSG00000069535, ENSG00000077463, ENSG00000078401, ENSG00000092929, ENSG00000096968, ENSG00000107562, ENSG00000110090, ENSG00000128340, ENSG00000131910, ENSG00000132170, ENSG00000158828, ENSG00000160179, ENSG00000168961, ENSG00000170385, ENSG00000171431, ENSG00000174437, ENSG00000177542, ENSG00000184163, ENSG00000185950, ENSG00000198643, ENSG0000…
GO:0001763	morphogenesis of a branching structure	8	4	2.01	0.11484	0.251193	BP	ENSG00000057657, ENSG00000077463, ENSG00000078401, ENSG00000125378, ENSG00000164161, ENSG00000166145, ENSG00000179222, ENSG00000198959
GO:0002428	antigen processing and presentation of p...	8	4	2.01	0.11484	0.251193	BP	ENSG00000166710, ENSG00000204267, ENSG00000204525, ENSG00000204592, ENSG00000204632, ENSG00000204642, ENSG00000206503, ENSG00000234745
GO:0002475	antigen processing and presentation via ...	8	4	2.01	0.11484	0.251193	BP	ENSG00000166710, ENSG00000204267, ENSG00000204525, ENSG00000204592, ENSG00000204632, ENSG00000204642, ENSG00000206503, ENSG00000234745
GO:0002715	regulation of natural killer cell mediat...	8	4	2.01	0.11484	0.251193	BP	ENSG00000134539, ENSG00000153283, ENSG00000168961, ENSG00000204592, ENSG00000204632, ENSG00000204642, ENSG00000206503, ENSG00000234745
GO:0002716	negative regulation of natural killer ce...	8	4	2.01	0.11484	0.251193	BP	ENSG00000134539, ENSG00000153283, ENSG00000168961, ENSG00000204592, ENSG00000204632, ENSG00000204642, ENSG00000206503, ENSG00000234745
GO:0006576	biogenic amine metabolic process	8	4	2.01	0.11484	0.251193	BP	ENSG00000002726, ENSG00000069329, ENSG00000069535, ENSG00000106688, ENSG00000115758, ENSG00000116649, ENSG00000141504, ENSG00000173597
GO:0007009	plasma membrane organization	8	4	2.01	0.11484	0.251193	BP	ENSG00000062716, ENSG00000081237, ENSG00000104419, ENSG00000151150, ENSG00000171862, ENSG00000174437, ENSG00000177119, ENSG00000197043
GO:0010508	positive regulation of autophagy	8	4	2.01	0.11484	0.251193	BP	ENSG00000023287, ENSG00000100225, ENSG00000102096, ENSG00000123395, ENSG00000132109, ENSG00000148158, ENSG00000154803, ENSG00000158828
GO:0019369	arachidonic acid metabolic process	8	4	2.01	0.11484	0.251193	BP	ENSG00000074416, ENSG00000134716, ENSG00000138109, ENSG00000143819, ENSG00000163686, ENSG00000167468, ENSG00000186115, ENSG00000186529
GO:0032722	positive regulation of chemokine product...	8	4	2.01	0.11484	0.251193	BP	ENSG00000089127, ENSG00000113811, ENSG00000120738, ENSG00000150782, ENSG00000160712, ENSG00000168961, ENSG00000182578, ENSG00000204472
GO:0035725	sodium ion transmembrane transport	8	4	2.01	0.11484	0.251193	BP	ENSG00000070159, ENSG00000114796, ENSG00000115616, ENSG00000146039, ENSG00000151150, ENSG00000153721, ENSG00000163817, ENSG00000177119
GO:0043903	regulation of biological process involve...	8	4	2.01	0.11484	0.251193	BP	ENSG00000132109, ENSG00000140564, ENSG00000142089, ENSG00000168961, ENSG00000179583, ENSG00000185201, ENSG00000185885, ENSG00000204616
GO:0045667	regulation of osteoblast differentiation	8	4	2.01	0.11484	0.251193	BP	ENSG00000121989, ENSG00000125378, ENSG00000130055, ENSG00000132170, ENSG00000160712, ENSG00000172216, ENSG00000185885, ENSG00000188554
GO:0046596	regulation of viral entry into host cell	8	4	2.01	0.11484	0.251193	BP	ENSG00000132109, ENSG00000140564, ENSG00000142089, ENSG00000168961, ENSG00000179583, ENSG00000185201, ENSG00000185885, ENSG00000204616
GO:0046635	positive regulation of alpha-beta T cell...	8	4	2.01	0.11484	0.251193	BP	ENSG00000020633, ENSG00000081237, ENSG00000096968, ENSG00000150782, ENSG00000168961, ENSG00000196352, ENSG00000204592, ENSG00000206503
GO:0046677	response to antibiotic	8	4	2.01	0.11484	0.251193	BP	ENSG00000002726, ENSG00000044574, ENSG00000096968, ENSG00000106462, ENSG00000110090, ENSG00000135679, ENSG00000164305, ENSG00000179583
GO:0050830	defense response to Gram-positive bacter...	8	4	2.01	0.11484	0.251193	BP	ENSG00000090382, ENSG00000102575, ENSG00000135218, ENSG00000150782, ENSG00000162645, ENSG00000162654, ENSG00000204592, ENSG00000206503
GO:0050871	positive regulation of B cell activation	8	4	2.01	0.11484	0.251193	BP	ENSG00000004468, ENSG00000081237, ENSG00000100219, ENSG00000102524, ENSG00000109743, ENSG00000113494, ENSG00000161955, ENSG00000185950
GO:0051851	modulation by host of symbiont process	8	4	2.01	0.11484	0.251193	BP	ENSG00000064995, ENSG00000165949, ENSG00000166794, ENSG00000169710, ENSG00000182578, ENSG00000184434, ENSG00000198788, ENSG00000271503
GO:0052372	modulation by symbiont of entry into hos...	8	4	2.01	0.11484	0.251193	BP	ENSG00000132109, ENSG00000140564, ENSG00000142089, ENSG00000168961, ENSG00000179583, ENSG00000185201, ENSG00000185885, ENSG00000204616
GO:0072665	protein localization to vacuole	8	4	2.01	0.11484	0.251193	BP	ENSG00000005893, ENSG00000117228, ENSG00000126775, ENSG00000133135, ENSG00000137642, ENSG00000162511, ENSG00000168216, ENSG00000168297
GO:1901224	positive regulation of NIK/NF-kappaB sig...	8	4	2.01	0.11484	0.251193	BP	ENSG00000068079, ENSG00000078401, ENSG00000123609, ENSG00000150782, ENSG00000162511, ENSG00000168961, ENSG00000179218, ENSG00000184434
GO:1903533	regulation of protein targeting	8	4	2.01	0.11484	0.251193	BP	ENSG00000106688, ENSG00000128340, ENSG00000141736, ENSG00000151150, ENSG00000158828, ENSG00000160695, ENSG00000171867, ENSG00000174827
GO:1903828	negative regulation of protein localizat...	8	4	2.01	0.11484	0.251193	BP	ENSG00000069329, ENSG00000077463, ENSG00000099958, ENSG00000117228, ENSG00000135218, ENSG00000154803, ENSG00000179222, ENSG00000198643
GO:1904064	positive regulation of cation transmembr...	8	4	2.01	0.11484	0.251193	BP	ENSG00000030110, ENSG00000062716, ENSG00000078401, ENSG00000130988, ENSG00000151150, ENSG00000153721, ENSG00000174827, ENSG00000177119
GO:0030101	natural killer cell activation	11	5	2.77	0.11558	0.251193	BP	ENSG00000026751, ENSG00000057657, ENSG00000081237, ENSG00000092929, ENSG00000096968, ENSG00000102879, ENSG00000116824, ENSG00000134539, ENSG00000150782, ENSG00000204592, ENSG00000204642
GO:0030218	erythrocyte differentiation	11	5	2.77	0.11558	0.251193	BP	ENSG00000096968, ENSG00000115415, ENSG00000118513, ENSG00000121989, ENSG00000125378, ENSG00000164305, ENSG00000166710, ENSG00000179588, ENSG00000180353, ENSG00000185811, ENSG00000187608
GO:0032412	regulation of monoatomic ion transmembra...	11	5	2.77	0.11558	0.251193	BP	ENSG00000062716, ENSG00000070159, ENSG00000078401, ENSG00000114796, ENSG00000130988, ENSG00000151150, ENSG00000153721, ENSG00000158828, ENSG00000171867, ENSG00000174827, ENSG00000178623
GO:0032755	positive regulation of interleukin-6 pro...	11	5	2.77	0.11558	0.251193	BP	ENSG00000007171, ENSG00000028277, ENSG00000051523, ENSG00000100219, ENSG00000110777, ENSG00000113811, ENSG00000135218, ENSG00000159674, ENSG00000160712, ENSG00000168961, ENSG00000204472
GO:0034101	erythrocyte homeostasis	11	5	2.77	0.11558	0.251193	BP	ENSG00000096968, ENSG00000115415, ENSG00000118513, ENSG00000121989, ENSG00000125378, ENSG00000164305, ENSG00000166710, ENSG00000179588, ENSG00000180353, ENSG00000185811, ENSG00000187608
GO:0046634	regulation of alpha-beta T cell activati...	11	5	2.77	0.11558	0.251193	BP	ENSG00000020633, ENSG00000057657, ENSG00000081237, ENSG00000096968, ENSG00000101665, ENSG00000125347, ENSG00000150782, ENSG00000168961, ENSG00000196352, ENSG00000204592, ENSG00000206503
GO:0050679	positive regulation of epithelial cell p...	11	5	2.77	0.11558	0.251193	BP	ENSG00000051523, ENSG00000074842, ENSG00000077463, ENSG00000100219, ENSG00000107562, ENSG00000112902, ENSG00000125378, ENSG00000141736, ENSG00000183856, ENSG00000185950, ENSG00000239672
GO:0071621	granulocyte chemotaxis	11	5	2.77	0.11558	0.251193	BP	ENSG00000015413, ENSG00000078401, ENSG00000108561, ENSG00000109743, ENSG00000124126, ENSG00000128340, ENSG00000166794, ENSG00000182578, ENSG00000186111, ENSG00000217555, ENSG00000271503
GO:2001235	positive regulation of apoptotic signali...	11	5	2.77	0.11558	0.251193	BP	ENSG00000081237, ENSG00000096968, ENSG00000109861, ENSG00000112299, ENSG00000135916, ENSG00000154803, ENSG00000168395, ENSG00000171862, ENSG00000179222, ENSG00000180228, ENSG00000196470
GO:0015031	protein transport	98	30	24.64	0.11580	0.251193	BP	ENSG00000004468, ENSG00000005893, ENSG00000007171, ENSG00000044574, ENSG00000051108, ENSG00000062716, ENSG00000065308, ENSG00000069329, ENSG00000070010, ENSG00000072818, ENSG00000077463, ENSG00000079950, ENSG00000084674, ENSG00000088298, ENSG00000088386, ENSG00000096968, ENSG00000099958, ENSG00000100219, ENSG00000100225, ENSG00000101310, ENSG00000104946, ENSG00000105829, ENSG00000106086, ENSG0000…
GO:0009056	catabolic process	188	54	47.28	0.11846	0.256407	BP	ENSG00000001084, ENSG00000004897, ENSG00000005469, ENSG00000005893, ENSG00000007171, ENSG00000007944, ENSG00000009950, ENSG00000015413, ENSG00000023287, ENSG00000023839, ENSG00000025708, ENSG00000033030, ENSG00000036672, ENSG00000041357, ENSG00000044574, ENSG00000051108, ENSG00000054983, ENSG00000062716, ENSG00000065154, ENSG00000069329, ENSG00000069535, ENSG00000070010, ENSG00000070159, ENSG0000…
GO:0002757	immune response-activating signaling pat...	34	12	8.55	0.11882	0.256631	BP	ENSG00000000003, ENSG00000004468, ENSG00000023445, ENSG00000043462, ENSG00000051523, ENSG00000068079, ENSG00000070010, ENSG00000081237, ENSG00000082074, ENSG00000089127, ENSG00000101695, ENSG00000105369, ENSG00000108561, ENSG00000111801, ENSG00000113303, ENSG00000117228, ENSG00000123609, ENSG00000125347, ENSG00000125734, ENSG00000130768, ENSG00000134539, ENSG00000135218, ENSG00000137628, ENSG0000…
GO:0043549	regulation of kinase activity	55	18	13.83	0.12056	0.259382	BP	ENSG00000043462, ENSG00000062524, ENSG00000065361, ENSG00000071575, ENSG00000075624, ENSG00000078401, ENSG00000081237, ENSG00000092853, ENSG00000096968, ENSG00000100225, ENSG00000100744, ENSG00000101224, ENSG00000102755, ENSG00000106462, ENSG00000106688, ENSG00000107140, ENSG00000113494, ENSG00000114166, ENSG00000120738, ENSG00000125378, ENSG00000126775, ENSG00000127329, ENSG00000130988, ENSG0000…
GO:0006935	chemotaxis	41	14	10.31	0.12118	0.259382	BP	ENSG00000015413, ENSG00000025708, ENSG00000078401, ENSG00000092421, ENSG00000099617, ENSG00000101856, ENSG00000102007, ENSG00000102755, ENSG00000102879, ENSG00000107562, ENSG00000108561, ENSG00000109743, ENSG00000112902, ENSG00000118137, ENSG00000124126, ENSG00000125378, ENSG00000128340, ENSG00000129048, ENSG00000130592, ENSG00000130762, ENSG00000141736, ENSG00000143434, ENSG00000149658, ENSG0000…
GO:0042330	taxis	41	14	10.31	0.12118	0.259382	BP	ENSG00000015413, ENSG00000025708, ENSG00000078401, ENSG00000092421, ENSG00000099617, ENSG00000101856, ENSG00000102007, ENSG00000102755, ENSG00000102879, ENSG00000107562, ENSG00000108561, ENSG00000109743, ENSG00000112902, ENSG00000118137, ENSG00000124126, ENSG00000125378, ENSG00000128340, ENSG00000129048, ENSG00000130592, ENSG00000130762, ENSG00000141736, ENSG00000143434, ENSG00000149658, ENSG0000…
GO:0018212	peptidyl-tyrosine modification	24	9	6.04	0.12165	0.259382	BP	ENSG00000062524, ENSG00000065361, ENSG00000081237, ENSG00000096968, ENSG00000102755, ENSG00000107140, ENSG00000109743, ENSG00000113240, ENSG00000113494, ENSG00000128294, ENSG00000135218, ENSG00000137601, ENSG00000138496, ENSG00000141736, ENSG00000150782, ENSG00000159640, ENSG00000160712, ENSG00000169242, ENSG00000171105, ENSG00000171867, ENSG00000173193, ENSG00000180353, ENSG00000182578, ENSG0000…
GO:0071375	cellular response to peptide hormone sti...	24	9	6.04	0.12165	0.259382	BP	ENSG00000001084, ENSG00000004799, ENSG00000005882, ENSG00000051523, ENSG00000078401, ENSG00000096968, ENSG00000100219, ENSG00000101577, ENSG00000104368, ENSG00000106070, ENSG00000114166, ENSG00000115415, ENSG00000124253, ENSG00000132170, ENSG00000134240, ENSG00000134324, ENSG00000136111, ENSG00000137642, ENSG00000148730, ENSG00000170476, ENSG00000171105, ENSG00000184163, ENSG00000185950, ENSG0000…
GO:1901990	regulation of mitotic cell cycle phase t...	24	9	6.04	0.12165	0.259382	BP	ENSG00000053254, ENSG00000075624, ENSG00000081377, ENSG00000089685, ENSG00000091436, ENSG00000092010, ENSG00000092853, ENSG00000100225, ENSG00000100911, ENSG00000101224, ENSG00000105393, ENSG00000106462, ENSG00000117399, ENSG00000134057, ENSG00000135679, ENSG00000142484, ENSG00000147883, ENSG00000165828, ENSG00000171848, ENSG00000171862, ENSG00000173559, ENSG00000175063, ENSG00000185499, ENSG0000…
GO:0044248	cellular catabolic process	162	47	40.74	0.12364	0.263064	BP	ENSG00000001084, ENSG00000004897, ENSG00000005469, ENSG00000005893, ENSG00000007171, ENSG00000007944, ENSG00000009950, ENSG00000015413, ENSG00000023287, ENSG00000023839, ENSG00000025708, ENSG00000033030, ENSG00000036672, ENSG00000041357, ENSG00000044574, ENSG00000051108, ENSG00000054983, ENSG00000062716, ENSG00000065154, ENSG00000069329, ENSG00000069535, ENSG00000070010, ENSG00000070159, ENSG0000…
GO:0007162	negative regulation of cell adhesion	31	11	7.8	0.12839	0.272013	BP	ENSG00000020633, ENSG00000065361, ENSG00000076641, ENSG00000081237, ENSG00000092421, ENSG00000096968, ENSG00000101665, ENSG00000107562, ENSG00000112902, ENSG00000117228, ENSG00000118137, ENSG00000125347, ENSG00000125378, ENSG00000127951, ENSG00000135919, ENSG00000136689, ENSG00000138660, ENSG00000141736, ENSG00000151882, ENSG00000162511, ENSG00000164305, ENSG00000168961, ENSG00000171862, ENSG0000…
GO:0044772	mitotic cell cycle phase transition	31	11	7.8	0.12839	0.272013	BP	ENSG00000004897, ENSG00000053254, ENSG00000075624, ENSG00000081377, ENSG00000089685, ENSG00000091436, ENSG00000092010, ENSG00000092853, ENSG00000100225, ENSG00000100911, ENSG00000101224, ENSG00000102096, ENSG00000105393, ENSG00000106462, ENSG00000108106, ENSG00000112242, ENSG00000117399, ENSG00000134057, ENSG00000135679, ENSG00000138764, ENSG00000142484, ENSG00000147883, ENSG00000165828, ENSG0000…
GO:0060429	epithelium development	52	17	13.08	0.13039	0.272651	BP	ENSG00000057657, ENSG00000074276, ENSG00000075239, ENSG00000075624, ENSG00000077463, ENSG00000078401, ENSG00000096968, ENSG00000100092, ENSG00000100714, ENSG00000101346, ENSG00000101665, ENSG00000106462, ENSG00000106541, ENSG00000110090, ENSG00000113494, ENSG00000115415, ENSG00000124253, ENSG00000125378, ENSG00000132170, ENSG00000133321, ENSG00000134202, ENSG00000135373, ENSG00000135919, ENSG0000…
GO:0001906	cell killing	21	8	5.28	0.13060	0.272651	BP	ENSG00000007171, ENSG00000026751, ENSG00000079950, ENSG00000081237, ENSG00000090382, ENSG00000092929, ENSG00000102879, ENSG00000109861, ENSG00000116824, ENSG00000134539, ENSG00000150782, ENSG00000166710, ENSG00000168961, ENSG00000196352, ENSG00000204267, ENSG00000204525, ENSG00000204592, ENSG00000204632, ENSG00000204642, ENSG00000206503, ENSG00000234745
GO:0007186	G protein-coupled receptor signaling pat...	21	8	5.28	0.13060	0.272651	BP	ENSG00000074416, ENSG00000078401, ENSG00000096968, ENSG00000107562, ENSG00000108352, ENSG00000110245, ENSG00000111785, ENSG00000113749, ENSG00000114812, ENSG00000118137, ENSG00000128340, ENSG00000129048, ENSG00000132170, ENSG00000137642, ENSG00000163686, ENSG00000171105, ENSG00000178623, ENSG00000183018, ENSG00000198959, ENSG00000271503, ENSG00000276045
GO:0007249	I-kappaB kinase/NF-kappaB signaling	21	8	5.28	0.13060	0.272651	BP	ENSG00000000003, ENSG00000023445, ENSG00000069667, ENSG00000078401, ENSG00000091947, ENSG00000102096, ENSG00000115415, ENSG00000123131, ENSG00000124602, ENSG00000128284, ENSG00000130303, ENSG00000132109, ENSG00000135218, ENSG00000137752, ENSG00000139946, ENSG00000158828, ENSG00000168961, ENSG00000177889, ENSG00000196154, ENSG00000198053, ENSG00000204397
GO:0032535	regulation of cellular component size	21	8	5.28	0.13060	0.272651	BP	ENSG00000023287, ENSG00000074276, ENSG00000078401, ENSG00000084112, ENSG00000089820, ENSG00000092421, ENSG00000099834, ENSG00000100092, ENSG00000102879, ENSG00000103187, ENSG00000107562, ENSG00000112902, ENSG00000143434, ENSG00000167617, ENSG00000171862, ENSG00000172661, ENSG00000177119, ENSG00000178301, ENSG00000180353, ENSG00000183856, ENSG00000285508
GO:0055074	calcium ion homeostasis	21	8	5.28	0.13060	0.272651	BP	ENSG00000030110, ENSG00000051108, ENSG00000051523, ENSG00000074370, ENSG00000078401, ENSG00000081237, ENSG00000102879, ENSG00000107562, ENSG00000113811, ENSG00000125648, ENSG00000130988, ENSG00000135318, ENSG00000136425, ENSG00000154122, ENSG00000166598, ENSG00000170385, ENSG00000174437, ENSG00000179218, ENSG00000197043, ENSG00000198959, ENSG00000271503
GO:0090150	establishment of protein localization to...	21	8	5.28	0.13060	0.272651	BP	ENSG00000044574, ENSG00000065308, ENSG00000069329, ENSG00000106688, ENSG00000117475, ENSG00000137642, ENSG00000141736, ENSG00000144867, ENSG00000149428, ENSG00000151150, ENSG00000153037, ENSG00000158552, ENSG00000166126, ENSG00000166900, ENSG00000168899, ENSG00000171867, ENSG00000173171, ENSG00000174827, ENSG00000178301, ENSG00000180900, ENSG00000272398
GO:0022407	regulation of cell-cell adhesion	45	15	11.32	0.13151	0.273299	BP	ENSG00000020633, ENSG00000075624, ENSG00000076641, ENSG00000081237, ENSG00000086548, ENSG00000096968, ENSG00000100219, ENSG00000101665, ENSG00000102524, ENSG00000102879, ENSG00000107562, ENSG00000112299, ENSG00000113811, ENSG00000115457, ENSG00000118137, ENSG00000124253, ENSG00000125347, ENSG00000125378, ENSG00000127951, ENSG00000135919, ENSG00000136689, ENSG00000141736, ENSG00000150782, ENSG0000…
GO:0048646	anatomical structure formation involved ...	45	15	11.32	0.13151	0.273299	BP	ENSG00000023902, ENSG00000025708, ENSG00000053747, ENSG00000064932, ENSG00000069667, ENSG00000074842, ENSG00000077463, ENSG00000078401, ENSG00000082781, ENSG00000092421, ENSG00000092929, ENSG00000100219, ENSG00000100714, ENSG00000101346, ENSG00000102524, ENSG00000102755, ENSG00000106025, ENSG00000106688, ENSG00000112902, ENSG00000115415, ENSG00000125378, ENSG00000127329, ENSG00000130508, ENSG0000…
GO:1901565	organonitrogen compound catabolic proces...	114	34	28.67	0.13173	0.273299	BP	ENSG00000001084, ENSG00000004897, ENSG00000005893, ENSG00000007171, ENSG00000007944, ENSG00000015413, ENSG00000023839, ENSG00000025708, ENSG00000036672, ENSG00000041357, ENSG00000044574, ENSG00000051108, ENSG00000054983, ENSG00000065154, ENSG00000069329, ENSG00000069535, ENSG00000070010, ENSG00000070159, ENSG00000071575, ENSG00000072506, ENSG00000072657, ENSG00000073060, ENSG00000075239, ENSG0000…
GO:0065007	biological regulation	597	157	150.13	0.13408	0.277598	BP	ENSG00000000003, ENSG00000001084, ENSG00000003436, ENSG00000004468, ENSG00000004799, ENSG00000004897, ENSG00000005882, ENSG00000005893, ENSG00000007171, ENSG00000007944, ENSG00000008517, ENSG00000008853, ENSG00000009765, ENSG00000009950, ENSG00000010030, ENSG00000012822, ENSG00000015413, ENSG00000020633, ENSG00000023287, ENSG00000023445, ENSG00000023572, ENSG00000023839, ENSG00000023902, ENSG0000…
GO:0048585	negative regulation of response to stimu...	107	32	26.91	0.13733	0.283464	BP	ENSG00000000003, ENSG00000001084, ENSG00000003436, ENSG00000023287, ENSG00000023909, ENSG00000030110, ENSG00000044574, ENSG00000051108, ENSG00000065361, ENSG00000068079, ENSG00000069329, ENSG00000069667, ENSG00000070010, ENSG00000070159, ENSG00000078401, ENSG00000081237, ENSG00000081913, ENSG00000089127, ENSG00000092421, ENSG00000100092, ENSG00000100219, ENSG00000101347, ENSG00000101665, ENSG0000…
GO:0050794	regulation of cellular process	508	135	127.75	0.13748	0.283464	BP	ENSG00000000003, ENSG00000001084, ENSG00000004468, ENSG00000004799, ENSG00000004897, ENSG00000005882, ENSG00000007171, ENSG00000007944, ENSG00000008517, ENSG00000008853, ENSG00000009950, ENSG00000010030, ENSG00000012822, ENSG00000015413, ENSG00000020633, ENSG00000023287, ENSG00000023445, ENSG00000023572, ENSG00000023902, ENSG00000023909, ENSG00000025708, ENSG00000028277, ENSG00000030110, ENSG0000…
GO:0006811	monoatomic ion transport	56	18	14.08	0.13868	0.285092	BP	ENSG00000030110, ENSG00000051523, ENSG00000062716, ENSG00000069535, ENSG00000070159, ENSG00000071967, ENSG00000074370, ENSG00000076351, ENSG00000078401, ENSG00000081237, ENSG00000088386, ENSG00000100342, ENSG00000102007, ENSG00000102879, ENSG00000102934, ENSG00000106688, ENSG00000107562, ENSG00000112473, ENSG00000113811, ENSG00000114796, ENSG00000115616, ENSG00000116005, ENSG00000119121, ENSG0000…
GO:0034976	response to endoplasmic reticulum stress	28	10	7.04	0.13884	0.285092	BP	ENSG00000030110, ENSG00000044574, ENSG00000051108, ENSG00000060566, ENSG00000070010, ENSG00000074370, ENSG00000088298, ENSG00000099958, ENSG00000100219, ENSG00000106541, ENSG00000113811, ENSG00000116661, ENSG00000116663, ENSG00000128228, ENSG00000135842, ENSG00000143870, ENSG00000145050, ENSG00000149428, ENSG00000151883, ENSG00000155660, ENSG00000157613, ENSG00000162298, ENSG00000166598, ENSG0000…
GO:0042594	response to starvation	18	7	4.53	0.14000	0.286299	BP	ENSG00000002726, ENSG00000004799, ENSG00000005893, ENSG00000044574, ENSG00000075239, ENSG00000100219, ENSG00000109819, ENSG00000117054, ENSG00000124253, ENSG00000126775, ENSG00000134240, ENSG00000141568, ENSG00000147804, ENSG00000147872, ENSG00000154803, ENSG00000171431, ENSG00000217128, ENSG00000241635
GO:0050808	synapse organization	18	7	4.53	0.14000	0.286299	BP	ENSG00000066248, ENSG00000069329, ENSG00000075624, ENSG00000101856, ENSG00000106688, ENSG00000117399, ENSG00000124839, ENSG00000141736, ENSG00000151150, ENSG00000153707, ENSG00000166387, ENSG00000169242, ENSG00000171105, ENSG00000171862, ENSG00000171867, ENSG00000172037, ENSG00000173369, ENSG00000187664
GO:0032446	protein modification by small protein co...	49	16	12.32	0.14109	0.287939	BP	ENSG00000001084, ENSG00000004897, ENSG00000007944, ENSG00000023445, ENSG00000044574, ENSG00000051108, ENSG00000081377, ENSG00000100225, ENSG00000101665, ENSG00000101695, ENSG00000108106, ENSG00000108578, ENSG00000112130, ENSG00000114796, ENSG00000116661, ENSG00000116663, ENSG00000117399, ENSG00000120738, ENSG00000123609, ENSG00000132109, ENSG00000133135, ENSG00000133265, ENSG00000135679, ENSG0000…
GO:0051046	regulation of secretion	35	12	8.8	0.14205	0.289308	BP	ENSG00000004468, ENSG00000007171, ENSG00000051523, ENSG00000065361, ENSG00000069329, ENSG00000069535, ENSG00000077463, ENSG00000078401, ENSG00000092929, ENSG00000096968, ENSG00000100219, ENSG00000107562, ENSG00000110090, ENSG00000128340, ENSG00000131910, ENSG00000132170, ENSG00000157168, ENSG00000158828, ENSG00000159640, ENSG00000160179, ENSG00000160181, ENSG00000168961, ENSG00000170385, ENSG0000…
GO:0050863	regulation of T cell activation	42	14	10.56	0.14243	0.289492	BP	ENSG00000020633, ENSG00000057657, ENSG00000075624, ENSG00000076641, ENSG00000081237, ENSG00000096968, ENSG00000100219, ENSG00000101665, ENSG00000102524, ENSG00000102879, ENSG00000112299, ENSG00000113811, ENSG00000115457, ENSG00000116824, ENSG00000124253, ENSG00000125347, ENSG00000125378, ENSG00000127951, ENSG00000128340, ENSG00000141736, ENSG00000144554, ENSG00000150782, ENSG00000162511, ENSG0000…
GO:0045184	establishment of protein localization	100	30	25.15	0.14307	0.290203	BP	ENSG00000004468, ENSG00000005893, ENSG00000007171, ENSG00000044574, ENSG00000051108, ENSG00000062716, ENSG00000065308, ENSG00000069329, ENSG00000070010, ENSG00000072818, ENSG00000077463, ENSG00000079950, ENSG00000084674, ENSG00000088298, ENSG00000088386, ENSG00000096968, ENSG00000099958, ENSG00000100219, ENSG00000100225, ENSG00000101310, ENSG00000104946, ENSG00000105829, ENSG00000106086, ENSG0000…
GO:0002705	positive regulation of leukocyte mediate...	15	6	3.77	0.14967	0.296482	BP	ENSG00000007171, ENSG00000079950, ENSG00000081237, ENSG00000134539, ENSG00000150782, ENSG00000161955, ENSG00000166710, ENSG00000196352, ENSG00000204267, ENSG00000204525, ENSG00000204592, ENSG00000204632, ENSG00000204642, ENSG00000206503, ENSG00000234745
GO:0006887	exocytosis	15	6	3.77	0.14967	0.296482	BP	ENSG00000092929, ENSG00000102879, ENSG00000128340, ENSG00000144036, ENSG00000160695, ENSG00000166900, ENSG00000168961, ENSG00000174437, ENSG00000180900, ENSG00000186111, ENSG00000198794, ENSG00000204642, ENSG00000205436, ENSG00000205726, ENSG00000271503
GO:0010631	epithelial cell migration	15	6	3.77	0.14967	0.296482	BP	ENSG00000073060, ENSG00000078401, ENSG00000095203, ENSG00000100092, ENSG00000102879, ENSG00000104522, ENSG00000107140, ENSG00000112902, ENSG00000118137, ENSG00000125378, ENSG00000132170, ENSG00000169242, ENSG00000171862, ENSG00000179218, ENSG00000185950
GO:0043281	regulation of cysteine-type endopeptidas...	15	6	3.77	0.14967	0.296482	BP	ENSG00000015413, ENSG00000023445, ENSG00000030110, ENSG00000074370, ENSG00000089685, ENSG00000096968, ENSG00000106688, ENSG00000126709, ENSG00000129521, ENSG00000132170, ENSG00000137752, ENSG00000162511, ENSG00000168961, ENSG00000204397, ENSG00000217128
GO:0090130	tissue migration	15	6	3.77	0.14967	0.296482	BP	ENSG00000073060, ENSG00000078401, ENSG00000095203, ENSG00000100092, ENSG00000102879, ENSG00000104522, ENSG00000107140, ENSG00000112902, ENSG00000118137, ENSG00000125378, ENSG00000132170, ENSG00000169242, ENSG00000171862, ENSG00000179218, ENSG00000185950
GO:0090132	epithelium migration	15	6	3.77	0.14967	0.296482	BP	ENSG00000073060, ENSG00000078401, ENSG00000095203, ENSG00000100092, ENSG00000102879, ENSG00000104522, ENSG00000107140, ENSG00000112902, ENSG00000118137, ENSG00000125378, ENSG00000132170, ENSG00000169242, ENSG00000171862, ENSG00000179218, ENSG00000185950
GO:1904062	regulation of monoatomic cation transmem...	15	6	3.77	0.14967	0.296482	BP	ENSG00000030110, ENSG00000051523, ENSG00000062716, ENSG00000070159, ENSG00000078401, ENSG00000102879, ENSG00000114796, ENSG00000130988, ENSG00000151150, ENSG00000153721, ENSG00000170385, ENSG00000171867, ENSG00000174827, ENSG00000177119, ENSG00000178623
GO:0001525	angiogenesis	25	9	6.29	0.15025	0.296482	BP	ENSG00000025708, ENSG00000069667, ENSG00000074842, ENSG00000077463, ENSG00000078401, ENSG00000092421, ENSG00000100219, ENSG00000101346, ENSG00000102755, ENSG00000106025, ENSG00000112902, ENSG00000115415, ENSG00000125378, ENSG00000127329, ENSG00000130508, ENSG00000132170, ENSG00000138792, ENSG00000140105, ENSG00000141736, ENSG00000150782, ENSG00000157613, ENSG00000159640, ENSG00000167772, ENSG0000…
GO:0051604	protein maturation	25	9	6.29	0.15025	0.296482	BP	ENSG00000030110, ENSG00000090520, ENSG00000104368, ENSG00000110711, ENSG00000112818, ENSG00000114166, ENSG00000118363, ENSG00000122862, ENSG00000123131, ENSG00000129128, ENSG00000135919, ENSG00000137642, ENSG00000137752, ENSG00000138792, ENSG00000140564, ENSG00000159640, ENSG00000164024, ENSG00000164305, ENSG00000166562, ENSG00000168701, ENSG00000171867, ENSG00000179218, ENSG00000196188, ENSG0000…
GO:0006812	monoatomic cation transport	46	15	11.57	0.15279	0.296482	BP	ENSG00000030110, ENSG00000051523, ENSG00000062716, ENSG00000070159, ENSG00000071967, ENSG00000074370, ENSG00000076351, ENSG00000078401, ENSG00000081237, ENSG00000088386, ENSG00000102879, ENSG00000106688, ENSG00000107562, ENSG00000112473, ENSG00000113811, ENSG00000114796, ENSG00000115616, ENSG00000119121, ENSG00000125255, ENSG00000125648, ENSG00000130988, ENSG00000135919, ENSG00000146039, ENSG0000…
GO:0001933	negative regulation of protein phosphory...	32	11	8.05	0.15403	0.296482	BP	ENSG00000009950, ENSG00000030110, ENSG00000071575, ENSG00000081237, ENSG00000100225, ENSG00000100744, ENSG00000101665, ENSG00000107140, ENSG00000114166, ENSG00000125378, ENSG00000126775, ENSG00000127329, ENSG00000130988, ENSG00000132170, ENSG00000135842, ENSG00000137642, ENSG00000139318, ENSG00000140105, ENSG00000146674, ENSG00000147883, ENSG00000153721, ENSG00000162545, ENSG00000164305, ENSG0000…
GO:0043085	positive regulation of catalytic activit...	75	23	18.86	0.15514	0.296482	BP	ENSG00000007171, ENSG00000023909, ENSG00000030110, ENSG00000043462, ENSG00000051523, ENSG00000062524, ENSG00000065361, ENSG00000066248, ENSG00000073060, ENSG00000074370, ENSG00000078401, ENSG00000081237, ENSG00000081377, ENSG00000092010, ENSG00000092853, ENSG00000096968, ENSG00000100092, ENSG00000100359, ENSG00000100911, ENSG00000101224, ENSG00000102755, ENSG00000104946, ENSG00000106069, ENSG0000…
GO:0001912	positive regulation of leukocyte mediate...	12	5	3.02	0.15917	0.296482	BP	ENSG00000007171, ENSG00000079950, ENSG00000081237, ENSG00000134539, ENSG00000166710, ENSG00000204267, ENSG00000204525, ENSG00000204592, ENSG00000204632, ENSG00000204642, ENSG00000206503, ENSG00000234745
GO:0002478	antigen processing and presentation of e...	12	5	3.02	0.15917	0.296482	BP	ENSG00000151690, ENSG00000166710, ENSG00000179344, ENSG00000196188, ENSG00000196735, ENSG00000198502, ENSG00000204267, ENSG00000204592, ENSG00000204642, ENSG00000206503, ENSG00000216490, ENSG00000242574
GO:0002711	positive regulation of T cell mediated i...	12	5	3.02	0.15917	0.296482	BP	ENSG00000079950, ENSG00000081237, ENSG00000150782, ENSG00000166710, ENSG00000196352, ENSG00000204267, ENSG00000204525, ENSG00000204592, ENSG00000204632, ENSG00000204642, ENSG00000206503, ENSG00000234745
GO:0006612	protein targeting to membrane	12	5	3.02	0.15917	0.296482	BP	ENSG00000044574, ENSG00000065308, ENSG00000106688, ENSG00000141736, ENSG00000144867, ENSG00000149428, ENSG00000151150, ENSG00000153037, ENSG00000158552, ENSG00000171867, ENSG00000174827, ENSG00000178301
GO:0010632	regulation of epithelial cell migration	12	5	3.02	0.15917	0.296482	BP	ENSG00000073060, ENSG00000078401, ENSG00000095203, ENSG00000100092, ENSG00000104522, ENSG00000112902, ENSG00000125378, ENSG00000132170, ENSG00000169242, ENSG00000171862, ENSG00000179218, ENSG00000185950
GO:0031343	positive regulation of cell killing	12	5	3.02	0.15917	0.296482	BP	ENSG00000007171, ENSG00000079950, ENSG00000081237, ENSG00000134539, ENSG00000166710, ENSG00000204267, ENSG00000204525, ENSG00000204592, ENSG00000204632, ENSG00000204642, ENSG00000206503, ENSG00000234745
GO:0042267	natural killer cell mediated cytotoxicit...	12	5	3.02	0.15917	0.296482	BP	ENSG00000026751, ENSG00000092929, ENSG00000102879, ENSG00000116824, ENSG00000134539, ENSG00000150782, ENSG00000168961, ENSG00000204592, ENSG00000204632, ENSG00000204642, ENSG00000206503, ENSG00000234745
GO:0043270	positive regulation of monoatomic ion tr...	12	5	3.02	0.15917	0.296482	BP	ENSG00000030110, ENSG00000062716, ENSG00000078401, ENSG00000107562, ENSG00000130988, ENSG00000151150, ENSG00000153721, ENSG00000158828, ENSG00000174827, ENSG00000177119, ENSG00000271503, ENSG00000276045
GO:0050764	regulation of phagocytosis	12	5	3.02	0.15917	0.296482	BP	ENSG00000051523, ENSG00000073060, ENSG00000081237, ENSG00000118137, ENSG00000135218, ENSG00000166278, ENSG00000177119, ENSG00000179218, ENSG00000198053, ENSG00000198959, ENSG00000224389, ENSG00000244731
GO:0050864	regulation of B cell activation	12	5	3.02	0.15917	0.296482	BP	ENSG00000004468, ENSG00000081237, ENSG00000100219, ENSG00000102524, ENSG00000109743, ENSG00000113494, ENSG00000161405, ENSG00000161955, ENSG00000162511, ENSG00000164305, ENSG00000170476, ENSG00000185950
GO:1902107	positive regulation of leukocyte differe...	12	5	3.02	0.15917	0.296482	BP	ENSG00000020633, ENSG00000075624, ENSG00000081237, ENSG00000100219, ENSG00000112299, ENSG00000124253, ENSG00000150782, ENSG00000168961, ENSG00000173334, ENSG00000180353, ENSG00000185862, ENSG00000204632
GO:1903708	positive regulation of hemopoiesis	12	5	3.02	0.15917	0.296482	BP	ENSG00000020633, ENSG00000075624, ENSG00000081237, ENSG00000100219, ENSG00000112299, ENSG00000124253, ENSG00000150782, ENSG00000168961, ENSG00000173334, ENSG00000180353, ENSG00000185862, ENSG00000204632
GO:0006511	ubiquitin-dependent protein catabolic pr...	50	16	12.57	0.16233	0.296482	BP	ENSG00000001084, ENSG00000004897, ENSG00000007944, ENSG00000036672, ENSG00000041357, ENSG00000044574, ENSG00000051108, ENSG00000070010, ENSG00000071575, ENSG00000077463, ENSG00000088298, ENSG00000099958, ENSG00000100219, ENSG00000100225, ENSG00000100325, ENSG00000101665, ENSG00000101695, ENSG00000108106, ENSG00000112130, ENSG00000112234, ENSG00000115233, ENSG00000116661, ENSG00000116663, ENSG0000…
GO:0042981	regulation of apoptotic process	105	31	26.4	0.16233	0.296482	BP	ENSG00000001084, ENSG00000004468, ENSG00000004799, ENSG00000015413, ENSG00000023287, ENSG00000023445, ENSG00000023909, ENSG00000030110, ENSG00000044574, ENSG00000051108, ENSG00000062524, ENSG00000065361, ENSG00000074842, ENSG00000075624, ENSG00000078401, ENSG00000081237, ENSG00000081913, ENSG00000086548, ENSG00000089685, ENSG00000091436, ENSG00000096968, ENSG00000100219, ENSG00000102096, ENSG0000…
GO:0048872	homeostasis of number of cells	22	8	5.53	0.16275	0.296482	BP	ENSG00000030110, ENSG00000096968, ENSG00000100714, ENSG00000102524, ENSG00000102879, ENSG00000106462, ENSG00000107798, ENSG00000115415, ENSG00000118513, ENSG00000121989, ENSG00000125378, ENSG00000164305, ENSG00000166710, ENSG00000168961, ENSG00000176928, ENSG00000179588, ENSG00000180353, ENSG00000183018, ENSG00000184434, ENSG00000185811, ENSG00000187608, ENSG00000198788
GO:0050678	regulation of epithelial cell proliferat...	22	8	5.53	0.16275	0.296482	BP	ENSG00000020633, ENSG00000051523, ENSG00000074842, ENSG00000077463, ENSG00000100219, ENSG00000102755, ENSG00000107562, ENSG00000112902, ENSG00000115415, ENSG00000125378, ENSG00000130988, ENSG00000132170, ENSG00000141736, ENSG00000147883, ENSG00000154803, ENSG00000163348, ENSG00000166710, ENSG00000178301, ENSG00000179222, ENSG00000183856, ENSG00000185950, ENSG00000239672
GO:0060326	cell chemotaxis	22	8	5.53	0.16275	0.296482	BP	ENSG00000015413, ENSG00000078401, ENSG00000102755, ENSG00000102879, ENSG00000107562, ENSG00000108561, ENSG00000109743, ENSG00000112902, ENSG00000124126, ENSG00000128340, ENSG00000130762, ENSG00000151882, ENSG00000160712, ENSG00000166794, ENSG00000168961, ENSG00000177119, ENSG00000179218, ENSG00000182578, ENSG00000186111, ENSG00000204472, ENSG00000217555, ENSG00000271503
GO:0010942	positive regulation of cell death	43	14	10.81	0.16559	0.296482	BP	ENSG00000007171, ENSG00000030110, ENSG00000062524, ENSG00000081237, ENSG00000091436, ENSG00000096968, ENSG00000100033, ENSG00000104081, ENSG00000108561, ENSG00000109861, ENSG00000112242, ENSG00000112299, ENSG00000119977, ENSG00000120738, ENSG00000125378, ENSG00000132170, ENSG00000135218, ENSG00000135916, ENSG00000139318, ENSG00000145649, ENSG00000146674, ENSG00000154803, ENSG00000158941, ENSG0000…
GO:0050673	epithelial cell proliferation	29	10	7.29	0.16723	0.296482	BP	ENSG00000020633, ENSG00000030110, ENSG00000051523, ENSG00000073060, ENSG00000074842, ENSG00000077463, ENSG00000100219, ENSG00000102755, ENSG00000107562, ENSG00000107798, ENSG00000112902, ENSG00000115415, ENSG00000118137, ENSG00000121989, ENSG00000125378, ENSG00000130988, ENSG00000132170, ENSG00000141736, ENSG00000146674, ENSG00000147883, ENSG00000154803, ENSG00000163348, ENSG00000166710, ENSG0000…
GO:0000079	regulation of cyclin-dependent protein s...	9	4	2.26	0.16739	0.296482	BP	ENSG00000075624, ENSG00000100225, ENSG00000114166, ENSG00000134057, ENSG00000138764, ENSG00000147883, ENSG00000164305, ENSG00000171862, ENSG00000186834
GO:0007041	lysosomal transport	9	4	2.26	0.16739	0.296482	BP	ENSG00000005893, ENSG00000069329, ENSG00000126775, ENSG00000137642, ENSG00000158828, ENSG00000160695, ENSG00000162511, ENSG00000165102, ENSG00000168297
GO:0009308	amine metabolic process	9	4	2.26	0.16739	0.296482	BP	ENSG00000002726, ENSG00000069329, ENSG00000069535, ENSG00000106688, ENSG00000115758, ENSG00000116649, ENSG00000141504, ENSG00000173597, ENSG00000198203
GO:0009791	post-embryonic development	9	4	2.26	0.16739	0.296482	BP	ENSG00000030110, ENSG00000057657, ENSG00000084674, ENSG00000096968, ENSG00000117054, ENSG00000125378, ENSG00000126522, ENSG00000173706, ENSG00000250722
GO:0010001	glial cell differentiation	9	4	2.26	0.16739	0.296482	BP	ENSG00000065361, ENSG00000104419, ENSG00000135919, ENSG00000141736, ENSG00000166145, ENSG00000171862, ENSG00000172037, ENSG00000173406, ENSG00000187193
GO:0021700	developmental maturation	9	4	2.26	0.16739	0.296482	BP	ENSG00000069329, ENSG00000078401, ENSG00000100918, ENSG00000101224, ENSG00000117399, ENSG00000132170, ENSG00000140526, ENSG00000171862, ENSG00000178882
GO:0022406	membrane docking	9	4	2.26	0.16739	0.296482	BP	ENSG00000062716, ENSG00000079950, ENSG00000126775, ENSG00000139641, ENSG00000144036, ENSG00000160695, ENSG00000162236, ENSG00000166900, ENSG00000174437
GO:0032729	positive regulation of type II interfero...	9	4	2.26	0.16739	0.296482	BP	ENSG00000096968, ENSG00000116824, ENSG00000150782, ENSG00000168961, ENSG00000179588, ENSG00000180900, ENSG00000186470, ENSG00000187608, ENSG00000206503
GO:0034767	positive regulation of monoatomic ion tr...	9	4	2.26	0.16739	0.296482	BP	ENSG00000030110, ENSG00000062716, ENSG00000078401, ENSG00000130988, ENSG00000151150, ENSG00000153721, ENSG00000158828, ENSG00000174827, ENSG00000177119
GO:0043280	positive regulation of cysteine-type end...	9	4	2.26	0.16739	0.296482	BP	ENSG00000030110, ENSG00000074370, ENSG00000096968, ENSG00000106688, ENSG00000129521, ENSG00000132170, ENSG00000137752, ENSG00000162511, ENSG00000168961
GO:0045730	respiratory burst	9	4	2.26	0.16739	0.296482	BP	ENSG00000051523, ENSG00000113811, ENSG00000128340, ENSG00000132465, ENSG00000169442, ENSG00000171105, ENSG00000188747, ENSG00000196352, ENSG00000272398
GO:0046425	regulation of receptor signaling pathway...	9	4	2.26	0.16739	0.296482	BP	ENSG00000081237, ENSG00000096968, ENSG00000113494, ENSG00000134759, ENSG00000153707, ENSG00000160712, ENSG00000173193, ENSG00000173406, ENSG00000271503
GO:0050688	regulation of defense response to virus	9	4	2.26	0.16739	0.296482	BP	ENSG00000000003, ENSG00000070010, ENSG00000101695, ENSG00000108561, ENSG00000113811, ENSG00000115415, ENSG00000127951, ENSG00000138496, ENSG00000179387
GO:0050769	positive regulation of neurogenesis	9	4	2.26	0.16739	0.296482	BP	ENSG00000107562, ENSG00000112902, ENSG00000135919, ENSG00000146426, ENSG00000153707, ENSG00000159640, ENSG00000166145, ENSG00000196549, ENSG00000198959
GO:0051962	positive regulation of nervous system de...	9	4	2.26	0.16739	0.296482	BP	ENSG00000107562, ENSG00000112902, ENSG00000135919, ENSG00000146426, ENSG00000153707, ENSG00000159640, ENSG00000166145, ENSG00000196549, ENSG00000198959
GO:0140056	organelle localization by membrane tethe...	9	4	2.26	0.16739	0.296482	BP	ENSG00000062716, ENSG00000079950, ENSG00000126775, ENSG00000139641, ENSG00000144036, ENSG00000160695, ENSG00000162236, ENSG00000166900, ENSG00000174437
GO:1901222	regulation of NIK/NF-kappaB signaling	9	4	2.26	0.16739	0.296482	BP	ENSG00000000003, ENSG00000068079, ENSG00000078401, ENSG00000123609, ENSG00000150782, ENSG00000162511, ENSG00000168961, ENSG00000179218, ENSG00000184434
GO:1904029	regulation of cyclin-dependent protein k...	9	4	2.26	0.16739	0.296482	BP	ENSG00000075624, ENSG00000100225, ENSG00000114166, ENSG00000134057, ENSG00000138764, ENSG00000147883, ENSG00000164305, ENSG00000171862, ENSG00000186834
GO:2001056	positive regulation of cysteine-type end...	9	4	2.26	0.16739	0.296482	BP	ENSG00000030110, ENSG00000074370, ENSG00000096968, ENSG00000106688, ENSG00000129521, ENSG00000132170, ENSG00000137752, ENSG00000162511, ENSG00000168961
GO:0002697	regulation of immune effector process	36	12	9.05	0.16754	0.296482	BP	ENSG00000007171, ENSG00000079950, ENSG00000081237, ENSG00000092929, ENSG00000096088, ENSG00000100219, ENSG00000101665, ENSG00000102575, ENSG00000108561, ENSG00000118137, ENSG00000124253, ENSG00000127951, ENSG00000128340, ENSG00000130303, ENSG00000134539, ENSG00000135218, ENSG00000137628, ENSG00000149131, ENSG00000150782, ENSG00000153283, ENSG00000159674, ENSG00000161955, ENSG00000162511, ENSG0000…
GO:0002764	immune response-regulating signaling pat...	36	12	9.05	0.16754	0.296482	BP	ENSG00000000003, ENSG00000004468, ENSG00000023445, ENSG00000043462, ENSG00000051523, ENSG00000068079, ENSG00000070010, ENSG00000081237, ENSG00000082074, ENSG00000089127, ENSG00000101695, ENSG00000105369, ENSG00000108561, ENSG00000111801, ENSG00000113303, ENSG00000117228, ENSG00000123609, ENSG00000125347, ENSG00000125734, ENSG00000130768, ENSG00000134539, ENSG00000135218, ENSG00000137628, ENSG0000…
GO:0098771	inorganic ion homeostasis	36	12	9.05	0.16754	0.296482	BP	ENSG00000030110, ENSG00000051108, ENSG00000051523, ENSG00000068724, ENSG00000071967, ENSG00000074370, ENSG00000076351, ENSG00000078401, ENSG00000081237, ENSG00000102879, ENSG00000106688, ENSG00000107562, ENSG00000112473, ENSG00000113811, ENSG00000125148, ENSG00000125648, ENSG00000130988, ENSG00000135318, ENSG00000136425, ENSG00000147804, ENSG00000151150, ENSG00000154122, ENSG00000159640, ENSG0000…
GO:0000422	autophagy of mitochondrion	6	3	1.51	0.17107	0.296482	BP	ENSG00000023287, ENSG00000100225, ENSG00000112234, ENSG00000126775, ENSG00000148158, ENSG00000158828
GO:0001938	positive regulation of endothelial cell ...	6	3	1.51	0.17107	0.296482	BP	ENSG00000051523, ENSG00000074842, ENSG00000077463, ENSG00000107562, ENSG00000112902, ENSG00000125378
GO:0002224	toll-like receptor signaling pathway	6	3	1.51	0.17107	0.296482	BP	ENSG00000023445, ENSG00000125347, ENSG00000125734, ENSG00000130768, ENSG00000135218, ENSG00000184434
GO:0002260	lymphocyte homeostasis	6	3	1.51	0.17107	0.296482	BP	ENSG00000030110, ENSG00000102524, ENSG00000102879, ENSG00000164305, ENSG00000168961, ENSG00000183018
GO:0002275	myeloid cell activation involved in immu...	6	3	1.51	0.17107	0.296482	BP	ENSG00000064932, ENSG00000068079, ENSG00000092929, ENSG00000123609, ENSG00000128340, ENSG00000168961
GO:0002444	myeloid leukocyte mediated immunity	6	3	1.51	0.17107	0.296482	BP	ENSG00000092929, ENSG00000128340, ENSG00000159640, ENSG00000159674, ENSG00000168961, ENSG00000204592
GO:0002486	antigen processing and presentation of e...	6	3	1.51	0.17107	0.296482	BP	ENSG00000204525, ENSG00000204592, ENSG00000204632, ENSG00000204642, ENSG00000206503, ENSG00000234745
GO:0002701	negative regulation of production of mol...	6	3	1.51	0.17107	0.296482	BP	ENSG00000101665, ENSG00000102575, ENSG00000118137, ENSG00000130303, ENSG00000153283, ENSG00000204642
GO:0002719	negative regulation of cytokine producti...	6	3	1.51	0.17107	0.296482	BP	ENSG00000101665, ENSG00000102575, ENSG00000118137, ENSG00000130303, ENSG00000153283, ENSG00000204642
GO:0008037	cell recognition	6	3	1.51	0.17107	0.296482	BP	ENSG00000073060, ENSG00000112902, ENSG00000135218, ENSG00000159674, ENSG00000164305, ENSG00000224389
GO:0010657	muscle cell apoptotic process	6	3	1.51	0.17107	0.296482	BP	ENSG00000062524, ENSG00000078401, ENSG00000096968, ENSG00000112242, ENSG00000132170, ENSG00000174437
GO:0010660	regulation of muscle cell apoptotic proc...	6	3	1.51	0.17107	0.296482	BP	ENSG00000062524, ENSG00000078401, ENSG00000096968, ENSG00000112242, ENSG00000132170, ENSG00000174437
GO:0032373	positive regulation of sterol transport	6	3	1.51	0.17107	0.296482	BP	ENSG00000118137, ENSG00000132170, ENSG00000154265, ENSG00000160179, ENSG00000182156, ENSG00000198848
GO:0032376	positive regulation of cholesterol trans...	6	3	1.51	0.17107	0.296482	BP	ENSG00000118137, ENSG00000132170, ENSG00000154265, ENSG00000160179, ENSG00000182156, ENSG00000198848
GO:0039531	regulation of viral-induced cytoplasmic ...	6	3	1.51	0.17107	0.296482	BP	ENSG00000000003, ENSG00000023445, ENSG00000070010, ENSG00000101695, ENSG00000108561, ENSG00000137628
GO:0043277	apoptotic cell clearance	6	3	1.51	0.17107	0.296482	BP	ENSG00000073060, ENSG00000135218, ENSG00000166278, ENSG00000198959, ENSG00000224389, ENSG00000244731
GO:0043588	skin development	6	3	1.51	0.17107	0.296482	BP	ENSG00000106462, ENSG00000133321, ENSG00000150782, ENSG00000164305, ENSG00000164379, ENSG00000167880
GO:0045639	positive regulation of myeloid cell diff...	6	3	1.51	0.17107	0.296482	BP	ENSG00000115415, ENSG00000121989, ENSG00000173334, ENSG00000180353, ENSG00000185862, ENSG00000187608
GO:0045736	negative regulation of cyclin-dependent ...	6	3	1.51	0.17107	0.296482	BP	ENSG00000100225, ENSG00000114166, ENSG00000147883, ENSG00000164305, ENSG00000171862, ENSG00000186834
GO:0048640	negative regulation of developmental gro...	6	3	1.51	0.17107	0.296482	BP	ENSG00000089820, ENSG00000092421, ENSG00000112902, ENSG00000125378, ENSG00000143434, ENSG00000171862
GO:0050771	negative regulation of axonogenesis	6	3	1.51	0.17107	0.296482	BP	ENSG00000089820, ENSG00000092421, ENSG00000112902, ENSG00000143434, ENSG00000171862, ENSG00000173406
GO:0051341	regulation of oxidoreductase activity	6	3	1.51	0.17107	0.296482	BP	ENSG00000051523, ENSG00000073060, ENSG00000078401, ENSG00000121989, ENSG00000130988, ENSG00000145649
GO:0061326	renal tubule development	6	3	1.51	0.17107	0.296482	BP	ENSG00000075239, ENSG00000115415, ENSG00000125378, ENSG00000178301, ENSG00000179222, ENSG00000272398
GO:0061726	mitochondrion disassembly	6	3	1.51	0.17107	0.296482	BP	ENSG00000023287, ENSG00000100225, ENSG00000112234, ENSG00000126775, ENSG00000148158, ENSG00000158828
GO:0071622	regulation of granulocyte chemotaxis	6	3	1.51	0.17107	0.296482	BP	ENSG00000078401, ENSG00000108561, ENSG00000109743, ENSG00000128340, ENSG00000182578, ENSG00000271503
GO:0072080	nephron tubule development	6	3	1.51	0.17107	0.296482	BP	ENSG00000075239, ENSG00000115415, ENSG00000125378, ENSG00000178301, ENSG00000179222, ENSG00000272398
GO:0140448	signaling receptor ligand precursor proc...	6	3	1.51	0.17107	0.296482	BP	ENSG00000112818, ENSG00000137752, ENSG00000138792, ENSG00000140564, ENSG00000159640, ENSG00000196549
GO:1902476	chloride transmembrane transport	6	3	1.51	0.17107	0.296482	BP	ENSG00000100342, ENSG00000106688, ENSG00000116005, ENSG00000160746, ENSG00000171365, ENSG00000177119
GO:1902905	positive regulation of supramolecular fi...	6	3	1.51	0.17107	0.296482	BP	ENSG00000078401, ENSG00000107140, ENSG00000112902, ENSG00000118137, ENSG00000167617, ENSG00000172661
GO:1903901	negative regulation of viral life cycle	6	3	1.51	0.17107	0.296482	BP	ENSG00000130303, ENSG00000142089, ENSG00000179583, ENSG00000185201, ENSG00000185885, ENSG00000204616
GO:1904030	negative regulation of cyclin-dependent ...	6	3	1.51	0.17107	0.296482	BP	ENSG00000100225, ENSG00000114166, ENSG00000147883, ENSG00000164305, ENSG00000171862, ENSG00000186834
GO:0046649	lymphocyte activation	76	23	19.11	0.17325	0.29974	BP	ENSG00000004468, ENSG00000020633, ENSG00000026751, ENSG00000030110, ENSG00000057657, ENSG00000069667, ENSG00000075624, ENSG00000076641, ENSG00000081237, ENSG00000092929, ENSG00000096968, ENSG00000100219, ENSG00000100225, ENSG00000101665, ENSG00000102524, ENSG00000102879, ENSG00000105369, ENSG00000106462, ENSG00000109743, ENSG00000110777, ENSG00000112130, ENSG00000112299, ENSG00000112473, ENSG0000…
GO:0006468	protein phosphorylation	102	30	25.65	0.17391	0.300363	BP	ENSG00000004799, ENSG00000005882, ENSG00000009950, ENSG00000020633, ENSG00000023287, ENSG00000030110, ENSG00000043462, ENSG00000062524, ENSG00000064995, ENSG00000065361, ENSG00000069020, ENSG00000071575, ENSG00000074842, ENSG00000075624, ENSG00000078401, ENSG00000081237, ENSG00000086015, ENSG00000089685, ENSG00000091436, ENSG00000092853, ENSG00000096968, ENSG00000100225, ENSG00000100744, ENSG0000…
GO:0043086	negative regulation of catalytic activit...	47	15	11.82	0.17580	0.302727	BP	ENSG00000003436, ENSG00000015413, ENSG00000023445, ENSG00000071575, ENSG00000081237, ENSG00000089685, ENSG00000100225, ENSG00000100744, ENSG00000101665, ENSG00000107140, ENSG00000110245, ENSG00000110711, ENSG00000114166, ENSG00000117399, ENSG00000118137, ENSG00000122711, ENSG00000125378, ENSG00000126709, ENSG00000127329, ENSG00000130988, ENSG00000132170, ENSG00000134324, ENSG00000135919, ENSG0000…
GO:0031396	regulation of protein ubiquitination	19	7	4.78	0.17649	0.302727	BP	ENSG00000001084, ENSG00000023445, ENSG00000044574, ENSG00000051108, ENSG00000081377, ENSG00000101665, ENSG00000108106, ENSG00000116661, ENSG00000117399, ENSG00000123609, ENSG00000133265, ENSG00000144228, ENSG00000158828, ENSG00000162511, ENSG00000169689, ENSG00000171862, ENSG00000175063, ENSG00000177889, ENSG00000187608
GO:0046777	protein autophosphorylation	19	7	4.78	0.17649	0.302727	BP	ENSG00000023287, ENSG00000062524, ENSG00000081237, ENSG00000091436, ENSG00000096968, ENSG00000102096, ENSG00000102755, ENSG00000107140, ENSG00000113240, ENSG00000113494, ENSG00000123395, ENSG00000138669, ENSG00000139625, ENSG00000141736, ENSG00000158828, ENSG00000159640, ENSG00000171105, ENSG00000182578, ENSG00000197594
GO:0048002	antigen processing and presentation of p...	19	7	4.78	0.17649	0.302727	BP	ENSG00000151690, ENSG00000159640, ENSG00000164308, ENSG00000166710, ENSG00000168394, ENSG00000179218, ENSG00000179344, ENSG00000196188, ENSG00000196735, ENSG00000198502, ENSG00000204267, ENSG00000204525, ENSG00000204592, ENSG00000204632, ENSG00000204642, ENSG00000206503, ENSG00000216490, ENSG00000234745, ENSG00000242574
GO:0009968	negative regulation of signal transducti...	80	24	20.12	0.17904	0.306515	BP	ENSG00000000003, ENSG00000001084, ENSG00000023287, ENSG00000023909, ENSG00000030110, ENSG00000044574, ENSG00000051108, ENSG00000065361, ENSG00000068079, ENSG00000069667, ENSG00000070010, ENSG00000070159, ENSG00000081237, ENSG00000081913, ENSG00000089127, ENSG00000092421, ENSG00000100092, ENSG00000100219, ENSG00000101347, ENSG00000101665, ENSG00000101695, ENSG00000103226, ENSG00000106070, ENSG0000…
GO:0030029	actin filament-based process	40	13	10.06	0.17965	0.306515	BP	ENSG00000008853, ENSG00000075624, ENSG00000078401, ENSG00000082781, ENSG00000084112, ENSG00000095203, ENSG00000096968, ENSG00000100092, ENSG00000102879, ENSG00000103187, ENSG00000107140, ENSG00000107562, ENSG00000109743, ENSG00000111348, ENSG00000112902, ENSG00000113569, ENSG00000118137, ENSG00000124126, ENSG00000125733, ENSG00000128340, ENSG00000130055, ENSG00000130303, ENSG00000136167, ENSG0000…
GO:1903037	regulation of leukocyte cell-cell adhesi...	40	13	10.06	0.17965	0.306515	BP	ENSG00000020633, ENSG00000075624, ENSG00000076641, ENSG00000081237, ENSG00000096968, ENSG00000100219, ENSG00000101665, ENSG00000102524, ENSG00000102879, ENSG00000107562, ENSG00000112299, ENSG00000113811, ENSG00000115457, ENSG00000124253, ENSG00000125347, ENSG00000125378, ENSG00000127951, ENSG00000141736, ENSG00000150782, ENSG00000151882, ENSG00000162511, ENSG00000164305, ENSG00000166710, ENSG0000…
GO:0060548	negative regulation of cell death	69	21	17.35	0.18006	0.306515	BP	ENSG00000001084, ENSG00000004468, ENSG00000004799, ENSG00000015413, ENSG00000023287, ENSG00000023445, ENSG00000023909, ENSG00000030110, ENSG00000044574, ENSG00000051108, ENSG00000062524, ENSG00000065361, ENSG00000069329, ENSG00000074842, ENSG00000078401, ENSG00000086548, ENSG00000089685, ENSG00000096968, ENSG00000100219, ENSG00000100225, ENSG00000102096, ENSG00000102879, ENSG00000105388, ENSG0000…
GO:0001818	negative regulation of cytokine producti...	26	9	6.54	0.18187	0.306515	BP	ENSG00000070010, ENSG00000071575, ENSG00000081237, ENSG00000089127, ENSG00000101665, ENSG00000101695, ENSG00000102575, ENSG00000106462, ENSG00000108561, ENSG00000117228, ENSG00000118137, ENSG00000122862, ENSG00000123609, ENSG00000130303, ENSG00000133135, ENSG00000140564, ENSG00000153283, ENSG00000162511, ENSG00000168961, ENSG00000171867, ENSG00000179588, ENSG00000182704, ENSG00000198053, ENSG0000…
GO:0034762	regulation of transmembrane transport	26	9	6.54	0.18187	0.306515	BP	ENSG00000030110, ENSG00000051523, ENSG00000062716, ENSG00000070159, ENSG00000075624, ENSG00000077463, ENSG00000078401, ENSG00000102879, ENSG00000106070, ENSG00000114796, ENSG00000130988, ENSG00000151150, ENSG00000153721, ENSG00000158828, ENSG00000159640, ENSG00000162989, ENSG00000170385, ENSG00000171105, ENSG00000171867, ENSG00000174827, ENSG00000177119, ENSG00000178623, ENSG00000179914, ENSG0000…
GO:0042060	wound healing	26	9	6.54	0.18187	0.306515	BP	ENSG00000003436, ENSG00000065361, ENSG00000073060, ENSG00000075624, ENSG00000078401, ENSG00000095203, ENSG00000096968, ENSG00000100219, ENSG00000104368, ENSG00000132170, ENSG00000135218, ENSG00000135919, ENSG00000138185, ENSG00000141736, ENSG00000149131, ENSG00000151914, ENSG00000157168, ENSG00000164024, ENSG00000164305, ENSG00000167880, ENSG00000171862, ENSG00000177119, ENSG00000180900, ENSG0000…
GO:0090066	regulation of anatomical structure size	26	9	6.54	0.18187	0.306515	BP	ENSG00000001084, ENSG00000004468, ENSG00000023287, ENSG00000023909, ENSG00000074276, ENSG00000078401, ENSG00000084112, ENSG00000089820, ENSG00000092421, ENSG00000099834, ENSG00000100092, ENSG00000102879, ENSG00000103187, ENSG00000107562, ENSG00000112902, ENSG00000113749, ENSG00000143434, ENSG00000159640, ENSG00000167617, ENSG00000171862, ENSG00000172661, ENSG00000177119, ENSG00000178301, ENSG0000…
GO:0031344	regulation of cell projection organizati...	33	11	8.3	0.18207	0.306515	BP	ENSG00000004468, ENSG00000007944, ENSG00000044574, ENSG00000062524, ENSG00000066248, ENSG00000069329, ENSG00000074276, ENSG00000089820, ENSG00000092421, ENSG00000099834, ENSG00000100225, ENSG00000106462, ENSG00000107140, ENSG00000107562, ENSG00000112902, ENSG00000117399, ENSG00000124839, ENSG00000128283, ENSG00000128340, ENSG00000135916, ENSG00000143434, ENSG00000146426, ENSG00000149658, ENSG0000…
GO:0040017	positive regulation of locomotion	33	11	8.3	0.18207	0.306515	BP	ENSG00000044574, ENSG00000069329, ENSG00000073060, ENSG00000078401, ENSG00000081237, ENSG00000086548, ENSG00000092421, ENSG00000095203, ENSG00000096968, ENSG00000100219, ENSG00000102755, ENSG00000102879, ENSG00000104522, ENSG00000107562, ENSG00000108561, ENSG00000112902, ENSG00000113811, ENSG00000125378, ENSG00000128340, ENSG00000143434, ENSG00000160712, ENSG00000163191, ENSG00000165802, ENSG0000…
GO:0120035	regulation of plasma membrane bounded ce...	33	11	8.3	0.18207	0.306515	BP	ENSG00000004468, ENSG00000007944, ENSG00000044574, ENSG00000062524, ENSG00000066248, ENSG00000069329, ENSG00000074276, ENSG00000089820, ENSG00000092421, ENSG00000099834, ENSG00000100225, ENSG00000106462, ENSG00000107140, ENSG00000107562, ENSG00000112902, ENSG00000117399, ENSG00000124839, ENSG00000128283, ENSG00000128340, ENSG00000135916, ENSG00000143434, ENSG00000146426, ENSG00000149658, ENSG0000…
GO:0001676	long-chain fatty acid metabolic process	16	6	4.02	0.19161	0.319883	BP	ENSG00000074416, ENSG00000097021, ENSG00000106853, ENSG00000110090, ENSG00000134716, ENSG00000134824, ENSG00000138109, ENSG00000140284, ENSG00000143819, ENSG00000160868, ENSG00000163686, ENSG00000167107, ENSG00000167468, ENSG00000186115, ENSG00000186529, ENSG00000188611
GO:0030522	intracellular receptor signaling pathway	16	6	4.02	0.19161	0.319883	BP	ENSG00000000003, ENSG00000012822, ENSG00000023445, ENSG00000069667, ENSG00000070010, ENSG00000089127, ENSG00000096968, ENSG00000101695, ENSG00000106462, ENSG00000108561, ENSG00000109775, ENSG00000120798, ENSG00000132170, ENSG00000137628, ENSG00000160695, ENSG00000179218
GO:0050708	regulation of protein secretion	16	6	4.02	0.19161	0.319883	BP	ENSG00000004468, ENSG00000007171, ENSG00000069329, ENSG00000077463, ENSG00000096968, ENSG00000110090, ENSG00000131910, ENSG00000132170, ENSG00000160179, ENSG00000171431, ENSG00000177542, ENSG00000184163, ENSG00000185950, ENSG00000198643, ENSG00000271503, ENSG00000276045
GO:0050821	protein stabilization	16	6	4.02	0.19161	0.319883	BP	ENSG00000005893, ENSG00000036672, ENSG00000101665, ENSG00000102096, ENSG00000109819, ENSG00000117472, ENSG00000118137, ENSG00000158828, ENSG00000162298, ENSG00000166794, ENSG00000169242, ENSG00000171862, ENSG00000179218, ENSG00000180228, ENSG00000184357, ENSG00000216490
GO:1901215	negative regulation of neuron death	16	6	4.02	0.19161	0.319883	BP	ENSG00000001084, ENSG00000023909, ENSG00000065361, ENSG00000069329, ENSG00000096968, ENSG00000100225, ENSG00000102879, ENSG00000106688, ENSG00000109819, ENSG00000137642, ENSG00000139625, ENSG00000149428, ENSG00000158828, ENSG00000164379, ENSG00000172216, ENSG00000204642
GO:0098609	cell-cell adhesion	66	20	16.6	0.19401	0.32203	BP	ENSG00000020633, ENSG00000062716, ENSG00000074276, ENSG00000075624, ENSG00000076641, ENSG00000076662, ENSG00000081237, ENSG00000082781, ENSG00000083457, ENSG00000086548, ENSG00000096968, ENSG00000099834, ENSG00000100219, ENSG00000101665, ENSG00000102524, ENSG00000102879, ENSG00000104522, ENSG00000105388, ENSG00000107562, ENSG00000110244, ENSG00000112299, ENSG00000113811, ENSG00000115457, ENSG0000…
GO:1901700	response to oxygen-containing compound	107	31	26.91	0.19481	0.32203	BP	ENSG00000001084, ENSG00000002726, ENSG00000004468, ENSG00000004799, ENSG00000005882, ENSG00000007171, ENSG00000009950, ENSG00000015413, ENSG00000023171, ENSG00000023572, ENSG00000023909, ENSG00000030110, ENSG00000044574, ENSG00000051523, ENSG00000062282, ENSG00000062524, ENSG00000064932, ENSG00000065833, ENSG00000069329, ENSG00000069535, ENSG00000069667, ENSG00000073060, ENSG00000075624, ENSG0000…
GO:0006091	generation of precursor metabolites and ...	37	12	9.3	0.19515	0.32203	BP	ENSG00000005469, ENSG00000007171, ENSG00000009950, ENSG00000023287, ENSG00000023572, ENSG00000051523, ENSG00000065833, ENSG00000069535, ENSG00000075239, ENSG00000077463, ENSG00000104522, ENSG00000109819, ENSG00000117054, ENSG00000125648, ENSG00000126602, ENSG00000131482, ENSG00000134057, ENSG00000134240, ENSG00000136872, ENSG00000138035, ENSG00000141568, ENSG00000153574, ENSG00000154803, ENSG0000…
GO:0030036	actin cytoskeleton organization	37	12	9.3	0.19515	0.32203	BP	ENSG00000008853, ENSG00000075624, ENSG00000078401, ENSG00000082781, ENSG00000084112, ENSG00000095203, ENSG00000096968, ENSG00000100092, ENSG00000102879, ENSG00000103187, ENSG00000107140, ENSG00000107562, ENSG00000109743, ENSG00000111348, ENSG00000112902, ENSG00000118137, ENSG00000124126, ENSG00000125733, ENSG00000128340, ENSG00000130055, ENSG00000130303, ENSG00000136167, ENSG00000138660, ENSG0000…
GO:0042326	negative regulation of phosphorylation	37	12	9.3	0.19515	0.32203	BP	ENSG00000009950, ENSG00000030110, ENSG00000071575, ENSG00000077463, ENSG00000081237, ENSG00000100225, ENSG00000100744, ENSG00000101665, ENSG00000106070, ENSG00000107140, ENSG00000114166, ENSG00000125378, ENSG00000126775, ENSG00000127329, ENSG00000130988, ENSG00000132170, ENSG00000135842, ENSG00000137642, ENSG00000139318, ENSG00000140105, ENSG00000145016, ENSG00000146674, ENSG00000147883, ENSG0000…
GO:0098660	inorganic ion transmembrane transport	37	12	9.3	0.19515	0.32203	BP	ENSG00000030110, ENSG00000051523, ENSG00000062716, ENSG00000070159, ENSG00000074370, ENSG00000076351, ENSG00000078401, ENSG00000081237, ENSG00000088386, ENSG00000100342, ENSG00000102879, ENSG00000106688, ENSG00000112473, ENSG00000114796, ENSG00000115616, ENSG00000116005, ENSG00000119121, ENSG00000125648, ENSG00000130988, ENSG00000146039, ENSG00000147804, ENSG00000151150, ENSG00000153721, ENSG0000…
GO:1902532	negative regulation of intracellular sig...	37	12	9.3	0.19515	0.32203	BP	ENSG00000000003, ENSG00000051108, ENSG00000068079, ENSG00000069667, ENSG00000081237, ENSG00000081913, ENSG00000092421, ENSG00000100092, ENSG00000100219, ENSG00000107562, ENSG00000115415, ENSG00000117228, ENSG00000123609, ENSG00000125378, ENSG00000126602, ENSG00000132170, ENSG00000135679, ENSG00000135919, ENSG00000137642, ENSG00000139318, ENSG00000149428, ENSG00000153721, ENSG00000154803, ENSG0000…
GO:0060627	regulation of vesicle-mediated transport	30	10	7.54	0.19819	0.32437	BP	ENSG00000051523, ENSG00000073060, ENSG00000075624, ENSG00000081237, ENSG00000092929, ENSG00000102879, ENSG00000110245, ENSG00000118137, ENSG00000124839, ENSG00000128340, ENSG00000135218, ENSG00000136111, ENSG00000137642, ENSG00000145016, ENSG00000160695, ENSG00000166278, ENSG00000166710, ENSG00000167578, ENSG00000168961, ENSG00000171105, ENSG00000174437, ENSG00000177119, ENSG00000179218, ENSG0000…
GO:1901987	regulation of cell cycle phase transitio...	30	10	7.54	0.19819	0.32437	BP	ENSG00000053254, ENSG00000075624, ENSG00000081377, ENSG00000089685, ENSG00000091436, ENSG00000092010, ENSG00000092853, ENSG00000099994, ENSG00000100225, ENSG00000100911, ENSG00000101224, ENSG00000105393, ENSG00000106462, ENSG00000116663, ENSG00000117399, ENSG00000134057, ENSG00000135679, ENSG00000138496, ENSG00000142484, ENSG00000144554, ENSG00000147883, ENSG00000158941, ENSG00000165828, ENSG0000…
GO:0050804	modulation of chemical synaptic transmis...	23	8	5.78	0.19819	0.32437	BP	ENSG00000004468, ENSG00000069329, ENSG00000078401, ENSG00000096968, ENSG00000104368, ENSG00000106688, ENSG00000116661, ENSG00000117399, ENSG00000135919, ENSG00000148730, ENSG00000149658, ENSG00000153707, ENSG00000158828, ENSG00000159640, ENSG00000163686, ENSG00000165802, ENSG00000166900, ENSG00000168297, ENSG00000170385, ENSG00000171862, ENSG00000171867, ENSG00000174437, ENSG00000196549
GO:0099177	regulation of trans-synaptic signaling	23	8	5.78	0.19819	0.32437	BP	ENSG00000004468, ENSG00000069329, ENSG00000078401, ENSG00000096968, ENSG00000104368, ENSG00000106688, ENSG00000116661, ENSG00000117399, ENSG00000135919, ENSG00000148730, ENSG00000149658, ENSG00000153707, ENSG00000158828, ENSG00000159640, ENSG00000163686, ENSG00000165802, ENSG00000166900, ENSG00000168297, ENSG00000170385, ENSG00000171862, ENSG00000171867, ENSG00000174437, ENSG00000196549
GO:1901214	regulation of neuron death	23	8	5.78	0.19819	0.32437	BP	ENSG00000001084, ENSG00000023909, ENSG00000065361, ENSG00000069329, ENSG00000096968, ENSG00000100225, ENSG00000102879, ENSG00000106688, ENSG00000109819, ENSG00000120738, ENSG00000129521, ENSG00000137642, ENSG00000139625, ENSG00000149428, ENSG00000158828, ENSG00000164305, ENSG00000164379, ENSG00000165802, ENSG00000171867, ENSG00000172216, ENSG00000181019, ENSG00000204642, ENSG00000271503
GO:0051093	negative regulation of developmental pro...	48	15	12.07	0.20047	0.327565	BP	ENSG00000020633, ENSG00000066248, ENSG00000069667, ENSG00000071575, ENSG00000075624, ENSG00000089820, ENSG00000090520, ENSG00000092421, ENSG00000100219, ENSG00000100225, ENSG00000101665, ENSG00000105388, ENSG00000106462, ENSG00000112902, ENSG00000115415, ENSG00000118513, ENSG00000122862, ENSG00000125347, ENSG00000125378, ENSG00000127951, ENSG00000130988, ENSG00000132170, ENSG00000137642, ENSG0000…
GO:0030001	metal ion transport	41	13	10.31	0.20680	0.335935	BP	ENSG00000030110, ENSG00000051523, ENSG00000062716, ENSG00000070159, ENSG00000071967, ENSG00000074370, ENSG00000076351, ENSG00000078401, ENSG00000081237, ENSG00000102879, ENSG00000106688, ENSG00000107562, ENSG00000112473, ENSG00000113811, ENSG00000114796, ENSG00000115616, ENSG00000119121, ENSG00000125255, ENSG00000125648, ENSG00000130988, ENSG00000135919, ENSG00000146039, ENSG00000147804, ENSG0000…
GO:0001649	osteoblast differentiation	13	5	3.27	0.20828	0.335935	BP	ENSG00000121989, ENSG00000125378, ENSG00000130055, ENSG00000132170, ENSG00000146674, ENSG00000157613, ENSG00000160712, ENSG00000169710, ENSG00000172216, ENSG00000183684, ENSG00000185885, ENSG00000188554, ENSG00000240857
GO:0033559	unsaturated fatty acid metabolic process	13	5	3.27	0.20828	0.335935	BP	ENSG00000074416, ENSG00000078401, ENSG00000099194, ENSG00000106853, ENSG00000134716, ENSG00000134824, ENSG00000138109, ENSG00000140043, ENSG00000143819, ENSG00000163686, ENSG00000167468, ENSG00000186115, ENSG00000186529
GO:0034284	response to monosaccharide	13	5	3.27	0.20828	0.335935	BP	ENSG00000001084, ENSG00000009950, ENSG00000023909, ENSG00000051523, ENSG00000100219, ENSG00000120738, ENSG00000124253, ENSG00000131910, ENSG00000134240, ENSG00000159640, ENSG00000164305, ENSG00000184163, ENSG00000185950
GO:0034764	positive regulation of transmembrane tra...	13	5	3.27	0.20828	0.335935	BP	ENSG00000030110, ENSG00000062716, ENSG00000078401, ENSG00000130988, ENSG00000151150, ENSG00000153721, ENSG00000158828, ENSG00000171105, ENSG00000174827, ENSG00000177119, ENSG00000179914, ENSG00000184163, ENSG00000185950
GO:0043491	protein kinase B signaling	13	5	3.27	0.20828	0.335935	BP	ENSG00000074842, ENSG00000081913, ENSG00000108561, ENSG00000112902, ENSG00000150782, ENSG00000154803, ENSG00000158828, ENSG00000171105, ENSG00000171862, ENSG00000180353, ENSG00000184163, ENSG00000204632, ENSG00000271503
GO:0050921	positive regulation of chemotaxis	13	5	3.27	0.20828	0.335935	BP	ENSG00000078401, ENSG00000107562, ENSG00000108561, ENSG00000112902, ENSG00000128340, ENSG00000160712, ENSG00000166900, ENSG00000168961, ENSG00000177119, ENSG00000179218, ENSG00000182578, ENSG00000204472, ENSG00000271503
GO:0070555	response to interleukin-1	13	5	3.27	0.20828	0.335935	BP	ENSG00000001084, ENSG00000004468, ENSG00000051523, ENSG00000069667, ENSG00000078401, ENSG00000117228, ENSG00000120738, ENSG00000136689, ENSG00000162645, ENSG00000168961, ENSG00000172216, ENSG00000198053, ENSG00000271503
GO:0034645	cellular macromolecule biosynthetic proc...	52	16	13.08	0.20951	0.337375	BP	ENSG00000023287, ENSG00000037241, ENSG00000084674, ENSG00000096080, ENSG00000099958, ENSG00000100325, ENSG00000100417, ENSG00000101346, ENSG00000101901, ENSG00000102317, ENSG00000108561, ENSG00000109618, ENSG00000113811, ENSG00000114626, ENSG00000117054, ENSG00000118137, ENSG00000118705, ENSG00000123395, ENSG00000125967, ENSG00000126602, ENSG00000128242, ENSG00000134759, ENSG00000135842, ENSG0000…
GO:0098655	monoatomic cation transmembrane transpor...	34	11	8.55	0.21232	0.341186	BP	ENSG00000030110, ENSG00000051523, ENSG00000062716, ENSG00000070159, ENSG00000074370, ENSG00000076351, ENSG00000078401, ENSG00000081237, ENSG00000088386, ENSG00000102879, ENSG00000106688, ENSG00000112473, ENSG00000114796, ENSG00000115616, ENSG00000119121, ENSG00000125648, ENSG00000130988, ENSG00000146039, ENSG00000147804, ENSG00000151150, ENSG00000153721, ENSG00000160746, ENSG00000162989, ENSG0000…
GO:0016192	vesicle-mediated transport	78	23	19.62	0.21271	0.341186	BP	ENSG00000008853, ENSG00000051523, ENSG00000069329, ENSG00000073060, ENSG00000075624, ENSG00000076662, ENSG00000079950, ENSG00000081237, ENSG00000092929, ENSG00000100092, ENSG00000100359, ENSG00000101310, ENSG00000102879, ENSG00000104946, ENSG00000105829, ENSG00000106688, ENSG00000110245, ENSG00000114650, ENSG00000117475, ENSG00000118137, ENSG00000124839, ENSG00000125733, ENSG00000126775, ENSG0000…
GO:0033036	macromolecule localization	169	47	42.5	0.21290	0.341186	BP	ENSG00000004468, ENSG00000005469, ENSG00000005893, ENSG00000007171, ENSG00000015520, ENSG00000023171, ENSG00000023839, ENSG00000044574, ENSG00000051108, ENSG00000062282, ENSG00000062716, ENSG00000065308, ENSG00000068724, ENSG00000069329, ENSG00000070010, ENSG00000072818, ENSG00000073060, ENSG00000075624, ENSG00000077463, ENSG00000078401, ENSG00000079950, ENSG00000082074, ENSG00000084674, ENSG0000…
GO:0048523	negative regulation of cellular process	266	72	66.89	0.21531	0.344277	BP	ENSG00000000003, ENSG00000001084, ENSG00000004468, ENSG00000004799, ENSG00000007944, ENSG00000009950, ENSG00000010030, ENSG00000015413, ENSG00000020633, ENSG00000023287, ENSG00000023445, ENSG00000023909, ENSG00000030110, ENSG00000036672, ENSG00000044574, ENSG00000051108, ENSG00000051523, ENSG00000053254, ENSG00000057657, ENSG00000062282, ENSG00000062524, ENSG00000064932, ENSG00000065361, ENSG0000…
GO:0045862	positive regulation of proteolysis	27	9	6.79	0.21620	0.344277	BP	ENSG00000001084, ENSG00000030110, ENSG00000051108, ENSG00000071575, ENSG00000074370, ENSG00000077463, ENSG00000092010, ENSG00000096968, ENSG00000100911, ENSG00000101665, ENSG00000106688, ENSG00000109861, ENSG00000117399, ENSG00000128973, ENSG00000129521, ENSG00000130988, ENSG00000132170, ENSG00000133265, ENSG00000135679, ENSG00000137752, ENSG00000140564, ENSG00000158828, ENSG00000162511, ENSG0000…
GO:1901653	cellular response to peptide	27	9	6.79	0.21620	0.344277	BP	ENSG00000001084, ENSG00000004799, ENSG00000005882, ENSG00000051523, ENSG00000078401, ENSG00000096968, ENSG00000100219, ENSG00000101577, ENSG00000104368, ENSG00000106070, ENSG00000114166, ENSG00000115415, ENSG00000124253, ENSG00000132170, ENSG00000134240, ENSG00000134324, ENSG00000135218, ENSG00000135679, ENSG00000136111, ENSG00000137642, ENSG00000148730, ENSG00000170476, ENSG00000171105, ENSG0000…
GO:0032869	cellular response to insulin stimulus	20	7	5.03	0.21655	0.344277	BP	ENSG00000001084, ENSG00000004799, ENSG00000005882, ENSG00000100219, ENSG00000101577, ENSG00000106070, ENSG00000114166, ENSG00000115415, ENSG00000124253, ENSG00000132170, ENSG00000134240, ENSG00000134324, ENSG00000136111, ENSG00000137642, ENSG00000148730, ENSG00000170476, ENSG00000171105, ENSG00000184163, ENSG00000185950, ENSG00000197594
GO:0120254	olefinic compound metabolic process	20	7	5.03	0.21655	0.344277	BP	ENSG00000042445, ENSG00000062282, ENSG00000074416, ENSG00000106258, ENSG00000120738, ENSG00000121207, ENSG00000134716, ENSG00000134824, ENSG00000135437, ENSG00000135697, ENSG00000138109, ENSG00000143819, ENSG00000160868, ENSG00000163686, ENSG00000167468, ENSG00000177666, ENSG00000186115, ENSG00000186529, ENSG00000198074, ENSG00000240857
GO:0007159	leukocyte cell-cell adhesion	45	14	11.32	0.21724	0.344279	BP	ENSG00000020633, ENSG00000075624, ENSG00000076641, ENSG00000081237, ENSG00000096968, ENSG00000100219, ENSG00000101665, ENSG00000102524, ENSG00000102879, ENSG00000104522, ENSG00000107562, ENSG00000110244, ENSG00000112299, ENSG00000113811, ENSG00000115457, ENSG00000124253, ENSG00000125347, ENSG00000125378, ENSG00000127951, ENSG00000128340, ENSG00000135318, ENSG00000139626, ENSG00000141736, ENSG0000…
GO:0097190	apoptotic signaling pathway	45	14	11.32	0.21724	0.344279	BP	ENSG00000001084, ENSG00000004468, ENSG00000005882, ENSG00000023287, ENSG00000023909, ENSG00000030110, ENSG00000051108, ENSG00000065361, ENSG00000074370, ENSG00000081237, ENSG00000096968, ENSG00000100033, ENSG00000100219, ENSG00000100744, ENSG00000104081, ENSG00000107562, ENSG00000109861, ENSG00000112299, ENSG00000113811, ENSG00000125378, ENSG00000126602, ENSG00000126709, ENSG00000135679, ENSG0000…
GO:0042110	T cell activation	56	17	14.08	0.21779	0.344604	BP	ENSG00000020633, ENSG00000026751, ENSG00000057657, ENSG00000069667, ENSG00000075624, ENSG00000076641, ENSG00000081237, ENSG00000096968, ENSG00000100219, ENSG00000101665, ENSG00000102524, ENSG00000102879, ENSG00000112299, ENSG00000113811, ENSG00000115457, ENSG00000116824, ENSG00000118513, ENSG00000120738, ENSG00000124126, ENSG00000124253, ENSG00000125347, ENSG00000125378, ENSG00000127951, ENSG0000…
GO:0010563	negative regulation of phosphorus metabo...	38	12	9.56	0.22469	0.348538	BP	ENSG00000009950, ENSG00000030110, ENSG00000071575, ENSG00000077463, ENSG00000081237, ENSG00000100225, ENSG00000100744, ENSG00000101665, ENSG00000106070, ENSG00000107140, ENSG00000114166, ENSG00000125378, ENSG00000126775, ENSG00000127329, ENSG00000130988, ENSG00000132170, ENSG00000134324, ENSG00000135842, ENSG00000137642, ENSG00000139318, ENSG00000140105, ENSG00000145016, ENSG00000146674, ENSG0000…
GO:0022603	regulation of anatomical structure morph...	38	12	9.56	0.22469	0.348538	BP	ENSG00000023902, ENSG00000066248, ENSG00000069329, ENSG00000074842, ENSG00000077463, ENSG00000078401, ENSG00000089820, ENSG00000092421, ENSG00000100219, ENSG00000102524, ENSG00000102755, ENSG00000102879, ENSG00000106025, ENSG00000107562, ENSG00000112902, ENSG00000115415, ENSG00000125378, ENSG00000128283, ENSG00000132170, ENSG00000138802, ENSG00000140105, ENSG00000141736, ENSG00000143434, ENSG0000…
GO:0031400	negative regulation of protein modificat...	38	12	9.56	0.22469	0.348538	BP	ENSG00000001084, ENSG00000009950, ENSG00000030110, ENSG00000071575, ENSG00000081237, ENSG00000100225, ENSG00000100744, ENSG00000101665, ENSG00000107140, ENSG00000114166, ENSG00000117399, ENSG00000125378, ENSG00000126775, ENSG00000127329, ENSG00000130988, ENSG00000132109, ENSG00000132170, ENSG00000135842, ENSG00000137642, ENSG00000139318, ENSG00000140105, ENSG00000144228, ENSG00000146674, ENSG0000…
GO:0044770	cell cycle phase transition	38	12	9.56	0.22469	0.348538	BP	ENSG00000004897, ENSG00000053254, ENSG00000075624, ENSG00000081237, ENSG00000081377, ENSG00000089685, ENSG00000091436, ENSG00000092010, ENSG00000092853, ENSG00000099994, ENSG00000100225, ENSG00000100911, ENSG00000101224, ENSG00000102096, ENSG00000105393, ENSG00000106462, ENSG00000108106, ENSG00000112242, ENSG00000116663, ENSG00000117399, ENSG00000134057, ENSG00000135679, ENSG00000138496, ENSG0000…
GO:0045936	negative regulation of phosphate metabol...	38	12	9.56	0.22469	0.348538	BP	ENSG00000009950, ENSG00000030110, ENSG00000071575, ENSG00000077463, ENSG00000081237, ENSG00000100225, ENSG00000100744, ENSG00000101665, ENSG00000106070, ENSG00000107140, ENSG00000114166, ENSG00000125378, ENSG00000126775, ENSG00000127329, ENSG00000130988, ENSG00000132170, ENSG00000134324, ENSG00000135842, ENSG00000137642, ENSG00000139318, ENSG00000140105, ENSG00000145016, ENSG00000146674, ENSG0000…
GO:0051345	positive regulation of hydrolase activit...	38	12	9.56	0.22469	0.348538	BP	ENSG00000030110, ENSG00000066248, ENSG00000074370, ENSG00000081237, ENSG00000092010, ENSG00000096968, ENSG00000100092, ENSG00000100359, ENSG00000100911, ENSG00000102755, ENSG00000104946, ENSG00000106069, ENSG00000106462, ENSG00000106688, ENSG00000108352, ENSG00000109436, ENSG00000110244, ENSG00000118137, ENSG00000121749, ENSG00000124126, ENSG00000129521, ENSG00000130762, ENSG00000130988, ENSG0000…
GO:0001916	positive regulation of T cell mediated c...	10	4	2.51	0.22655	0.348538	BP	ENSG00000079950, ENSG00000081237, ENSG00000166710, ENSG00000204267, ENSG00000204525, ENSG00000204592, ENSG00000204632, ENSG00000204642, ENSG00000206503, ENSG00000234745
GO:0002707	negative regulation of lymphocyte mediat...	10	4	2.51	0.22655	0.348538	BP	ENSG00000081237, ENSG00000101665, ENSG00000134539, ENSG00000153283, ENSG00000168961, ENSG00000204592, ENSG00000204632, ENSG00000204642, ENSG00000206503, ENSG00000234745
GO:0007229	integrin-mediated signaling pathway	10	4	2.51	0.22655	0.348538	BP	ENSG00000082074, ENSG00000082781, ENSG00000083457, ENSG00000084636, ENSG00000109743, ENSG00000118137, ENSG00000139626, ENSG00000151914, ENSG00000172037, ENSG00000187608
GO:0014074	response to purine-containing compound	10	4	2.51	0.22655	0.348538	BP	ENSG00000044574, ENSG00000084112, ENSG00000104368, ENSG00000115415, ENSG00000134240, ENSG00000135318, ENSG00000136425, ENSG00000138035, ENSG00000166598, ENSG00000197594
GO:0019751	polyol metabolic process	10	4	2.51	0.22655	0.348538	BP	ENSG00000040933, ENSG00000062282, ENSG00000124253, ENSG00000138669, ENSG00000140263, ENSG00000150787, ENSG00000160868, ENSG00000168781, ENSG00000171862, ENSG00000188611
GO:0030500	regulation of bone mineralization	10	4	2.51	0.22655	0.348538	BP	ENSG00000121989, ENSG00000122862, ENSG00000125378, ENSG00000154122, ENSG00000164023, ENSG00000177119, ENSG00000178882, ENSG00000187608, ENSG00000188554, ENSG00000197594
GO:0032370	positive regulation of lipid transport	10	4	2.51	0.22655	0.348538	BP	ENSG00000078401, ENSG00000118137, ENSG00000121207, ENSG00000132170, ENSG00000154265, ENSG00000160179, ENSG00000165828, ENSG00000182156, ENSG00000186115, ENSG00000198848
GO:0032602	chemokine production	10	4	2.51	0.22655	0.348538	BP	ENSG00000089127, ENSG00000113811, ENSG00000120738, ENSG00000150782, ENSG00000160712, ENSG00000168961, ENSG00000179588, ENSG00000182578, ENSG00000198053, ENSG00000204472
GO:0032642	regulation of chemokine production	10	4	2.51	0.22655	0.348538	BP	ENSG00000089127, ENSG00000113811, ENSG00000120738, ENSG00000150782, ENSG00000160712, ENSG00000168961, ENSG00000179588, ENSG00000182578, ENSG00000198053, ENSG00000204472
GO:0046683	response to organophosphorus	10	4	2.51	0.22655	0.348538	BP	ENSG00000044574, ENSG00000084112, ENSG00000104368, ENSG00000115415, ENSG00000134240, ENSG00000135318, ENSG00000136425, ENSG00000138035, ENSG00000166598, ENSG00000197594
GO:0050714	positive regulation of protein secretion	10	4	2.51	0.22655	0.348538	BP	ENSG00000004468, ENSG00000069329, ENSG00000077463, ENSG00000096968, ENSG00000131910, ENSG00000132170, ENSG00000160179, ENSG00000184163, ENSG00000185950, ENSG00000276045
GO:0050766	positive regulation of phagocytosis	10	4	2.51	0.22655	0.348538	BP	ENSG00000051523, ENSG00000081237, ENSG00000118137, ENSG00000135218, ENSG00000166278, ENSG00000177119, ENSG00000179218, ENSG00000198053, ENSG00000224389, ENSG00000244731
GO:0010605	negative regulation of macromolecule met...	147	41	36.97	0.22848	0.350968	BP	ENSG00000001084, ENSG00000003436, ENSG00000004468, ENSG00000007171, ENSG00000009950, ENSG00000010030, ENSG00000015413, ENSG00000020633, ENSG00000023445, ENSG00000023839, ENSG00000030110, ENSG00000036672, ENSG00000053254, ENSG00000057657, ENSG00000064932, ENSG00000069329, ENSG00000070010, ENSG00000070159, ENSG00000071575, ENSG00000077463, ENSG00000078401, ENSG00000081237, ENSG00000089127, ENSG0000…
GO:0006873	intracellular monoatomic ion homeostasis	31	10	7.8	0.23143	0.352507	BP	ENSG00000030110, ENSG00000051108, ENSG00000051523, ENSG00000068724, ENSG00000071967, ENSG00000074370, ENSG00000076351, ENSG00000078401, ENSG00000081237, ENSG00000102879, ENSG00000106688, ENSG00000107562, ENSG00000112473, ENSG00000113811, ENSG00000115616, ENSG00000125148, ENSG00000125648, ENSG00000128973, ENSG00000130988, ENSG00000147804, ENSG00000166598, ENSG00000167996, ENSG00000170385, ENSG0000…
GO:0030003	intracellular monoatomic cation homeosta...	31	10	7.8	0.23143	0.352507	BP	ENSG00000030110, ENSG00000051108, ENSG00000051523, ENSG00000068724, ENSG00000071967, ENSG00000074370, ENSG00000076351, ENSG00000078401, ENSG00000081237, ENSG00000102879, ENSG00000106688, ENSG00000107562, ENSG00000112473, ENSG00000113811, ENSG00000115616, ENSG00000125148, ENSG00000125648, ENSG00000128973, ENSG00000130988, ENSG00000147804, ENSG00000166598, ENSG00000167996, ENSG00000170385, ENSG0000…
GO:0007154	cell communication	334	89	83.99	0.23219	0.352507	BP	ENSG00000000003, ENSG00000001084, ENSG00000002726, ENSG00000004468, ENSG00000004799, ENSG00000005882, ENSG00000005893, ENSG00000007171, ENSG00000008517, ENSG00000008853, ENSG00000009950, ENSG00000012822, ENSG00000023287, ENSG00000023445, ENSG00000023572, ENSG00000023909, ENSG00000025708, ENSG00000030110, ENSG00000036672, ENSG00000040933, ENSG00000043462, ENSG00000044012, ENSG00000044574, ENSG0000…
GO:0002252	immune effector process	64	19	16.09	0.23246	0.352507	BP	ENSG00000007171, ENSG00000026751, ENSG00000064932, ENSG00000068079, ENSG00000069667, ENSG00000079950, ENSG00000081237, ENSG00000092929, ENSG00000096088, ENSG00000100219, ENSG00000101665, ENSG00000102575, ENSG00000102879, ENSG00000108561, ENSG00000109861, ENSG00000110777, ENSG00000111801, ENSG00000112130, ENSG00000113811, ENSG00000116824, ENSG00000118137, ENSG00000118513, ENSG00000123609, ENSG0000…
GO:0006796	phosphate-containing compound metabolic ...	182	50	45.77	0.23460	0.352507	BP	ENSG00000004468, ENSG00000004799, ENSG00000005469, ENSG00000005882, ENSG00000007171, ENSG00000009950, ENSG00000020633, ENSG00000023287, ENSG00000025708, ENSG00000030110, ENSG00000040199, ENSG00000040933, ENSG00000043462, ENSG00000047230, ENSG00000062282, ENSG00000062524, ENSG00000064995, ENSG00000065361, ENSG00000065833, ENSG00000068724, ENSG00000069020, ENSG00000069667, ENSG00000070159, ENSG0000…
GO:0023061	signal release	24	8	6.04	0.23647	0.352507	BP	ENSG00000004468, ENSG00000007171, ENSG00000069329, ENSG00000069535, ENSG00000077463, ENSG00000078401, ENSG00000096968, ENSG00000107562, ENSG00000110090, ENSG00000131910, ENSG00000132170, ENSG00000136689, ENSG00000158828, ENSG00000166900, ENSG00000170385, ENSG00000174437, ENSG00000177542, ENSG00000180900, ENSG00000184163, ENSG00000185950, ENSG00000186111, ENSG00000198643, ENSG00000271503, ENSG0000…
GO:0051348	negative regulation of transferase activ...	24	8	6.04	0.23647	0.352507	BP	ENSG00000071575, ENSG00000081237, ENSG00000100225, ENSG00000100744, ENSG00000101665, ENSG00000107140, ENSG00000114166, ENSG00000117399, ENSG00000125378, ENSG00000127329, ENSG00000130988, ENSG00000132170, ENSG00000137642, ENSG00000140105, ENSG00000145016, ENSG00000147883, ENSG00000156976, ENSG00000162545, ENSG00000164305, ENSG00000171862, ENSG00000173334, ENSG00000173706, ENSG00000185950, ENSG0000…
GO:0061564	axon development	24	8	6.04	0.23647	0.352507	BP	ENSG00000078401, ENSG00000089820, ENSG00000092421, ENSG00000096968, ENSG00000099617, ENSG00000101856, ENSG00000107562, ENSG00000110244, ENSG00000112902, ENSG00000124171, ENSG00000141736, ENSG00000143434, ENSG00000146426, ENSG00000149658, ENSG00000151150, ENSG00000164305, ENSG00000169242, ENSG00000171862, ENSG00000172037, ENSG00000173406, ENSG00000182578, ENSG00000182704, ENSG00000187094, ENSG0000…
GO:0015833	peptide transport	17	6	4.28	0.23743	0.352507	BP	ENSG00000004468, ENSG00000007171, ENSG00000077463, ENSG00000078401, ENSG00000088386, ENSG00000096968, ENSG00000110090, ENSG00000131910, ENSG00000136689, ENSG00000168394, ENSG00000177542, ENSG00000184163, ENSG00000185950, ENSG00000198643, ENSG00000204267, ENSG00000271503, ENSG00000276045
GO:0030258	lipid modification	17	6	4.28	0.23743	0.352507	BP	ENSG00000004799, ENSG00000005469, ENSG00000062282, ENSG00000072506, ENSG00000075239, ENSG00000100422, ENSG00000106258, ENSG00000107537, ENSG00000109819, ENSG00000110090, ENSG00000117054, ENSG00000140284, ENSG00000160868, ENSG00000168306, ENSG00000171862, ENSG00000185950, ENSG00000186115
GO:0034765	regulation of monoatomic ion transmembra...	17	6	4.28	0.23743	0.352507	BP	ENSG00000030110, ENSG00000051523, ENSG00000062716, ENSG00000070159, ENSG00000078401, ENSG00000102879, ENSG00000114796, ENSG00000130988, ENSG00000151150, ENSG00000153721, ENSG00000158828, ENSG00000162989, ENSG00000170385, ENSG00000171867, ENSG00000174827, ENSG00000177119, ENSG00000178623
GO:0051250	negative regulation of lymphocyte activa...	17	6	4.28	0.23743	0.352507	BP	ENSG00000020633, ENSG00000076641, ENSG00000100225, ENSG00000101665, ENSG00000125347, ENSG00000125378, ENSG00000127951, ENSG00000141736, ENSG00000162511, ENSG00000164305, ENSG00000168961, ENSG00000171867, ENSG00000172216, ENSG00000180900, ENSG00000197471, ENSG00000204632, ENSG00000204642
GO:0007165	signal transduction	307	82	77.2	0.23894	0.352507	BP	ENSG00000000003, ENSG00000001084, ENSG00000004468, ENSG00000004799, ENSG00000005882, ENSG00000007171, ENSG00000008517, ENSG00000008853, ENSG00000009950, ENSG00000012822, ENSG00000023287, ENSG00000023445, ENSG00000023572, ENSG00000023909, ENSG00000025708, ENSG00000030110, ENSG00000036672, ENSG00000040933, ENSG00000043462, ENSG00000044012, ENSG00000044574, ENSG00000051108, ENSG00000051523, ENSG0000…
GO:0051716	cellular response to stimulus	418	110	105.12	0.24374	0.352507	BP	ENSG00000000003, ENSG00000001084, ENSG00000002726, ENSG00000003436, ENSG00000004468, ENSG00000004799, ENSG00000005882, ENSG00000005893, ENSG00000007171, ENSG00000008382, ENSG00000008517, ENSG00000008853, ENSG00000009950, ENSG00000012822, ENSG00000015413, ENSG00000015520, ENSG00000023171, ENSG00000023287, ENSG00000023445, ENSG00000023572, ENSG00000023839, ENSG00000023909, ENSG00000025708, ENSG0000…
GO:0050877	nervous system process	35	11	8.8	0.24452	0.352507	BP	ENSG00000025708, ENSG00000065154, ENSG00000069329, ENSG00000074416, ENSG00000078401, ENSG00000089685, ENSG00000101856, ENSG00000106688, ENSG00000107562, ENSG00000109861, ENSG00000115419, ENSG00000121207, ENSG00000128973, ENSG00000134324, ENSG00000135218, ENSG00000135437, ENSG00000135919, ENSG00000148730, ENSG00000149658, ENSG00000151150, ENSG00000159640, ENSG00000160862, ENSG00000162545, ENSG0000…
GO:0003002	regionalization	7	3	1.76	0.24605	0.352507	BP	ENSG00000078401, ENSG00000101346, ENSG00000121989, ENSG00000125378, ENSG00000164161, ENSG00000179981, ENSG00000285508
GO:0006695	cholesterol biosynthetic process	7	3	1.76	0.24605	0.352507	BP	ENSG00000015520, ENSG00000084674, ENSG00000109929, ENSG00000114650, ENSG00000134240, ENSG00000160179, ENSG00000198848
GO:0006821	chloride transport	7	3	1.76	0.24605	0.352507	BP	ENSG00000100342, ENSG00000106688, ENSG00000116005, ENSG00000138669, ENSG00000160746, ENSG00000171365, ENSG00000177119
GO:0007389	pattern specification process	7	3	1.76	0.24605	0.352507	BP	ENSG00000078401, ENSG00000101346, ENSG00000121989, ENSG00000125378, ENSG00000164161, ENSG00000179981, ENSG00000285508
GO:0016126	sterol biosynthetic process	7	3	1.76	0.24605	0.352507	BP	ENSG00000015520, ENSG00000084674, ENSG00000109929, ENSG00000114650, ENSG00000134240, ENSG00000160179, ENSG00000198848
GO:0016241	regulation of macroautophagy	7	3	1.76	0.24605	0.352507	BP	ENSG00000069329, ENSG00000126775, ENSG00000145016, ENSG00000148158, ENSG00000158828, ENSG00000164305, ENSG00000205356
GO:0031032	actomyosin structure organization	7	3	1.76	0.24605	0.352507	BP	ENSG00000078401, ENSG00000082781, ENSG00000095203, ENSG00000107140, ENSG00000118137, ENSG00000170421, ENSG00000285508
GO:0031644	regulation of nervous system process	7	3	1.76	0.24605	0.352507	BP	ENSG00000025708, ENSG00000074416, ENSG00000078401, ENSG00000109861, ENSG00000134324, ENSG00000171862, ENSG00000178623
GO:0031663	lipopolysaccharide-mediated signaling pa...	7	3	1.76	0.24605	0.352507	BP	ENSG00000073060, ENSG00000135218, ENSG00000150782, ENSG00000173334, ENSG00000196352, ENSG00000204397, ENSG00000271503
GO:0034367	protein-containing complex remodeling	7	3	1.76	0.24605	0.352507	BP	ENSG00000073060, ENSG00000084674, ENSG00000110244, ENSG00000110245, ENSG00000118137, ENSG00000154265, ENSG00000160179
GO:0034368	protein-lipid complex remodeling	7	3	1.76	0.24605	0.352507	BP	ENSG00000073060, ENSG00000084674, ENSG00000110244, ENSG00000110245, ENSG00000118137, ENSG00000154265, ENSG00000160179
GO:0034369	plasma lipoprotein particle remodeling	7	3	1.76	0.24605	0.352507	BP	ENSG00000073060, ENSG00000084674, ENSG00000110244, ENSG00000110245, ENSG00000118137, ENSG00000154265, ENSG00000160179
GO:0035148	tube formation	7	3	1.76	0.24605	0.352507	BP	ENSG00000100714, ENSG00000125378, ENSG00000138802, ENSG00000164305, ENSG00000166145, ENSG00000180900, ENSG00000198959
GO:0035265	organ growth	7	3	1.76	0.24605	0.352507	BP	ENSG00000078401, ENSG00000113494, ENSG00000139318, ENSG00000171862, ENSG00000173706, ENSG00000182704, ENSG00000197043
GO:0042269	regulation of natural killer cell mediat...	7	3	1.76	0.24605	0.352507	BP	ENSG00000134539, ENSG00000168961, ENSG00000204592, ENSG00000204632, ENSG00000204642, ENSG00000206503, ENSG00000234745
GO:0043500	muscle adaptation	7	3	1.76	0.24605	0.352507	BP	ENSG00000051523, ENSG00000078401, ENSG00000106462, ENSG00000132170, ENSG00000156804, ENSG00000174437, ENSG00000204472
GO:0045620	negative regulation of lymphocyte differ...	7	3	1.76	0.24605	0.352507	BP	ENSG00000020633, ENSG00000100225, ENSG00000101665, ENSG00000125347, ENSG00000125378, ENSG00000127951, ENSG00000141736
GO:0045953	negative regulation of natural killer ce...	7	3	1.76	0.24605	0.352507	BP	ENSG00000134539, ENSG00000168961, ENSG00000204592, ENSG00000204632, ENSG00000204642, ENSG00000206503, ENSG00000234745
GO:0046006	regulation of activated T cell prolifera...	7	3	1.76	0.24605	0.352507	BP	ENSG00000115457, ENSG00000150782, ENSG00000164305, ENSG00000168961, ENSG00000171867, ENSG00000180900, ENSG00000272398
GO:0050798	activated T cell proliferation	7	3	1.76	0.24605	0.352507	BP	ENSG00000115457, ENSG00000150782, ENSG00000164305, ENSG00000168961, ENSG00000171867, ENSG00000180900, ENSG00000272398
GO:0051208	sequestering of calcium ion	7	3	1.76	0.24605	0.352507	BP	ENSG00000051523, ENSG00000081237, ENSG00000102879, ENSG00000125648, ENSG00000166598, ENSG00000179218, ENSG00000197043
GO:0051495	positive regulation of cytoskeleton orga...	7	3	1.76	0.24605	0.352507	BP	ENSG00000078401, ENSG00000107140, ENSG00000112902, ENSG00000118137, ENSG00000167617, ENSG00000172661, ENSG00000180353
GO:0061462	protein localization to lysosome	7	3	1.76	0.24605	0.352507	BP	ENSG00000005893, ENSG00000126775, ENSG00000133135, ENSG00000137642, ENSG00000162511, ENSG00000168216, ENSG00000168297
GO:0061951	establishment of protein localization to...	7	3	1.76	0.24605	0.352507	BP	ENSG00000069329, ENSG00000117475, ENSG00000137642, ENSG00000151150, ENSG00000166126, ENSG00000168899, ENSG00000180900
GO:0071385	cellular response to glucocorticoid stim...	7	3	1.76	0.24605	0.352507	BP	ENSG00000078401, ENSG00000096968, ENSG00000104368, ENSG00000124253, ENSG00000134240, ENSG00000156804, ENSG00000241635
GO:0071825	protein-lipid complex subunit organizati...	7	3	1.76	0.24605	0.352507	BP	ENSG00000073060, ENSG00000084674, ENSG00000110244, ENSG00000110245, ENSG00000118137, ENSG00000154265, ENSG00000160179
GO:0071827	plasma lipoprotein particle organization	7	3	1.76	0.24605	0.352507	BP	ENSG00000073060, ENSG00000084674, ENSG00000110244, ENSG00000110245, ENSG00000118137, ENSG00000154265, ENSG00000160179
GO:0072009	nephron epithelium development	7	3	1.76	0.24605	0.352507	BP	ENSG00000075239, ENSG00000115415, ENSG00000125378, ENSG00000172037, ENSG00000178301, ENSG00000179222, ENSG00000272398
GO:0098656	monoatomic anion transmembrane transport	7	3	1.76	0.24605	0.352507	BP	ENSG00000100342, ENSG00000106688, ENSG00000116005, ENSG00000160746, ENSG00000171365, ENSG00000171867, ENSG00000177119
GO:0098661	inorganic anion transmembrane transport	7	3	1.76	0.24605	0.352507	BP	ENSG00000100342, ENSG00000106688, ENSG00000116005, ENSG00000154122, ENSG00000160746, ENSG00000171365, ENSG00000177119
GO:1902653	secondary alcohol biosynthetic process	7	3	1.76	0.24605	0.352507	BP	ENSG00000015520, ENSG00000084674, ENSG00000109929, ENSG00000114650, ENSG00000134240, ENSG00000160179, ENSG00000198848
GO:2000134	negative regulation of G1/S transition o...	7	3	1.76	0.24605	0.352507	BP	ENSG00000100225, ENSG00000106462, ENSG00000135679, ENSG00000147883, ENSG00000165828, ENSG00000171862, ENSG00000185499
GO:0010608	post-transcriptional regulation of gene ...	28	9	7.04	0.25284	0.360685	BP	ENSG00000090097, ENSG00000102317, ENSG00000108561, ENSG00000109618, ENSG00000125378, ENSG00000126602, ENSG00000126775, ENSG00000130589, ENSG00000132170, ENSG00000134759, ENSG00000135842, ENSG00000138035, ENSG00000138496, ENSG00000141736, ENSG00000144231, ENSG00000148730, ENSG00000149658, ENSG00000152684, ENSG00000156976, ENSG00000158828, ENSG00000159640, ENSG00000164024, ENSG00000172172, ENSG0000…
GO:0051235	maintenance of location	28	9	7.04	0.25284	0.360685	BP	ENSG00000044574, ENSG00000051523, ENSG00000062282, ENSG00000073060, ENSG00000081237, ENSG00000084674, ENSG00000102879, ENSG00000110090, ENSG00000118137, ENSG00000122862, ENSG00000125648, ENSG00000132170, ENSG00000135218, ENSG00000137642, ENSG00000147804, ENSG00000147872, ENSG00000151150, ENSG00000158828, ENSG00000160179, ENSG00000166598, ENSG00000167996, ENSG00000168000, ENSG00000177666, ENSG0000…
GO:2000112	regulation of cellular macromolecule bio...	28	9	7.04	0.25284	0.360685	BP	ENSG00000023287, ENSG00000102317, ENSG00000108561, ENSG00000109618, ENSG00000123395, ENSG00000125967, ENSG00000126602, ENSG00000134759, ENSG00000135842, ENSG00000135916, ENSG00000138035, ENSG00000141736, ENSG00000144231, ENSG00000148730, ENSG00000149658, ENSG00000152684, ENSG00000156976, ENSG00000158828, ENSG00000164024, ENSG00000171105, ENSG00000172172, ENSG00000176974, ENSG00000179218, ENSG0000…
GO:0045859	regulation of protein kinase activity	50	15	12.57	0.25425	0.362179	BP	ENSG00000043462, ENSG00000065361, ENSG00000071575, ENSG00000075624, ENSG00000078401, ENSG00000081237, ENSG00000092853, ENSG00000096968, ENSG00000100225, ENSG00000100744, ENSG00000101224, ENSG00000102755, ENSG00000106462, ENSG00000106688, ENSG00000107140, ENSG00000113494, ENSG00000114166, ENSG00000120738, ENSG00000125378, ENSG00000127329, ENSG00000130988, ENSG00000132170, ENSG00000134057, ENSG0000…
GO:0030154	cell differentiation	195	53	49.04	0.25589	0.362216	BP	ENSG00000004468, ENSG00000007944, ENSG00000010030, ENSG00000020633, ENSG00000023572, ENSG00000023902, ENSG00000025708, ENSG00000030110, ENSG00000039560, ENSG00000044574, ENSG00000053747, ENSG00000057657, ENSG00000062524, ENSG00000064932, ENSG00000065361, ENSG00000066248, ENSG00000068724, ENSG00000069667, ENSG00000071575, ENSG00000074276, ENSG00000075624, ENSG00000077463, ENSG00000078401, ENSG0000…
GO:0006816	calcium ion transport	21	7	5.28	0.25953	0.362216	BP	ENSG00000030110, ENSG00000051523, ENSG00000062716, ENSG00000074370, ENSG00000078401, ENSG00000081237, ENSG00000102879, ENSG00000107562, ENSG00000113811, ENSG00000119121, ENSG00000125648, ENSG00000130988, ENSG00000159640, ENSG00000170385, ENSG00000171867, ENSG00000174437, ENSG00000177119, ENSG00000178623, ENSG00000197043, ENSG00000271503, ENSG00000276045
GO:0033673	negative regulation of kinase activity	21	7	5.28	0.25953	0.362216	BP	ENSG00000071575, ENSG00000081237, ENSG00000100225, ENSG00000100744, ENSG00000107140, ENSG00000114166, ENSG00000125378, ENSG00000127329, ENSG00000130988, ENSG00000132170, ENSG00000137642, ENSG00000140105, ENSG00000145016, ENSG00000147883, ENSG00000162545, ENSG00000164305, ENSG00000171862, ENSG00000173334, ENSG00000173706, ENSG00000185950, ENSG00000186834
GO:0001101	response to acid chemical	14	5	3.52	0.26152	0.362216	BP	ENSG00000001084, ENSG00000023909, ENSG00000051523, ENSG00000078401, ENSG00000084636, ENSG00000100219, ENSG00000134240, ENSG00000148218, ENSG00000164305, ENSG00000165802, ENSG00000170421, ENSG00000172216, ENSG00000181019, ENSG00000274070
GO:0002708	positive regulation of lymphocyte mediat...	14	5	3.52	0.26152	0.362216	BP	ENSG00000079950, ENSG00000081237, ENSG00000134539, ENSG00000150782, ENSG00000161955, ENSG00000166710, ENSG00000196352, ENSG00000204267, ENSG00000204525, ENSG00000204592, ENSG00000204632, ENSG00000204642, ENSG00000206503, ENSG00000234745
GO:0002709	regulation of T cell mediated immunity	14	5	3.52	0.26152	0.362216	BP	ENSG00000079950, ENSG00000081237, ENSG00000101665, ENSG00000134539, ENSG00000150782, ENSG00000166710, ENSG00000196352, ENSG00000204267, ENSG00000204525, ENSG00000204592, ENSG00000204632, ENSG00000204642, ENSG00000206503, ENSG00000234745
GO:0006721	terpenoid metabolic process	14	5	3.52	0.26152	0.362216	BP	ENSG00000042445, ENSG00000062282, ENSG00000106258, ENSG00000121207, ENSG00000134240, ENSG00000135437, ENSG00000135697, ENSG00000138109, ENSG00000160868, ENSG00000177666, ENSG00000198074, ENSG00000240857, ENSG00000241635, ENSG00000242366
GO:0008544	epidermis development	14	5	3.52	0.26152	0.362216	BP	ENSG00000053747, ENSG00000106462, ENSG00000125378, ENSG00000133321, ENSG00000138802, ENSG00000150782, ENSG00000164305, ENSG00000164379, ENSG00000166145, ENSG00000167880, ENSG00000171105, ENSG00000174437, ENSG00000180900, ENSG00000196878
GO:0010977	negative regulation of neuron projection...	14	5	3.52	0.26152	0.362216	BP	ENSG00000004468, ENSG00000007944, ENSG00000066248, ENSG00000089820, ENSG00000092421, ENSG00000112902, ENSG00000135916, ENSG00000143434, ENSG00000166710, ENSG00000169242, ENSG00000171862, ENSG00000173406, ENSG00000182704, ENSG00000204099
GO:0031098	stress-activated protein kinase signalin...	14	5	3.52	0.26152	0.362216	BP	ENSG00000023287, ENSG00000081913, ENSG00000091436, ENSG00000124602, ENSG00000125378, ENSG00000125731, ENSG00000139625, ENSG00000158828, ENSG00000167617, ENSG00000168961, ENSG00000173334, ENSG00000181826, ENSG00000188554, ENSG00000198053
GO:0032609	type II interferon production	14	5	3.52	0.26152	0.362216	BP	ENSG00000096968, ENSG00000108561, ENSG00000116824, ENSG00000150782, ENSG00000153283, ENSG00000162511, ENSG00000168961, ENSG00000171867, ENSG00000179588, ENSG00000180900, ENSG00000186470, ENSG00000187608, ENSG00000198053, ENSG00000206503
GO:0032635	interleukin-6 production	14	5	3.52	0.26152	0.362216	BP	ENSG00000007171, ENSG00000028277, ENSG00000051523, ENSG00000100219, ENSG00000110777, ENSG00000113811, ENSG00000135218, ENSG00000159674, ENSG00000160712, ENSG00000168961, ENSG00000172216, ENSG00000198053, ENSG00000204472, ENSG00000234745
GO:0032649	regulation of type II interferon product...	14	5	3.52	0.26152	0.362216	BP	ENSG00000096968, ENSG00000108561, ENSG00000116824, ENSG00000150782, ENSG00000153283, ENSG00000162511, ENSG00000168961, ENSG00000171867, ENSG00000179588, ENSG00000180900, ENSG00000186470, ENSG00000187608, ENSG00000198053, ENSG00000206503
GO:0032675	regulation of interleukin-6 production	14	5	3.52	0.26152	0.362216	BP	ENSG00000007171, ENSG00000028277, ENSG00000051523, ENSG00000100219, ENSG00000110777, ENSG00000113811, ENSG00000135218, ENSG00000159674, ENSG00000160712, ENSG00000168961, ENSG00000172216, ENSG00000198053, ENSG00000204472, ENSG00000234745
GO:0035966	response to topologically incorrect prot...	14	5	3.52	0.26152	0.362216	BP	ENSG00000030110, ENSG00000044574, ENSG00000051108, ENSG00000060566, ENSG00000070010, ENSG00000088298, ENSG00000099958, ENSG00000100219, ENSG00000106541, ENSG00000116663, ENSG00000128228, ENSG00000145050, ENSG00000151883, ENSG00000157613
GO:0046883	regulation of hormone secretion	14	5	3.52	0.26152	0.362216	BP	ENSG00000004468, ENSG00000007171, ENSG00000077463, ENSG00000078401, ENSG00000096968, ENSG00000110090, ENSG00000131910, ENSG00000132170, ENSG00000177542, ENSG00000184163, ENSG00000185950, ENSG00000198643, ENSG00000271503, ENSG00000276045
GO:0048638	regulation of developmental growth	14	5	3.52	0.26152	0.362216	BP	ENSG00000078401, ENSG00000089820, ENSG00000092421, ENSG00000101665, ENSG00000106541, ENSG00000107562, ENSG00000112902, ENSG00000125378, ENSG00000139318, ENSG00000143434, ENSG00000166794, ENSG00000171105, ENSG00000171862, ENSG00000285508
GO:0051403	stress-activated MAPK cascade	14	5	3.52	0.26152	0.362216	BP	ENSG00000023287, ENSG00000081913, ENSG00000091436, ENSG00000124602, ENSG00000125378, ENSG00000125731, ENSG00000139625, ENSG00000158828, ENSG00000167617, ENSG00000168961, ENSG00000173334, ENSG00000181826, ENSG00000188554, ENSG00000198053
GO:0051651	maintenance of location in cell	14	5	3.52	0.26152	0.362216	BP	ENSG00000044574, ENSG00000051523, ENSG00000081237, ENSG00000102879, ENSG00000122862, ENSG00000125648, ENSG00000137642, ENSG00000151150, ENSG00000158828, ENSG00000166598, ENSG00000167996, ENSG00000179218, ENSG00000196743, ENSG00000197043
GO:1905954	positive regulation of lipid localizatio...	14	5	3.52	0.26152	0.362216	BP	ENSG00000073060, ENSG00000078401, ENSG00000084674, ENSG00000118137, ENSG00000121207, ENSG00000132170, ENSG00000135218, ENSG00000147872, ENSG00000154265, ENSG00000160179, ENSG00000165828, ENSG00000182156, ENSG00000186115, ENSG00000198848
GO:0051248	negative regulation of protein metabolic...	69	20	17.35	0.26305	0.363831	BP	ENSG00000001084, ENSG00000003436, ENSG00000007171, ENSG00000009950, ENSG00000015413, ENSG00000023445, ENSG00000030110, ENSG00000069329, ENSG00000070159, ENSG00000071575, ENSG00000078401, ENSG00000081237, ENSG00000089685, ENSG00000100225, ENSG00000100744, ENSG00000101665, ENSG00000104368, ENSG00000107140, ENSG00000114166, ENSG00000117399, ENSG00000122711, ENSG00000125378, ENSG00000126709, ENSG0000…
GO:0060255	regulation of macromolecule metabolic pr...	301	80	75.69	0.26368	0.364199	BP	ENSG00000001084, ENSG00000003436, ENSG00000004468, ENSG00000007171, ENSG00000007944, ENSG00000009950, ENSG00000010030, ENSG00000012822, ENSG00000015413, ENSG00000020633, ENSG00000023287, ENSG00000023445, ENSG00000023572, ENSG00000023839, ENSG00000028277, ENSG00000030110, ENSG00000036672, ENSG00000043462, ENSG00000044574, ENSG00000048740, ENSG00000051108, ENSG00000051523, ENSG00000053254, ENSG0000…
GO:0010498	proteasomal protein catabolic process	43	13	10.81	0.26601	0.366405	BP	ENSG00000001084, ENSG00000004897, ENSG00000041357, ENSG00000044574, ENSG00000051108, ENSG00000070010, ENSG00000071575, ENSG00000077463, ENSG00000088298, ENSG00000092010, ENSG00000099958, ENSG00000100219, ENSG00000100325, ENSG00000100911, ENSG00000101665, ENSG00000108106, ENSG00000112234, ENSG00000115233, ENSG00000116661, ENSG00000116663, ENSG00000117399, ENSG00000126067, ENSG00000128228, ENSG0000…
GO:0051347	positive regulation of transferase activ...	43	13	10.81	0.26601	0.366405	BP	ENSG00000043462, ENSG00000062524, ENSG00000065361, ENSG00000078401, ENSG00000081237, ENSG00000081377, ENSG00000092853, ENSG00000096968, ENSG00000101224, ENSG00000102755, ENSG00000106462, ENSG00000106688, ENSG00000108106, ENSG00000110244, ENSG00000113494, ENSG00000117399, ENSG00000118137, ENSG00000120738, ENSG00000126775, ENSG00000133321, ENSG00000137642, ENSG00000139625, ENSG00000141736, ENSG0000…
GO:0048514	blood vessel morphogenesis	32	10	8.05	0.26661	0.366726	BP	ENSG00000025708, ENSG00000030110, ENSG00000057657, ENSG00000069667, ENSG00000074842, ENSG00000077463, ENSG00000078401, ENSG00000084674, ENSG00000092421, ENSG00000100219, ENSG00000101346, ENSG00000101665, ENSG00000102755, ENSG00000106025, ENSG00000106688, ENSG00000112902, ENSG00000115415, ENSG00000125378, ENSG00000127329, ENSG00000130508, ENSG00000132170, ENSG00000138792, ENSG00000138802, ENSG0000…
GO:0006793	phosphorus metabolic process	188	51	47.28	0.26780	0.367857	BP	ENSG00000004468, ENSG00000004799, ENSG00000005469, ENSG00000005882, ENSG00000007171, ENSG00000009950, ENSG00000020633, ENSG00000023287, ENSG00000025708, ENSG00000030110, ENSG00000040199, ENSG00000040933, ENSG00000043462, ENSG00000047230, ENSG00000062282, ENSG00000062524, ENSG00000064995, ENSG00000065361, ENSG00000065833, ENSG00000068724, ENSG00000069020, ENSG00000069667, ENSG00000070159, ENSG0000…
GO:0051179	localization	274	73	68.9	0.27036	0.370864	BP	ENSG00000001084, ENSG00000004468, ENSG00000005469, ENSG00000005893, ENSG00000007171, ENSG00000008853, ENSG00000015520, ENSG00000023171, ENSG00000023839, ENSG00000030110, ENSG00000044574, ENSG00000051108, ENSG00000051523, ENSG00000062282, ENSG00000062716, ENSG00000065308, ENSG00000065361, ENSG00000068724, ENSG00000069329, ENSG00000069535, ENSG00000070010, ENSG00000070159, ENSG00000071967, ENSG0000…
GO:0048869	cellular developmental process	196	53	49.29	0.27155	0.371986	BP	ENSG00000004468, ENSG00000007944, ENSG00000010030, ENSG00000020633, ENSG00000023572, ENSG00000023902, ENSG00000025708, ENSG00000030110, ENSG00000039560, ENSG00000044574, ENSG00000053747, ENSG00000057657, ENSG00000062524, ENSG00000064932, ENSG00000065361, ENSG00000066248, ENSG00000068724, ENSG00000069667, ENSG00000071575, ENSG00000074276, ENSG00000075624, ENSG00000077463, ENSG00000078401, ENSG0000…
GO:0071705	nitrogen compound transport	115	32	28.92	0.27247	0.372736	BP	ENSG00000004468, ENSG00000005893, ENSG00000007171, ENSG00000023839, ENSG00000044574, ENSG00000051108, ENSG00000062716, ENSG00000065308, ENSG00000069329, ENSG00000069535, ENSG00000070010, ENSG00000072818, ENSG00000075624, ENSG00000076351, ENSG00000077463, ENSG00000078401, ENSG00000079950, ENSG00000084674, ENSG00000088298, ENSG00000088386, ENSG00000096968, ENSG00000099958, ENSG00000100219, ENSG0000…
GO:0006810	transport	239	64	60.1	0.27365	0.373839	BP	ENSG00000001084, ENSG00000004468, ENSG00000005469, ENSG00000005893, ENSG00000007171, ENSG00000008853, ENSG00000015520, ENSG00000023171, ENSG00000023839, ENSG00000030110, ENSG00000044574, ENSG00000051108, ENSG00000051523, ENSG00000062716, ENSG00000065308, ENSG00000065361, ENSG00000069329, ENSG00000069535, ENSG00000070010, ENSG00000070159, ENSG00000071967, ENSG00000072818, ENSG00000073060, ENSG0000…
GO:0009888	tissue development	96	27	24.14	0.27446	0.374434	BP	ENSG00000053747, ENSG00000057657, ENSG00000062282, ENSG00000064932, ENSG00000065361, ENSG00000074276, ENSG00000075239, ENSG00000075624, ENSG00000077463, ENSG00000078401, ENSG00000081237, ENSG00000082781, ENSG00000092421, ENSG00000096968, ENSG00000100092, ENSG00000100219, ENSG00000100714, ENSG00000101346, ENSG00000101665, ENSG00000106462, ENSG00000106541, ENSG00000109819, ENSG00000110090, ENSG0000…
GO:0031589	cell-substrate adhesion	25	8	6.29	0.27704	0.376132	BP	ENSG00000082781, ENSG00000083457, ENSG00000084636, ENSG00000086548, ENSG00000092929, ENSG00000096968, ENSG00000102879, ENSG00000104522, ENSG00000106541, ENSG00000107140, ENSG00000108561, ENSG00000109743, ENSG00000117228, ENSG00000118137, ENSG00000124126, ENSG00000128340, ENSG00000135218, ENSG00000138660, ENSG00000139626, ENSG00000151882, ENSG00000153283, ENSG00000169242, ENSG00000171862, ENSG0000…
GO:0048729	tissue morphogenesis	25	8	6.29	0.27704	0.376132	BP	ENSG00000075624, ENSG00000077463, ENSG00000078401, ENSG00000100092, ENSG00000100714, ENSG00000101665, ENSG00000115415, ENSG00000125378, ENSG00000135679, ENSG00000138802, ENSG00000140297, ENSG00000157168, ENSG00000164161, ENSG00000164305, ENSG00000164379, ENSG00000166145, ENSG00000171862, ENSG00000173706, ENSG00000176928, ENSG00000179222, ENSG00000179588, ENSG00000180900, ENSG00000182578, ENSG0000…
GO:0070997	neuron death	25	8	6.29	0.27704	0.376132	BP	ENSG00000001084, ENSG00000023909, ENSG00000044574, ENSG00000065361, ENSG00000069329, ENSG00000096968, ENSG00000100225, ENSG00000102879, ENSG00000106688, ENSG00000109819, ENSG00000120738, ENSG00000129521, ENSG00000137642, ENSG00000139625, ENSG00000149428, ENSG00000158828, ENSG00000164305, ENSG00000164379, ENSG00000165802, ENSG00000171867, ENSG00000172216, ENSG00000181019, ENSG00000196470, ENSG0000…
GO:0001568	blood vessel development	36	11	9.05	0.27839	0.376132	BP	ENSG00000025708, ENSG00000030110, ENSG00000057657, ENSG00000069667, ENSG00000074842, ENSG00000077463, ENSG00000078401, ENSG00000084674, ENSG00000092421, ENSG00000100219, ENSG00000101346, ENSG00000101665, ENSG00000102755, ENSG00000106025, ENSG00000106688, ENSG00000112902, ENSG00000115415, ENSG00000120738, ENSG00000125378, ENSG00000127329, ENSG00000130508, ENSG00000132170, ENSG00000135679, ENSG0000…
GO:0001944	vasculature development	36	11	9.05	0.27839	0.376132	BP	ENSG00000025708, ENSG00000030110, ENSG00000057657, ENSG00000069667, ENSG00000074842, ENSG00000077463, ENSG00000078401, ENSG00000084674, ENSG00000092421, ENSG00000100219, ENSG00000101346, ENSG00000101665, ENSG00000102755, ENSG00000106025, ENSG00000106688, ENSG00000112902, ENSG00000115415, ENSG00000120738, ENSG00000125378, ENSG00000127329, ENSG00000130508, ENSG00000132170, ENSG00000135679, ENSG0000…
GO:0007169	transmembrane receptor protein tyrosine ...	36	11	9.05	0.27839	0.376132	BP	ENSG00000004799, ENSG00000005882, ENSG00000043462, ENSG00000062524, ENSG00000065361, ENSG00000066248, ENSG00000070159, ENSG00000092421, ENSG00000096968, ENSG00000099617, ENSG00000102755, ENSG00000104368, ENSG00000106070, ENSG00000106541, ENSG00000113494, ENSG00000115457, ENSG00000125170, ENSG00000126709, ENSG00000137642, ENSG00000141736, ENSG00000146674, ENSG00000148730, ENSG00000157168, ENSG0000…
GO:0043161	proteasome-mediated ubiquitin-dependent ...	36	11	9.05	0.27839	0.376132	BP	ENSG00000001084, ENSG00000004897, ENSG00000041357, ENSG00000044574, ENSG00000051108, ENSG00000070010, ENSG00000071575, ENSG00000077463, ENSG00000088298, ENSG00000099958, ENSG00000100325, ENSG00000101665, ENSG00000108106, ENSG00000112234, ENSG00000115233, ENSG00000116661, ENSG00000116663, ENSG00000117399, ENSG00000126067, ENSG00000129084, ENSG00000133265, ENSG00000133612, ENSG00000135679, ENSG0000…
GO:0051241	negative regulation of multicellular org...	81	23	20.37	0.27909	0.376132	BP	ENSG00000001084, ENSG00000003436, ENSG00000004468, ENSG00000007944, ENSG00000020633, ENSG00000051523, ENSG00000070010, ENSG00000071575, ENSG00000076641, ENSG00000078401, ENSG00000081237, ENSG00000089127, ENSG00000089820, ENSG00000090520, ENSG00000092421, ENSG00000096968, ENSG00000100225, ENSG00000101665, ENSG00000101695, ENSG00000102575, ENSG00000104368, ENSG00000106462, ENSG00000108561, ENSG0000…
GO:1901701	cellular response to oxygen-containing c...	81	23	20.37	0.27909	0.376132	BP	ENSG00000001084, ENSG00000002726, ENSG00000004799, ENSG00000005882, ENSG00000007171, ENSG00000009950, ENSG00000015413, ENSG00000023171, ENSG00000023572, ENSG00000023909, ENSG00000044574, ENSG00000051523, ENSG00000062282, ENSG00000062524, ENSG00000064932, ENSG00000069329, ENSG00000069667, ENSG00000073060, ENSG00000075624, ENSG00000078401, ENSG00000084112, ENSG00000084636, ENSG00000096968, ENSG0000…
GO:0001934	positive regulation of protein phosphory...	51	15	12.83	0.28303	0.378021	BP	ENSG00000023287, ENSG00000043462, ENSG00000065361, ENSG00000074842, ENSG00000078401, ENSG00000081237, ENSG00000089685, ENSG00000092853, ENSG00000096968, ENSG00000101224, ENSG00000102755, ENSG00000106462, ENSG00000106688, ENSG00000107140, ENSG00000113494, ENSG00000120738, ENSG00000121989, ENSG00000125378, ENSG00000125731, ENSG00000126775, ENSG00000132170, ENSG00000135218, ENSG00000135842, ENSG0000…
GO:0030162	regulation of proteolysis	51	15	12.83	0.28303	0.378021	BP	ENSG00000001084, ENSG00000003436, ENSG00000015413, ENSG00000023445, ENSG00000030110, ENSG00000051108, ENSG00000070159, ENSG00000071575, ENSG00000074370, ENSG00000077463, ENSG00000089685, ENSG00000092010, ENSG00000096968, ENSG00000100911, ENSG00000101665, ENSG00000104368, ENSG00000106688, ENSG00000109861, ENSG00000115233, ENSG00000117399, ENSG00000122711, ENSG00000126709, ENSG00000128973, ENSG0000…
GO:0010648	negative regulation of cell communicatio...	85	24	21.38	0.28377	0.378021	BP	ENSG00000000003, ENSG00000001084, ENSG00000004468, ENSG00000023287, ENSG00000023909, ENSG00000030110, ENSG00000044574, ENSG00000051108, ENSG00000065361, ENSG00000068079, ENSG00000069667, ENSG00000070010, ENSG00000070159, ENSG00000078401, ENSG00000081237, ENSG00000081913, ENSG00000089127, ENSG00000092421, ENSG00000100092, ENSG00000100219, ENSG00000101347, ENSG00000101665, ENSG00000101695, ENSG0000…
GO:0023057	negative regulation of signaling	85	24	21.38	0.28377	0.378021	BP	ENSG00000000003, ENSG00000001084, ENSG00000004468, ENSG00000023287, ENSG00000023909, ENSG00000030110, ENSG00000044574, ENSG00000051108, ENSG00000065361, ENSG00000068079, ENSG00000069667, ENSG00000070010, ENSG00000070159, ENSG00000078401, ENSG00000081237, ENSG00000081913, ENSG00000089127, ENSG00000092421, ENSG00000100092, ENSG00000100219, ENSG00000101347, ENSG00000101665, ENSG00000101695, ENSG0000…
GO:0045321	leukocyte activation	85	24	21.38	0.28377	0.378021	BP	ENSG00000004468, ENSG00000020633, ENSG00000026751, ENSG00000030110, ENSG00000043462, ENSG00000057657, ENSG00000064932, ENSG00000068079, ENSG00000069667, ENSG00000075624, ENSG00000076641, ENSG00000078401, ENSG00000081237, ENSG00000092929, ENSG00000096968, ENSG00000100219, ENSG00000100225, ENSG00000101665, ENSG00000102524, ENSG00000102879, ENSG00000104419, ENSG00000105369, ENSG00000106462, ENSG0000…
GO:0002695	negative regulation of leukocyte activat...	18	6	4.53	0.28614	0.378021	BP	ENSG00000020633, ENSG00000076641, ENSG00000081237, ENSG00000100225, ENSG00000101665, ENSG00000125347, ENSG00000125378, ENSG00000127951, ENSG00000141736, ENSG00000162511, ENSG00000164305, ENSG00000168961, ENSG00000171867, ENSG00000172216, ENSG00000180900, ENSG00000197471, ENSG00000204632, ENSG00000204642
GO:1901136	carbohydrate derivative catabolic proces...	18	6	4.53	0.28614	0.378021	BP	ENSG00000025708, ENSG00000054983, ENSG00000075239, ENSG00000088298, ENSG00000097021, ENSG00000101347, ENSG00000108784, ENSG00000115850, ENSG00000116661, ENSG00000116663, ENSG00000135318, ENSG00000162066, ENSG00000165102, ENSG00000167799, ENSG00000196743, ENSG00000204099, ENSG00000213930, ENSG00000244509
GO:0046907	intracellular transport	89	25	22.38	0.28817	0.378021	BP	ENSG00000001084, ENSG00000005893, ENSG00000023171, ENSG00000030110, ENSG00000044574, ENSG00000051108, ENSG00000065308, ENSG00000069329, ENSG00000070010, ENSG00000074370, ENSG00000077463, ENSG00000079950, ENSG00000088298, ENSG00000096968, ENSG00000099958, ENSG00000100225, ENSG00000101310, ENSG00000102879, ENSG00000104946, ENSG00000105829, ENSG00000106086, ENSG00000106688, ENSG00000107816, ENSG0000…
GO:0051668	localization within membrane	40	12	10.06	0.28864	0.378021	BP	ENSG00000044574, ENSG00000065308, ENSG00000068724, ENSG00000069329, ENSG00000075624, ENSG00000079950, ENSG00000081237, ENSG00000082074, ENSG00000101856, ENSG00000106541, ENSG00000106688, ENSG00000113569, ENSG00000116824, ENSG00000117228, ENSG00000117475, ENSG00000124839, ENSG00000130762, ENSG00000137642, ENSG00000138669, ENSG00000139626, ENSG00000141542, ENSG00000141736, ENSG00000144036, ENSG0000…
GO:0001914	regulation of T cell mediated cytotoxici...	11	4	2.77	0.28997	0.378021	BP	ENSG00000079950, ENSG00000081237, ENSG00000134539, ENSG00000166710, ENSG00000204267, ENSG00000204525, ENSG00000204592, ENSG00000204632, ENSG00000204642, ENSG00000206503, ENSG00000234745
GO:0002704	negative regulation of leukocyte mediate...	11	4	2.77	0.28997	0.378021	BP	ENSG00000081237, ENSG00000101665, ENSG00000130303, ENSG00000134539, ENSG00000153283, ENSG00000168961, ENSG00000204592, ENSG00000204632, ENSG00000204642, ENSG00000206503, ENSG00000234745
GO:0007160	cell-matrix adhesion	11	4	2.77	0.28997	0.378021	BP	ENSG00000082781, ENSG00000083457, ENSG00000084636, ENSG00000086548, ENSG00000104522, ENSG00000109743, ENSG00000135218, ENSG00000139626, ENSG00000151882, ENSG00000153283, ENSG00000171862
GO:0008361	regulation of cell size	11	4	2.77	0.28997	0.378021	BP	ENSG00000023287, ENSG00000078401, ENSG00000089820, ENSG00000092421, ENSG00000107562, ENSG00000112902, ENSG00000143434, ENSG00000171862, ENSG00000177119, ENSG00000178301, ENSG00000183856
GO:0009612	response to mechanical stimulus	11	4	2.77	0.28997	0.378021	BP	ENSG00000001084, ENSG00000030110, ENSG00000051523, ENSG00000078401, ENSG00000107562, ENSG00000115415, ENSG00000115457, ENSG00000125347, ENSG00000135919, ENSG00000137752, ENSG00000285508
GO:0019080	viral gene expression	11	4	2.77	0.28997	0.378021	BP	ENSG00000064995, ENSG00000088298, ENSG00000129128, ENSG00000132109, ENSG00000136840, ENSG00000138496, ENSG00000140564, ENSG00000142089, ENSG00000186834, ENSG00000204616, ENSG00000271503
GO:0030278	regulation of ossification	11	4	2.77	0.28997	0.378021	BP	ENSG00000101665, ENSG00000121989, ENSG00000122862, ENSG00000125378, ENSG00000154122, ENSG00000164023, ENSG00000177119, ENSG00000178882, ENSG00000187608, ENSG00000188554, ENSG00000197594
GO:0030282	bone mineralization	11	4	2.77	0.28997	0.378021	BP	ENSG00000064932, ENSG00000121989, ENSG00000122862, ENSG00000125378, ENSG00000154122, ENSG00000164023, ENSG00000177119, ENSG00000178882, ENSG00000187608, ENSG00000188554, ENSG00000197594
GO:0030308	negative regulation of cell growth	11	4	2.77	0.28997	0.378021	BP	ENSG00000074276, ENSG00000089820, ENSG00000092421, ENSG00000112902, ENSG00000130303, ENSG00000135919, ENSG00000140961, ENSG00000143434, ENSG00000154803, ENSG00000158941, ENSG00000197594
GO:0032147	activation of protein kinase activity	11	4	2.77	0.28997	0.378021	BP	ENSG00000092853, ENSG00000096968, ENSG00000106688, ENSG00000113494, ENSG00000150782, ENSG00000157168, ENSG00000158828, ENSG00000160712, ENSG00000171105, ENSG00000171867, ENSG00000271503
GO:0033344	cholesterol efflux	11	4	2.77	0.28997	0.378021	BP	ENSG00000073060, ENSG00000084674, ENSG00000110244, ENSG00000110245, ENSG00000118137, ENSG00000132170, ENSG00000138075, ENSG00000154265, ENSG00000160179, ENSG00000182704, ENSG00000198848
GO:0034308	primary alcohol metabolic process	11	4	2.77	0.28997	0.378021	BP	ENSG00000042445, ENSG00000062282, ENSG00000106258, ENSG00000121207, ENSG00000135437, ENSG00000135697, ENSG00000160868, ENSG00000173597, ENSG00000177666, ENSG00000198074, ENSG00000240857
GO:0070167	regulation of biomineral tissue developm...	11	4	2.77	0.28997	0.378021	BP	ENSG00000121989, ENSG00000122862, ENSG00000125378, ENSG00000154122, ENSG00000164023, ENSG00000172216, ENSG00000177119, ENSG00000178882, ENSG00000187608, ENSG00000188554, ENSG00000197594
GO:0071478	cellular response to radiation	11	4	2.77	0.28997	0.378021	BP	ENSG00000030110, ENSG00000044574, ENSG00000051523, ENSG00000091436, ENSG00000104081, ENSG00000120738, ENSG00000135679, ENSG00000165828, ENSG00000188486, ENSG00000196549, ENSG00000204397
GO:0071901	negative regulation of protein serine/th...	11	4	2.77	0.28997	0.378021	BP	ENSG00000100225, ENSG00000107140, ENSG00000114166, ENSG00000125378, ENSG00000132170, ENSG00000137642, ENSG00000147883, ENSG00000164305, ENSG00000171862, ENSG00000173706, ENSG00000186834
GO:0019725	cellular homeostasis	55	16	13.83	0.29032	0.378021	BP	ENSG00000001084, ENSG00000005893, ENSG00000007171, ENSG00000009950, ENSG00000023572, ENSG00000023909, ENSG00000030110, ENSG00000051108, ENSG00000051523, ENSG00000062282, ENSG00000068724, ENSG00000071967, ENSG00000074370, ENSG00000076351, ENSG00000078401, ENSG00000081237, ENSG00000100219, ENSG00000102879, ENSG00000106688, ENSG00000107562, ENSG00000108106, ENSG00000109819, ENSG00000112473, ENSG0000…
GO:0070647	protein modification by small protein co...	55	16	13.83	0.29032	0.378021	BP	ENSG00000001084, ENSG00000004897, ENSG00000007944, ENSG00000008382, ENSG00000023445, ENSG00000036672, ENSG00000044574, ENSG00000051108, ENSG00000081377, ENSG00000100225, ENSG00000101665, ENSG00000101695, ENSG00000105393, ENSG00000108106, ENSG00000108578, ENSG00000112130, ENSG00000114166, ENSG00000114796, ENSG00000115233, ENSG00000116661, ENSG00000116663, ENSG00000117399, ENSG00000120738, ENSG0000…
GO:1901575	organic substance catabolic process	170	46	42.75	0.29104	0.378466	BP	ENSG00000001084, ENSG00000004897, ENSG00000005469, ENSG00000005893, ENSG00000007171, ENSG00000007944, ENSG00000009950, ENSG00000015413, ENSG00000023287, ENSG00000023839, ENSG00000025708, ENSG00000033030, ENSG00000036672, ENSG00000041357, ENSG00000044574, ENSG00000051108, ENSG00000054983, ENSG00000065154, ENSG00000069329, ENSG00000069535, ENSG00000070010, ENSG00000070159, ENSG00000071575, ENSG0000…
GO:0031175	neuron projection development	44	13	11.06	0.29765	0.385248	BP	ENSG00000004468, ENSG00000007944, ENSG00000044574, ENSG00000062524, ENSG00000066248, ENSG00000078401, ENSG00000089820, ENSG00000092421, ENSG00000096968, ENSG00000099617, ENSG00000100225, ENSG00000101856, ENSG00000106462, ENSG00000107562, ENSG00000110244, ENSG00000112902, ENSG00000117399, ENSG00000124171, ENSG00000124839, ENSG00000135916, ENSG00000136098, ENSG00000138802, ENSG00000139233, ENSG0000…
GO:0035556	intracellular signal transduction	155	42	38.98	0.30009	0.385248	BP	ENSG00000000003, ENSG00000005882, ENSG00000007171, ENSG00000008853, ENSG00000023287, ENSG00000023445, ENSG00000030110, ENSG00000036672, ENSG00000043462, ENSG00000044012, ENSG00000051108, ENSG00000053254, ENSG00000062524, ENSG00000065361, ENSG00000066248, ENSG00000068079, ENSG00000069020, ENSG00000069667, ENSG00000070081, ENSG00000070159, ENSG00000074370, ENSG00000074842, ENSG00000076641, ENSG0000…
GO:0043069	negative regulation of programmed cell d...	63	18	15.84	0.30302	0.385248	BP	ENSG00000001084, ENSG00000004468, ENSG00000004799, ENSG00000015413, ENSG00000023287, ENSG00000023445, ENSG00000023909, ENSG00000030110, ENSG00000044574, ENSG00000051108, ENSG00000062524, ENSG00000065361, ENSG00000074842, ENSG00000078401, ENSG00000086548, ENSG00000089685, ENSG00000096968, ENSG00000100219, ENSG00000102096, ENSG00000102879, ENSG00000105388, ENSG00000106688, ENSG00000107562, ENSG0000…
GO:0044057	regulation of system process	33	10	8.3	0.30336	0.385248	BP	ENSG00000004468, ENSG00000025708, ENSG00000048740, ENSG00000051523, ENSG00000074370, ENSG00000074416, ENSG00000078401, ENSG00000096968, ENSG00000101665, ENSG00000106688, ENSG00000109861, ENSG00000110244, ENSG00000113569, ENSG00000113749, ENSG00000115419, ENSG00000118137, ENSG00000132170, ENSG00000134324, ENSG00000134716, ENSG00000135679, ENSG00000138075, ENSG00000156804, ENSG00000159640, ENSG0000…
GO:0048732	gland development	33	10	8.3	0.30336	0.385248	BP	ENSG00000023287, ENSG00000070159, ENSG00000075239, ENSG00000078401, ENSG00000096968, ENSG00000100219, ENSG00000106462, ENSG00000110090, ENSG00000113494, ENSG00000117054, ENSG00000118137, ENSG00000124253, ENSG00000125378, ENSG00000130988, ENSG00000134240, ENSG00000135919, ENSG00000138035, ENSG00000147883, ENSG00000157168, ENSG00000163348, ENSG00000169710, ENSG00000171105, ENSG00000172216, ENSG0000…
GO:0072594	establishment of protein localization to...	33	10	8.3	0.30336	0.385248	BP	ENSG00000005893, ENSG00000044574, ENSG00000051108, ENSG00000065308, ENSG00000077463, ENSG00000096968, ENSG00000100225, ENSG00000110711, ENSG00000112242, ENSG00000113569, ENSG00000114030, ENSG00000118363, ENSG00000125378, ENSG00000126775, ENSG00000128340, ENSG00000129128, ENSG00000134375, ENSG00000135218, ENSG00000137642, ENSG00000144867, ENSG00000149428, ENSG00000153037, ENSG00000158552, ENSG0000…
GO:0001503	ossification	22	7	5.53	0.30470	0.385248	BP	ENSG00000064932, ENSG00000101665, ENSG00000121989, ENSG00000122862, ENSG00000125378, ENSG00000130055, ENSG00000132170, ENSG00000146674, ENSG00000154122, ENSG00000157613, ENSG00000160712, ENSG00000164023, ENSG00000169710, ENSG00000172216, ENSG00000177119, ENSG00000178882, ENSG00000183684, ENSG00000185885, ENSG00000187608, ENSG00000188554, ENSG00000197594, ENSG00000240857
GO:0001666	response to hypoxia	22	7	5.53	0.30470	0.385248	BP	ENSG00000004468, ENSG00000007171, ENSG00000051523, ENSG00000069667, ENSG00000078401, ENSG00000104368, ENSG00000104419, ENSG00000107562, ENSG00000114650, ENSG00000120738, ENSG00000129521, ENSG00000132170, ENSG00000135679, ENSG00000148218, ENSG00000149428, ENSG00000158828, ENSG00000159640, ENSG00000164305, ENSG00000166598, ENSG00000167772, ENSG00000204397, ENSG00000272398
GO:0001667	ameboidal-type cell migration	22	7	5.53	0.30470	0.385248	BP	ENSG00000073060, ENSG00000078401, ENSG00000089820, ENSG00000092421, ENSG00000095203, ENSG00000100092, ENSG00000102879, ENSG00000104522, ENSG00000107140, ENSG00000108561, ENSG00000111348, ENSG00000112902, ENSG00000118137, ENSG00000125378, ENSG00000132170, ENSG00000139626, ENSG00000143434, ENSG00000169242, ENSG00000171862, ENSG00000179218, ENSG00000185950, ENSG00000197043
GO:0009100	glycoprotein metabolic process	22	7	5.53	0.30470	0.385248	BP	ENSG00000088298, ENSG00000099958, ENSG00000100417, ENSG00000101346, ENSG00000101901, ENSG00000108784, ENSG00000116661, ENSG00000116663, ENSG00000118705, ENSG00000125967, ENSG00000128242, ENSG00000135916, ENSG00000136840, ENSG00000138604, ENSG00000140297, ENSG00000162298, ENSG00000165102, ENSG00000173540, ENSG00000176928, ENSG00000178301, ENSG00000183828, ENSG00000204099
GO:0032868	response to insulin	22	7	5.53	0.30470	0.385248	BP	ENSG00000001084, ENSG00000004799, ENSG00000005882, ENSG00000100219, ENSG00000101577, ENSG00000106070, ENSG00000114166, ENSG00000114650, ENSG00000115415, ENSG00000120738, ENSG00000124253, ENSG00000132170, ENSG00000134240, ENSG00000134324, ENSG00000136111, ENSG00000137642, ENSG00000148730, ENSG00000170476, ENSG00000171105, ENSG00000184163, ENSG00000185950, ENSG00000197594
GO:0051960	regulation of nervous system development	22	7	5.53	0.30470	0.385248	BP	ENSG00000025708, ENSG00000089820, ENSG00000090520, ENSG00000092421, ENSG00000106462, ENSG00000107562, ENSG00000109861, ENSG00000112902, ENSG00000134324, ENSG00000135919, ENSG00000137642, ENSG00000143434, ENSG00000146426, ENSG00000147883, ENSG00000153707, ENSG00000159640, ENSG00000166145, ENSG00000166710, ENSG00000171862, ENSG00000173406, ENSG00000196549, ENSG00000198959
GO:1903320	regulation of protein modification by sm...	22	7	5.53	0.30470	0.385248	BP	ENSG00000001084, ENSG00000023445, ENSG00000044574, ENSG00000051108, ENSG00000081377, ENSG00000101665, ENSG00000108106, ENSG00000116661, ENSG00000117399, ENSG00000120738, ENSG00000123609, ENSG00000132109, ENSG00000133265, ENSG00000138663, ENSG00000144228, ENSG00000158828, ENSG00000162511, ENSG00000169689, ENSG00000171862, ENSG00000175063, ENSG00000177889, ENSG00000187608
GO:0080135	regulation of cellular response to stres...	37	11	9.3	0.31361	0.385248	BP	ENSG00000023287, ENSG00000030110, ENSG00000044574, ENSG00000051108, ENSG00000075624, ENSG00000077463, ENSG00000081913, ENSG00000091436, ENSG00000100219, ENSG00000100225, ENSG00000105393, ENSG00000106541, ENSG00000107562, ENSG00000112130, ENSG00000112299, ENSG00000114166, ENSG00000124602, ENSG00000125378, ENSG00000125648, ENSG00000126602, ENSG00000135218, ENSG00000135679, ENSG00000145050, ENSG0000…
GO:0001889	liver development	15	5	3.77	0.31744	0.385248	BP	ENSG00000023287, ENSG00000070159, ENSG00000075239, ENSG00000100219, ENSG00000106462, ENSG00000110090, ENSG00000117054, ENSG00000124253, ENSG00000130988, ENSG00000134240, ENSG00000138035, ENSG00000147883, ENSG00000172216, ENSG00000241635, ENSG00000242366
GO:0002262	myeloid cell homeostasis	15	5	3.77	0.31744	0.385248	BP	ENSG00000030110, ENSG00000096968, ENSG00000100714, ENSG00000107798, ENSG00000115415, ENSG00000118513, ENSG00000121989, ENSG00000125378, ENSG00000164305, ENSG00000166710, ENSG00000176928, ENSG00000179588, ENSG00000180353, ENSG00000185811, ENSG00000187608
GO:0002367	cytokine production involved in immune r...	15	5	3.77	0.31744	0.385248	BP	ENSG00000101665, ENSG00000102575, ENSG00000118137, ENSG00000130303, ENSG00000135218, ENSG00000150782, ENSG00000153283, ENSG00000159674, ENSG00000162511, ENSG00000166710, ENSG00000196352, ENSG00000204592, ENSG00000204632, ENSG00000204642, ENSG00000206503
GO:0002718	regulation of cytokine production involv...	15	5	3.77	0.31744	0.385248	BP	ENSG00000101665, ENSG00000102575, ENSG00000118137, ENSG00000130303, ENSG00000135218, ENSG00000150782, ENSG00000153283, ENSG00000159674, ENSG00000162511, ENSG00000166710, ENSG00000196352, ENSG00000204592, ENSG00000204632, ENSG00000204642, ENSG00000206503
GO:0006720	isoprenoid metabolic process	15	5	3.77	0.31744	0.385248	BP	ENSG00000042445, ENSG00000062282, ENSG00000106258, ENSG00000107537, ENSG00000121207, ENSG00000134240, ENSG00000135437, ENSG00000135697, ENSG00000138109, ENSG00000160868, ENSG00000177666, ENSG00000198074, ENSG00000240857, ENSG00000241635, ENSG00000242366
GO:0009914	hormone transport	15	5	3.77	0.31744	0.385248	BP	ENSG00000004468, ENSG00000007171, ENSG00000077463, ENSG00000078401, ENSG00000096968, ENSG00000110090, ENSG00000131910, ENSG00000132170, ENSG00000136689, ENSG00000177542, ENSG00000184163, ENSG00000185950, ENSG00000198643, ENSG00000271503, ENSG00000276045
GO:0031960	response to corticosteroid	15	5	3.77	0.31744	0.385248	BP	ENSG00000051523, ENSG00000069535, ENSG00000078401, ENSG00000096968, ENSG00000104368, ENSG00000115457, ENSG00000124253, ENSG00000134240, ENSG00000136689, ENSG00000148218, ENSG00000156804, ENSG00000159640, ENSG00000164305, ENSG00000204472, ENSG00000241635
GO:0032368	regulation of lipid transport	15	5	3.77	0.31744	0.385248	BP	ENSG00000078401, ENSG00000110244, ENSG00000110245, ENSG00000118137, ENSG00000121207, ENSG00000132170, ENSG00000138075, ENSG00000140564, ENSG00000154265, ENSG00000160179, ENSG00000165828, ENSG00000182156, ENSG00000185950, ENSG00000186115, ENSG00000198848
GO:0046879	hormone secretion	15	5	3.77	0.31744	0.385248	BP	ENSG00000004468, ENSG00000007171, ENSG00000077463, ENSG00000078401, ENSG00000096968, ENSG00000110090, ENSG00000131910, ENSG00000132170, ENSG00000136689, ENSG00000177542, ENSG00000184163, ENSG00000185950, ENSG00000198643, ENSG00000271503, ENSG00000276045
GO:0061008	hepaticobiliary system development	15	5	3.77	0.31744	0.385248	BP	ENSG00000023287, ENSG00000070159, ENSG00000075239, ENSG00000100219, ENSG00000106462, ENSG00000110090, ENSG00000117054, ENSG00000124253, ENSG00000130988, ENSG00000134240, ENSG00000138035, ENSG00000147883, ENSG00000172216, ENSG00000241635, ENSG00000242366
GO:1902105	regulation of leukocyte differentiation	26	8	6.54	0.31934	0.385248	BP	ENSG00000020633, ENSG00000057657, ENSG00000075624, ENSG00000081237, ENSG00000100219, ENSG00000100225, ENSG00000101665, ENSG00000112299, ENSG00000116824, ENSG00000122378, ENSG00000124253, ENSG00000125347, ENSG00000125378, ENSG00000127951, ENSG00000141736, ENSG00000144554, ENSG00000150782, ENSG00000161405, ENSG00000168961, ENSG00000172216, ENSG00000173334, ENSG00000179588, ENSG00000180353, ENSG0000…
GO:0002443	leukocyte mediated immunity	41	12	10.31	0.32250	0.385248	BP	ENSG00000007171, ENSG00000026751, ENSG00000079950, ENSG00000081237, ENSG00000092929, ENSG00000101665, ENSG00000102879, ENSG00000108561, ENSG00000109861, ENSG00000111801, ENSG00000112130, ENSG00000116824, ENSG00000128340, ENSG00000130303, ENSG00000134539, ENSG00000149131, ENSG00000150782, ENSG00000153283, ENSG00000159640, ENSG00000159674, ENSG00000161955, ENSG00000166278, ENSG00000166710, ENSG0000…
GO:0048519	negative regulation of biological proces...	313	82	78.71	0.32269	0.385248	BP	ENSG00000000003, ENSG00000001084, ENSG00000003436, ENSG00000004468, ENSG00000004799, ENSG00000007171, ENSG00000007944, ENSG00000009950, ENSG00000010030, ENSG00000015413, ENSG00000020633, ENSG00000023287, ENSG00000023445, ENSG00000023839, ENSG00000023909, ENSG00000030110, ENSG00000036672, ENSG00000044574, ENSG00000051108, ENSG00000051523, ENSG00000053254, ENSG00000057657, ENSG00000062282, ENSG0000…
GO:0001911	negative regulation of leukocyte mediate...	8	3	2.01	0.32478	0.385248	BP	ENSG00000081237, ENSG00000134539, ENSG00000168961, ENSG00000204592, ENSG00000204632, ENSG00000204642, ENSG00000206503, ENSG00000234745
GO:0006635	fatty acid beta-oxidation	8	3	2.01	0.32478	0.385248	BP	ENSG00000005469, ENSG00000072506, ENSG00000075239, ENSG00000110090, ENSG00000117054, ENSG00000140284, ENSG00000168306, ENSG00000185950
GO:0007091	metaphase/anaphase transition of mitotic...	8	3	2.01	0.32478	0.385248	BP	ENSG00000004897, ENSG00000075624, ENSG00000089685, ENSG00000091436, ENSG00000117399, ENSG00000134057, ENSG00000165828, ENSG00000175063
GO:0007613	memory	8	3	2.01	0.32478	0.385248	BP	ENSG00000101856, ENSG00000106688, ENSG00000148730, ENSG00000149658, ENSG00000162545, ENSG00000171105, ENSG00000171867, ENSG00000172216
GO:0008652	amino acid biosynthetic process	8	3	2.01	0.32478	0.385248	BP	ENSG00000065154, ENSG00000100714, ENSG00000115419, ENSG00000126522, ENSG00000161653, ENSG00000176974, ENSG00000179918, ENSG00000182551
GO:0009063	amino acid catabolic process	8	3	2.01	0.32478	0.385248	BP	ENSG00000007171, ENSG00000065154, ENSG00000072506, ENSG00000075239, ENSG00000100033, ENSG00000108578, ENSG00000115419, ENSG00000176974
GO:0009411	response to UV	8	3	2.01	0.32478	0.385248	BP	ENSG00000030110, ENSG00000077463, ENSG00000091436, ENSG00000104081, ENSG00000158941, ENSG00000164305, ENSG00000196549, ENSG00000204397
GO:0010634	positive regulation of epithelial cell m...	8	3	2.01	0.32478	0.385248	BP	ENSG00000073060, ENSG00000078401, ENSG00000095203, ENSG00000104522, ENSG00000112902, ENSG00000125378, ENSG00000179218, ENSG00000185950
GO:0030307	positive regulation of cell growth	8	3	2.01	0.32478	0.385248	BP	ENSG00000004468, ENSG00000051523, ENSG00000078401, ENSG00000101665, ENSG00000107562, ENSG00000112902, ENSG00000141736, ENSG00000184357
GO:0030856	regulation of epithelial cell differenti...	8	3	2.01	0.32478	0.385248	BP	ENSG00000106462, ENSG00000113494, ENSG00000115415, ENSG00000125378, ENSG00000133321, ENSG00000147883, ENSG00000172216, ENSG00000272398
GO:0031342	negative regulation of cell killing	8	3	2.01	0.32478	0.385248	BP	ENSG00000081237, ENSG00000134539, ENSG00000168961, ENSG00000204592, ENSG00000204632, ENSG00000204642, ENSG00000206503, ENSG00000234745
GO:0032091	negative regulation of protein binding	8	3	2.01	0.32478	0.385248	BP	ENSG00000074370, ENSG00000075624, ENSG00000137642, ENSG00000159640, ENSG00000166710, ENSG00000174437, ENSG00000179588, ENSG00000204397
GO:0032872	regulation of stress-activated MAPK casc...	8	3	2.01	0.32478	0.385248	BP	ENSG00000023287, ENSG00000081913, ENSG00000124602, ENSG00000125378, ENSG00000158828, ENSG00000181826, ENSG00000188554, ENSG00000198053
GO:0034763	negative regulation of transmembrane tra...	8	3	2.01	0.32478	0.385248	BP	ENSG00000077463, ENSG00000106070, ENSG00000151150, ENSG00000159640, ENSG00000170385, ENSG00000178623, ENSG00000185950, ENSG00000197594
GO:0036473	cell death in response to oxidative stre...	8	3	2.01	0.32478	0.385248	BP	ENSG00000096968, ENSG00000100033, ENSG00000100225, ENSG00000100744, ENSG00000106688, ENSG00000112299, ENSG00000126602, ENSG00000158828
GO:0044058	regulation of digestive system process	8	3	2.01	0.32478	0.385248	BP	ENSG00000025708, ENSG00000110244, ENSG00000118137, ENSG00000138075, ENSG00000160181, ENSG00000165828, ENSG00000182156, ENSG00000197375
GO:0044784	metaphase/anaphase transition of cell cy...	8	3	2.01	0.32478	0.385248	BP	ENSG00000004897, ENSG00000075624, ENSG00000089685, ENSG00000091436, ENSG00000117399, ENSG00000134057, ENSG00000165828, ENSG00000175063
GO:0051897	positive regulation of protein kinase B ...	8	3	2.01	0.32478	0.385248	BP	ENSG00000074842, ENSG00000108561, ENSG00000112902, ENSG00000150782, ENSG00000158828, ENSG00000171105, ENSG00000180353, ENSG00000184163
GO:0060612	adipose tissue development	8	3	2.01	0.32478	0.385248	BP	ENSG00000062282, ENSG00000075239, ENSG00000100219, ENSG00000109819, ENSG00000132170, ENSG00000134240, ENSG00000137642, ENSG00000176485
GO:0070228	regulation of lymphocyte apoptotic proce...	8	3	2.01	0.32478	0.385248	BP	ENSG00000125378, ENSG00000160654, ENSG00000168961, ENSG00000169242, ENSG00000185950, ENSG00000196684, ENSG00000217128, ENSG00000271503
GO:0070302	regulation of stress-activated protein k...	8	3	2.01	0.32478	0.385248	BP	ENSG00000023287, ENSG00000081913, ENSG00000124602, ENSG00000125378, ENSG00000158828, ENSG00000181826, ENSG00000188554, ENSG00000198053
GO:0070585	protein localization to mitochondrion	8	3	2.01	0.32478	0.385248	BP	ENSG00000100225, ENSG00000110711, ENSG00000128340, ENSG00000134375, ENSG00000158828, ENSG00000160695, ENSG00000173171, ENSG00000187608
GO:0071384	cellular response to corticosteroid stim...	8	3	2.01	0.32478	0.385248	BP	ENSG00000078401, ENSG00000096968, ENSG00000104368, ENSG00000124253, ENSG00000134240, ENSG00000156804, ENSG00000159640, ENSG00000241635
GO:0071772	response to BMP	8	3	2.01	0.32478	0.385248	BP	ENSG00000101665, ENSG00000120738, ENSG00000121989, ENSG00000125378, ENSG00000132170, ENSG00000137642, ENSG00000152684, ENSG00000166145
GO:0071773	cellular response to BMP stimulus	8	3	2.01	0.32478	0.385248	BP	ENSG00000101665, ENSG00000120738, ENSG00000121989, ENSG00000125378, ENSG00000132170, ENSG00000137642, ENSG00000152684, ENSG00000166145
GO:0072073	kidney epithelium development	8	3	2.01	0.32478	0.385248	BP	ENSG00000075239, ENSG00000101665, ENSG00000115415, ENSG00000125378, ENSG00000172037, ENSG00000178301, ENSG00000179222, ENSG00000272398
GO:0090100	positive regulation of transmembrane rec...	8	3	2.01	0.32478	0.385248	BP	ENSG00000096968, ENSG00000121989, ENSG00000125378, ENSG00000132170, ENSG00000147883, ENSG00000152684, ENSG00000154803, ENSG00000157110
GO:0099173	postsynapse organization	8	3	2.01	0.32478	0.385248	BP	ENSG00000066248, ENSG00000069329, ENSG00000075624, ENSG00000153707, ENSG00000169242, ENSG00000171105, ENSG00000171862, ENSG00000171867
GO:1901606	alpha-amino acid catabolic process	8	3	2.01	0.32478	0.385248	BP	ENSG00000007171, ENSG00000065154, ENSG00000072506, ENSG00000075239, ENSG00000100033, ENSG00000108578, ENSG00000115419, ENSG00000176974
GO:1901607	alpha-amino acid biosynthetic process	8	3	2.01	0.32478	0.385248	BP	ENSG00000065154, ENSG00000100714, ENSG00000115419, ENSG00000126522, ENSG00000161653, ENSG00000176974, ENSG00000179918, ENSG00000182551
GO:1902807	negative regulation of cell cycle G1/S p...	8	3	2.01	0.32478	0.385248	BP	ENSG00000099994, ENSG00000100225, ENSG00000106462, ENSG00000135679, ENSG00000147883, ENSG00000165828, ENSG00000171862, ENSG00000185499
GO:2000377	regulation of reactive oxygen species me...	8	3	2.01	0.32478	0.385248	BP	ENSG00000051523, ENSG00000102575, ENSG00000109743, ENSG00000126602, ENSG00000128340, ENSG00000135218, ENSG00000158828, ENSG00000188747
GO:2001236	regulation of extrinsic apoptotic signal...	8	3	2.01	0.32478	0.385248	BP	ENSG00000001084, ENSG00000023287, ENSG00000023909, ENSG00000081237, ENSG00000125378, ENSG00000126709, ENSG00000135916, ENSG00000171862
GO:0010468	regulation of gene expression	211	56	53.06	0.32545	0.385248	BP	ENSG00000001084, ENSG00000004468, ENSG00000007171, ENSG00000009950, ENSG00000010030, ENSG00000012822, ENSG00000020633, ENSG00000023572, ENSG00000023839, ENSG00000028277, ENSG00000030110, ENSG00000036672, ENSG00000044574, ENSG00000048740, ENSG00000051523, ENSG00000053254, ENSG00000057657, ENSG00000060566, ENSG00000064932, ENSG00000064995, ENSG00000065361, ENSG00000069329, ENSG00000069667, ENSG0000…
GO:0040011	locomotion	83	23	20.87	0.32720	0.385248	BP	ENSG00000015413, ENSG00000025708, ENSG00000044574, ENSG00000053747, ENSG00000069329, ENSG00000073060, ENSG00000078401, ENSG00000081237, ENSG00000086548, ENSG00000089820, ENSG00000092421, ENSG00000095203, ENSG00000096968, ENSG00000099617, ENSG00000100092, ENSG00000100219, ENSG00000100225, ENSG00000101665, ENSG00000101856, ENSG00000102007, ENSG00000102755, ENSG00000102879, ENSG00000104522, ENSG0000…
GO:0055082	intracellular chemical homeostasis	45	13	11.32	0.33031	0.385248	BP	ENSG00000001084, ENSG00000009950, ENSG00000023909, ENSG00000030110, ENSG00000051108, ENSG00000051523, ENSG00000062282, ENSG00000068724, ENSG00000071967, ENSG00000074370, ENSG00000076351, ENSG00000078401, ENSG00000081237, ENSG00000100219, ENSG00000102879, ENSG00000106688, ENSG00000107562, ENSG00000109819, ENSG00000112473, ENSG00000113811, ENSG00000115419, ENSG00000115616, ENSG00000123353, ENSG0000…
GO:0009628	response to abiotic stimulus	64	18	16.09	0.33063	0.385248	BP	ENSG00000001084, ENSG00000004468, ENSG00000007171, ENSG00000023572, ENSG00000030110, ENSG00000036672, ENSG00000044574, ENSG00000051523, ENSG00000057657, ENSG00000069667, ENSG00000077463, ENSG00000078401, ENSG00000081237, ENSG00000091436, ENSG00000104081, ENSG00000104368, ENSG00000104419, ENSG00000105393, ENSG00000106688, ENSG00000107562, ENSG00000110697, ENSG00000112130, ENSG00000114650, ENSG0000…
GO:0007268	chemical synaptic transmission	30	9	7.54	0.33129	0.385248	BP	ENSG00000004468, ENSG00000069329, ENSG00000078401, ENSG00000096968, ENSG00000104368, ENSG00000106462, ENSG00000106688, ENSG00000113749, ENSG00000115419, ENSG00000116661, ENSG00000117399, ENSG00000135919, ENSG00000148730, ENSG00000149658, ENSG00000153707, ENSG00000158828, ENSG00000159640, ENSG00000163686, ENSG00000165802, ENSG00000166900, ENSG00000168297, ENSG00000170385, ENSG00000171862, ENSG0000…
GO:0043434	response to peptide hormone	30	9	7.54	0.33129	0.385248	BP	ENSG00000001084, ENSG00000004799, ENSG00000005882, ENSG00000051523, ENSG00000078401, ENSG00000096968, ENSG00000100219, ENSG00000101577, ENSG00000104368, ENSG00000106070, ENSG00000107562, ENSG00000114166, ENSG00000114650, ENSG00000115415, ENSG00000120738, ENSG00000124253, ENSG00000132170, ENSG00000134240, ENSG00000134324, ENSG00000136111, ENSG00000137642, ENSG00000138035, ENSG00000148730, ENSG0000…
GO:0070848	response to growth factor	30	9	7.54	0.33129	0.385248	BP	ENSG00000001084, ENSG00000020633, ENSG00000023909, ENSG00000044574, ENSG00000078401, ENSG00000082781, ENSG00000092421, ENSG00000101665, ENSG00000102755, ENSG00000102879, ENSG00000106070, ENSG00000120738, ENSG00000121989, ENSG00000125144, ENSG00000125378, ENSG00000132170, ENSG00000137642, ENSG00000139318, ENSG00000140564, ENSG00000141736, ENSG00000147883, ENSG00000152684, ENSG00000154803, ENSG0000…
GO:0098916	anterograde trans-synaptic signaling	30	9	7.54	0.33129	0.385248	BP	ENSG00000004468, ENSG00000069329, ENSG00000078401, ENSG00000096968, ENSG00000104368, ENSG00000106462, ENSG00000106688, ENSG00000113749, ENSG00000115419, ENSG00000116661, ENSG00000117399, ENSG00000135919, ENSG00000148730, ENSG00000149658, ENSG00000153707, ENSG00000158828, ENSG00000159640, ENSG00000163686, ENSG00000165802, ENSG00000166900, ENSG00000168297, ENSG00000170385, ENSG00000171862, ENSG0000…
GO:0099537	trans-synaptic signaling	30	9	7.54	0.33129	0.385248	BP	ENSG00000004468, ENSG00000069329, ENSG00000078401, ENSG00000096968, ENSG00000104368, ENSG00000106462, ENSG00000106688, ENSG00000113749, ENSG00000115419, ENSG00000116661, ENSG00000117399, ENSG00000135919, ENSG00000148730, ENSG00000149658, ENSG00000153707, ENSG00000158828, ENSG00000159640, ENSG00000163686, ENSG00000165802, ENSG00000166900, ENSG00000168297, ENSG00000170385, ENSG00000171862, ENSG0000…
GO:0010604	positive regulation of macromolecule met...	192	51	48.28	0.33497	0.385248	BP	ENSG00000001084, ENSG00000004468, ENSG00000007171, ENSG00000007944, ENSG00000009950, ENSG00000012822, ENSG00000020633, ENSG00000023287, ENSG00000023445, ENSG00000028277, ENSG00000030110, ENSG00000043462, ENSG00000044574, ENSG00000051108, ENSG00000051523, ENSG00000057657, ENSG00000060566, ENSG00000064932, ENSG00000064995, ENSG00000065361, ENSG00000069329, ENSG00000069667, ENSG00000071575, ENSG0000…
GO:0002274	myeloid leukocyte activation	19	6	4.78	0.33675	0.385248	BP	ENSG00000043462, ENSG00000064932, ENSG00000068079, ENSG00000069667, ENSG00000081237, ENSG00000092929, ENSG00000096968, ENSG00000104419, ENSG00000109861, ENSG00000116824, ENSG00000123609, ENSG00000124126, ENSG00000125144, ENSG00000128340, ENSG00000150782, ENSG00000168961, ENSG00000198133, ENSG00000204472, ENSG00000271503
GO:0006469	negative regulation of protein kinase ac...	19	6	4.78	0.33675	0.385248	BP	ENSG00000071575, ENSG00000081237, ENSG00000100225, ENSG00000100744, ENSG00000107140, ENSG00000114166, ENSG00000125378, ENSG00000127329, ENSG00000130988, ENSG00000132170, ENSG00000137642, ENSG00000140105, ENSG00000147883, ENSG00000162545, ENSG00000164305, ENSG00000171862, ENSG00000173334, ENSG00000173706, ENSG00000186834
GO:0006805	xenobiotic metabolic process	19	6	4.78	0.33675	0.385248	BP	ENSG00000023839, ENSG00000069667, ENSG00000106258, ENSG00000108846, ENSG00000110711, ENSG00000134202, ENSG00000134716, ENSG00000137274, ENSG00000137860, ENSG00000138109, ENSG00000143819, ENSG00000160868, ENSG00000164237, ENSG00000171234, ENSG00000173597, ENSG00000181019, ENSG00000186115, ENSG00000241635, ENSG00000242366
GO:0009306	protein secretion	19	6	4.78	0.33675	0.385248	BP	ENSG00000004468, ENSG00000007171, ENSG00000069329, ENSG00000077463, ENSG00000096968, ENSG00000110090, ENSG00000125967, ENSG00000131910, ENSG00000132170, ENSG00000136689, ENSG00000155660, ENSG00000160179, ENSG00000171431, ENSG00000177542, ENSG00000184163, ENSG00000185950, ENSG00000198643, ENSG00000271503, ENSG00000276045
GO:0010810	regulation of cell-substrate adhesion	19	6	4.78	0.33675	0.385248	BP	ENSG00000084636, ENSG00000086548, ENSG00000092929, ENSG00000096968, ENSG00000104522, ENSG00000106541, ENSG00000107140, ENSG00000108561, ENSG00000109743, ENSG00000117228, ENSG00000118137, ENSG00000124126, ENSG00000128340, ENSG00000135218, ENSG00000138660, ENSG00000151882, ENSG00000171862, ENSG00000172661, ENSG00000179218
GO:0010959	regulation of metal ion transport	19	6	4.78	0.33675	0.385248	BP	ENSG00000030110, ENSG00000051523, ENSG00000062716, ENSG00000070159, ENSG00000102879, ENSG00000107562, ENSG00000114796, ENSG00000130988, ENSG00000135919, ENSG00000151150, ENSG00000153721, ENSG00000159640, ENSG00000166710, ENSG00000170385, ENSG00000171867, ENSG00000177119, ENSG00000178623, ENSG00000271503, ENSG00000276045
GO:0030595	leukocyte chemotaxis	19	6	4.78	0.33675	0.385248	BP	ENSG00000015413, ENSG00000078401, ENSG00000102755, ENSG00000102879, ENSG00000107562, ENSG00000108561, ENSG00000109743, ENSG00000124126, ENSG00000128340, ENSG00000160712, ENSG00000166794, ENSG00000168961, ENSG00000177119, ENSG00000179218, ENSG00000182578, ENSG00000186111, ENSG00000204472, ENSG00000217555, ENSG00000271503
GO:0035592	establishment of protein localization to...	19	6	4.78	0.33675	0.385248	BP	ENSG00000004468, ENSG00000007171, ENSG00000069329, ENSG00000077463, ENSG00000096968, ENSG00000110090, ENSG00000125967, ENSG00000131910, ENSG00000132170, ENSG00000136689, ENSG00000155660, ENSG00000160179, ENSG00000171431, ENSG00000177542, ENSG00000184163, ENSG00000185950, ENSG00000198643, ENSG00000271503, ENSG00000276045
GO:0050767	regulation of neurogenesis	19	6	4.78	0.33675	0.385248	BP	ENSG00000089820, ENSG00000090520, ENSG00000092421, ENSG00000106462, ENSG00000107562, ENSG00000112902, ENSG00000135919, ENSG00000137642, ENSG00000143434, ENSG00000146426, ENSG00000147883, ENSG00000153707, ENSG00000159640, ENSG00000166145, ENSG00000166710, ENSG00000171862, ENSG00000173406, ENSG00000196549, ENSG00000198959
GO:0051047	positive regulation of secretion	19	6	4.78	0.33675	0.385248	BP	ENSG00000004468, ENSG00000051523, ENSG00000069329, ENSG00000077463, ENSG00000078401, ENSG00000092929, ENSG00000096968, ENSG00000100219, ENSG00000107562, ENSG00000131910, ENSG00000132170, ENSG00000158828, ENSG00000160179, ENSG00000184163, ENSG00000185950, ENSG00000186115, ENSG00000198794, ENSG00000204642, ENSG00000276045
GO:0071692	protein localization to extracellular re...	19	6	4.78	0.33675	0.385248	BP	ENSG00000004468, ENSG00000007171, ENSG00000069329, ENSG00000077463, ENSG00000096968, ENSG00000110090, ENSG00000125967, ENSG00000131910, ENSG00000132170, ENSG00000136689, ENSG00000155660, ENSG00000160179, ENSG00000171431, ENSG00000177542, ENSG00000184163, ENSG00000185950, ENSG00000198643, ENSG00000271503, ENSG00000276045
GO:0097529	myeloid leukocyte migration	19	6	4.78	0.33675	0.385248	BP	ENSG00000015413, ENSG00000078401, ENSG00000102755, ENSG00000107562, ENSG00000108561, ENSG00000109743, ENSG00000113811, ENSG00000124126, ENSG00000128340, ENSG00000160712, ENSG00000166794, ENSG00000169347, ENSG00000177119, ENSG00000182578, ENSG00000186111, ENSG00000198053, ENSG00000204472, ENSG00000217555, ENSG00000271503
GO:0045944	positive regulation of transcription by ...	49	14	12.32	0.33725	0.385248	BP	ENSG00000009950, ENSG00000012822, ENSG00000028277, ENSG00000044574, ENSG00000060566, ENSG00000064932, ENSG00000064995, ENSG00000069667, ENSG00000074842, ENSG00000078401, ENSG00000096968, ENSG00000100219, ENSG00000101577, ENSG00000105516, ENSG00000105835, ENSG00000109819, ENSG00000110777, ENSG00000112242, ENSG00000114166, ENSG00000115415, ENSG00000118513, ENSG00000120738, ENSG00000121989, ENSG0000…
GO:0044282	small molecule catabolic process	34	10	8.55	0.34130	0.385248	BP	ENSG00000005469, ENSG00000007171, ENSG00000015413, ENSG00000065154, ENSG00000072506, ENSG00000073060, ENSG00000075239, ENSG00000100033, ENSG00000101577, ENSG00000103485, ENSG00000107537, ENSG00000108578, ENSG00000110090, ENSG00000115419, ENSG00000117054, ENSG00000124253, ENSG00000134324, ENSG00000136872, ENSG00000140263, ENSG00000140284, ENSG00000140526, ENSG00000141568, ENSG00000160868, ENSG0000…
GO:0051247	positive regulation of protein metabolic...	99	27	24.9	0.34151	0.385248	BP	ENSG00000001084, ENSG00000007944, ENSG00000023287, ENSG00000023445, ENSG00000030110, ENSG00000043462, ENSG00000044574, ENSG00000051108, ENSG00000065361, ENSG00000069329, ENSG00000071575, ENSG00000074370, ENSG00000074842, ENSG00000077463, ENSG00000078401, ENSG00000081237, ENSG00000081377, ENSG00000089685, ENSG00000092010, ENSG00000092853, ENSG00000096968, ENSG00000100359, ENSG00000100911, ENSG0000…
GO:0008152	metabolic process	593	152	149.13	0.34253	0.385248	BP	ENSG00000001084, ENSG00000002549, ENSG00000002726, ENSG00000003436, ENSG00000004468, ENSG00000004799, ENSG00000004897, ENSG00000005469, ENSG00000005882, ENSG00000005893, ENSG00000007171, ENSG00000007944, ENSG00000008382, ENSG00000009765, ENSG00000009950, ENSG00000010030, ENSG00000011260, ENSG00000012822, ENSG00000015413, ENSG00000015520, ENSG00000020633, ENSG00000023287, ENSG00000023445, ENSG0000…
GO:0042327	positive regulation of phosphorylation	53	15	13.33	0.34347	0.385248	BP	ENSG00000009950, ENSG00000023287, ENSG00000043462, ENSG00000062524, ENSG00000065361, ENSG00000074842, ENSG00000078401, ENSG00000081237, ENSG00000089685, ENSG00000092853, ENSG00000096968, ENSG00000101224, ENSG00000102755, ENSG00000106462, ENSG00000106688, ENSG00000107140, ENSG00000113494, ENSG00000120738, ENSG00000121989, ENSG00000125378, ENSG00000125731, ENSG00000126775, ENSG00000132170, ENSG0000…
GO:0046903	secretion	57	16	14.33	0.34909	0.385248	BP	ENSG00000004468, ENSG00000007171, ENSG00000051523, ENSG00000065361, ENSG00000069329, ENSG00000069535, ENSG00000077463, ENSG00000078401, ENSG00000092929, ENSG00000096968, ENSG00000100219, ENSG00000102879, ENSG00000106541, ENSG00000107562, ENSG00000110090, ENSG00000113494, ENSG00000113749, ENSG00000125967, ENSG00000128340, ENSG00000131910, ENSG00000132170, ENSG00000135919, ENSG00000136689, ENSG0000…
GO:0006959	humoral immune response	23	7	5.78	0.35129	0.385248	BP	ENSG00000028277, ENSG00000081237, ENSG00000090382, ENSG00000096088, ENSG00000108561, ENSG00000109743, ENSG00000110777, ENSG00000132465, ENSG00000149131, ENSG00000159674, ENSG00000166278, ENSG00000167880, ENSG00000173369, ENSG00000176919, ENSG00000179344, ENSG00000183018, ENSG00000196352, ENSG00000204592, ENSG00000205220, ENSG00000206503, ENSG00000224389, ENSG00000243649, ENSG00000244731
GO:0007015	actin filament organization	23	7	5.78	0.35129	0.385248	BP	ENSG00000082781, ENSG00000084112, ENSG00000096968, ENSG00000100092, ENSG00000102879, ENSG00000103187, ENSG00000107140, ENSG00000107562, ENSG00000112902, ENSG00000118137, ENSG00000124126, ENSG00000128340, ENSG00000130055, ENSG00000136167, ENSG00000138660, ENSG00000166598, ENSG00000167617, ENSG00000172661, ENSG00000178882, ENSG00000180353, ENSG00000204472, ENSG00000204991, ENSG00000285508
GO:0015980	energy derivation by oxidation of organi...	23	7	5.78	0.35129	0.385248	BP	ENSG00000007171, ENSG00000009950, ENSG00000023287, ENSG00000109819, ENSG00000117054, ENSG00000125648, ENSG00000126602, ENSG00000131482, ENSG00000134057, ENSG00000138035, ENSG00000154803, ENSG00000158828, ENSG00000171105, ENSG00000177542, ENSG00000181192, ENSG00000182054, ENSG00000185950, ENSG00000197594, ENSG00000204922, ENSG00000205707, ENSG00000235194, ENSG00000259112, ENSG00000284194
GO:0036293	response to decreased oxygen levels	23	7	5.78	0.35129	0.385248	BP	ENSG00000004468, ENSG00000007171, ENSG00000051523, ENSG00000069667, ENSG00000078401, ENSG00000104368, ENSG00000104419, ENSG00000106688, ENSG00000107562, ENSG00000114650, ENSG00000120738, ENSG00000129521, ENSG00000132170, ENSG00000135679, ENSG00000148218, ENSG00000149428, ENSG00000158828, ENSG00000159640, ENSG00000164305, ENSG00000166598, ENSG00000167772, ENSG00000204397, ENSG00000272398
GO:0070482	response to oxygen levels	23	7	5.78	0.35129	0.385248	BP	ENSG00000004468, ENSG00000007171, ENSG00000051523, ENSG00000069667, ENSG00000078401, ENSG00000104368, ENSG00000104419, ENSG00000106688, ENSG00000107562, ENSG00000114650, ENSG00000120738, ENSG00000129521, ENSG00000132170, ENSG00000135679, ENSG00000148218, ENSG00000149428, ENSG00000158828, ENSG00000159640, ENSG00000164305, ENSG00000166598, ENSG00000167772, ENSG00000204397, ENSG00000272398
GO:0036211	protein modification process	197	52	49.54	0.35407	0.385248	BP	ENSG00000001084, ENSG00000004799, ENSG00000004897, ENSG00000005882, ENSG00000007171, ENSG00000007944, ENSG00000008382, ENSG00000009950, ENSG00000020633, ENSG00000023287, ENSG00000023445, ENSG00000030110, ENSG00000036672, ENSG00000040199, ENSG00000043462, ENSG00000044574, ENSG00000051108, ENSG00000057657, ENSG00000059378, ENSG00000062524, ENSG00000064995, ENSG00000065361, ENSG00000069020, ENSG0000…
GO:0043066	negative regulation of apoptotic process	61	17	15.34	0.35419	0.385248	BP	ENSG00000001084, ENSG00000004468, ENSG00000004799, ENSG00000015413, ENSG00000023287, ENSG00000023445, ENSG00000023909, ENSG00000030110, ENSG00000044574, ENSG00000051108, ENSG00000062524, ENSG00000065361, ENSG00000074842, ENSG00000078401, ENSG00000086548, ENSG00000089685, ENSG00000096968, ENSG00000100219, ENSG00000102096, ENSG00000102879, ENSG00000105388, ENSG00000106688, ENSG00000107562, ENSG0000…
GO:0001913	T cell mediated cytotoxicity	12	4	3.02	0.35536	0.385248	BP	ENSG00000079950, ENSG00000081237, ENSG00000109861, ENSG00000134539, ENSG00000166710, ENSG00000204267, ENSG00000204525, ENSG00000204592, ENSG00000204632, ENSG00000204642, ENSG00000206503, ENSG00000234745
GO:0002688	regulation of leukocyte chemotaxis	12	4	3.02	0.35536	0.385248	BP	ENSG00000078401, ENSG00000107562, ENSG00000108561, ENSG00000109743, ENSG00000128340, ENSG00000160712, ENSG00000168961, ENSG00000177119, ENSG00000179218, ENSG00000182578, ENSG00000204472, ENSG00000271503
GO:0002791	regulation of peptide secretion	12	4	3.02	0.35536	0.385248	BP	ENSG00000004468, ENSG00000007171, ENSG00000077463, ENSG00000096968, ENSG00000110090, ENSG00000131910, ENSG00000177542, ENSG00000184163, ENSG00000185950, ENSG00000198643, ENSG00000271503, ENSG00000276045
GO:0006986	response to unfolded protein	12	4	3.02	0.35536	0.385248	BP	ENSG00000030110, ENSG00000044574, ENSG00000051108, ENSG00000060566, ENSG00000088298, ENSG00000099958, ENSG00000100219, ENSG00000106541, ENSG00000116663, ENSG00000145050, ENSG00000151883, ENSG00000157613
GO:0009267	cellular response to starvation	12	4	3.02	0.35536	0.385248	BP	ENSG00000002726, ENSG00000004799, ENSG00000005893, ENSG00000044574, ENSG00000100219, ENSG00000124253, ENSG00000126775, ENSG00000147804, ENSG00000147872, ENSG00000154803, ENSG00000171431, ENSG00000217128
GO:0009746	response to hexose	12	4	3.02	0.35536	0.385248	BP	ENSG00000001084, ENSG00000009950, ENSG00000023909, ENSG00000051523, ENSG00000100219, ENSG00000120738, ENSG00000124253, ENSG00000131910, ENSG00000159640, ENSG00000164305, ENSG00000184163, ENSG00000185950
GO:0009749	response to glucose	12	4	3.02	0.35536	0.385248	BP	ENSG00000001084, ENSG00000009950, ENSG00000023909, ENSG00000051523, ENSG00000100219, ENSG00000120738, ENSG00000124253, ENSG00000131910, ENSG00000159640, ENSG00000164305, ENSG00000184163, ENSG00000185950
GO:0010466	negative regulation of peptidase activit...	12	4	3.02	0.35536	0.385248	BP	ENSG00000003436, ENSG00000015413, ENSG00000023445, ENSG00000089685, ENSG00000122711, ENSG00000126709, ENSG00000135919, ENSG00000137642, ENSG00000149131, ENSG00000166145, ENSG00000204397, ENSG00000217128
GO:0015698	inorganic anion transport	12	4	3.02	0.35536	0.385248	BP	ENSG00000023839, ENSG00000100342, ENSG00000106688, ENSG00000108846, ENSG00000116005, ENSG00000138669, ENSG00000154122, ENSG00000160746, ENSG00000171365, ENSG00000172216, ENSG00000177119, ENSG00000197594
GO:0031214	biomineral tissue development	12	4	3.02	0.35536	0.385248	BP	ENSG00000064932, ENSG00000121989, ENSG00000122862, ENSG00000125378, ENSG00000154122, ENSG00000164023, ENSG00000172216, ENSG00000177119, ENSG00000178882, ENSG00000187608, ENSG00000188554, ENSG00000197594
GO:0045637	regulation of myeloid cell differentiati...	12	4	3.02	0.35536	0.385248	BP	ENSG00000115415, ENSG00000118513, ENSG00000121989, ENSG00000122378, ENSG00000154727, ENSG00000166710, ENSG00000172216, ENSG00000173334, ENSG00000179588, ENSG00000180353, ENSG00000185862, ENSG00000187608
GO:0045927	positive regulation of growth	12	4	3.02	0.35536	0.385248	BP	ENSG00000004468, ENSG00000051523, ENSG00000078401, ENSG00000101665, ENSG00000106541, ENSG00000107562, ENSG00000112902, ENSG00000141736, ENSG00000166794, ENSG00000171105, ENSG00000184357, ENSG00000285508
GO:0050796	regulation of insulin secretion	12	4	3.02	0.35536	0.385248	BP	ENSG00000004468, ENSG00000007171, ENSG00000077463, ENSG00000096968, ENSG00000110090, ENSG00000131910, ENSG00000177542, ENSG00000184163, ENSG00000185950, ENSG00000198643, ENSG00000271503, ENSG00000276045
GO:0051896	regulation of protein kinase B signaling	12	4	3.02	0.35536	0.385248	BP	ENSG00000074842, ENSG00000081913, ENSG00000108561, ENSG00000112902, ENSG00000150782, ENSG00000154803, ENSG00000158828, ENSG00000171105, ENSG00000171862, ENSG00000180353, ENSG00000184163, ENSG00000204632
GO:0060562	epithelial tube morphogenesis	12	4	3.02	0.35536	0.385248	BP	ENSG00000077463, ENSG00000078401, ENSG00000100714, ENSG00000125378, ENSG00000138802, ENSG00000164161, ENSG00000164305, ENSG00000166145, ENSG00000179222, ENSG00000180900, ENSG00000182578, ENSG00000285508
GO:0071887	leukocyte apoptotic process	12	4	3.02	0.35536	0.385248	BP	ENSG00000030110, ENSG00000107562, ENSG00000125378, ENSG00000160654, ENSG00000164305, ENSG00000168961, ENSG00000169242, ENSG00000180353, ENSG00000185950, ENSG00000196684, ENSG00000217128, ENSG00000271503
GO:0090087	regulation of peptide transport	12	4	3.02	0.35536	0.385248	BP	ENSG00000004468, ENSG00000007171, ENSG00000077463, ENSG00000096968, ENSG00000110090, ENSG00000131910, ENSG00000177542, ENSG00000184163, ENSG00000185950, ENSG00000198643, ENSG00000271503, ENSG00000276045
GO:0090276	regulation of peptide hormone secretion	12	4	3.02	0.35536	0.385248	BP	ENSG00000004468, ENSG00000007171, ENSG00000077463, ENSG00000096968, ENSG00000110090, ENSG00000131910, ENSG00000177542, ENSG00000184163, ENSG00000185950, ENSG00000198643, ENSG00000271503, ENSG00000276045
GO:0051172	negative regulation of nitrogen compound...	119	32	29.93	0.35552	0.385248	BP	ENSG00000001084, ENSG00000003436, ENSG00000004468, ENSG00000007171, ENSG00000009950, ENSG00000010030, ENSG00000015413, ENSG00000020633, ENSG00000023445, ENSG00000030110, ENSG00000036672, ENSG00000053254, ENSG00000057657, ENSG00000064932, ENSG00000069329, ENSG00000070159, ENSG00000071575, ENSG00000077463, ENSG00000078401, ENSG00000081237, ENSG00000089685, ENSG00000090097, ENSG00000100225, ENSG0000…
GO:0032940	secretion by cell	42	12	10.56	0.35724	0.385248	BP	ENSG00000004468, ENSG00000007171, ENSG00000069329, ENSG00000069535, ENSG00000077463, ENSG00000078401, ENSG00000092929, ENSG00000096968, ENSG00000102879, ENSG00000107562, ENSG00000110090, ENSG00000125967, ENSG00000128340, ENSG00000131910, ENSG00000132170, ENSG00000135919, ENSG00000136689, ENSG00000140564, ENSG00000144036, ENSG00000155660, ENSG00000157613, ENSG00000158828, ENSG00000160179, ENSG0000…
GO:0071704	organic substance metabolic process	566	145	142.34	0.35945	0.385248	BP	ENSG00000001084, ENSG00000002549, ENSG00000002726, ENSG00000003436, ENSG00000004468, ENSG00000004799, ENSG00000004897, ENSG00000005469, ENSG00000005882, ENSG00000005893, ENSG00000007171, ENSG00000007944, ENSG00000008382, ENSG00000009765, ENSG00000009950, ENSG00000010030, ENSG00000011260, ENSG00000012822, ENSG00000015413, ENSG00000015520, ENSG00000020633, ENSG00000023287, ENSG00000023445, ENSG0000…
GO:0043410	positive regulation of MAPK cascade	27	8	6.79	0.36277	0.385248	BP	ENSG00000023287, ENSG00000074842, ENSG00000078401, ENSG00000081237, ENSG00000096968, ENSG00000102755, ENSG00000106462, ENSG00000124602, ENSG00000125170, ENSG00000125378, ENSG00000135218, ENSG00000139625, ENSG00000139946, ENSG00000141736, ENSG00000146192, ENSG00000146674, ENSG00000157168, ENSG00000162511, ENSG00000168961, ENSG00000169242, ENSG00000171105, ENSG00000179222, ENSG00000181826, ENSG0000…
GO:0044262	cellular carbohydrate metabolic process	27	8	6.79	0.36277	0.385248	BP	ENSG00000004799, ENSG00000005882, ENSG00000023287, ENSG00000062282, ENSG00000069667, ENSG00000077463, ENSG00000090402, ENSG00000109819, ENSG00000114166, ENSG00000115850, ENSG00000117054, ENSG00000118094, ENSG00000124253, ENSG00000130988, ENSG00000131482, ENSG00000140263, ENSG00000141568, ENSG00000146674, ENSG00000154803, ENSG00000168781, ENSG00000171105, ENSG00000171862, ENSG00000182054, ENSG0000…
GO:0031401	positive regulation of protein modificat...	69	19	17.35	0.36317	0.385248	BP	ENSG00000023287, ENSG00000023445, ENSG00000043462, ENSG00000044574, ENSG00000065361, ENSG00000074842, ENSG00000078401, ENSG00000081237, ENSG00000081377, ENSG00000089685, ENSG00000092853, ENSG00000096968, ENSG00000101224, ENSG00000101665, ENSG00000102755, ENSG00000106462, ENSG00000106688, ENSG00000107140, ENSG00000108106, ENSG00000109819, ENSG00000113494, ENSG00000117399, ENSG00000120738, ENSG0000…
GO:0009410	response to xenobiotic stimulus	46	13	11.57	0.36375	0.385248	BP	ENSG00000001084, ENSG00000004468, ENSG00000007171, ENSG00000015413, ENSG00000023839, ENSG00000023909, ENSG00000030110, ENSG00000044574, ENSG00000051523, ENSG00000069535, ENSG00000069667, ENSG00000078401, ENSG00000106258, ENSG00000106688, ENSG00000108578, ENSG00000108846, ENSG00000110090, ENSG00000110711, ENSG00000115415, ENSG00000115457, ENSG00000118705, ENSG00000134202, ENSG00000134240, ENSG0000…
GO:0140352	export from cell	46	13	11.57	0.36375	0.385248	BP	ENSG00000004468, ENSG00000007171, ENSG00000023839, ENSG00000069329, ENSG00000069535, ENSG00000077463, ENSG00000078401, ENSG00000092929, ENSG00000096968, ENSG00000102879, ENSG00000107562, ENSG00000110090, ENSG00000125967, ENSG00000128340, ENSG00000131910, ENSG00000132170, ENSG00000135919, ENSG00000136689, ENSG00000140564, ENSG00000144036, ENSG00000155660, ENSG00000157613, ENSG00000158828, ENSG0000…
GO:0051234	establishment of localization	245	64	61.61	0.36874	0.385248	BP	ENSG00000001084, ENSG00000004468, ENSG00000005469, ENSG00000005893, ENSG00000007171, ENSG00000008853, ENSG00000015520, ENSG00000023171, ENSG00000023839, ENSG00000030110, ENSG00000044574, ENSG00000051108, ENSG00000051523, ENSG00000062716, ENSG00000065308, ENSG00000065361, ENSG00000069329, ENSG00000069535, ENSG00000070010, ENSG00000070159, ENSG00000071967, ENSG00000072818, ENSG00000073060, ENSG0000…
GO:0001656	metanephros development	5	2	1.26	0.37031	0.385248	BP	ENSG00000075239, ENSG00000115415, ENSG00000120738, ENSG00000125378, ENSG00000172037
GO:0002507	tolerance induction	5	2	1.26	0.37031	0.385248	BP	ENSG00000081913, ENSG00000168961, ENSG00000204592, ENSG00000204632, ENSG00000234745
GO:0006063	uronic acid metabolic process	5	2	1.26	0.37031	0.385248	BP	ENSG00000135220, ENSG00000140263, ENSG00000171234, ENSG00000241635, ENSG00000242366
GO:0006084	acetyl-CoA metabolic process	5	2	1.26	0.37031	0.385248	BP	ENSG00000004799, ENSG00000005882, ENSG00000075239, ENSG00000134240, ENSG00000167799
GO:0006622	protein targeting to lysosome	5	2	1.26	0.37031	0.385248	BP	ENSG00000005893, ENSG00000126775, ENSG00000137642, ENSG00000162511, ENSG00000168297
GO:0006623	protein targeting to vacuole	5	2	1.26	0.37031	0.385248	BP	ENSG00000005893, ENSG00000126775, ENSG00000137642, ENSG00000162511, ENSG00000168297
GO:0006893	Golgi to plasma membrane transport	5	2	1.26	0.37031	0.385248	BP	ENSG00000117475, ENSG00000144036, ENSG00000151150, ENSG00000166126, ENSG00000168899
GO:0007224	smoothened signaling pathway	5	2	1.26	0.37031	0.385248	BP	ENSG00000069667, ENSG00000119977, ENSG00000135919, ENSG00000164161, ENSG00000197594
GO:0007269	neurotransmitter secretion	5	2	1.26	0.37031	0.385248	BP	ENSG00000166900, ENSG00000170385, ENSG00000174437, ENSG00000180900, ENSG00000186111
GO:0007416	synapse assembly	5	2	1.26	0.37031	0.385248	BP	ENSG00000069329, ENSG00000124839, ENSG00000153707, ENSG00000171862, ENSG00000187664
GO:0007498	mesoderm development	5	2	1.26	0.37031	0.385248	BP	ENSG00000096968, ENSG00000121989, ENSG00000125378, ENSG00000161405, ENSG00000185811
GO:0007566	embryo implantation	5	2	1.26	0.37031	0.385248	BP	ENSG00000062716, ENSG00000108561, ENSG00000111348, ENSG00000113494, ENSG00000179218
GO:0008277	regulation of G protein-coupled receptor...	5	2	1.26	0.37031	0.385248	BP	ENSG00000074416, ENSG00000078401, ENSG00000111785, ENSG00000163686, ENSG00000271503
GO:0009595	detection of biotic stimulus	5	2	1.26	0.37031	0.385248	BP	ENSG00000073060, ENSG00000074276, ENSG00000206503, ENSG00000224389, ENSG00000234745
GO:0010921	regulation of phosphatase activity	5	2	1.26	0.37031	0.385248	BP	ENSG00000081237, ENSG00000096968, ENSG00000130988, ENSG00000134324, ENSG00000166598
GO:0019233	sensory perception of pain	5	2	1.26	0.37031	0.385248	BP	ENSG00000074416, ENSG00000078401, ENSG00000107562, ENSG00000159640, ENSG00000196549
GO:0019585	glucuronate metabolic process	5	2	1.26	0.37031	0.385248	BP	ENSG00000135220, ENSG00000140263, ENSG00000171234, ENSG00000241635, ENSG00000242366
GO:0030516	regulation of axon extension	5	2	1.26	0.37031	0.385248	BP	ENSG00000089820, ENSG00000092421, ENSG00000107562, ENSG00000112902, ENSG00000143434
GO:0031929	TOR signaling	5	2	1.26	0.37031	0.385248	BP	ENSG00000148730, ENSG00000154803, ENSG00000158828, ENSG00000217128, ENSG00000274070
GO:0031952	regulation of protein autophosphorylatio...	5	2	1.26	0.37031	0.385248	BP	ENSG00000081237, ENSG00000107140, ENSG00000113494, ENSG00000159640, ENSG00000197594
GO:0032689	negative regulation of type II interfero...	5	2	1.26	0.37031	0.385248	BP	ENSG00000108561, ENSG00000153283, ENSG00000162511, ENSG00000168961, ENSG00000171867
GO:0032735	positive regulation of interleukin-12 pr...	5	2	1.26	0.37031	0.385248	BP	ENSG00000125347, ENSG00000135218, ENSG00000162511, ENSG00000168961, ENSG00000204632
GO:0033137	negative regulation of peptidyl-serine p...	5	2	1.26	0.37031	0.385248	BP	ENSG00000009950, ENSG00000030110, ENSG00000101665, ENSG00000153721, ENSG00000171862
GO:0033198	response to ATP	5	2	1.26	0.37031	0.385248	BP	ENSG00000084112, ENSG00000135318, ENSG00000136425, ENSG00000166598, ENSG00000197594
GO:0034103	regulation of tissue remodeling	5	2	1.26	0.37031	0.385248	BP	ENSG00000004468, ENSG00000004799, ENSG00000132170, ENSG00000150782, ENSG00000182578
GO:0034121	regulation of toll-like receptor signali...	5	2	1.26	0.37031	0.385248	BP	ENSG00000023445, ENSG00000125347, ENSG00000125734, ENSG00000130768, ENSG00000135218
GO:0034644	cellular response to UV	5	2	1.26	0.37031	0.385248	BP	ENSG00000030110, ENSG00000091436, ENSG00000104081, ENSG00000196549, ENSG00000204397
GO:0035455	response to interferon-alpha	5	2	1.26	0.37031	0.385248	BP	ENSG00000130303, ENSG00000142089, ENSG00000183486, ENSG00000185201, ENSG00000185885
GO:0042178	xenobiotic catabolic process	5	2	1.26	0.37031	0.385248	BP	ENSG00000106258, ENSG00000134202, ENSG00000138109, ENSG00000160868, ENSG00000241635
GO:0043462	regulation of ATP-dependent activity	5	2	1.26	0.37031	0.385248	BP	ENSG00000062716, ENSG00000090520, ENSG00000130988, ENSG00000136872, ENSG00000168297
GO:0043502	regulation of muscle adaptation	5	2	1.26	0.37031	0.385248	BP	ENSG00000078401, ENSG00000132170, ENSG00000156804, ENSG00000174437, ENSG00000204472
GO:0043534	blood vessel endothelial cell migration	5	2	1.26	0.37031	0.385248	BP	ENSG00000073060, ENSG00000100092, ENSG00000118137, ENSG00000132170, ENSG00000169242
GO:0044344	cellular response to fibroblast growth f...	5	2	1.26	0.37031	0.385248	BP	ENSG00000001084, ENSG00000023909, ENSG00000157613, ENSG00000164161, ENSG00000271503
GO:0045576	mast cell activation	5	2	1.26	0.37031	0.385248	BP	ENSG00000043462, ENSG00000092929, ENSG00000104419, ENSG00000128340, ENSG00000168961
GO:0045661	regulation of myoblast differentiation	5	2	1.26	0.37031	0.385248	BP	ENSG00000075624, ENSG00000125378, ENSG00000146674, ENSG00000150782, ENSG00000213523
GO:0046164	alcohol catabolic process	5	2	1.26	0.37031	0.385248	BP	ENSG00000073060, ENSG00000140263, ENSG00000171862, ENSG00000173597, ENSG00000198074
GO:0046328	regulation of JNK cascade	5	2	1.26	0.37031	0.385248	BP	ENSG00000023287, ENSG00000081913, ENSG00000124602, ENSG00000158828, ENSG00000198053
GO:0046637	regulation of alpha-beta T cell differen...	5	2	1.26	0.37031	0.385248	BP	ENSG00000020633, ENSG00000057657, ENSG00000101665, ENSG00000150782, ENSG00000168961
GO:0048145	regulation of fibroblast proliferation	5	2	1.26	0.37031	0.385248	BP	ENSG00000077463, ENSG00000134057, ENSG00000167996, ENSG00000168395, ENSG00000216490
GO:0048469	cell maturation	5	2	1.26	0.37031	0.385248	BP	ENSG00000078401, ENSG00000100918, ENSG00000101224, ENSG00000132170, ENSG00000140526
GO:0048524	positive regulation of viral process	5	2	1.26	0.37031	0.385248	BP	ENSG00000132109, ENSG00000140564, ENSG00000168961, ENSG00000182481, ENSG00000271503
GO:0048754	branching morphogenesis of an epithelial...	5	2	1.26	0.37031	0.385248	BP	ENSG00000077463, ENSG00000078401, ENSG00000125378, ENSG00000164161, ENSG00000179222
GO:0050886	endocrine process	5	2	1.26	0.37031	0.385248	BP	ENSG00000051523, ENSG00000078401, ENSG00000132170, ENSG00000138792, ENSG00000159640
GO:0051282	regulation of sequestering of calcium io...	5	2	1.26	0.37031	0.385248	BP	ENSG00000051523, ENSG00000081237, ENSG00000102879, ENSG00000125648, ENSG00000197043
GO:0051591	response to cAMP	5	2	1.26	0.37031	0.385248	BP	ENSG00000044574, ENSG00000104368, ENSG00000115415, ENSG00000134240, ENSG00000138035
GO:0055072	iron ion homeostasis	5	2	1.26	0.37031	0.385248	BP	ENSG00000068724, ENSG00000071967, ENSG00000076351, ENSG00000166710, ENSG00000167996
GO:0060395	SMAD protein signal transduction	5	2	1.26	0.37031	0.385248	BP	ENSG00000096968, ENSG00000101665, ENSG00000125378, ENSG00000132170, ENSG00000157110
GO:0060491	regulation of cell projection assembly	5	2	1.26	0.37031	0.385248	BP	ENSG00000107140, ENSG00000124839, ENSG00000128283, ENSG00000128340, ENSG00000167617
GO:0060993	kidney morphogenesis	5	2	1.26	0.37031	0.385248	BP	ENSG00000115415, ENSG00000125378, ENSG00000140297, ENSG00000176928, ENSG00000179222
GO:0061387	regulation of extent of cell growth	5	2	1.26	0.37031	0.385248	BP	ENSG00000089820, ENSG00000092421, ENSG00000107562, ENSG00000112902, ENSG00000143434
GO:0070169	positive regulation of biomineral tissue...	5	2	1.26	0.37031	0.385248	BP	ENSG00000121989, ENSG00000125378, ENSG00000172216, ENSG00000177119, ENSG00000187608
GO:0070229	negative regulation of lymphocyte apopto...	5	2	1.26	0.37031	0.385248	BP	ENSG00000125378, ENSG00000169242, ENSG00000185950, ENSG00000196684, ENSG00000271503
GO:0070231	T cell apoptotic process	5	2	1.26	0.37031	0.385248	BP	ENSG00000030110, ENSG00000125378, ENSG00000168961, ENSG00000169242, ENSG00000271503
GO:0071482	cellular response to light stimulus	5	2	1.26	0.37031	0.385248	BP	ENSG00000030110, ENSG00000091436, ENSG00000104081, ENSG00000196549, ENSG00000204397
GO:0071526	semaphorin-plexin signaling pathway	5	2	1.26	0.37031	0.385248	BP	ENSG00000078401, ENSG00000092421, ENSG00000100092, ENSG00000112902, ENSG00000143434
GO:0071774	response to fibroblast growth factor	5	2	1.26	0.37031	0.385248	BP	ENSG00000001084, ENSG00000023909, ENSG00000157613, ENSG00000164161, ENSG00000271503
GO:0072666	establishment of protein localization to...	5	2	1.26	0.37031	0.385248	BP	ENSG00000005893, ENSG00000126775, ENSG00000137642, ENSG00000162511, ENSG00000168297
GO:0090288	negative regulation of cellular response...	5	2	1.26	0.37031	0.385248	BP	ENSG00000092421, ENSG00000101665, ENSG00000132170, ENSG00000137642, ENSG00000157613
GO:0099643	signal release from synapse	5	2	1.26	0.37031	0.385248	BP	ENSG00000166900, ENSG00000170385, ENSG00000174437, ENSG00000180900, ENSG00000186111
GO:0120032	regulation of plasma membrane bounded ce...	5	2	1.26	0.37031	0.385248	BP	ENSG00000107140, ENSG00000124839, ENSG00000128283, ENSG00000128340, ENSG00000167617
GO:1900076	regulation of cellular response to insul...	5	2	1.26	0.37031	0.385248	BP	ENSG00000106070, ENSG00000132170, ENSG00000137642, ENSG00000184163, ENSG00000197594
GO:1900407	regulation of cellular response to oxida...	5	2	1.26	0.37031	0.385248	BP	ENSG00000100225, ENSG00000112299, ENSG00000126602, ENSG00000135218, ENSG00000158828
GO:1901655	cellular response to ketone	5	2	1.26	0.37031	0.385248	BP	ENSG00000096968, ENSG00000104368, ENSG00000124253, ENSG00000156804, ENSG00000159640
GO:1902235	regulation of endoplasmic reticulum stre...	5	2	1.26	0.37031	0.385248	BP	ENSG00000051108, ENSG00000100219, ENSG00000149428, ENSG00000157613, ENSG00000162298
GO:1902236	negative regulation of endoplasmic retic...	5	2	1.26	0.37031	0.385248	BP	ENSG00000051108, ENSG00000100219, ENSG00000149428, ENSG00000157613, ENSG00000162298
GO:1904035	regulation of epithelial cell apoptotic ...	5	2	1.26	0.37031	0.385248	BP	ENSG00000096968, ENSG00000112902, ENSG00000167772, ENSG00000177119, ENSG00000204632
GO:1904478	regulation of intestinal absorption	5	2	1.26	0.37031	0.385248	BP	ENSG00000110244, ENSG00000118137, ENSG00000138075, ENSG00000165828, ENSG00000182156
GO:1904729	regulation of intestinal lipid absorptio...	5	2	1.26	0.37031	0.385248	BP	ENSG00000110244, ENSG00000118137, ENSG00000138075, ENSG00000165828, ENSG00000182156
GO:2000514	regulation of CD4-positive, alpha-beta T...	5	2	1.26	0.37031	0.385248	BP	ENSG00000020633, ENSG00000101665, ENSG00000150782, ENSG00000168961, ENSG00000196352
GO:0023052	signaling	328	85	82.48	0.37055	0.385248	BP	ENSG00000000003, ENSG00000001084, ENSG00000004468, ENSG00000004799, ENSG00000005882, ENSG00000007171, ENSG00000008517, ENSG00000008853, ENSG00000009950, ENSG00000012822, ENSG00000023287, ENSG00000023445, ENSG00000023572, ENSG00000023909, ENSG00000025708, ENSG00000030110, ENSG00000036672, ENSG00000040933, ENSG00000043462, ENSG00000044012, ENSG00000044574, ENSG00000051108, ENSG00000051523, ENSG0000…
GO:0030335	positive regulation of cell migration	31	9	7.8	0.37215	0.385248	BP	ENSG00000044574, ENSG00000073060, ENSG00000078401, ENSG00000081237, ENSG00000086548, ENSG00000092421, ENSG00000095203, ENSG00000096968, ENSG00000100219, ENSG00000102755, ENSG00000102879, ENSG00000104522, ENSG00000107562, ENSG00000108561, ENSG00000112902, ENSG00000113811, ENSG00000125378, ENSG00000128340, ENSG00000143434, ENSG00000160712, ENSG00000163191, ENSG00000165802, ENSG00000168961, ENSG0000…
GO:0033674	positive regulation of kinase activity	31	9	7.8	0.37215	0.385248	BP	ENSG00000043462, ENSG00000062524, ENSG00000065361, ENSG00000078401, ENSG00000081237, ENSG00000092853, ENSG00000096968, ENSG00000101224, ENSG00000102755, ENSG00000106462, ENSG00000106688, ENSG00000113494, ENSG00000120738, ENSG00000126775, ENSG00000139625, ENSG00000141736, ENSG00000146192, ENSG00000150782, ENSG00000157168, ENSG00000158828, ENSG00000159640, ENSG00000160712, ENSG00000169242, ENSG0000…
GO:0051051	negative regulation of transport	31	9	7.8	0.37215	0.385248	BP	ENSG00000065361, ENSG00000069329, ENSG00000069535, ENSG00000077463, ENSG00000078401, ENSG00000099958, ENSG00000102879, ENSG00000106070, ENSG00000110245, ENSG00000135218, ENSG00000135919, ENSG00000136111, ENSG00000138075, ENSG00000138669, ENSG00000145016, ENSG00000151150, ENSG00000157168, ENSG00000159640, ENSG00000160181, ENSG00000168297, ENSG00000168961, ENSG00000170385, ENSG00000171862, ENSG0000…
GO:0099536	synaptic signaling	31	9	7.8	0.37215	0.385248	BP	ENSG00000004468, ENSG00000069329, ENSG00000078401, ENSG00000096968, ENSG00000104368, ENSG00000106462, ENSG00000106688, ENSG00000113749, ENSG00000114030, ENSG00000115419, ENSG00000116661, ENSG00000117399, ENSG00000135919, ENSG00000148730, ENSG00000149658, ENSG00000153707, ENSG00000158828, ENSG00000159640, ENSG00000163686, ENSG00000165802, ENSG00000166900, ENSG00000168297, ENSG00000170385, ENSG0000…
GO:2000147	positive regulation of cell motility	31	9	7.8	0.37215	0.385248	BP	ENSG00000044574, ENSG00000073060, ENSG00000078401, ENSG00000081237, ENSG00000086548, ENSG00000092421, ENSG00000095203, ENSG00000096968, ENSG00000100219, ENSG00000102755, ENSG00000102879, ENSG00000104522, ENSG00000107562, ENSG00000108561, ENSG00000112902, ENSG00000113811, ENSG00000125378, ENSG00000128340, ENSG00000143434, ENSG00000160712, ENSG00000163191, ENSG00000165802, ENSG00000168961, ENSG0000…
GO:0002698	negative regulation of immune effector p...	16	5	4.02	0.37464	0.385432	BP	ENSG00000081237, ENSG00000101665, ENSG00000102575, ENSG00000118137, ENSG00000127951, ENSG00000130303, ENSG00000134539, ENSG00000149131, ENSG00000153283, ENSG00000168961, ENSG00000196352, ENSG00000204592, ENSG00000204632, ENSG00000204642, ENSG00000206503, ENSG00000234745
GO:0006470	protein dephosphorylation	16	5	4.02	0.37464	0.385432	BP	ENSG00000040199, ENSG00000070159, ENSG00000081237, ENSG00000081377, ENSG00000084112, ENSG00000096968, ENSG00000101224, ENSG00000112245, ENSG00000127329, ENSG00000130988, ENSG00000139318, ENSG00000153707, ENSG00000158828, ENSG00000165802, ENSG00000166598, ENSG00000171862
GO:0031345	negative regulation of cell projection o...	16	5	4.02	0.37464	0.385432	BP	ENSG00000004468, ENSG00000007944, ENSG00000066248, ENSG00000089820, ENSG00000092421, ENSG00000107140, ENSG00000112902, ENSG00000135916, ENSG00000143434, ENSG00000166710, ENSG00000169242, ENSG00000171862, ENSG00000171867, ENSG00000173406, ENSG00000182704, ENSG00000204099
GO:0060485	mesenchyme development	16	5	4.02	0.37464	0.385432	BP	ENSG00000065361, ENSG00000078401, ENSG00000092421, ENSG00000101665, ENSG00000106462, ENSG00000112902, ENSG00000115415, ENSG00000125378, ENSG00000135679, ENSG00000143434, ENSG00000157168, ENSG00000168675, ENSG00000169242, ENSG00000171862, ENSG00000196154, ENSG00000197043
GO:0070588	calcium ion transmembrane transport	16	5	4.02	0.37464	0.385432	BP	ENSG00000030110, ENSG00000051523, ENSG00000062716, ENSG00000074370, ENSG00000078401, ENSG00000081237, ENSG00000102879, ENSG00000119121, ENSG00000125648, ENSG00000130988, ENSG00000171867, ENSG00000174437, ENSG00000177119, ENSG00000178623, ENSG00000197043, ENSG00000276045
GO:1903532	positive regulation of secretion by cell	16	5	4.02	0.37464	0.385432	BP	ENSG00000004468, ENSG00000069329, ENSG00000077463, ENSG00000078401, ENSG00000092929, ENSG00000096968, ENSG00000107562, ENSG00000131910, ENSG00000132170, ENSG00000158828, ENSG00000160179, ENSG00000184163, ENSG00000185950, ENSG00000198794, ENSG00000204642, ENSG00000276045
GO:0010562	positive regulation of phosphorus metabo...	58	16	14.59	0.37940	0.389528	BP	ENSG00000007171, ENSG00000009950, ENSG00000023287, ENSG00000043462, ENSG00000062524, ENSG00000065361, ENSG00000074842, ENSG00000078401, ENSG00000081237, ENSG00000089685, ENSG00000092853, ENSG00000096968, ENSG00000101224, ENSG00000102755, ENSG00000106462, ENSG00000106688, ENSG00000107140, ENSG00000109819, ENSG00000113494, ENSG00000120738, ENSG00000121989, ENSG00000125378, ENSG00000125731, ENSG0000…
GO:0045937	positive regulation of phosphate metabol...	58	16	14.59	0.37940	0.389528	BP	ENSG00000007171, ENSG00000009950, ENSG00000023287, ENSG00000043462, ENSG00000062524, ENSG00000065361, ENSG00000074842, ENSG00000078401, ENSG00000081237, ENSG00000089685, ENSG00000092853, ENSG00000096968, ENSG00000101224, ENSG00000102755, ENSG00000106462, ENSG00000106688, ENSG00000107140, ENSG00000109819, ENSG00000113494, ENSG00000120738, ENSG00000121989, ENSG00000125378, ENSG00000125731, ENSG0000…
GO:0097435	supramolecular fiber organization	35	10	8.8	0.38001	0.389754	BP	ENSG00000078401, ENSG00000082781, ENSG00000084112, ENSG00000096968, ENSG00000100092, ENSG00000102879, ENSG00000103187, ENSG00000107140, ENSG00000107562, ENSG00000112902, ENSG00000114796, ENSG00000118137, ENSG00000124126, ENSG00000128340, ENSG00000130055, ENSG00000130508, ENSG00000135218, ENSG00000135679, ENSG00000136167, ENSG00000138660, ENSG00000140564, ENSG00000166598, ENSG00000166710, ENSG0000…
GO:0009894	regulation of catabolic process	62	17	15.59	0.38366	0.393094	BP	ENSG00000001084, ENSG00000007171, ENSG00000007944, ENSG00000009950, ENSG00000023287, ENSG00000051108, ENSG00000069329, ENSG00000070159, ENSG00000071575, ENSG00000073060, ENSG00000077463, ENSG00000090097, ENSG00000092010, ENSG00000100225, ENSG00000100359, ENSG00000100911, ENSG00000101665, ENSG00000102096, ENSG00000104081, ENSG00000110090, ENSG00000110244, ENSG00000110245, ENSG00000115233, ENSG0000…
GO:0007346	regulation of mitotic cell cycle	39	11	9.81	0.38672	0.394975	BP	ENSG00000004897, ENSG00000036672, ENSG00000053254, ENSG00000070159, ENSG00000075624, ENSG00000078401, ENSG00000081377, ENSG00000089685, ENSG00000091436, ENSG00000092010, ENSG00000092853, ENSG00000100225, ENSG00000100911, ENSG00000101224, ENSG00000102096, ENSG00000105393, ENSG00000106399, ENSG00000106462, ENSG00000117399, ENSG00000125378, ENSG00000134057, ENSG00000135679, ENSG00000142484, ENSG0000…
GO:0031667	response to nutrient levels	39	11	9.81	0.38672	0.394975	BP	ENSG00000001084, ENSG00000002726, ENSG00000004799, ENSG00000005882, ENSG00000005893, ENSG00000023909, ENSG00000044574, ENSG00000051523, ENSG00000075239, ENSG00000100219, ENSG00000109819, ENSG00000110090, ENSG00000115415, ENSG00000115457, ENSG00000117054, ENSG00000121207, ENSG00000124253, ENSG00000126522, ENSG00000126775, ENSG00000131791, ENSG00000132170, ENSG00000134240, ENSG00000137642, ENSG0000…
GO:0030030	cell projection organization	66	18	16.6	0.38757	0.394975	BP	ENSG00000004468, ENSG00000007944, ENSG00000023902, ENSG00000044574, ENSG00000062524, ENSG00000066248, ENSG00000069329, ENSG00000074276, ENSG00000078401, ENSG00000081377, ENSG00000089820, ENSG00000092421, ENSG00000096968, ENSG00000099617, ENSG00000099834, ENSG00000100092, ENSG00000100225, ENSG00000101856, ENSG00000102879, ENSG00000106462, ENSG00000107140, ENSG00000107562, ENSG00000110244, ENSG0000…
GO:0120036	plasma membrane bounded cell projection ...	66	18	16.6	0.38757	0.394975	BP	ENSG00000004468, ENSG00000007944, ENSG00000023902, ENSG00000044574, ENSG00000062524, ENSG00000066248, ENSG00000069329, ENSG00000074276, ENSG00000078401, ENSG00000081377, ENSG00000089820, ENSG00000092421, ENSG00000096968, ENSG00000099617, ENSG00000099834, ENSG00000100092, ENSG00000100225, ENSG00000101856, ENSG00000102879, ENSG00000106462, ENSG00000107140, ENSG00000107562, ENSG00000110244, ENSG0000…
GO:0032970	regulation of actin filament-based proce...	20	6	5.03	0.38826	0.394975	BP	ENSG00000078401, ENSG00000084112, ENSG00000100092, ENSG00000102879, ENSG00000103187, ENSG00000107140, ENSG00000107562, ENSG00000109743, ENSG00000111348, ENSG00000112902, ENSG00000118137, ENSG00000130303, ENSG00000138660, ENSG00000167617, ENSG00000172661, ENSG00000174437, ENSG00000180353, ENSG00000182578, ENSG00000183856, ENSG00000285508
GO:0050866	negative regulation of cell activation	20	6	5.03	0.38826	0.394975	BP	ENSG00000001084, ENSG00000020633, ENSG00000076641, ENSG00000081237, ENSG00000100225, ENSG00000101665, ENSG00000125347, ENSG00000125378, ENSG00000127951, ENSG00000135919, ENSG00000141736, ENSG00000162511, ENSG00000164305, ENSG00000168961, ENSG00000171867, ENSG00000172216, ENSG00000180900, ENSG00000197471, ENSG00000204632, ENSG00000204642
GO:1905952	regulation of lipid localization	20	6	5.03	0.38826	0.394975	BP	ENSG00000073060, ENSG00000078401, ENSG00000084674, ENSG00000110244, ENSG00000110245, ENSG00000118137, ENSG00000121207, ENSG00000132170, ENSG00000135218, ENSG00000138075, ENSG00000140564, ENSG00000147872, ENSG00000154265, ENSG00000160179, ENSG00000165828, ENSG00000177666, ENSG00000182156, ENSG00000185950, ENSG00000186115, ENSG00000198848
GO:0007275	multicellular organism development	211	55	53.06	0.39341	0.399807	BP	ENSG00000004468, ENSG00000007944, ENSG00000020633, ENSG00000023287, ENSG00000025708, ENSG00000030110, ENSG00000040199, ENSG00000044574, ENSG00000053254, ENSG00000053747, ENSG00000054983, ENSG00000057657, ENSG00000062524, ENSG00000062716, ENSG00000065361, ENSG00000066248, ENSG00000069329, ENSG00000069535, ENSG00000069667, ENSG00000070010, ENSG00000070159, ENSG00000074842, ENSG00000075239, ENSG0000…
GO:0002263	cell activation involved in immune respo...	24	7	6.04	0.39857	0.402596	BP	ENSG00000064932, ENSG00000068079, ENSG00000069667, ENSG00000081237, ENSG00000092929, ENSG00000100219, ENSG00000101665, ENSG00000102879, ENSG00000110777, ENSG00000112130, ENSG00000118513, ENSG00000123609, ENSG00000124253, ENSG00000127951, ENSG00000128340, ENSG00000136167, ENSG00000150782, ENSG00000160712, ENSG00000161955, ENSG00000168961, ENSG00000179588, ENSG00000197471, ENSG00000204642, ENSG0000…
GO:0002366	leukocyte activation involved in immune ...	24	7	6.04	0.39857	0.402596	BP	ENSG00000064932, ENSG00000068079, ENSG00000069667, ENSG00000081237, ENSG00000092929, ENSG00000100219, ENSG00000101665, ENSG00000102879, ENSG00000110777, ENSG00000112130, ENSG00000118513, ENSG00000123609, ENSG00000124253, ENSG00000127951, ENSG00000128340, ENSG00000136167, ENSG00000150782, ENSG00000160712, ENSG00000161955, ENSG00000168961, ENSG00000179588, ENSG00000197471, ENSG00000204642, ENSG0000…
GO:0030099	myeloid cell differentiation	24	7	6.04	0.39857	0.402596	BP	ENSG00000064932, ENSG00000096968, ENSG00000099617, ENSG00000115415, ENSG00000118513, ENSG00000121989, ENSG00000122378, ENSG00000125144, ENSG00000125378, ENSG00000132170, ENSG00000147883, ENSG00000154727, ENSG00000160796, ENSG00000164305, ENSG00000166710, ENSG00000169710, ENSG00000172216, ENSG00000173334, ENSG00000179588, ENSG00000180353, ENSG00000182578, ENSG00000185811, ENSG00000185862, ENSG0000…
GO:0043009	chordate embryonic development	24	7	6.04	0.39857	0.402596	BP	ENSG00000057657, ENSG00000078401, ENSG00000084674, ENSG00000100714, ENSG00000101346, ENSG00000121989, ENSG00000125378, ENSG00000134057, ENSG00000138802, ENSG00000140564, ENSG00000152684, ENSG00000154727, ENSG00000154803, ENSG00000164305, ENSG00000166145, ENSG00000170385, ENSG00000170421, ENSG00000171848, ENSG00000172216, ENSG00000173706, ENSG00000180900, ENSG00000183508, ENSG00000242173, ENSG0000…
GO:0071466	cellular response to xenobiotic stimulus	24	7	6.04	0.39857	0.402596	BP	ENSG00000007171, ENSG00000015413, ENSG00000023839, ENSG00000044574, ENSG00000069667, ENSG00000078401, ENSG00000106258, ENSG00000108846, ENSG00000110711, ENSG00000134202, ENSG00000134716, ENSG00000137274, ENSG00000137860, ENSG00000138109, ENSG00000143819, ENSG00000160868, ENSG00000164237, ENSG00000171234, ENSG00000171867, ENSG00000173597, ENSG00000181019, ENSG00000186115, ENSG00000241635, ENSG0000…
GO:0071496	cellular response to external stimulus	24	7	6.04	0.39857	0.402596	BP	ENSG00000001084, ENSG00000002726, ENSG00000004799, ENSG00000005882, ENSG00000005893, ENSG00000023572, ENSG00000030110, ENSG00000044574, ENSG00000051523, ENSG00000081237, ENSG00000100219, ENSG00000124253, ENSG00000125347, ENSG00000126775, ENSG00000131791, ENSG00000137752, ENSG00000147804, ENSG00000147872, ENSG00000147883, ENSG00000154803, ENSG00000171431, ENSG00000181929, ENSG00000204472, ENSG0000…
GO:0055085	transmembrane transport	82	22	20.62	0.40045	0.40348	BP	ENSG00000023839, ENSG00000030110, ENSG00000044574, ENSG00000051523, ENSG00000062716, ENSG00000065308, ENSG00000070159, ENSG00000071967, ENSG00000073060, ENSG00000074370, ENSG00000075624, ENSG00000076351, ENSG00000077463, ENSG00000078401, ENSG00000081237, ENSG00000088386, ENSG00000100342, ENSG00000102007, ENSG00000102879, ENSG00000106070, ENSG00000106688, ENSG00000108846, ENSG00000110090, ENSG0000…
GO:0001776	leukocyte homeostasis	9	3	2.26	0.40348	0.40348	BP	ENSG00000030110, ENSG00000100714, ENSG00000102524, ENSG00000102879, ENSG00000107798, ENSG00000164305, ENSG00000168961, ENSG00000176928, ENSG00000183018
GO:0006956	complement activation	9	3	2.26	0.40348	0.40348	BP	ENSG00000108561, ENSG00000149131, ENSG00000166278, ENSG00000173369, ENSG00000176919, ENSG00000196352, ENSG00000224389, ENSG00000243649, ENSG00000244731
GO:0007272	ensheathment of neurons	9	3	2.26	0.40348	0.40348	BP	ENSG00000025708, ENSG00000054983, ENSG00000102934, ENSG00000104419, ENSG00000109861, ENSG00000128242, ENSG00000134324, ENSG00000141736, ENSG00000171862
GO:0008217	regulation of blood pressure	9	3	2.26	0.40348	0.40348	BP	ENSG00000007171, ENSG00000051523, ENSG00000078401, ENSG00000132170, ENSG00000138792, ENSG00000159640, ENSG00000164308, ENSG00000186115, ENSG00000285508
GO:0008366	axon ensheathment	9	3	2.26	0.40348	0.40348	BP	ENSG00000025708, ENSG00000054983, ENSG00000102934, ENSG00000104419, ENSG00000109861, ENSG00000128242, ENSG00000134324, ENSG00000141736, ENSG00000171862
GO:0009064	glutamine family amino acid metabolic pr...	9	3	2.26	0.40348	0.40348	BP	ENSG00000001084, ENSG00000007171, ENSG00000023909, ENSG00000047230, ENSG00000065154, ENSG00000100033, ENSG00000115419, ENSG00000126522, ENSG00000161653
GO:0030323	respiratory tube development	9	3	2.26	0.40348	0.40348	BP	ENSG00000106541, ENSG00000107798, ENSG00000125378, ENSG00000134240, ENSG00000138802, ENSG00000159640, ENSG00000164161, ENSG00000173706, ENSG00000196549
GO:0030324	lung development	9	3	2.26	0.40348	0.40348	BP	ENSG00000106541, ENSG00000107798, ENSG00000125378, ENSG00000134240, ENSG00000138802, ENSG00000159640, ENSG00000164161, ENSG00000173706, ENSG00000196549
GO:0032355	response to estradiol	9	3	2.26	0.40348	0.40348	BP	ENSG00000004468, ENSG00000084674, ENSG00000106462, ENSG00000115457, ENSG00000164305, ENSG00000167468, ENSG00000179218, ENSG00000181019, ENSG00000241635

## Sheet: Supplementary Data 2d
Supplementary Data 2d. Results of Over Representation Analysis for Gene Ontology (GO) biological process terms for PGCp VS PGCd comparison
GO.ID	Term	Annotated	Significant	Expected	classicFisher	adj_pval	Category	genes
GO:0042221	response to chemical	383	185	144.36	3.6e-07	0.00036	BP	ENSG00000001084, ENSG00000002726, ENSG00000003436, ENSG00000004468, ENSG00000004799, ENSG00000005882, ENSG00000007171, ENSG00000007216, ENSG00000009950, ENSG00000010810, ENSG00000012048, ENSG00000012171, ENSG00000015413, ENSG00000019505, ENSG00000023171, ENSG00000023445, ENSG00000023839, ENSG00000023909, ENSG00000025708, ENSG00000042286, ENSG00000048462, ENSG00000051523, ENSG00000060566, ENSG0000…
GO:0002237	response to molecule of bacterial origin	37	28	13.95	2.2e-06	0.0011	BP	ENSG00000007171, ENSG00000064932, ENSG00000069535, ENSG00000073060, ENSG00000078401, ENSG00000084674, ENSG00000086065, ENSG00000096968, ENSG00000100219, ENSG00000100889, ENSG00000102575, ENSG00000112851, ENSG00000133216, ENSG00000134240, ENSG00000134326, ENSG00000135218, ENSG00000135446, ENSG00000137752, ENSG00000138029, ENSG00000140465, ENSG00000140968, ENSG00000150782, ENSG00000153283, ENSG0000…
GO:0032496	response to lipopolysaccharide	35	26	13.19	9.2e-06	0.00306667	BP	ENSG00000007171, ENSG00000064932, ENSG00000069535, ENSG00000073060, ENSG00000078401, ENSG00000084674, ENSG00000086065, ENSG00000096968, ENSG00000100219, ENSG00000100889, ENSG00000102575, ENSG00000112851, ENSG00000133216, ENSG00000134240, ENSG00000134326, ENSG00000135218, ENSG00000135446, ENSG00000137752, ENSG00000138029, ENSG00000140465, ENSG00000140968, ENSG00000150782, ENSG00000153283, ENSG0000…
GO:0070887	cellular response to chemical stimulus	291	140	109.69	2.8e-05	0.007	BP	ENSG00000001084, ENSG00000002726, ENSG00000003436, ENSG00000004799, ENSG00000005882, ENSG00000007171, ENSG00000007216, ENSG00000009950, ENSG00000010810, ENSG00000012048, ENSG00000012171, ENSG00000015413, ENSG00000019505, ENSG00000023171, ENSG00000023445, ENSG00000023839, ENSG00000023909, ENSG00000042286, ENSG00000048462, ENSG00000051523, ENSG00000060971, ENSG00000062282, ENSG00000062524, ENSG0000…
GO:0009607	response to biotic stimulus	175	90	65.96	5.2e-05	0.00814286	BP	ENSG00000007171, ENSG00000010810, ENSG00000015479, ENSG00000023445, ENSG00000026751, ENSG00000051523, ENSG00000057657, ENSG00000064932, ENSG00000068079, ENSG00000069535, ENSG00000069974, ENSG00000073060, ENSG00000074276, ENSG00000077238, ENSG00000078401, ENSG00000081237, ENSG00000084674, ENSG00000086065, ENSG00000089127, ENSG00000090382, ENSG00000096088, ENSG00000096968, ENSG00000100219, ENSG0000…
GO:0043207	response to external biotic stimulus	173	89	65.21	5.7e-05	0.00814286	BP	ENSG00000007171, ENSG00000010810, ENSG00000015479, ENSG00000023445, ENSG00000026751, ENSG00000051523, ENSG00000057657, ENSG00000064932, ENSG00000068079, ENSG00000069535, ENSG00000069974, ENSG00000073060, ENSG00000077238, ENSG00000078401, ENSG00000081237, ENSG00000084674, ENSG00000086065, ENSG00000089127, ENSG00000090382, ENSG00000096088, ENSG00000096968, ENSG00000100219, ENSG00000100342, ENSG0000…
GO:0051707	response to other organism	173	89	65.21	5.7e-05	0.00814286	BP	ENSG00000007171, ENSG00000010810, ENSG00000015479, ENSG00000023445, ENSG00000026751, ENSG00000051523, ENSG00000057657, ENSG00000064932, ENSG00000068079, ENSG00000069535, ENSG00000069974, ENSG00000073060, ENSG00000077238, ENSG00000078401, ENSG00000081237, ENSG00000084674, ENSG00000086065, ENSG00000089127, ENSG00000090382, ENSG00000096088, ENSG00000096968, ENSG00000100219, ENSG00000100342, ENSG0000…
GO:0009605	response to external stimulus	295	140	111.19	7.0e-05	0.00875	BP	ENSG00000001084, ENSG00000002726, ENSG00000003436, ENSG00000004799, ENSG00000005882, ENSG00000007171, ENSG00000010810, ENSG00000011021, ENSG00000012171, ENSG00000015413, ENSG00000015479, ENSG00000023445, ENSG00000023909, ENSG00000025708, ENSG00000026751, ENSG00000036672, ENSG00000051523, ENSG00000057657, ENSG00000060566, ENSG00000064651, ENSG00000064932, ENSG00000068079, ENSG00000069329, ENSG0000…
GO:0009617	response to bacterium	75	44	28.27	0.00012	0.0133333	BP	ENSG00000007171, ENSG00000051523, ENSG00000064932, ENSG00000069535, ENSG00000073060, ENSG00000078401, ENSG00000084674, ENSG00000086065, ENSG00000089127, ENSG00000090382, ENSG00000096088, ENSG00000096968, ENSG00000100219, ENSG00000100604, ENSG00000100889, ENSG00000102575, ENSG00000111331, ENSG00000112851, ENSG00000121207, ENSG00000124253, ENSG00000125255, ENSG00000132465, ENSG00000133216, ENSG0000…
GO:0044419	biological process involved in interspec...	188	94	70.86	0.00014	0.014	BP	ENSG00000007171, ENSG00000010810, ENSG00000015479, ENSG00000023445, ENSG00000026751, ENSG00000051523, ENSG00000057657, ENSG00000064932, ENSG00000068079, ENSG00000069535, ENSG00000069974, ENSG00000073060, ENSG00000077238, ENSG00000078401, ENSG00000081237, ENSG00000082781, ENSG00000084674, ENSG00000086065, ENSG00000089127, ENSG00000090382, ENSG00000096088, ENSG00000096968, ENSG00000100219, ENSG0000…
GO:0140888	interferon-mediated signaling pathway	16	13	6.03	0.00045	0.0383333	BP	ENSG00000089127, ENSG00000096968, ENSG00000111331, ENSG00000115415, ENSG00000124256, ENSG00000125347, ENSG00000132170, ENSG00000138496, ENSG00000140853, ENSG00000142089, ENSG00000165949, ENSG00000168040, ENSG00000173193, ENSG00000185201, ENSG00000185885, ENSG00000187608
GO:0010033	response to organic substance	282	131	106.29	0.00046	0.0383333	BP	ENSG00000001084, ENSG00000002726, ENSG00000003436, ENSG00000004468, ENSG00000004799, ENSG00000005882, ENSG00000007171, ENSG00000009950, ENSG00000010810, ENSG00000012048, ENSG00000015413, ENSG00000019505, ENSG00000023171, ENSG00000023445, ENSG00000023909, ENSG00000048462, ENSG00000051523, ENSG00000060566, ENSG00000062282, ENSG00000062524, ENSG00000064545, ENSG00000064651, ENSG00000064932, ENSG0000…
GO:0051223	regulation of protein transport	51	31	19.22	0.00055	0.0392593	BP	ENSG00000004468, ENSG00000007171, ENSG00000010810, ENSG00000064651, ENSG00000068366, ENSG00000069329, ENSG00000072310, ENSG00000090565, ENSG00000096968, ENSG00000099958, ENSG00000100401, ENSG00000100604, ENSG00000100889, ENSG00000106688, ENSG00000113811, ENSG00000116574, ENSG00000119782, ENSG00000128340, ENSG00000130203, ENSG00000131910, ENSG00000132170, ENSG00000134321, ENSG00000135218, ENSG0000…
GO:0043648	dicarboxylic acid metabolic process	18	14	6.78	0.00059	0.0392593	BP	ENSG00000001084, ENSG00000023909, ENSG00000059573, ENSG00000065154, ENSG00000065833, ENSG00000076351, ENSG00000100033, ENSG00000100714, ENSG00000100889, ENSG00000107537, ENSG00000115419, ENSG00000124253, ENSG00000161653, ENSG00000173638, ENSG00000176974, ENSG00000182054, ENSG00000182199, ENSG00000182333
GO:0071216	cellular response to biotic stimulus	20	15	7.54	0.00072	0.0392593	BP	ENSG00000007171, ENSG00000064932, ENSG00000073060, ENSG00000086065, ENSG00000096968, ENSG00000100219, ENSG00000133216, ENSG00000134240, ENSG00000134326, ENSG00000135218, ENSG00000135446, ENSG00000137752, ENSG00000138029, ENSG00000140968, ENSG00000150782, ENSG00000164104, ENSG00000198053, ENSG00000204397, ENSG00000240972, ENSG00000271503
GO:0071219	cellular response to molecule of bacteri...	20	15	7.54	0.00072	0.0392593	BP	ENSG00000007171, ENSG00000064932, ENSG00000073060, ENSG00000086065, ENSG00000096968, ENSG00000100219, ENSG00000133216, ENSG00000134240, ENSG00000134326, ENSG00000135218, ENSG00000135446, ENSG00000137752, ENSG00000138029, ENSG00000140968, ENSG00000150782, ENSG00000164104, ENSG00000198053, ENSG00000204397, ENSG00000240972, ENSG00000271503
GO:0071222	cellular response to lipopolysaccharide	20	15	7.54	0.00072	0.0392593	BP	ENSG00000007171, ENSG00000064932, ENSG00000073060, ENSG00000086065, ENSG00000096968, ENSG00000100219, ENSG00000133216, ENSG00000134240, ENSG00000134326, ENSG00000135218, ENSG00000135446, ENSG00000137752, ENSG00000138029, ENSG00000140968, ENSG00000150782, ENSG00000164104, ENSG00000198053, ENSG00000204397, ENSG00000240972, ENSG00000271503
GO:0070201	regulation of establishment of protein l...	52	31	19.6	0.00089	0.0392593	BP	ENSG00000004468, ENSG00000007171, ENSG00000010810, ENSG00000064651, ENSG00000068366, ENSG00000069329, ENSG00000072310, ENSG00000090565, ENSG00000096968, ENSG00000099958, ENSG00000100401, ENSG00000100604, ENSG00000100889, ENSG00000106688, ENSG00000113811, ENSG00000116574, ENSG00000119782, ENSG00000128340, ENSG00000130203, ENSG00000130826, ENSG00000131910, ENSG00000132170, ENSG00000134321, ENSG0000…
GO:0006091	generation of precursor metabolites and ...	48	29	18.09	0.00097	0.0392593	BP	ENSG00000005469, ENSG00000007171, ENSG00000009950, ENSG00000014919, ENSG00000023287, ENSG00000042286, ENSG00000051523, ENSG00000065485, ENSG00000065833, ENSG00000069122, ENSG00000069535, ENSG00000075239, ENSG00000080493, ENSG00000109107, ENSG00000109819, ENSG00000117054, ENSG00000125648, ENSG00000126602, ENSG00000131482, ENSG00000132825, ENSG00000134057, ENSG00000134240, ENSG00000136872, ENSG0000…
GO:0008210	estrogen metabolic process	10	9	3.77	0.00098	0.0392593	BP	ENSG00000086696, ENSG00000100197, ENSG00000106258, ENSG00000135220, ENSG00000138109, ENSG00000140465, ENSG00000160868, ENSG00000171234, ENSG00000198189, ENSG00000241635
[truncated: 980 more rows]
