# Supplementary material for: Transcriptomic analysis of intestine following administration of a transglutaminase 2 inhibitor to prevent gluten-induced intestinal damage in celiac disease
Source: Nat Immunol. 2024 Jun 24;25(7):1218–30. doi: 10.1038/s41590-024-01867-0 (PMC11224021; doi:10.1038/s41590-024-01867-0)
Supplement: Supplementary file 6 — List of DEGs in the I versus M and Z versus M comparisons. [file 41590_2024_1867_MOESM6_ESM.xlsx]

## Sheet: Supplementary Data 3a
Supplementary Data 3a. List of differentially expressed genes in I VS M comparison
ID	baseMean	log2FoldChange	lfcSE	stat	pvalue	padj	Experiment	Gene.type	external_gene_name	gene_biotype
ENSG00000001617	523.959	1.75796	0.192955	9.11073	8.18271e-20	8.10396e-18	I_VS_M	DE	SEMA3F	protein_coding
ENSG00000001626	754.687	-0.734901	0.151545	-4.84938	1.23847e-06	3.94992e-05	I_VS_M	DE	CFTR	protein_coding
ENSG00000001630	652.552	-0.51304	0.155798	-3.29299	0.000991282	0.0144598	I_VS_M	DE	CYP51A1	protein_coding
ENSG00000002549	7427.42	3.00786	0.102543	29.3328	3.9593e-189	6.51899e-186	I_VS_M	DE	LAP3	protein_coding
ENSG00000002587	655.459	0.684277	0.167406	4.08752	4.36015e-05	0.000988501	I_VS_M	DE	HS3ST1	protein_coding
ENSG00000003400	1328.81	1.93867	0.129051	15.0225	5.22769e-51	1.29923e-48	I_VS_M	DE	CASP10	protein_coding
ENSG00000003402	2282.04	0.690009	0.115832	5.95699	2.56925e-09	1.20435e-07	I_VS_M	DE	CFLAR	protein_coding
ENSG00000003989	704.425	-0.769975	0.180954	-4.25508	2.08971e-05	0.000517566	I_VS_M	DE	SLC7A2	protein_coding
ENSG00000004399	57.2708	-1.40131	0.478587	-2.928	0.00341146	0.0388311	I_VS_M	DE	PLXND1	protein_coding
ENSG00000005059	815.588	1.31584	0.161698	8.13763	4.031e-16	3.27755e-14	I_VS_M	DE	MCUB	protein_coding
ENSG00000006210	5465.66	3.86316	0.308368	12.5278	5.26314e-36	9.00339e-34	I_VS_M	DE	CX3CL1	protein_coding
ENSG00000006652	699.632	0.714708	0.163055	4.38322	1.16939e-05	0.000306898	I_VS_M	DE	IFRD1	protein_coding
ENSG00000007062	981.696	-0.512873	0.143819	-3.56611	0.000362315	0.00618189	I_VS_M	DE	PROM1	protein_coding
ENSG00000007171	860.162	5.2148	0.545061	9.56737	1.09661e-21	1.19376e-19	I_VS_M	DE	NOS2	protein_coding
ENSG00000008441	1167.19	0.590288	0.167732	3.51923	0.000432808	0.00714405	I_VS_M	DE	NFIX	protein_coding
ENSG00000008516	46.9883	3.49689	0.683414	5.11679	3.10776e-07	1.08582e-05	I_VS_M	DE	MMP25	protein_coding
ENSG00000008517	19190.2	1.97109	0.213464	9.2338	2.61193e-20	2.66701e-18	I_VS_M	DE	IL32	protein_coding
ENSG00000010030	1208.84	3.16304	0.154511	20.4713	3.87767e-93	1.89173e-90	I_VS_M	DE	ETV7	protein_coding
ENSG00000010810	666.347	-0.548704	0.18243	-3.00775	0.0026319	0.0317176	I_VS_M	DE	FYN	protein_coding
ENSG00000011105	367.994	-0.567856	0.198298	-2.86365	0.00418786	0.045778	I_VS_M	DE	TSPAN9	protein_coding
ENSG00000011422	2394.34	1.20382	0.132057	9.11586	7.80485e-20	7.78829e-18	I_VS_M	DE	PLAUR	protein_coding
ENSG00000013374	2146.29	1.56234	0.113967	13.7087	9.01019e-43	2.01156e-40	I_VS_M	DE	NUB1	protein_coding
ENSG00000019582	16310.7	3.78086	0.348654	10.8441	2.12617e-27	2.80059e-25	I_VS_M	DE	CD74	protein_coding
ENSG00000023445	2945.26	0.736479	0.120862	6.09354	1.10439e-09	5.30914e-08	I_VS_M	DE	BIRC3	protein_coding
ENSG00000025708	798.106	2.74202	0.162242	16.9008	4.43678e-64	1.39146e-61	I_VS_M	DE	TYMP	protein_coding
ENSG00000026103	707.305	0.954519	0.168338	5.67024	1.42595e-08	5.98173e-07	I_VS_M	DE	FAS	protein_coding
ENSG00000026950	669.526	2.00242	0.166464	12.0292	2.49586e-33	3.91375e-31	I_VS_M	DE	BTN3A1	protein_coding
ENSG00000028137	1235.31	1.59635	0.131689	12.1221	8.0714e-34	1.29654e-31	I_VS_M	DE	TNFRSF1B	protein_coding
ENSG00000029153	1319.04	0.663689	0.135047	4.91449	8.90138e-07	2.89504e-05	I_VS_M	DE	BMAL2	protein_coding
ENSG00000030110	3070.72	1.0656	0.111357	9.56926	1.07669e-21	1.19178e-19	I_VS_M	DE	BAK1	protein_coding
ENSG00000033178	1665.07	0.838464	0.117511	7.13518	9.66608e-13	6.24126e-11	I_VS_M	DE	UBA6	protein_coding
ENSG00000039523	215.769	-0.756761	0.252937	-2.9919	0.00277248	0.0329298	I_VS_M	DE	RIPOR1	protein_coding
ENSG00000041353	1255.81	0.718052	0.132377	5.42431	5.81786e-08	2.20844e-06	I_VS_M	DE	RAB27B	protein_coding
ENSG00000041357	5324.26	0.938752	0.109589	8.56611	1.07036e-17	9.09602e-16	I_VS_M	DE	PSMA4	protein_coding
ENSG00000041880	380.79	2.01854	0.209697	9.62599	6.21085e-22	7.05252e-20	I_VS_M	DE	PARP3	protein_coding
ENSG00000042493	1220.79	-0.566045	0.14343	-3.94649	7.93039e-05	0.00166336	I_VS_M	DE	CAPG	protein_coding
ENSG00000043143	542.091	0.772647	0.173158	4.4621	8.11604e-06	0.000223183	I_VS_M	DE	JADE2	protein_coding
ENSG00000046651	590.793	0.52033	0.180976	2.87514	0.00403855	0.044478	I_VS_M	DE	OFD1	protein_coding
ENSG00000047365	732.69	0.623642	0.152498	4.0895	4.32309e-05	0.000983484	I_VS_M	DE	ARAP2	protein_coding
ENSG00000047634	549.945	1.61404	0.183594	8.79137	1.47753e-18	1.37056e-16	I_VS_M	DE	SCML1	protein_coding
ENSG00000048740	368.615	-0.708193	0.201805	-3.50929	0.000449304	0.00734272	I_VS_M	DE	CELF2	protein_coding
ENSG00000049245	4977.79	0.690996	0.115271	5.99456	2.04042e-09	9.59871e-08	I_VS_M	DE	VAMP3	protein_coding
ENSG00000049249	690.264	0.52825	0.180471	2.92706	0.00342185	0.0388892	I_VS_M	DE	TNFRSF9	protein_coding
ENSG00000049283	296.882	-0.673006	0.22796	-2.9523	0.0031542	0.0364449	I_VS_M	DE	EPN3	protein_coding
ENSG00000049323	1490.46	-0.51747	0.125423	-4.12581	3.6944e-05	0.000858247	I_VS_M	DE	LTBP1	protein_coding
ENSG00000050165	148.418	-1.21331	0.349916	-3.46743	0.000525462	0.00837053	I_VS_M	DE	DKK3	protein_coding
ENSG00000054598	394.235	0.70216	0.211621	3.318	0.000906634	0.0134484	I_VS_M	DE	FOXC1	protein_coding
ENSG00000054654	1107.29	0.526801	0.171097	3.07896	0.00207727	0.0263855	I_VS_M	DE	SYNE2	protein_coding
ENSG00000055332	1064.82	0.772644	0.135942	5.68365	1.31849e-08	5.56687e-07	I_VS_M	DE	EIF2AK2	protein_coding
ENSG00000056736	385.774	-0.712996	0.196366	-3.63095	0.000282376	0.00503991	I_VS_M	DE	IL17RB	protein_coding
ENSG00000056998	187.807	-0.952398	0.276978	-3.43854	0.00058487	0.00922624	I_VS_M	DE	GYG2	protein_coding
ENSG00000057657	195.566	1.75343	0.272166	6.4425	1.17521e-10	6.16727e-09	I_VS_M	DE	PRDM1	protein_coding
ENSG00000057704	1528.18	1.07714	0.137619	7.82695	4.99862e-15	3.78401e-13	I_VS_M	DE	TMCC3	protein_coding
ENSG00000059378	1734.58	1.58727	0.125103	12.6877	6.92267e-37	1.26646e-34	I_VS_M	DE	PARP12	protein_coding
ENSG00000059728	1240.7	0.77243	0.144291	5.35329	8.63676e-08	3.2046e-06	I_VS_M	DE	MXD1	protein_coding
ENSG00000060491	1508.97	1.12863	0.125776	8.97334	2.87646e-19	2.74556e-17	I_VS_M	DE	OGFR	protein_coding
ENSG00000062282	212.128	-1.14947	0.258502	-4.44666	8.72148e-06	0.000236865	I_VS_M	DE	DGAT2	protein_coding
ENSG00000063660	1173.99	-0.526079	0.134711	-3.90525	9.41269e-05	0.00193423	I_VS_M	DE	GPC1	protein_coding
ENSG00000064012	956.172	1.28941	0.137798	9.35721	8.18667e-21	8.42459e-19	I_VS_M	DE	CASP8	protein_coding
ENSG00000064651	7160.72	-0.635909	0.0967343	-6.57377	4.90561e-11	2.69236e-09	I_VS_M	DE	SLC12A2	protein_coding
ENSG00000064932	1718.35	1.01192	0.127063	7.96395	1.66632e-15	1.31429e-13	I_VS_M	DE	SBNO2	protein_coding
ENSG00000065060	608.762	0.509575	0.170232	2.99341	0.00275876	0.032826	I_VS_M	DE	BLTP3A	protein_coding
ENSG00000065320	155.654	-1.10548	0.285153	-3.87681	0.000105837	0.00213488	I_VS_M	DE	NTN1	protein_coding
ENSG00000065427	3475.01	0.857618	0.106324	8.06606	7.26031e-16	5.83127e-14	I_VS_M	DE	KARS1	protein_coding
ENSG00000065717	108.402	-1.00267	0.342465	-2.92779	0.00341378	0.0388311	I_VS_M	DE	TLE2	protein_coding
ENSG00000065833	1348.57	-0.585571	0.12976	-4.51272	6.4001e-06	0.000180133	I_VS_M	DE	ME1	protein_coding
ENSG00000065911	2642.63	0.504825	0.110404	4.57251	4.81917e-06	0.000139206	I_VS_M	DE	MTHFD2	protein_coding
ENSG00000065923	617.308	0.883227	0.174739	5.05456	4.31384e-07	1.46827e-05	I_VS_M	DE	SLC9A7	protein_coding
ENSG00000066468	297.305	-0.750273	0.225661	-3.32478	0.00088488	0.013159	I_VS_M	DE	FGFR2	protein_coding
ENSG00000066926	831.064	-0.551745	0.154466	-3.57195	0.000354329	0.00607711	I_VS_M	DE	FECH	protein_coding
ENSG00000067066	1146.89	1.20751	0.133042	9.07614	1.12492e-19	1.09759e-17	I_VS_M	DE	SP100	protein_coding
ENSG00000067082	3700.39	0.5022	0.100486	4.99771	5.80143e-07	1.9395e-05	I_VS_M	DE	KLF6	protein_coding
ENSG00000068078	1280.41	-0.739596	0.13453	-5.49765	3.84894e-08	1.50887e-06	I_VS_M	DE	FGFR3	protein_coding
ENSG00000068079	2249.37	2.63774	0.134525	19.6079	1.32461e-85	5.62833e-83	I_VS_M	DE	IFI35	protein_coding
ENSG00000069535	2180.39	-0.56091	0.112021	-5.00718	5.52337e-07	1.85124e-05	I_VS_M	DE	MAOB	protein_coding
ENSG00000070018	991.174	-0.542089	0.143563	-3.77596	0.000159389	0.00303393	I_VS_M	DE	LRP6	protein_coding
ENSG00000070190	692.769	0.921082	0.170345	5.40716	6.4033e-08	2.42369e-06	I_VS_M	DE	DAPP1	protein_coding
ENSG00000071575	1232.45	0.684086	0.12564	5.44482	5.18566e-08	1.99839e-06	I_VS_M	DE	TRIB2	protein_coding
ENSG00000072121	706.495	0.505468	0.158269	3.19373	0.00140449	0.0192125	I_VS_M	DE	ZFYVE26	protein_coding
ENSG00000073331	315.151	0.747193	0.223608	3.34153	0.000833173	0.0124569	I_VS_M	DE	ALPK1	protein_coding
ENSG00000073605	2463.54	1.78685	0.138031	12.9452	2.50016e-38	4.84296e-36	I_VS_M	DE	GSDMB	protein_coding
ENSG00000074370	1956.22	-0.708848	0.13029	-5.44055	5.31157e-08	2.03976e-06	I_VS_M	DE	ATP2A3	protein_coding
ENSG00000074410	824.244	-1.0994	0.157346	-6.98718	2.80462e-12	1.72628e-10	I_VS_M	DE	CA12	protein_coding
ENSG00000075213	217.2	1.05758	0.259154	4.0809	4.48615e-05	0.00101358	I_VS_M	DE	SEMA3A	protein_coding
ENSG00000075399	250.279	1.01895	0.240705	4.23321	2.3038e-05	0.000562999	I_VS_M	DE	VPS9D1	protein_coding
ENSG00000075618	533.928	-0.912741	0.200873	-4.54386	5.52334e-06	0.000157475	I_VS_M	DE	FSCN1	protein_coding
ENSG00000076053	554.879	0.567676	0.173032	3.28076	0.00103526	0.0149523	I_VS_M	DE	RBM7	protein_coding
ENSG00000076864	618.194	-1.0471	0.161122	-6.49879	8.0966e-11	4.30034e-09	I_VS_M	DE	RAP1GAP	protein_coding
ENSG00000077782	230.678	-0.955614	0.250422	-3.81602	0.000135623	0.00264264	I_VS_M	DE	FGFR1	protein_coding
ENSG00000078081	911.751	1.47076	0.154892	9.49543	2.19302e-21	2.31092e-19	I_VS_M	DE	LAMP3	protein_coding
ENSG00000078114	1549.85	0.591537	0.123465	4.79114	1.65837e-06	5.20096e-05	I_VS_M	DE	NEBL	protein_coding
ENSG00000078401	1268.68	1.04892	0.146611	7.15445	8.40107e-13	5.50542e-11	I_VS_M	DE	EDN1	protein_coding
ENSG00000079385	980.375	1.2252	0.192229	6.37362	1.84614e-10	9.49896e-09	I_VS_M	DE	CEACAM1	protein_coding
ENSG00000080822	763.435	0.500879	0.151475	3.30669	0.00094407	0.0138632	I_VS_M	DE	CLDND1	protein_coding
ENSG00000081041	248.596	0.921769	0.271623	3.39356	0.000689893	0.0106408	I_VS_M	DE	CXCL2	protein_coding
ENSG00000081189	99.62	1.19197	0.388317	3.06959	0.00214352	0.0269923	I_VS_M	DE	MEF2C	protein_coding
ENSG00000081803	763.307	0.651022	0.148498	4.38404	1.165e-05	0.000306898	I_VS_M	DE	CADPS2	protein_coding
ENSG00000082497	34.7951	-2.82858	0.666125	-4.24632	2.17307e-05	0.000535023	I_VS_M	DE	SERTAD4	protein_coding
ENSG00000083799	778.561	1.18379	0.154289	7.67256	1.68602e-14	1.24068e-12	I_VS_M	DE	CYLD	protein_coding
ENSG00000085662	902.238	-0.509284	0.151561	-3.36026	0.000778692	0.0118167	I_VS_M	DE	AKR1B1	protein_coding
ENSG00000085831	255.33	0.720371	0.250236	2.87876	0.00399238	0.0441172	I_VS_M	DE	TTC39A	protein_coding
ENSG00000086061	5549.57	0.879512	0.108932	8.07399	6.80393e-16	5.49824e-14	I_VS_M	DE	DNAJA1	protein_coding
ENSG00000086300	452.787	0.568639	0.186679	3.04608	0.00231849	0.0286215	I_VS_M	DE	SNX10	protein_coding
ENSG00000086544	1920.26	1.97001	0.125708	15.6713	2.37706e-55	6.26213e-53	I_VS_M	DE	ITPKC	protein_coding
ENSG00000086696	3340.04	-0.722004	0.11321	-6.37759	1.79901e-10	9.29279e-09	I_VS_M	DE	HSD17B2	protein_coding
ENSG00000087085	874.765	0.932535	0.181593	5.13531	2.81674e-07	9.86757e-06	I_VS_M	DE	ACHE	protein_coding
ENSG00000087266	422.779	0.646374	0.185478	3.4849	0.000492313	0.00794699	I_VS_M	DE	SH3BP2	protein_coding
ENSG00000088756	364.018	0.925724	0.216246	4.28089	1.86144e-05	0.000467919	I_VS_M	DE	ARHGAP28	protein_coding
ENSG00000088881	26.2443	3.08088	0.773024	3.98549	6.73413e-05	0.00143763	I_VS_M	DE	EBF4	protein_coding
ENSG00000088992	1541.46	-0.644706	0.122431	-5.26588	1.39519e-07	5.06266e-06	I_VS_M	DE	TESC	protein_coding
ENSG00000089127	4578.26	1.1815	0.123325	9.58033	9.67381e-22	1.07986e-19	I_VS_M	DE	OAS1	protein_coding
ENSG00000090097	225.751	-0.841978	0.271967	-3.09588	0.00196231	0.0252664	I_VS_M	DE	PCBP4	protein_coding
ENSG00000090339	3208.96	4.21333	0.150799	27.9399	8.73543e-172	1.27848e-168	I_VS_M	DE	ICAM1	protein_coding
ENSG00000090382	169280	-0.506231	0.120045	-4.21702	2.47549e-05	0.000599397	I_VS_M	DE	LYZ	protein_coding
ENSG00000090402	1474.05	0.595723	0.153386	3.88381	0.000102833	0.00209031	I_VS_M	DE	SI	protein_coding
ENSG00000091129	291.166	-0.703653	0.233657	-3.01148	0.00259976	0.0314165	I_VS_M	DE	NRCAM	protein_coding
ENSG00000091622	126.325	-1.25478	0.334981	-3.74581	0.00017981	0.00337285	I_VS_M	DE	PITPNM3	protein_coding
ENSG00000092010	6655.79	1.61521	0.104088	15.5178	2.63083e-54	6.79478e-52	I_VS_M	DE	PSME1	protein_coding
ENSG00000092068	1312.83	-0.680953	0.130477	-5.21896	1.79932e-07	6.44039e-06	I_VS_M	DE	SLC7A8	protein_coding
ENSG00000092098	300.222	1.16567	0.214746	5.42811	5.69548e-08	2.16823e-06	I_VS_M	DE	RNF31	protein_coding
ENSG00000092445	184.366	-1.05465	0.279281	-3.77632	0.000159165	0.00303393	I_VS_M	DE	TYRO3	protein_coding
ENSG00000092964	2849.27	-0.713894	0.109382	-6.5266	6.72782e-11	3.60239e-09	I_VS_M	DE	DPYSL2	protein_coding
ENSG00000094916	1254.38	-0.737019	0.131612	-5.59992	2.14446e-08	8.74513e-07	I_VS_M	DE	CBX5	protein_coding
ENSG00000095585	376.217	0.852835	0.19608	4.34941	1.36503e-05	0.000352552	I_VS_M	DE	BLNK	protein_coding
ENSG00000096060	785.875	-0.525458	0.155829	-3.37202	0.000746179	0.0114022	I_VS_M	DE	FKBP5	protein_coding
ENSG00000096968	916.257	1.52848	0.141843	10.7759	4.47559e-27	5.83688e-25	I_VS_M	DE	JAK2	protein_coding
ENSG00000099194	34830.5	-0.739518	0.0868154	-8.51828	1.61939e-17	1.35863e-15	I_VS_M	DE	SCD	protein_coding
ENSG00000099250	442.194	0.700792	0.19363	3.61924	0.000295469	0.00523151	I_VS_M	DE	NRP1	protein_coding
ENSG00000099290	1100.62	0.574048	0.168438	3.40807	0.000654253	0.0101505	I_VS_M	DE	WASHC2A	protein_coding
ENSG00000099385	554.046	-0.592753	0.199682	-2.96848	0.00299278	0.0348858	I_VS_M	DE	BCL7C	protein_coding
ENSG00000099860	327.213	0.719988	0.215802	3.33633	0.000848914	0.0126635	I_VS_M	DE	GADD45B	protein_coding
ENSG00000100139	869.378	0.703716	0.165416	4.25423	2.09773e-05	0.000518411	I_VS_M	DE	MICALL1	protein_coding
ENSG00000100147	164.009	1.03314	0.298672	3.45911	0.000541954	0.00861112	I_VS_M	DE	CCDC134	protein_coding
ENSG00000100225	2256.4	0.529122	0.115836	4.56784	4.92768e-06	0.000141719	I_VS_M	DE	FBXO7	protein_coding
ENSG00000100311	131.19	-1.19737	0.333103	-3.59458	0.000324915	0.00564615	I_VS_M	DE	PDGFB	protein_coding
ENSG00000100336	214.437	2.09913	0.281953	7.44495	9.69838e-14	6.7591e-12	I_VS_M	DE	APOL4	protein_coding
ENSG00000100342	2079.22	3.20665	0.124543	25.7474	3.44943e-146	3.24542e-143	I_VS_M	DE	APOL1	protein_coding
ENSG00000100417	365.476	-0.618453	0.202717	-3.05082	0.00228215	0.0283056	I_VS_M	DE	PMM1	protein_coding
ENSG00000100418	1064.86	0.697534	0.139816	4.98892	6.07165e-07	2.0247e-05	I_VS_M	DE	DESI1	protein_coding
ENSG00000100422	1086.76	-0.878589	0.153522	-5.72288	1.04732e-08	4.4645e-07	I_VS_M	DE	CERK	protein_coding
ENSG00000100504	575.822	-0.623875	0.172723	-3.612	0.000303847	0.00535063	I_VS_M	DE	PYGL	protein_coding
ENSG00000100567	2948.72	0.723691	0.124206	5.82655	5.65836e-09	2.5265e-07	I_VS_M	DE	PSMA3	protein_coding
ENSG00000100600	5121.09	1.15728	0.0987177	11.7231	9.70393e-32	1.4692e-29	I_VS_M	DE	LGMN	protein_coding
ENSG00000100665	169.669	-1.11711	0.291942	-3.82647	0.000129994	0.00255945	I_VS_M	DE	SERPINA4	protein_coding
ENSG00000100744	4911.78	0.917221	0.099539	9.21468	3.12197e-20	3.16328e-18	I_VS_M	DE	GSKIP	protein_coding
ENSG00000100902	224.764	1.12936	0.280076	4.03234	5.52241e-05	0.00120632	I_VS_M	DE	PSMA6	protein_coding
ENSG00000100911	4800.61	1.89244	0.108877	17.3814	1.14039e-67	3.75529e-65	I_VS_M	DE	PSME2	protein_coding
ENSG00000101017	427.905	3.3353	0.258437	12.9057	4.18174e-38	7.86884e-36	I_VS_M	DE	CD40	protein_coding
ENSG00000101084	1403.89	0.744469	0.128118	5.81078	6.21808e-09	2.74848e-07	I_VS_M	DE	RAB5IF	protein_coding
ENSG00000101144	1256.94	-1.36546	0.133698	-10.213	1.73388e-24	2.11469e-22	I_VS_M	DE	BMP7	protein_coding
ENSG00000101224	1808.06	0.732344	0.113354	6.46066	1.04249e-10	5.49268e-09	I_VS_M	DE	CDC25B	protein_coding
ENSG00000101236	565.659	0.755235	0.191804	3.93753	8.23242e-05	0.00171578	I_VS_M	DE	RNF24	protein_coding
ENSG00000101347	2723.46	1.84447	0.110261	16.7282	8.16342e-63	2.50066e-60	I_VS_M	DE	SAMHD1	protein_coding
ENSG00000101745	426.673	0.61621	0.202145	3.04836	0.00230095	0.0284851	I_VS_M	DE	ANKRD12	protein_coding
ENSG00000101825	409.341	1.32468	0.262824	5.04019	4.65068e-07	1.5731e-05	I_VS_M	DE	MXRA5	protein_coding
ENSG00000101871	593.991	0.53456	0.172487	3.09913	0.00194091	0.0250398	I_VS_M	DE	MID1	protein_coding
ENSG00000102218	1039.59	0.705151	0.135566	5.20155	1.97637e-07	7.05493e-06	I_VS_M	DE	RP2	protein_coding
ENSG00000102445	74.6883	-1.21346	0.403734	-3.00559	0.00265067	0.031878	I_VS_M	DE	RUBCNL	protein_coding
ENSG00000102524	109.169	3.03664	0.467835	6.49085	8.53543e-11	4.51521e-09	I_VS_M	DE	TNFSF13B	protein_coding
ENSG00000102572	3158.6	0.62168	0.112556	5.52329	3.32711e-08	1.32401e-06	I_VS_M	DE	STK24	protein_coding
ENSG00000102575	829.902	1.02692	0.165228	6.21517	5.12678e-10	2.53872e-08	I_VS_M	DE	ACP5	protein_coding
ENSG00000102837	23214.9	-1.19634	0.213572	-5.60158	2.12405e-08	8.68883e-07	I_VS_M	DE	OLFM4	protein_coding
ENSG00000103485	423.516	-0.888297	0.185949	-4.7771	1.77837e-06	5.5247e-05	I_VS_M	DE	QPRT	protein_coding
ENSG00000103642	1502.38	0.639558	0.148611	4.30357	1.68067e-05	0.000426547	I_VS_M	DE	LACTB	protein_coding
ENSG00000103888	2868.87	-1.44055	0.143388	-10.0465	9.51542e-24	1.13943e-21	I_VS_M	DE	CEMIP	protein_coding
ENSG00000104312	1409.16	1.71724	0.136107	12.6169	1.70506e-36	3.03501e-34	I_VS_M	DE	RIPK2	protein_coding
ENSG00000104320	1324.64	0.685296	0.126834	5.40311	6.54946e-08	2.47191e-06	I_VS_M	DE	NBN	protein_coding
ENSG00000104324	278.293	0.754866	0.23075	3.27136	0.00107033	0.0153244	I_VS_M	DE	CPQ	protein_coding
ENSG00000104371	598.652	-1.00574	0.176954	-5.68364	1.3186e-08	5.56687e-07	I_VS_M	DE	DKK4	protein_coding
ENSG00000104375	598.457	0.587864	0.16326	3.60078	0.000317268	0.00554988	I_VS_M	DE	STK3	protein_coding
ENSG00000104419	6954.78	-0.695408	0.106232	-6.54612	5.90509e-11	3.2009e-09	I_VS_M	DE	NDRG1	protein_coding
ENSG00000104432	80.6866	1.98293	0.450404	4.40257	1.06977e-05	0.000284094	I_VS_M	DE	IL7	protein_coding
ENSG00000104490	101.965	4.20327	0.610666	6.8831	5.8562e-12	3.48209e-10	I_VS_M	DE	NCALD	protein_coding
ENSG00000104518	1908.43	1.17334	0.125269	9.36652	7.49646e-21	7.77507e-19	I_VS_M	DE	GSDMD	protein_coding
ENSG00000104660	1194.77	0.52714	0.142409	3.7016	0.000214247	0.00395801	I_VS_M	DE	LEPROTL1	protein_coding
ENSG00000104722	65.9468	-1.64353	0.452642	-3.63098	0.000282345	0.00503991	I_VS_M	DE	NEFM	protein_coding
ENSG00000104998	149.987	-1.00243	0.306595	-3.26954	0.00107722	0.0153648	I_VS_M	DE	IL27RA	protein_coding
ENSG00000105011	857.716	-0.506623	0.157966	-3.20717	0.00134048	0.0185666	I_VS_M	DE	ASF1B	protein_coding
ENSG00000105053	1344.69	0.579218	0.132306	4.37786	1.19848e-05	0.000311983	I_VS_M	DE	VRK3	protein_coding
ENSG00000105131	165.548	-1.0128	0.28027	-3.61364	0.000301926	0.00533105	I_VS_M	DE	EPHX3	protein_coding
ENSG00000105287	1272.64	0.689055	0.164927	4.17794	2.94166e-05	0.000700679	I_VS_M	DE	PRKD2	protein_coding
ENSG00000105327	637.548	0.718758	0.19416	3.70189	0.000214	0.00395801	I_VS_M	DE	BBC3	protein_coding
ENSG00000105376	64.013	2.38462	0.544302	4.38106	1.18101e-05	0.000308045	I_VS_M	DE	ICAM5	protein_coding
ENSG00000105379	761.052	-0.694652	0.147678	-4.70384	2.55308e-06	7.7131e-05	I_VS_M	DE	ETFB	protein_coding
ENSG00000105486	591.702	-0.513339	0.16636	-3.08572	0.00203062	0.0259935	I_VS_M	DE	LIG1	protein_coding
ENSG00000105639	60.5613	1.85126	0.488302	3.79122	0.000149911	0.00287427	I_VS_M	DE	JAK3	protein_coding
ENSG00000105835	2752.83	1.43081	0.120495	11.8744	1.60794e-32	2.46277e-30	I_VS_M	DE	NAMPT	protein_coding
ENSG00000106211	2740.21	-0.613504	0.117266	-5.23171	1.67953e-07	6.028e-06	I_VS_M	DE	HSPB1	protein_coding
ENSG00000106348	1050.29	-0.547374	0.134727	-4.06284	4.84791e-05	0.00108049	I_VS_M	DE	IMPDH1	protein_coding
ENSG00000106560	82.6718	2.26482	0.461014	4.9127	8.98318e-07	2.91445e-05	I_VS_M	DE	GIMAP2	protein_coding
ENSG00000106785	859.729	0.647054	0.145608	4.4438	8.8384e-06	0.000239054	I_VS_M	DE	TRIM14	protein_coding
ENSG00000106829	852.94	0.67414	0.164677	4.0937	4.24547e-05	0.000967497	I_VS_M	DE	TLE4	protein_coding
ENSG00000106976	114.989	-0.982326	0.336194	-2.9219	0.00347901	0.0393015	I_VS_M	DE	DNM1	protein_coding
ENSG00000107159	2409.38	-0.554932	0.154281	-3.59688	0.000322053	0.00561122	I_VS_M	DE	CA9	protein_coding
ENSG00000107201	747.921	1.96269	0.156092	12.5739	2.93912e-36	5.16187e-34	I_VS_M	DE	RIGI	protein_coding
ENSG00000107331	329.91	-0.764012	0.22569	-3.38523	0.000711189	0.0109437	I_VS_M	DE	ABCA2	protein_coding
ENSG00000107957	345.82	-1.09249	0.275597	-3.96409	7.36761e-05	0.00156274	I_VS_M	DE	SH3PXD2A	protein_coding
ENSG00000107968	283.194	1.25709	0.221873	5.66583	1.46316e-08	6.11833e-07	I_VS_M	DE	MAP3K8	protein_coding
ENSG00000108021	981.562	0.549683	0.139402	3.94314	8.04221e-05	0.00168146	I_VS_M	DE	TASOR2	protein_coding
ENSG00000108094	1055.73	0.512055	0.13335	3.83993	0.000123071	0.00244141	I_VS_M	DE	CUL2	protein_coding
ENSG00000108448	364.544	-0.9172	0.211485	-4.33694	1.44478e-05	0.000370246	I_VS_M	DE	TRIM16L	transcribed_unprocessed_pseudogene
ENSG00000108602	648.703	-1.16951	0.175062	-6.68055	2.38043e-11	1.36326e-09	I_VS_M	DE	ALDH3A1	protein_coding
ENSG00000108679	24641.3	0.664881	0.118656	5.60343	2.10152e-08	8.64842e-07	I_VS_M	DE	LGALS3BP	protein_coding
ENSG00000108771	241.635	0.916534	0.249268	3.6769	0.000236084	0.0043092	I_VS_M	DE	DHX58	protein_coding
ENSG00000108828	3496.29	-0.504254	0.112782	-4.47105	7.78379e-06	0.000215395	I_VS_M	DE	VAT1	protein_coding
ENSG00000108846	2810.57	-0.62919	0.106974	-5.88169	4.06105e-09	1.84456e-07	I_VS_M	DE	ABCC3	protein_coding
ENSG00000109084	1125.22	-0.863522	0.138731	-6.22443	4.8332e-10	2.40238e-08	I_VS_M	DE	TMEM97	protein_coding
ENSG00000109113	638.839	-0.566781	0.173123	-3.27387	0.00106086	0.0152052	I_VS_M	DE	RAB34	protein_coding
ENSG00000109205	51.3414	-2.24299	0.559562	-4.00848	6.1111e-05	0.00132394	I_VS_M	DE	ODAM	protein_coding
ENSG00000109321	1774.9	0.611839	0.12537	4.88028	1.05935e-06	3.41166e-05	I_VS_M	DE	AREG	protein_coding
ENSG00000109511	3898.53	-0.633407	0.118655	-5.33824	9.38544e-08	3.44359e-06	I_VS_M	DE	ANXA10	protein_coding
ENSG00000109654	1597.81	-0.599461	0.134396	-4.46043	8.17969e-06	0.000223998	I_VS_M	DE	TRIM2	protein_coding
ENSG00000109756	1062.72	0.586062	0.186487	3.14265	0.00167426	0.0222312	I_VS_M	DE	RAPGEF2	protein_coding
ENSG00000109920	486.119	0.684118	0.206514	3.31269	0.000924028	0.0136298	I_VS_M	DE	FNBP4	protein_coding
ENSG00000110047	4206.19	0.609759	0.115681	5.27103	1.35661e-07	4.93625e-06	I_VS_M	DE	EHD1	protein_coding
ENSG00000110092	5062.48	0.63548	0.100426	6.32782	2.48645e-10	1.27438e-08	I_VS_M	DE	CCND1	protein_coding
ENSG00000110446	191.783	4.47375	0.398353	11.2306	2.88486e-29	4.04249e-27	I_VS_M	DE	SLC15A3	protein_coding
ENSG00000110492	1136.9	0.579626	0.149495	3.87722	0.000105655	0.00213487	I_VS_M	DE	MDK	protein_coding
ENSG00000110619	1337.22	0.532416	0.126145	4.22066	2.43593e-05	0.000590904	I_VS_M	DE	CARS1	protein_coding
ENSG00000110719	1725.05	0.808756	0.133974	6.03669	1.57311e-09	7.53491e-08	I_VS_M	DE	TCIRG1	protein_coding
ENSG00000110723	128.777	-0.945941	0.327098	-2.89192	0.00382893	0.0426328	I_VS_M	DE	EXPH5	protein_coding
ENSG00000110911	6572.38	-0.625186	0.122358	-5.1095	3.23005e-07	1.1167e-05	I_VS_M	DE	SLC11A2	protein_coding
ENSG00000111224	294.639	0.733911	0.23864	3.07539	0.00210227	0.0266261	I_VS_M	DE	PARP11	protein_coding
ENSG00000111252	429.747	0.876299	0.201573	4.3473	1.37826e-05	0.000354579	I_VS_M	DE	SH2B3	protein_coding
ENSG00000111269	811.808	-0.507409	0.146792	-3.45664	0.000546954	0.00868009	I_VS_M	DE	CREBL2	protein_coding
ENSG00000111331	3880.85	2.21976	0.255995	8.67109	4.28003e-18	3.73843e-16	I_VS_M	DE	OAS3	protein_coding
ENSG00000111335	1512.63	5.40405	0.204573	26.4163	8.91405e-154	1.06742e-150	I_VS_M	DE	OAS2	protein_coding
ENSG00000111344	45.2107	-1.86514	0.574585	-3.24606	0.00117014	0.0164845	I_VS_M	DE	RASAL1	protein_coding
ENSG00000111716	344.881	-1.0951	0.263733	-4.15229	3.29159e-05	0.00077285	I_VS_M	DE	LDHB	protein_coding
ENSG00000111801	771.499	2.92946	0.17649	16.5984	7.15433e-62	2.14175e-59	I_VS_M	DE	BTN3A3	protein_coding
ENSG00000111912	4219.14	0.87706	0.115882	7.56859	3.77308e-14	2.68644e-12	I_VS_M	DE	NCOA7	protein_coding
ENSG00000112096	3370.12	0.908622	0.107117	8.48254	2.20338e-17	1.82534e-15	I_VS_M	DE	SOD2	protein_coding
ENSG00000112139	95.5571	1.98719	0.384823	5.16392	2.41834e-07	8.54005e-06	I_VS_M	DE	MDGA1	protein_coding
ENSG00000112242	525.142	0.681936	0.18878	3.61233	0.000303457	0.00535063	I_VS_M	DE	E2F3	protein_coding
ENSG00000112297	1829.27	0.846201	0.116685	7.25202	4.10587e-13	2.74531e-11	I_VS_M	DE	CRYBG1	protein_coding
ENSG00000112343	705.904	0.959641	0.163405	5.87278	4.28557e-09	1.93985e-07	I_VS_M	DE	TRIM38	protein_coding
ENSG00000112394	155.656	-1.20298	0.307657	-3.91014	9.22419e-05	0.00189845	I_VS_M	DE	SLC16A10	protein_coding
ENSG00000112494	337.496	-0.844391	0.209217	-4.03597	5.43783e-05	0.00118982	I_VS_M	DE	UNC93A	protein_coding
ENSG00000112655	352.237	-0.869218	0.198327	-4.38274	1.17195e-05	0.000306898	I_VS_M	DE	PTK7	protein_coding
ENSG00000112759	434.875	-0.661266	0.186619	-3.5434	0.000395002	0.00661954	I_VS_M	DE	SLC29A1	protein_coding
ENSG00000112773	1634.15	0.549716	0.123313	4.45789	8.27705e-06	0.000225725	I_VS_M	DE	TENT5A	protein_coding
ENSG00000112782	1434.94	3.66482	0.291563	12.5696	3.10452e-36	5.38063e-34	I_VS_M	DE	CLIC5	protein_coding
ENSG00000112902	283.94	-0.85924	0.255491	-3.36309	0.00077074	0.0117231	I_VS_M	DE	SEMA5A	protein_coding
ENSG00000113583	2194.25	0.867925	0.123935	7.00304	2.50471e-12	1.54892e-10	I_VS_M	DE	C5orf15	protein_coding
ENSG00000113643	3397.77	0.628676	0.113277	5.54992	2.85797e-08	1.15476e-06	I_VS_M	DE	RARS1	protein_coding
ENSG00000113924	835.078	-1.01005	0.146116	-6.91267	4.75627e-12	2.84771e-10	I_VS_M	DE	HGD	protein_coding
ENSG00000114019	1396.03	0.739877	0.158544	4.66671	3.06055e-06	9.10013e-05	I_VS_M	DE	AMOTL2	protein_coding
ENSG00000114115	1258.05	0.855433	0.167959	5.09311	3.52236e-07	1.2114e-05	I_VS_M	DE	RBP1	protein_coding
ENSG00000114127	1204.81	1.45222	0.13097	11.0881	1.43222e-28	1.94486e-26	I_VS_M	DE	XRN1	protein_coding
ENSG00000114268	1248.64	-0.590943	0.131903	-4.48013	7.45981e-06	0.000207301	I_VS_M	DE	PFKFB4	protein_coding
ENSG00000114805	162.196	1.00282	0.304308	3.29543	0.000982726	0.0143508	I_VS_M	DE	PLCH1	protein_coding
ENSG00000115267	1252.96	1.98208	0.145892	13.586	4.85168e-42	1.06511e-39	I_VS_M	DE	IFIH1	protein_coding
ENSG00000115415	13508.3	3.78777	0.100935	37.5269	0	0	I_VS_M	DE	STAT1	protein_coding
ENSG00000115520	754.106	0.617236	0.152212	4.05511	5.01118e-05	0.00111311	I_VS_M	DE	COQ10B	protein_coding
ENSG00000115541	892.176	-0.534611	0.177901	-3.0051	0.00265493	0.0318786	I_VS_M	DE	HSPE1	protein_coding
ENSG00000115604	103.95	1.27458	0.356685	3.5734	0.000352377	0.00605152	I_VS_M	DE	IL18R1	protein_coding
ENSG00000115616	769.181	-0.57503	0.147038	-3.91076	9.20045e-05	0.00189653	I_VS_M	DE	SLC9A2	protein_coding
ENSG00000115963	929.139	0.813425	0.143771	5.65777	1.53355e-08	6.39239e-07	I_VS_M	DE	RND3	protein_coding
ENSG00000116251	1727.15	-0.672046	0.142542	-4.71473	2.42029e-06	7.34562e-05	I_VS_M	DE	RPL22	protein_coding
ENSG00000116299	87.987	-1.22434	0.416013	-2.94303	0.0032502	0.0373574	I_VS_M	DE	ELAPOR1	protein_coding
ENSG00000116396	149.004	-0.915426	0.312639	-2.92806	0.00341087	0.0388311	I_VS_M	DE	KCNC4	protein_coding
ENSG00000116514	1727.43	1.37553	0.118891	11.5697	5.86589e-31	8.78017e-29	I_VS_M	DE	RNF19B	protein_coding
ENSG00000116663	657.066	1.52779	0.174571	8.75165	2.10256e-18	1.9367e-16	I_VS_M	DE	FBXO6	protein_coding
ENSG00000116667	714.784	0.572273	0.16147	3.54415	0.000393883	0.00660921	I_VS_M	DE	C1orf21	protein_coding
ENSG00000116761	495.856	0.746956	0.185599	4.02458	5.70779e-05	0.00124475	I_VS_M	DE	CTH	protein_coding
ENSG00000116954	481.837	0.700285	0.182913	3.8285	0.000128925	0.00254222	I_VS_M	DE	RRAGC	protein_coding
ENSG00000117115	102.196	-1.41735	0.395177	-3.58663	0.000334973	0.00580562	I_VS_M	DE	PADI2	protein_coding
ENSG00000117226	2865.85	2.15263	0.13599	15.8293	1.95444e-56	5.25386e-54	I_VS_M	DE	GBP3	protein_coding
ENSG00000117228	2888.82	4.79742	0.134762	35.5992	1.44064e-277	6.32538e-274	I_VS_M	DE	GBP1	protein_coding
ENSG00000117394	8735.7	-0.816515	0.120451	-6.77884	1.21142e-11	7.09195e-10	I_VS_M	DE	SLC2A1	protein_coding
ENSG00000117643	169.788	-0.844247	0.273556	-3.0862	0.00202733	0.0259935	I_VS_M	DE	MAN1C1	protein_coding
ENSG00000118402	125.891	-0.999591	0.352774	-2.83352	0.00460385	0.0495036	I_VS_M	DE	ELOVL4	protein_coding
ENSG00000118503	744.698	0.611288	0.186099	3.28475	0.00102072	0.014791	I_VS_M	DE	TNFAIP3	protein_coding
ENSG00000118922	188.327	-0.934333	0.286986	-3.25568	0.00113122	0.0160426	I_VS_M	DE	KLF12	protein_coding
ENSG00000119522	691.595	0.559493	0.166714	3.356	0.000790779	0.0119451	I_VS_M	DE	DENND1A	protein_coding
ENSG00000119711	403.629	0.618896	0.202776	3.05212	0.00227235	0.0282371	I_VS_M	DE	ALDH6A1	protein_coding
ENSG00000119917	1436.82	4.46152	0.175591	25.4085	2.02921e-142	1.67055e-139	I_VS_M	DE	IFIT3	protein_coding
ENSG00000119922	448.339	3.0185	0.222275	13.5801	5.25783e-42	1.13535e-39	I_VS_M	DE	IFIT2	protein_coding
ENSG00000119927	623.965	-0.501504	0.174566	-2.87286	0.0040677	0.0447243	I_VS_M	DE	GPAM	protein_coding
ENSG00000120162	1358.27	0.513551	0.126987	4.04411	5.25228e-05	0.00115305	I_VS_M	DE	MOB3B	protein_coding
ENSG00000120217	353.777	4.08386	0.285272	14.3157	1.74698e-46	4.10914e-44	I_VS_M	DE	CD274	protein_coding
ENSG00000120278	701.34	0.514454	0.160579	3.20375	0.00135651	0.01871	I_VS_M	DE	PLEKHG1	protein_coding
ENSG00000120526	526.352	0.725135	0.182582	3.97156	7.14044e-05	0.001517	I_VS_M	DE	NUDCD1	protein_coding
ENSG00000120910	262.748	0.721576	0.250517	2.88034	0.00397243	0.0439336	I_VS_M	DE	PPP3CC	protein_coding
ENSG00000121350	460.44	0.675815	0.190312	3.55108	0.00038365	0.00648709	I_VS_M	DE	PYROXD1	protein_coding
ENSG00000121858	2793.19	2.27592	0.128869	17.6607	8.41398e-70	2.84177e-67	I_VS_M	DE	TNFSF10	protein_coding
ENSG00000121966	190.715	-1.3894	0.277038	-5.01521	5.29769e-07	1.78013e-05	I_VS_M	DE	CXCR4	protein_coding
ENSG00000122643	1324.43	0.960543	0.134758	7.1279	1.01908e-12	6.51619e-11	I_VS_M	DE	NT5C3A	protein_coding
ENSG00000122674	275.92	0.93844	0.251081	3.7376	0.000185785	0.00347607	I_VS_M	DE	CCZ1	protein_coding
ENSG00000122694	175.171	0.851469	0.282596	3.01303	0.00258655	0.0312856	I_VS_M	DE	GLIPR2	protein_coding
ENSG00000122778	458.337	-0.667033	0.183763	-3.62985	0.000283585	0.00505464	I_VS_M	DE	KIAA1549	protein_coding
ENSG00000122783	401.283	0.78793	0.195223	4.03605	5.43589e-05	0.00118982	I_VS_M	DE	CYREN	protein_coding
ENSG00000122861	1099.04	-0.526353	0.166758	-3.15638	0.0015974	0.0213397	I_VS_M	DE	PLAU	protein_coding
ENSG00000123096	261.872	1.92902	0.270297	7.13667	9.56204e-13	6.20449e-11	I_VS_M	DE	SSPN	protein_coding
ENSG00000123240	3320.59	1.23313	0.111764	11.0334	2.63764e-28	3.5452e-26	I_VS_M	DE	OPTN	protein_coding
ENSG00000123374	502.066	-0.558843	0.180172	-3.10172	0.001924	0.0249193	I_VS_M	DE	CDK2	protein_coding
ENSG00000123384	3644.04	-0.852599	0.258006	-3.30457	0.000951222	0.0139527	I_VS_M	DE	LRP1	protein_coding
ENSG00000123609	785.329	1.2012	0.158601	7.57372	3.62684e-14	2.61053e-12	I_VS_M	DE	NMI	protein_coding
ENSG00000123815	688.188	0.526152	0.163619	3.21572	0.00130119	0.0180413	I_VS_M	DE	COQ8B	protein_coding
ENSG00000123992	1635.08	0.584634	0.124827	4.68357	2.81921e-06	8.43969e-05	I_VS_M	DE	DNPEP	protein_coding
ENSG00000124201	2379.92	1.83374	0.151118	12.1344	6.9379e-34	1.12822e-31	I_VS_M	DE	ZNFX1	protein_coding
ENSG00000124256	159.97	9.44953	2.32552	4.0634	4.83637e-05	0.00107978	I_VS_M	DE	ZBP1	protein_coding
ENSG00000124508	178.046	1.10705	0.273717	4.04451	5.24335e-05	0.00115301	I_VS_M	DE	BTN2A2	protein_coding
ENSG00000124557	99.365	1.2519	0.382152	3.27593	0.00105313	0.0151274	I_VS_M	DE	BTN1A1	protein_coding
ENSG00000124702	2217.77	-0.659484	0.121017	-5.44953	5.05044e-08	1.9566e-06	I_VS_M	DE	KLHDC3	protein_coding
ENSG00000124882	685.851	1.10121	0.166483	6.61457	3.72642e-11	2.1157e-09	I_VS_M	DE	EREG	protein_coding
ENSG00000125144	328.069	0.77583	0.240923	3.22024	0.00128083	0.0177965	I_VS_M	DE	MT1G	protein_coding
ENSG00000125148	1600.41	2.05946	0.15304	13.4571	2.79823e-41	5.94488e-39	I_VS_M	DE	MT2A	protein_coding
ENSG00000125347	5331.72	4.11579	0.1284	32.0545	1.9019e-225	5.01036e-222	I_VS_M	DE	IRF1	protein_coding
ENSG00000125354	178.063	1.00857	0.286015	3.52628	0.000421442	0.00699148	I_VS_M	DE	SEPTIN6	protein_coding
ENSG00000125384	219.462	-1.54363	0.271433	-5.68699	1.29302e-08	5.49407e-07	I_VS_M	DE	PTGER2	protein_coding
ENSG00000125826	3800.5	1.14941	0.0996977	11.529	9.42656e-31	1.39513e-28	I_VS_M	DE	RBCK1	protein_coding
ENSG00000125952	1231.31	0.572227	0.128311	4.45968	8.2083e-06	0.000224315	I_VS_M	DE	MAX	protein_coding
ENSG00000125968	1315.16	-0.540262	0.126971	-4.25501	2.09038e-05	0.000517566	I_VS_M	DE	ID1	protein_coding
ENSG00000126709	2186.04	2.20064	0.115216	19.1002	2.5167e-81	9.4714e-79	I_VS_M	DE	IFI6	protein_coding
ENSG00000126878	100.762	-1.21689	0.384584	-3.16419	0.00155517	0.020839	I_VS_M	DE	AIF1L	protein_coding
ENSG00000127152	136.762	-0.859628	0.303232	-2.83489	0.00458421	0.0493327	I_VS_M	DE	BCL11B	protein_coding
ENSG00000127329	238.359	-0.95245	0.249708	-3.81425	0.000136597	0.00265769	I_VS_M	DE	PTPRB	protein_coding
ENSG00000127666	1848.59	0.557796	0.129792	4.29762	1.72642e-05	0.000434807	I_VS_M	DE	TICAM1	protein_coding
ENSG00000127838	1272.71	-0.523073	0.130581	-4.00574	6.18226e-05	0.00133496	I_VS_M	DE	PNKD	protein_coding
ENSG00000127946	77.2277	-1.33606	0.449806	-2.97031	0.00297498	0.0347398	I_VS_M	DE	HIP1	protein_coding
ENSG00000127954	151.664	2.04519	0.323541	6.32125	2.59456e-10	1.32463e-08	I_VS_M	DE	STEAP4	protein_coding
ENSG00000128016	1658.14	0.573668	0.145306	3.94801	7.88028e-05	0.00165549	I_VS_M	DE	ZFP36	protein_coding
ENSG00000128203	247.955	1.58927	0.251777	6.31221	2.75082e-10	1.39361e-08	I_VS_M	DE	ASPHD2	protein_coding
ENSG00000128242	398.771	-0.792027	0.217731	-3.63764	0.000275145	0.00493762	I_VS_M	DE	GAL3ST1	protein_coding
ENSG00000128284	138.389	2.94622	0.381375	7.72526	1.11624e-14	8.30686e-13	I_VS_M	DE	APOL3	protein_coding
ENSG00000128335	1641.77	2.8378	0.140358	20.2184	6.74346e-91	3.17232e-88	I_VS_M	DE	APOL2	protein_coding
ENSG00000128394	237.918	1.74764	0.257364	6.79054	1.11714e-11	6.56919e-10	I_VS_M	DE	APOBEC3F	protein_coding
ENSG00000128422	4246.16	4.6685	0.261508	17.8522	2.77747e-71	9.62758e-69	I_VS_M	DE	KRT17	protein_coding
ENSG00000128641	2720.93	0.502475	0.106605	4.71342	2.43593e-06	7.37611e-05	I_VS_M	DE	MYO1B	protein_coding
ENSG00000128683	89.9184	1.80118	0.422234	4.26583	1.99162e-05	0.000497791	I_VS_M	DE	GAD1	protein_coding
ENSG00000128965	720.523	1.23553	0.174644	7.07459	1.49886e-12	9.4464e-11	I_VS_M	DE	CHAC1	protein_coding
ENSG00000129003	1047.47	0.684939	0.162793	4.20742	2.58299e-05	0.000623134	I_VS_M	DE	VPS13C	protein_coding
ENSG00000129048	432.793	3.56653	0.279824	12.7456	3.29766e-37	6.11786e-35	I_VS_M	DE	ACKR4	protein_coding
ENSG00000129235	1702.84	-0.509981	0.156492	-3.25882	0.00111875	0.0158966	I_VS_M	DE	TXNDC17	protein_coding
ENSG00000129667	2520.03	1.76575	0.125193	14.1043	3.57426e-45	8.25967e-43	I_VS_M	DE	RHBDF2	protein_coding
ENSG00000130005	356.594	-0.609461	0.203859	-2.98962	0.00279322	0.032968	I_VS_M	DE	GAMT	protein_coding
ENSG00000130303	179.317	4.22439	0.790534	5.34372	9.10565e-08	3.35027e-06	I_VS_M	DE	BST2	protein_coding
ENSG00000130589	2435.14	1.19419	0.302319	3.95009	7.81225e-05	0.00164382	I_VS_M	DE	HELZ2	protein_coding
ENSG00000130702	1561.03	-0.607417	0.163191	-3.72213	0.000197551	0.00368575	I_VS_M	DE	LAMA5	protein_coding
ENSG00000130707	5087.05	1.68344	0.133353	12.624	1.55743e-36	2.81019e-34	I_VS_M	DE	ASS1	protein_coding
ENSG00000130766	1405.27	0.636047	0.150984	4.21268	2.5236e-05	0.000609924	I_VS_M	DE	SESN2	protein_coding
ENSG00000130787	2500.66	0.616865	0.112041	5.50572	3.6767e-08	1.44565e-06	I_VS_M	DE	HIP1R	protein_coding
ENSG00000130813	218.686	1.51032	0.256295	5.89291	3.79443e-09	1.73542e-07	I_VS_M	DE	SHFL	protein_coding
ENSG00000130940	475.233	0.80938	0.239457	3.38007	0.000724668	0.0111251	I_VS_M	DE	CASZ1	protein_coding
ENSG00000130962	1056.64	0.736549	0.135671	5.42895	5.66868e-08	2.1679e-06	I_VS_M	DE	PRRG1	protein_coding
ENSG00000131153	434.41	-0.630594	0.210303	-2.9985	0.00271316	0.0323711	I_VS_M	DE	GINS2	protein_coding
ENSG00000131203	10751.2	16.6477	5.54135	3.00426	0.00266224	0.0319372	I_VS_M	DE	IDO1	protein_coding
ENSG00000131771	658.708	-1.25022	0.160191	-7.80457	5.97043e-15	4.46833e-13	I_VS_M	DE	PPP1R1B	protein_coding
ENSG00000131781	533.617	-1.19732	0.176677	-6.7769	1.22783e-11	7.15617e-10	I_VS_M	DE	FMO5	protein_coding
ENSG00000131979	1082.9	0.772311	0.139544	5.53452	3.12073e-08	1.25324e-06	I_VS_M	DE	GCH1	protein_coding
ENSG00000132109	996.373	1.24099	0.174436	7.11428	1.12497e-12	7.15847e-11	I_VS_M	DE	TRIM21	protein_coding
ENSG00000132182	854.469	-0.581293	0.155196	-3.74553	0.000180012	0.00337285	I_VS_M	DE	NUP210	protein_coding
ENSG00000132256	535.627	0.776254	0.173428	4.47593	7.60791e-06	0.000210971	I_VS_M	DE	TRIM5	protein_coding
ENSG00000132274	349.74	4.79607	0.562632	8.52435	1.53674e-17	1.29756e-15	I_VS_M	DE	TRIM22	protein_coding
ENSG00000132294	2493.37	0.517812	0.122143	4.23937	2.24145e-05	0.000549802	I_VS_M	DE	EFR3A	protein_coding
ENSG00000132383	1376.89	-0.55111	0.137305	-4.01375	5.97608e-05	0.00129682	I_VS_M	DE	RPA1	protein_coding
ENSG00000132517	63.3695	1.5342	0.511298	3.0006	0.00269451	0.0322034	I_VS_M	DE	SLC52A1	protein_coding
ENSG00000132530	82.4585	3.76666	0.480266	7.84288	4.40339e-15	3.37218e-13	I_VS_M	DE	XAF1	protein_coding
ENSG00000132561	544.655	-0.525193	0.176524	-2.97519	0.00292803	0.0343259	I_VS_M	DE	MATN2	protein_coding
ENSG00000132963	3770.04	0.543917	0.119587	4.54828	5.40859e-06	0.000154538	I_VS_M	DE	POMP	protein_coding
ENSG00000133104	713.529	0.693008	0.153804	4.50579	6.61259e-06	0.000185717	I_VS_M	DE	SPART	protein_coding
ENSG00000133106	904.663	2.73645	0.364524	7.50691	6.05397e-14	4.24164e-12	I_VS_M	DE	EPSTI1	protein_coding
ENSG00000133321	1425.97	5.53032	0.22265	24.8387	3.42743e-136	2.65566e-133	I_VS_M	DE	PLAAT4	protein_coding
ENSG00000133328	39.409	2.83073	0.694193	4.07772	4.54786e-05	0.00102226	I_VS_M	DE	PLAAT2	protein_coding
ENSG00000133731	1087.74	0.97137	0.146898	6.61256	3.77728e-11	2.13538e-09	I_VS_M	DE	IMPA1	protein_coding
ENSG00000134240	64.5037	-2.53742	0.535532	-4.73813	2.15696e-06	6.59199e-05	I_VS_M	DE	HMGCS2	protein_coding
ENSG00000134321	239.389	4.12897	0.343068	12.0354	2.31433e-33	3.67281e-31	I_VS_M	DE	RSAD2	protein_coding
ENSG00000134326	428.855	3.57045	0.240554	14.8426	7.76588e-50	1.8943e-47	I_VS_M	DE	CMPK2	protein_coding
ENSG00000134352	2203.88	0.511533	0.109823	4.65781	3.19595e-06	9.48132e-05	I_VS_M	DE	IL6ST	protein_coding
ENSG00000134470	447.601	2.05289	0.200081	10.2602	1.06433e-24	1.32259e-22	I_VS_M	DE	IL15RA	protein_coding
ENSG00000134569	326.472	-0.797311	0.264297	-3.01673	0.00255519	0.0309631	I_VS_M	DE	LRP4	protein_coding
ENSG00000134575	1639.65	0.818778	0.149181	5.4885	4.0535e-08	1.57967e-06	I_VS_M	DE	ACP2	protein_coding
ENSG00000134824	3883.93	-0.721017	0.125723	-5.73495	9.75433e-09	4.17156e-07	I_VS_M	DE	FADS2	protein_coding
ENSG00000134871	1653.84	-0.536884	0.125473	-4.27887	1.87844e-05	0.000471291	I_VS_M	DE	COL4A2	protein_coding
ENSG00000134873	68.1869	-1.96535	0.460795	-4.26513	1.99788e-05	0.000498411	I_VS_M	DE	CLDN10	protein_coding
ENSG00000135069	4444.27	0.786278	0.109068	7.20904	5.63469e-13	3.72966e-11	I_VS_M	DE	PSAT1	protein_coding
ENSG00000135083	386.625	-0.776271	0.196187	-3.95678	7.59662e-05	0.00160614	I_VS_M	DE	CCNJL	protein_coding
ENSG00000135097	324.283	-0.882216	0.210476	-4.19152	2.77088e-05	0.000667241	I_VS_M	DE	MSI1	protein_coding
ENSG00000135114	166.751	2.77699	0.318159	8.72832	2.58488e-18	2.33206e-16	I_VS_M	DE	OASL	protein_coding
ENSG00000135148	2052.77	1.98355	0.123318	16.0848	3.25912e-58	8.94356e-56	I_VS_M	DE	TRAFD1	protein_coding
ENSG00000135245	186.511	-0.79952	0.264732	-3.02011	0.00252681	0.0306474	I_VS_M	DE	HILPDA	protein_coding
ENSG00000135378	1414.1	0.576369	0.123951	4.64998	3.31963e-06	9.78213e-05	I_VS_M	DE	PRRG4	protein_coding
ENSG00000135424	176.582	-0.913208	0.282343	-3.23439	0.00121902	0.0170819	I_VS_M	DE	ITGA7	protein_coding
ENSG00000135604	39.2273	1.72943	0.575807	3.0035	0.00266896	0.0319886	I_VS_M	DE	STX11	protein_coding
ENSG00000135655	980.378	0.610208	0.150497	4.05462	5.02159e-05	0.00111354	I_VS_M	DE	USP15	protein_coding
ENSG00000135697	234.882	1.12215	0.251446	4.46281	8.0892e-06	0.00022291	I_VS_M	DE	BCO1	protein_coding
ENSG00000135744	33.3673	2.34555	0.73707	3.18226	0.00146133	0.019844	I_VS_M	DE	AGT	protein_coding
ENSG00000135899	423.603	2.00687	0.203482	9.86266	6.04257e-23	6.92111e-21	I_VS_M	DE	SP110	protein_coding
ENSG00000136010	163.326	0.9384	0.281055	3.33885	0.000841261	0.0125636	I_VS_M	DE	ALDH1L2	protein_coding
ENSG00000136026	1180.78	0.530432	0.158001	3.35714	0.000787523	0.0119233	I_VS_M	DE	CKAP4	protein_coding
ENSG00000136040	26.6626	2.69555	0.73601	3.66238	0.00024988	0.00453988	I_VS_M	DE	PLXNC1	protein_coding
ENSG00000136048	437.698	1.45064	0.192513	7.53527	4.87336e-14	3.45117e-12	I_VS_M	DE	DRAM1	protein_coding
ENSG00000136147	292.076	1.08388	0.225333	4.81014	1.50828e-06	4.74155e-05	I_VS_M	DE	PHF11	protein_coding
ENSG00000136153	6993.85	1.37453	0.112995	12.1645	4.80346e-34	8.009e-32	I_VS_M	DE	LMO7	protein_coding
ENSG00000136156	12126.3	0.513894	0.105296	4.88049	1.05824e-06	3.41166e-05	I_VS_M	DE	ITM2B	protein_coding
ENSG00000136436	2768.19	0.690692	0.105723	6.53306	6.44408e-11	3.47875e-09	I_VS_M	DE	CALCOCO2	protein_coding
ENSG00000136514	271.006	1.62063	0.245266	6.60765	3.90476e-11	2.17019e-09	I_VS_M	DE	RTP4	protein_coding
ENSG00000136826	1408.06	0.580348	0.142824	4.06339	4.83657e-05	0.00107978	I_VS_M	DE	KLF4	protein_coding
ENSG00000136874	544.342	0.552156	0.180574	3.05778	0.00222987	0.0278185	I_VS_M	DE	STX17	protein_coding
ENSG00000136943	566.668	-0.647868	0.181589	-3.56777	0.000360028	0.00615882	I_VS_M	DE	CTSV	protein_coding
ENSG00000137033	108.833	-1.69986	0.351915	-4.8303	1.36325e-06	4.31651e-05	I_VS_M	DE	IL33	protein_coding
ENSG00000137200	1079.36	0.592289	0.133785	4.42716	9.54814e-06	0.000255108	I_VS_M	DE	CMTR1	protein_coding
ENSG00000137486	716.78	-0.613818	0.160782	-3.8177	0.000134702	0.00262858	I_VS_M	DE	ARRB1	protein_coding
ENSG00000137496	776.275	7.08272	0.787903	8.98932	2.48756e-19	2.39169e-17	I_VS_M	DE	IL18BP	protein_coding
ENSG00000137628	889.123	2.20731	0.170735	12.9283	3.11818e-38	5.95256e-36	I_VS_M	DE	DDX60	protein_coding
ENSG00000137642	3141.98	-0.787887	0.121186	-6.50147	7.95412e-11	4.24177e-09	I_VS_M	DE	SORL1	protein_coding
ENSG00000137699	351.404	0.885279	0.231817	3.81887	0.000134067	0.00262007	I_VS_M	DE	TRIM29	protein_coding
ENSG00000137752	1081.17	4.12878	0.174257	23.6937	4.189e-124	2.75887e-121	I_VS_M	DE	CASP1	protein_coding
ENSG00000137757	88.3867	3.12062	0.474446	6.5774	4.7875e-11	2.63853e-09	I_VS_M	DE	CASP5	protein_coding
ENSG00000137824	1229.22	0.582315	0.132439	4.39687	1.09823e-05	0.000291064	I_VS_M	DE	RMDN3	protein_coding
ENSG00000137842	1655.28	0.523613	0.118134	4.43235	9.32137e-06	0.000249555	I_VS_M	DE	TMEM62	protein_coding
ENSG00000137872	107.728	1.57364	0.406071	3.87528	0.000106501	0.002145	I_VS_M	DE	SEMA6D	protein_coding
ENSG00000137959	86.845	9.04886	1.36976	6.60616	3.94422e-11	2.18291e-09	I_VS_M	DE	IFI44L	protein_coding
ENSG00000137965	209.925	3.64579	0.33245	10.9664	5.54315e-28	7.37519e-26	I_VS_M	DE	IFI44	protein_coding
ENSG00000138100	76.8078	-1.54006	0.427668	-3.60106	0.00031692	0.00554988	I_VS_M	DE	TRIM54	protein_coding
ENSG00000138131	38.6036	-2.54047	0.68656	-3.70029	0.000215357	0.00397295	I_VS_M	DE	LOXL4	protein_coding
ENSG00000138166	1789.51	0.542329	0.149867	3.61873	0.000296051	0.00523435	I_VS_M	DE	DUSP5	protein_coding
ENSG00000138439	558.695	0.637985	0.168301	3.79073	0.000150205	0.00287572	I_VS_M	DE	FAM117B	protein_coding
ENSG00000138496	2088.27	2.31363	0.119491	19.3624	1.60353e-83	6.40053e-81	I_VS_M	DE	PARP9	protein_coding
ENSG00000138646	176.049	1.3978	0.281325	4.96863	6.74265e-07	2.23151e-05	I_VS_M	DE	HERC5	protein_coding
ENSG00000138755	4386.42	15.1162	1.88722	8.00976	1.14931e-15	9.11971e-14	I_VS_M	DE	CXCL9	protein_coding
ENSG00000139044	799.506	0.55575	0.165539	3.35721	0.000787323	0.0119233	I_VS_M	DE	B4GALNT3	protein_coding
ENSG00000139083	837.099	0.720477	0.15427	4.67023	3.00861e-06	8.96594e-05	I_VS_M	DE	ETV6	protein_coding
ENSG00000139178	503.486	0.523008	0.177398	2.94822	0.00319609	0.036832	I_VS_M	DE	C1RL	protein_coding
ENSG00000139192	949.087	1.47864	0.336511	4.39403	1.1127e-05	0.000294308	I_VS_M	DE	TAPBPL	protein_coding
ENSG00000139292	105.987	-1.38914	0.443729	-3.13061	0.00174446	0.0229842	I_VS_M	DE	LGR5	protein_coding
ENSG00000140105	63003.3	6.07935	0.125208	48.5541	0	0	I_VS_M	DE	WARS1	protein_coding
ENSG00000140274	694.94	2.9388	0.778094	3.77692	0.000158778	0.00303105	I_VS_M	DE	DUOXA2	protein_coding
ENSG00000140279	2349.92	2.88651	0.875693	3.29626	0.000979812	0.0143242	I_VS_M	DE	DUOX2	protein_coding
ENSG00000140464	2009.23	1.58409	0.130515	12.1372	6.71141e-34	1.10503e-31	I_VS_M	DE	PML	protein_coding
ENSG00000140511	552.149	4.29087	0.237068	18.0998	3.1999e-73	1.13916e-70	I_VS_M	DE	HAPLN3	protein_coding
ENSG00000140807	154.358	-1.1272	0.309093	-3.64679	0.00026554	0.00478795	I_VS_M	DE	NKD1	protein_coding
ENSG00000140848	144.63	-1.01377	0.300704	-3.37132	0.000748099	0.0114183	I_VS_M	DE	CPNE2	protein_coding
ENSG00000140853	740.694	2.9881	0.183679	16.2681	1.66241e-59	4.76027e-57	I_VS_M	DE	NLRC5	protein_coding
ENSG00000140968	855.182	2.18333	0.163638	13.3424	1.31096e-40	2.69811e-38	I_VS_M	DE	IRF8	protein_coding
ENSG00000141384	86.5014	1.18184	0.382319	3.09125	0.00199316	0.0256136	I_VS_M	DE	TAF4B	protein_coding
ENSG00000141452	815.448	0.728729	0.158839	4.58785	4.47838e-06	0.000130219	I_VS_M	DE	RMC1	protein_coding
ENSG00000141497	524.058	1.33885	0.194521	6.8828	5.8687e-12	3.48209e-10	I_VS_M	DE	ZMYND15	protein_coding
ENSG00000141562	511.477	-0.54862	0.176768	-3.10361	0.00191173	0.0248336	I_VS_M	DE	NARF	protein_coding
ENSG00000141574	4014.85	5.22468	0.265954	19.645	6.37874e-86	2.80069e-83	I_VS_M	DE	SECTM1	protein_coding
ENSG00000141682	1042.15	2.09134	0.159189	13.1374	2.00954e-39	4.01056e-37	I_VS_M	DE	PMAIP1	protein_coding
ENSG00000142089	3324.87	2.32487	0.122659	18.954	4.09466e-80	1.49819e-77	I_VS_M	DE	IFITM3	protein_coding
ENSG00000142583	79.1133	1.73849	0.45182	3.84776	0.000119204	0.00237543	I_VS_M	DE	SLC2A5	protein_coding
ENSG00000142867	1182.77	0.614647	0.128403	4.78687	1.694e-06	5.28752e-05	I_VS_M	DE	BCL10	protein_coding
ENSG00000142949	6677.88	-0.535284	0.118567	-4.51462	6.34294e-06	0.000178906	I_VS_M	DE	PTPRF	protein_coding
ENSG00000142961	198.734	0.772164	0.253755	3.04295	0.0023427	0.0288662	I_VS_M	DE	MOB3C	protein_coding
ENSG00000143106	3026.14	0.708805	0.103396	6.85523	7.11957e-12	4.20534e-10	I_VS_M	DE	PSMA5	protein_coding
ENSG00000143126	322.875	-0.689893	0.236584	-2.91606	0.00354481	0.0397719	I_VS_M	DE	CELSR2	protein_coding
ENSG00000143248	301.456	-0.678755	0.235876	-2.87759	0.00400721	0.0441807	I_VS_M	DE	RGS5	protein_coding
ENSG00000143333	171.972	0.821092	0.281518	2.91665	0.00353808	0.0397303	I_VS_M	DE	RGS16	protein_coding
ENSG00000143390	1172.8	0.857668	0.147492	5.815	6.06332e-09	2.69818e-07	I_VS_M	DE	RFX5	protein_coding
ENSG00000143554	257.893	-0.87168	0.238631	-3.65283	0.000259361	0.00469273	I_VS_M	DE	SLC27A3	protein_coding
ENSG00000143753	1995.09	0.537495	0.11374	4.72565	2.2938e-06	6.97782e-05	I_VS_M	DE	DEGS1	protein_coding
ENSG00000144468	656.31	0.635002	0.16107	3.94239	8.06736e-05	0.00168405	I_VS_M	DE	RHBDD1	protein_coding
ENSG00000144485	524.736	-0.597926	0.19491	-3.06771	0.00215709	0.0271118	I_VS_M	DE	HES6	protein_coding
ENSG00000144655	929.708	0.733839	0.160269	4.57879	4.67669e-06	0.000135388	I_VS_M	DE	CSRNP1	protein_coding
ENSG00000144730	135.141	-1.10221	0.338677	-3.25446	0.0011361	0.016091	I_VS_M	DE	IL17RD	protein_coding
ENSG00000144749	1057.48	-0.529866	0.137983	-3.84009	0.000122991	0.00244141	I_VS_M	DE	LRIG1	protein_coding
ENSG00000144820	1849.61	1.1137	0.129922	8.57212	1.01597e-17	8.74662e-16	I_VS_M	DE	ADGRG7	protein_coding
ENSG00000144843	153.365	1.18488	0.334505	3.5422	0.000396811	0.00663299	I_VS_M	DE	ADPRH	protein_coding
ENSG00000145113	44.4252	3.17969	0.657188	4.83832	1.30939e-06	4.166e-05	I_VS_M	DE	MUC4	protein_coding
ENSG00000145246	844.087	1.17868	0.16987	6.93869	3.95743e-12	2.40218e-10	I_VS_M	DE	ATP10D	protein_coding
ENSG00000145284	769.299	-0.728873	0.171258	-4.25598	2.08131e-05	0.000517266	I_VS_M	DE	SCD5	protein_coding
ENSG00000145365	208.617	0.904861	0.253524	3.56913	0.000358164	0.0061349	I_VS_M	DE	TIFA	protein_coding
ENSG00000145779	691.368	0.908894	0.207339	4.38362	1.16724e-05	0.000306898	I_VS_M	DE	TNFAIP8	protein_coding
ENSG00000145780	1130.38	0.808358	0.137268	5.88889	3.888e-09	1.77207e-07	I_VS_M	DE	FEM1C	protein_coding
ENSG00000146411	300.23	0.64562	0.226087	2.85562	0.00429528	0.0468356	I_VS_M	DE	SLC2A12	protein_coding
ENSG00000146425	2317.2	0.631606	0.120568	5.23857	1.61827e-07	5.82402e-06	I_VS_M	DE	DYNLT1	protein_coding
ENSG00000146678	278.984	-0.806048	0.246763	-3.26649	0.00108888	0.0155057	I_VS_M	DE	IGFBP1	protein_coding
ENSG00000146733	623.042	0.541397	0.182883	2.96034	0.00307296	0.0356312	I_VS_M	DE	PSPH	protein_coding
ENSG00000146859	670.358	1.47254	0.195444	7.53434	4.90798e-14	3.45711e-12	I_VS_M	DE	TMEM140	protein_coding
ENSG00000147100	120.477	-1.20404	0.368277	-3.26938	0.00107782	0.0153648	I_VS_M	DE	SLC16A2	protein_coding
ENSG00000147155	2503.12	-0.561365	0.113188	-4.95958	7.06443e-07	2.32632e-05	I_VS_M	DE	EBP	protein_coding
ENSG00000147251	174.594	-1.74701	0.301853	-5.78761	7.13946e-09	3.1347e-07	I_VS_M	DE	DOCK11	protein_coding
ENSG00000148175	849.812	0.761302	0.179465	4.24206	2.21481e-05	0.000544281	I_VS_M	DE	STOM	protein_coding
ENSG00000148735	368.598	1.4783	0.207077	7.13891	9.40725e-13	6.13428e-11	I_VS_M	DE	PLEKHS1	protein_coding
ENSG00000149131	159.54	8.56658	0.853525	10.0367	1.05125e-23	1.24748e-21	I_VS_M	DE	SERPING1	protein_coding
ENSG00000149485	1142.25	-0.569191	0.134566	-4.22982	2.33874e-05	0.000569424	I_VS_M	DE	FADS1	protein_coding
ENSG00000150054	399.033	0.770302	0.189673	4.0612	4.88209e-05	0.00108626	I_VS_M	DE	MPP7	protein_coding
ENSG00000150556	56.3571	1.52753	0.485014	3.14947	0.00163569	0.0218291	I_VS_M	DE	LYPD6B	protein_coding
ENSG00000150594	2402.16	-0.758359	0.129739	-5.84525	5.0582e-09	2.26621e-07	I_VS_M	DE	ADRA2A	protein_coding
ENSG00000150938	1370.55	0.686969	0.153205	4.48399	7.32616e-06	0.000204017	I_VS_M	DE	CRIM1	protein_coding
ENSG00000150991	18200.8	0.517689	0.0961218	5.38576	7.21376e-08	2.70711e-06	I_VS_M	DE	UBC	protein_coding
ENSG00000151014	292.853	1.64481	0.23648	6.95539	3.51597e-12	2.15406e-10	I_VS_M	DE	NOCT	protein_coding
ENSG00000151611	527.615	0.947	0.191069	4.95632	7.18409e-07	2.35982e-05	I_VS_M	DE	MMAA	protein_coding
ENSG00000151632	93.4353	-1.17727	0.375284	-3.13702	0.00170676	0.0225717	I_VS_M	DE	AKR1C2	protein_coding
ENSG00000151883	553.612	1.24085	0.17903	6.93098	4.17941e-12	2.51375e-10	I_VS_M	DE	PARP8	protein_coding
ENSG00000152061	1452.59	1.15189	0.121275	9.49821	2.13521e-21	2.26814e-19	I_VS_M	DE	RABGAP1L	protein_coding
ENSG00000152102	2796.77	-0.630259	0.10884	-5.79071	7.00894e-09	3.08769e-07	I_VS_M	DE	FAM168B	protein_coding
ENSG00000152253	200.477	-0.985189	0.300692	-3.2764	0.00105138	0.0151187	I_VS_M	DE	SPC25	protein_coding
ENSG00000152332	5112.75	0.50167	0.108707	4.61487	3.93347e-06	0.000115394	I_VS_M	DE	UHMK1	protein_coding
ENSG00000152689	53.26	2.94324	0.575354	5.11553	3.12857e-07	1.08911e-05	I_VS_M	DE	RASGRP3	protein_coding
ENSG00000152766	487.757	0.981423	0.189508	5.17881	2.23311e-07	7.92846e-06	I_VS_M	DE	ANKRD22	protein_coding
ENSG00000152767	606.293	-0.631025	0.168398	-3.74723	0.000178795	0.00335961	I_VS_M	DE	FARP1	protein_coding
ENSG00000152778	927.772	2.02928	0.233577	8.68784	3.69391e-18	3.26552e-16	I_VS_M	DE	IFIT5	protein_coding
ENSG00000152818	548.871	0.646064	0.195183	3.31004	0.000932829	0.0137287	I_VS_M	DE	UTRN	protein_coding
ENSG00000153064	209.735	1.48588	0.269302	5.51751	3.43845e-08	1.36419e-06	I_VS_M	DE	BANK1	protein_coding
ENSG00000153294	72.6352	1.26582	0.440681	2.87242	0.00407346	0.0447503	I_VS_M	DE	ADGRF4	protein_coding
ENSG00000154146	239.964	-0.850884	0.237537	-3.58212	0.00034082	0.00586834	I_VS_M	DE	NRGN	protein_coding
ENSG00000154914	312.374	0.911809	0.217815	4.18617	2.83703e-05	0.000680681	I_VS_M	DE	USP43	protein_coding
ENSG00000155066	379.003	-0.841311	0.209197	-4.02163	5.77974e-05	0.00125836	I_VS_M	DE	PROM2	protein_coding
ENSG00000155287	471.512	0.787827	0.181648	4.3371	1.44377e-05	0.000370246	I_VS_M	DE	SLC25A28	protein_coding
ENSG00000155324	926.751	1.33338	0.152724	8.73066	2.53191e-18	2.30002e-16	I_VS_M	DE	GRAMD2B	protein_coding
ENSG00000155363	1549.42	1.13322	0.144688	7.83214	4.79629e-15	3.65183e-13	I_VS_M	DE	MOV10	protein_coding
ENSG00000155629	1070.55	0.888436	0.142514	6.23403	4.54598e-10	2.26817e-08	I_VS_M	DE	PIK3AP1	protein_coding
ENSG00000155760	672.265	-0.762562	0.159776	-4.7727	1.81772e-06	5.63364e-05	I_VS_M	DE	FZD7	protein_coding
ENSG00000156273	1151.46	0.892719	0.135034	6.61107	3.81555e-11	2.14779e-09	I_VS_M	DE	BACH1	protein_coding
ENSG00000156515	1357.17	0.92997	0.138009	6.73849	1.60046e-11	9.20581e-10	I_VS_M	DE	HK1	protein_coding
ENSG00000156587	2582.75	2.85554	0.132385	21.57	3.43798e-103	1.88688e-100	I_VS_M	DE	UBE2L6	protein_coding
ENSG00000157106	1976.03	0.558897	0.1407	3.97226	7.11933e-05	0.00151496	I_VS_M	DE	SMG1	protein_coding
ENSG00000157399	235.122	-0.825599	0.262257	-3.14806	0.00164358	0.02189	I_VS_M	DE	ARSL	protein_coding
ENSG00000157557	3798.61	0.777908	0.10754	7.23369	4.70034e-13	3.12691e-11	I_VS_M	DE	ETS2	protein_coding
ENSG00000157601	1642.06	3.0654	0.158887	19.293	6.15317e-83	2.38381e-80	I_VS_M	DE	MX1	protein_coding
ENSG00000157870	1349.4	-0.626541	0.130817	-4.78944	1.67243e-06	5.23261e-05	I_VS_M	DE	PRXL2B	protein_coding
ENSG00000157873	967.897	1.32854	0.152474	8.71323	2.95349e-18	2.64649e-16	I_VS_M	DE	TNFRSF14	protein_coding
ENSG00000158125	526.984	1.81726	0.189943	9.56742	1.09606e-21	1.19376e-19	I_VS_M	DE	XDH	protein_coding
ENSG00000158158	1784.12	0.516732	0.145497	3.5515	0.000383049	0.00648524	I_VS_M	DE	CNNM4	protein_coding
ENSG00000158516	30.0639	7.43366	1.40699	5.28338	1.26822e-07	4.62744e-06	I_VS_M	DE	CPA2	protein_coding
ENSG00000158711	844.615	0.722292	0.145554	4.96237	6.96392e-07	2.29897e-05	I_VS_M	DE	ELK4	protein_coding
ENSG00000158773	686.969	0.574304	0.157098	3.6557	0.000256479	0.00464696	I_VS_M	DE	USF1	protein_coding
ENSG00000158985	2030.55	0.616121	0.11527	5.34502	9.04072e-08	3.33569e-06	I_VS_M	DE	CDC42SE2	protein_coding
ENSG00000159256	685.544	0.769579	0.158001	4.87073	1.11184e-06	3.572e-05	I_VS_M	DE	MORC3	protein_coding
ENSG00000159388	1047.04	-0.528241	0.145077	-3.64112	0.000271459	0.00488479	I_VS_M	DE	BTG2	protein_coding
ENSG00000159403	49.3535	2.00893	0.61616	3.26041	0.00111253	0.0158253	I_VS_M	DE	C1R	protein_coding
ENSG00000159713	46.8521	-1.83385	0.57345	-3.19793	0.00138419	0.0189923	I_VS_M	DE	TPPP3	protein_coding
ENSG00000160145	2201.48	0.634631	0.110455	5.7456	9.15971e-09	3.94287e-07	I_VS_M	DE	KALRN	protein_coding
ENSG00000160180	1400.26	-0.642477	0.142008	-4.52425	6.06107e-06	0.000171323	I_VS_M	DE	TFF3	protein_coding
ENSG00000160182	772.39	-1.60457	0.167116	-9.60153	7.87692e-22	8.86793e-20	I_VS_M	DE	TFF1	protein_coding
ENSG00000160183	226.114	1.68084	0.289203	5.81198	6.17382e-09	2.7381e-07	I_VS_M	DE	TMPRSS3	protein_coding
ENSG00000160188	350.819	-0.630413	0.215473	-2.92571	0.00343668	0.0390241	I_VS_M	DE	RSPH1	protein_coding
ENSG00000160445	2122.04	0.527689	0.133499	3.95276	7.72536e-05	0.00162814	I_VS_M	DE	ZER1	protein_coding
ENSG00000160710	6293.28	1.02069	0.100718	10.1341	3.89992e-24	4.71282e-22	I_VS_M	DE	ADAR	protein_coding
ENSG00000160767	922.826	0.529881	0.161149	3.28814	0.00100852	0.0146625	I_VS_M	DE	ENTREP3	protein_coding
ENSG00000160867	3699.81	-0.508511	0.100735	-5.04799	4.4649e-07	1.51576e-05	I_VS_M	DE	FGFR4	protein_coding
ENSG00000160932	5016.19	0.594878	0.100176	5.93834	2.87927e-09	1.34013e-07	I_VS_M	DE	LY6E	protein_coding
ENSG00000161091	1785.86	0.809859	0.116515	6.95069	3.63514e-12	2.21676e-10	I_VS_M	DE	MFSD12	protein_coding
ENSG00000161217	2691.04	0.59202	0.109055	5.42865	5.67814e-08	2.1679e-06	I_VS_M	DE	PCYT1A	protein_coding
ENSG00000161970	449.026	-0.832889	0.237069	-3.51328	0.000442616	0.0072695	I_VS_M	DE	RPL26	protein_coding
ENSG00000162344	163.659	2.28915	0.314231	7.28494	3.21817e-13	2.18503e-11	I_VS_M	DE	FGF19	protein_coding
ENSG00000162366	224.575	1.0675	0.304133	3.50998	0.000448143	0.00733284	I_VS_M	DE	PDZK1IP1	protein_coding
ENSG00000162512	502.821	-1.00838	0.174772	-5.76967	7.94258e-09	3.46423e-07	I_VS_M	DE	SDC3	protein_coding
ENSG00000162645	2838.01	2.87936	0.124222	23.1792	7.38233e-119	4.63048e-116	I_VS_M	DE	GBP2	protein_coding
ENSG00000162654	4960.45	8.7685	0.323394	27.114	6.73513e-162	8.87151e-159	I_VS_M	DE	GBP4	protein_coding
ENSG00000162695	1167.03	0.610187	0.135796	4.49341	7.00906e-06	0.000196433	I_VS_M	DE	SLC30A7	protein_coding
ENSG00000162772	1574.49	1.4922	0.132639	11.25	2.31498e-29	3.31444e-27	I_VS_M	DE	ATF3	protein_coding
ENSG00000162849	108.589	2.19895	0.391727	5.61347	1.98307e-08	8.21415e-07	I_VS_M	DE	KIF26B	protein_coding
ENSG00000162896	64129.9	0.736928	0.132083	5.57926	2.41543e-08	9.81979e-07	I_VS_M	DE	PIGR	protein_coding
ENSG00000163121	44.3812	1.64287	0.564052	2.91262	0.00358414	0.0401448	I_VS_M	DE	NEURL3	protein_coding
ENSG00000163131	2882.15	2.97659	0.136562	21.7965	2.50401e-105	1.49922e-102	I_VS_M	DE	CTSS	protein_coding
ENSG00000163162	2482.65	0.523668	0.110118	4.75553	1.97924e-06	6.07704e-05	I_VS_M	DE	RNF149	protein_coding
ENSG00000163191	8022.47	0.508364	0.0924838	5.49679	3.86757e-08	1.51168e-06	I_VS_M	DE	S100A11	protein_coding
ENSG00000163501	572.752	-0.631435	0.183885	-3.43385	0.000595067	0.00934234	I_VS_M	DE	IHH	protein_coding
ENSG00000163545	344.128	1.05937	0.258594	4.09664	4.19189e-05	0.000958604	I_VS_M	DE	NUAK2	protein_coding
ENSG00000163565	42.4596	4.44123	0.78745	5.64002	1.70033e-08	7.06524e-07	I_VS_M	DE	IFI16	protein_coding
ENSG00000163629	160.849	1.09214	0.285702	3.82263	0.000132035	0.00259191	I_VS_M	DE	PTPN13	protein_coding
ENSG00000163630	126.078	1.15351	0.33042	3.49104	0.000481139	0.00780489	I_VS_M	DE	SYNPR	protein_coding
ENSG00000163697	1204.04	0.596461	0.135342	4.40707	1.04776e-05	0.000278811	I_VS_M	DE	APBB2	protein_coding
ENSG00000163807	453.618	-0.573616	0.201446	-2.84748	0.00440663	0.0477336	I_VS_M	DE	KIAA1143	protein_coding
ENSG00000163814	3763	1.05873	0.110751	9.55956	1.18262e-21	1.27684e-19	I_VS_M	DE	CDCP1	protein_coding
ENSG00000163840	2651.38	1.51263	0.114389	13.2236	6.40929e-40	1.29882e-37	I_VS_M	DE	DTX3L	protein_coding
ENSG00000163898	5877.98	0.853731	0.0984589	8.67094	4.28563e-18	3.73843e-16	I_VS_M	DE	LIPH	protein_coding
ENSG00000163975	357.704	0.765941	0.245326	3.12214	0.00179542	0.0235083	I_VS_M	DE	MELTF	protein_coding
ENSG00000164038	307.793	0.636013	0.223349	2.84762	0.00440473	0.0477336	I_VS_M	DE	SLC9B2	protein_coding
ENSG00000164054	4343.84	0.71397	0.114151	6.25458	3.98583e-10	2.00387e-08	I_VS_M	DE	SHISA5	protein_coding
ENSG00000164099	1631.29	-0.581826	0.119694	-4.86094	1.1683e-06	3.74425e-05	I_VS_M	DE	PRSS12	protein_coding
ENSG00000164125	292.325	-0.914028	0.251186	-3.63885	0.00027386	0.00492125	I_VS_M	DE	GASK1B	protein_coding
ENSG00000164136	163.287	1.44936	0.308355	4.70031	2.5977e-06	7.81207e-05	I_VS_M	DE	IL15	protein_coding
ENSG00000164164	1170.82	0.835707	0.135378	6.17315	6.69438e-10	3.26586e-08	I_VS_M	DE	OTUD4	protein_coding
ENSG00000164211	1444.09	0.510775	0.128003	3.99033	6.59811e-05	0.00141318	I_VS_M	DE	STARD4	protein_coding
ENSG00000164307	2095.33	1.01907	0.115179	8.84773	8.93148e-19	8.4637e-17	I_VS_M	DE	ERAP1	protein_coding
ENSG00000164327	584.848	0.519338	0.172802	3.00538	0.00265246	0.031878	I_VS_M	DE	RICTOR	protein_coding
ENSG00000164342	416.563	1.33779	0.207781	6.43846	1.20693e-10	6.28365e-09	I_VS_M	DE	TLR3	protein_coding
ENSG00000164484	168.275	3.43589	0.347368	9.89121	4.54489e-23	5.25134e-21	I_VS_M	DE	TMEM200A	protein_coding
ENSG00000164749	1583.49	0.683184	0.12284	5.56158	2.6735e-08	1.08355e-06	I_VS_M	DE	HNF4G	protein_coding
ENSG00000164951	1613.09	0.709851	0.118009	6.01523	1.79635e-09	8.54208e-08	I_VS_M	DE	PDP1	protein_coding
ENSG00000165410	261.628	1.0509	0.240638	4.36712	1.25894e-05	0.000327076	I_VS_M	DE	CFL2	protein_coding
ENSG00000165757	138.476	1.55258	0.3214	4.83067	1.36073e-06	4.31651e-05	I_VS_M	DE	JCAD	protein_coding
ENSG00000165795	263.536	-1.08151	0.242307	-4.46338	8.06771e-06	0.000222784	I_VS_M	DE	NDRG2	protein_coding
ENSG00000165806	2470.18	1.20197	0.108091	11.12	1.00294e-28	1.39061e-26	I_VS_M	DE	CASP7	protein_coding
ENSG00000165841	70.5536	-1.53096	0.538226	-2.84445	0.00444881	0.048151	I_VS_M	DE	CYP2C19	protein_coding
ENSG00000165949	3556.88	0.833439	0.248879	3.34877	0.000811717	0.0121789	I_VS_M	DE	IFI27	protein_coding
ENSG00000165997	3142.63	0.791038	0.110949	7.12972	1.00575e-12	6.46234e-11	I_VS_M	DE	ARL5B	protein_coding
ENSG00000166002	266.796	-0.792002	0.235013	-3.37004	0.000751584	0.0114582	I_VS_M	DE	SMCO4	protein_coding
ENSG00000166086	105.255	-1.61107	0.391031	-4.12006	3.78777e-05	0.000875306	I_VS_M	DE	JAM3	protein_coding
ENSG00000166128	2155.05	0.556694	0.113619	4.89964	9.60129e-07	3.10733e-05	I_VS_M	DE	RAB8B	protein_coding
ENSG00000166278	83.1431	4.15358	0.587203	7.07349	1.5108e-12	9.47631e-11	I_VS_M	DE	C2	protein_coding
ENSG00000166289	107.548	1.61057	0.395357	4.07372	4.62689e-05	0.00103825	I_VS_M	DE	PLEKHF1	protein_coding
ENSG00000166348	615.304	-0.533549	0.174978	-3.04923	0.00229426	0.028429	I_VS_M	DE	USP54	protein_coding
ENSG00000166510	733.307	0.947836	0.164659	5.75637	8.59425e-09	3.7238e-07	I_VS_M	DE	CCDC68	protein_coding
ENSG00000166710	79767.7	1.83513	0.0850111	21.5869	2.38252e-103	1.36446e-100	I_VS_M	DE	B2M	protein_coding
ENSG00000166750	2023.1	1.07775	0.114201	9.43725	3.82686e-21	4.00059e-19	I_VS_M	DE	SLFN5	protein_coding
ENSG00000166851	795.223	-0.53354	0.154733	-3.44813	0.000564492	0.00894764	I_VS_M	DE	PLK1	protein_coding
ENSG00000167034	344.279	0.840435	0.206636	4.06722	4.75773e-05	0.0010658	I_VS_M	DE	NKX3-1	protein_coding
ENSG00000167165	208.453	-1.06444	0.279676	-3.80597	0.00014125	0.00273209	I_VS_M	DE	UGT1A6	protein_coding
ENSG00000167470	5363.67	0.543937	0.126336	4.30546	1.66639e-05	0.000423916	I_VS_M	DE	MIDN	protein_coding
ENSG00000167508	1748.71	-0.723553	0.1258	-5.75163	8.83896e-09	3.81727e-07	I_VS_M	DE	MVD	protein_coding
ENSG00000167552	1399.95	-0.991884	0.146992	-6.74786	1.50037e-11	8.66795e-10	I_VS_M	DE	TUBA1A	protein_coding
ENSG00000167705	733.801	0.522061	0.152799	3.41666	0.000633947	0.0098704	I_VS_M	DE	RILP	protein_coding
ENSG00000167741	1141.17	1.1763	0.158359	7.42805	1.10209e-13	7.60039e-12	I_VS_M	DE	GGT6	protein_coding
ENSG00000167767	826.585	-0.520125	0.15532	-3.34874	0.000811804	0.0121789	I_VS_M	DE	KRT80	protein_coding
ENSG00000167772	437.663	-0.697304	0.216096	-3.22683	0.00125171	0.0174656	I_VS_M	DE	ANGPTL4	protein_coding
ENSG00000168016	409.216	0.602916	0.208555	2.89092	0.0038412	0.0426973	I_VS_M	DE	TRANK1	protein_coding
ENSG00000168062	996.304	3.96154	0.189787	20.8736	9.30321e-97	4.71315e-94	I_VS_M	DE	BATF2	protein_coding
ENSG00000168077	200.536	-1.02859	0.266192	-3.86408	0.00011151	0.00223903	I_VS_M	DE	SCARA3	protein_coding
ENSG00000168143	401.456	0.576235	0.195379	2.94932	0.0031847	0.036735	I_VS_M	DE	FAM83B	protein_coding
ENSG00000168259	1059.33	0.551629	0.142276	3.87718	0.000105674	0.00213487	I_VS_M	DE	DNAJC7	protein_coding
ENSG00000168268	498.262	-1.12659	0.210488	-5.35228	8.6853e-08	3.21356e-06	I_VS_M	DE	NT5DC2	protein_coding
ENSG00000168310	1357.92	1.21824	0.13775	8.84389	9.24389e-19	8.69718e-17	I_VS_M	DE	IRF2	protein_coding
ENSG00000168394	15214.7	3.40004	0.10961	31.0194	2.95477e-211	6.4867e-208	I_VS_M	DE	TAP1	protein_coding
ENSG00000168404	356.644	1.32708	0.21011	6.31613	2.68198e-10	1.36398e-08	I_VS_M	DE	MLKL	protein_coding
ENSG00000168461	349.391	1.59182	0.208203	7.6455	2.08131e-14	1.51464e-12	I_VS_M	DE	RAB31	protein_coding
ENSG00000168610	5112.95	0.722632	0.0937312	7.70962	1.26195e-14	9.33844e-13	I_VS_M	DE	STAT3	protein_coding
ENSG00000168807	843.467	0.628766	0.148524	4.23342	2.3016e-05	0.000562999	I_VS_M	DE	SNTB2	protein_coding
ENSG00000168899	1515.28	3.00681	0.150757	19.9447	1.66599e-88	7.56703e-86	I_VS_M	DE	VAMP5	protein_coding
ENSG00000168961	1466.81	1.57133	0.30421	5.1653	2.40051e-07	8.49988e-06	I_VS_M	DE	LGALS9	protein_coding
ENSG00000169020	562.783	-1.25542	0.372088	-3.37399	0.000740868	0.0113473	I_VS_M	DE	ATP5ME	protein_coding
ENSG00000169035	1388.26	-0.730215	0.134114	-5.44472	5.18866e-08	1.99839e-06	I_VS_M	DE	KLK7	protein_coding
ENSG00000169047	1394.9	0.708949	0.14598	4.85649	1.19486e-06	3.82006e-05	I_VS_M	DE	IRS1	protein_coding
ENSG00000169213	299.444	-0.893395	0.250433	-3.5674	0.000360543	0.00615964	I_VS_M	DE	RAB3B	protein_coding
ENSG00000169220	176.881	1.42389	0.283713	5.01877	5.20034e-07	1.75189e-05	I_VS_M	DE	RGS14	protein_coding
ENSG00000169242	510.913	-0.662662	0.187688	-3.53065	0.000414539	0.00689434	I_VS_M	DE	EFNA1	protein_coding
ENSG00000169245	23948.3	13.3207	0.78687	16.9287	2.76486e-64	8.88263e-62	I_VS_M	DE	CXCL10	protein_coding
ENSG00000169248	32719.1	9.94844	0.295779	33.6348	5.20895e-248	1.71531e-244	I_VS_M	DE	CXCL11	protein_coding
ENSG00000169507	242.442	-0.952102	0.255794	-3.72215	0.000197534	0.00368575	I_VS_M	DE	SLC38A11	protein_coding
ENSG00000169562	1544.11	-0.804851	0.122856	-6.55115	5.70975e-11	3.1207e-09	I_VS_M	DE	GJB1	protein_coding
ENSG00000169710	8383.17	-0.654352	0.131379	-4.98066	6.33689e-07	2.10251e-05	I_VS_M	DE	FASN	protein_coding
ENSG00000169715	705.493	0.590489	0.179618	3.28748	0.00101089	0.0146807	I_VS_M	DE	MT1E	protein_coding
ENSG00000169851	614.071	1.23124	0.173477	7.0974	1.27125e-12	8.05044e-11	I_VS_M	DE	PCDH7	protein_coding
ENSG00000169871	1414.12	0.794416	0.148176	5.36131	8.26229e-08	3.08303e-06	I_VS_M	DE	TRIM56	protein_coding
ENSG00000169908	2525.52	-0.598804	0.116393	-5.1447	2.67956e-07	9.43704e-06	I_VS_M	DE	TM4SF1	protein_coding
ENSG00000170004	447.248	-0.81237	0.195994	-4.14488	3.39994e-05	0.000795454	I_VS_M	DE	CHD3	protein_coding
ENSG00000170017	2121.92	0.749981	0.112348	6.67554	2.46329e-11	1.40461e-09	I_VS_M	DE	ALCAM	protein_coding
ENSG00000170085	337.675	0.731908	0.237431	3.08261	0.00205194	0.0261901	I_VS_M	DE	SIMC1	protein_coding
ENSG00000170379	173.442	1.63638	0.284866	5.74438	9.22595e-09	3.95844e-07	I_VS_M	DE	TCAF2	protein_coding
ENSG00000170500	443.394	-1.10209	0.215749	-5.10819	3.25253e-07	1.12153e-05	I_VS_M	DE	LONRF2	protein_coding
ENSG00000170525	1406.01	-0.589508	0.161486	-3.65053	0.000261701	0.00472857	I_VS_M	DE	PFKFB3	protein_coding
ENSG00000170542	1775.53	0.556938	0.134431	4.14292	3.42916e-05	0.00079945	I_VS_M	DE	SERPINB9	protein_coding
ENSG00000170581	1087.39	1.14264	0.144236	7.92204	2.33648e-15	1.79977e-13	I_VS_M	DE	STAT2	protein_coding
ENSG00000170802	406.085	0.635559	0.195888	3.2445	0.00117658	0.0165399	I_VS_M	DE	FOXN2	protein_coding
ENSG00000171155	1219.24	0.527097	0.141833	3.71633	0.000202136	0.00376597	I_VS_M	DE	C1GALT1C1	protein_coding
ENSG00000171224	124.913	0.998446	0.324426	3.07758	0.00208689	0.0264566	I_VS_M	DE	FAM241B	protein_coding
ENSG00000171431	27501.4	0.604035	0.091383	6.60993	3.8451e-11	2.15438e-09	I_VS_M	DE	KRT20	protein_coding
ENSG00000171604	703.036	-0.850699	0.162207	-5.24454	1.56676e-07	5.65407e-06	I_VS_M	DE	CXXC5	protein_coding
ENSG00000171823	461.836	0.660243	0.183247	3.60302	0.000314543	0.00551685	I_VS_M	DE	FBXL14	protein_coding
ENSG00000171877	519.686	0.570149	0.179146	3.1826	0.00145961	0.0198411	I_VS_M	DE	FRMD5	protein_coding
ENSG00000171940	1081.53	0.5158	0.142517	3.61922	0.000295494	0.00523151	I_VS_M	DE	ZNF217	protein_coding
ENSG00000172123	159.379	1.21897	0.298866	4.07864	4.52998e-05	0.00101998	I_VS_M	DE	SLFN12	protein_coding
ENSG00000172159	290.775	4.26988	0.710734	6.00771	1.88159e-09	8.9152e-08	I_VS_M	DE	FRMD3	protein_coding
ENSG00000172183	2081.88	3.36254	0.132039	25.4663	4.65594e-143	4.08853e-140	I_VS_M	DE	ISG20	protein_coding
ENSG00000172216	972.878	0.567241	0.148134	3.82923	0.000128543	0.00253849	I_VS_M	DE	CEBPB	protein_coding
ENSG00000172296	523.258	0.89975	0.174906	5.1442	2.68668e-07	9.43704e-06	I_VS_M	DE	SPTLC3	protein_coding
ENSG00000172345	129.053	1.17546	0.346169	3.39562	0.000684725	0.0105859	I_VS_M	DE	STARD5	protein_coding
ENSG00000172780	188.753	0.770198	0.263541	2.9225	0.00347231	0.0392595	I_VS_M	DE	RAB43	protein_coding
ENSG00000172893	5640.86	-0.691391	0.0950924	-7.27074	3.57535e-13	2.4151e-11	I_VS_M	DE	DHCR7	protein_coding
ENSG00000172936	1673.18	0.811567	0.13741	5.90617	3.50145e-09	1.60701e-07	I_VS_M	DE	MYD88	protein_coding
ENSG00000173193	3762.54	3.08489	0.104469	29.5291	1.21743e-191	2.29086e-188	I_VS_M	DE	PARP14	protein_coding
ENSG00000173272	1034.09	-0.52016	0.138182	-3.76432	0.000167001	0.00316055	I_VS_M	DE	MZT2A	protein_coding
ENSG00000173276	532.153	0.536198	0.167892	3.1937	0.00140462	0.0192125	I_VS_M	DE	ZBTB21	protein_coding
ENSG00000173432	22.5664	3.23211	0.977363	3.30697	0.000943118	0.0138632	I_VS_M	DE	SAA1	protein_coding
ENSG00000173530	552.743	-1.08373	0.187747	-5.77232	7.81863e-09	3.42149e-07	I_VS_M	DE	TNFRSF10D	protein_coding
ENSG00000173599	584.205	-0.504159	0.166644	-3.02537	0.0024833	0.0302871	I_VS_M	DE	PC	protein_coding
ENSG00000173762	70.4014	4.67194	0.643017	7.26567	3.71204e-13	2.49464e-11	I_VS_M	DE	CD7	protein_coding
ENSG00000173821	6594.19	2.04885	0.250583	8.17631	2.92667e-16	2.39442e-14	I_VS_M	DE	RNF213	protein_coding
ENSG00000173894	165.304	-1.2012	0.30949	-3.88123	0.000103928	0.00210607	I_VS_M	DE	CBX2	protein_coding
ENSG00000174032	350.736	0.603682	0.201203	3.00035	0.00269666	0.0322034	I_VS_M	DE	SLC25A30	protein_coding
ENSG00000174307	481.53	-0.528711	0.178291	-2.96544	0.00302252	0.0351956	I_VS_M	DE	PHLDA3	protein_coding
ENSG00000174469	623.717	-0.715279	0.166326	-4.30047	1.70433e-05	0.000430892	I_VS_M	DE	CNTNAP2	protein_coding
ENSG00000174669	393.833	-0.645431	0.194132	-3.3247	0.000885125	0.013159	I_VS_M	DE	SLC29A2	protein_coding
ENSG00000174705	696.91	-0.537144	0.154089	-3.48592	0.000490445	0.00792943	I_VS_M	DE	SH3PXD2B	protein_coding
ENSG00000174749	355.172	0.744971	0.202209	3.68417	0.00022945	0.00419766	I_VS_M	DE	FAM241A	protein_coding
ENSG00000174808	154.549	1.40565	0.302083	4.65319	3.26834e-06	9.6526e-05	I_VS_M	DE	BTC	protein_coding
ENSG00000174885	852.291	1.45375	0.1731	8.39832	4.52919e-17	3.72865e-15	I_VS_M	DE	NLRP6	protein_coding
ENSG00000174886	143.521	-1.35349	0.334058	-4.05167	5.08535e-05	0.00112469	I_VS_M	DE	NDUFA11	protein_coding
ENSG00000174951	478.071	0.633446	0.218362	2.9009	0.00372096	0.0415712	I_VS_M	DE	FUT1	protein_coding
ENSG00000175318	199.565	2.67715	0.31243	8.56879	1.04574e-17	8.94445e-16	I_VS_M	DE	GRAMD2A	protein_coding
ENSG00000175832	2121.75	-0.81936	0.110468	-7.41717	1.19647e-13	8.20829e-12	I_VS_M	DE	ETV4	protein_coding
ENSG00000175970	962.713	-0.799698	0.144564	-5.53178	3.1699e-08	1.26912e-06	I_VS_M	DE	UNC119B	protein_coding
ENSG00000176058	1512.59	0.517474	0.135444	3.82059	0.000133135	0.00260899	I_VS_M	DE	TPRN	protein_coding
ENSG00000176473	313.367	1.39097	0.248163	5.60508	2.08164e-08	8.59541e-07	I_VS_M	DE	WDR25	protein_coding
ENSG00000176845	1634.41	0.544462	0.130616	4.1684	3.06742e-05	0.00072548	I_VS_M	DE	METRNL	protein_coding
ENSG00000177181	393.613	-0.715505	0.19974	-3.58219	0.000340729	0.00586834	I_VS_M	DE	RIMKLA	protein_coding
ENSG00000177409	545.942	4.93114	0.460912	10.6986	1.03277e-26	1.33369e-24	I_VS_M	DE	SAMD9L	protein_coding
ENSG00000177542	1309.95	1.30732	0.14951	8.74404	2.24923e-18	2.05742e-16	I_VS_M	DE	SLC25A22	protein_coding
ENSG00000177694	174.087	1.05675	0.303944	3.4768	0.000507442	0.00813141	I_VS_M	DE	NAALADL2	protein_coding
ENSG00000177728	909.989	-0.625432	0.147784	-4.23207	2.31548e-05	0.000564807	I_VS_M	DE	TMEM94	protein_coding
ENSG00000177989	77.0847	1.91971	0.440301	4.35999	1.30071e-05	0.000337263	I_VS_M	DE	CIMAP1B	protein_coding
ENSG00000178162	31.0608	-2.01343	0.652461	-3.08591	0.00202931	0.0259935	I_VS_M	DE	FAR2P2	transcribed_unprocessed_pseudogene
ENSG00000178301	632.699	0.867459	0.197919	4.3829	1.17109e-05	0.000306898	I_VS_M	DE	AQP11	protein_coding
ENSG00000178445	546.811	-0.742911	0.178916	-4.1523	3.29154e-05	0.00077285	I_VS_M	DE	GLDC	protein_coding
ENSG00000178573	460.11	0.946263	0.202502	4.67286	2.97039e-06	8.87212e-05	I_VS_M	DE	MAF	protein_coding
ENSG00000178597	184.354	-1.55846	0.306299	-5.08803	3.61797e-07	1.24104e-05	I_VS_M	DE	PSAPL1	protein_coding
ENSG00000178685	1009.53	1.2334	0.135574	9.09766	9.22984e-20	9.07279e-18	I_VS_M	DE	PARP10	protein_coding
ENSG00000178719	4599.28	0.54928	0.111422	4.92971	8.23531e-07	2.68504e-05	I_VS_M	DE	GRINA	protein_coding
ENSG00000179044	38.1965	2.49297	0.626134	3.98152	6.84748e-05	0.00145947	I_VS_M	DE	EXOC3L1	protein_coding
ENSG00000179583	990.94	6.64666	0.577664	11.5061	1.2293e-30	1.79914e-28	I_VS_M	DE	CIITA	protein_coding
ENSG00000179820	363.178	-1.62686	0.212523	-7.65499	1.93326e-14	1.41471e-12	I_VS_M	DE	MYADM	protein_coding
ENSG00000180263	665.01	0.684729	0.17597	3.89116	9.97648e-05	0.00203737	I_VS_M	DE	FGD6	protein_coding
ENSG00000180596	493.333	0.640166	0.18965	3.37552	0.000736775	0.0112978	I_VS_M	DE	H2BC4	protein_coding
ENSG00000180801	219.53	1.05999	0.316356	3.35062	0.000806314	0.0121329	I_VS_M	DE	ARSJ	protein_coding
ENSG00000180817	6959.71	0.763697	0.106361	7.18026	6.95774e-13	4.58237e-11	I_VS_M	DE	PPA1	protein_coding
ENSG00000180869	22.1739	2.8386	0.917734	3.09305	0.00198108	0.0254832	I_VS_M	DE	LINC01555	lncRNA
ENSG00000181019	9940.4	-0.751483	0.0944921	-7.95287	1.82237e-15	1.42882e-13	I_VS_M	DE	NQO1	protein_coding
ENSG00000181191	618.759	0.816066	0.163618	4.98762	6.11282e-07	2.03329e-05	I_VS_M	DE	PJA1	protein_coding
ENSG00000181381	587.362	1.1352	0.193891	5.85482	4.7752e-09	2.14672e-07	I_VS_M	DE	DDX60L	protein_coding
ENSG00000181751	665.394	0.740355	0.165948	4.46137	8.14386e-06	0.000223481	I_VS_M	DE	MACIR	protein_coding
ENSG00000182108	101.811	2.45587	0.399039	6.15445	7.53374e-10	3.66179e-08	I_VS_M	DE	DEXI	protein_coding
ENSG00000182179	865.175	1.17204	0.157631	7.43533	1.04311e-13	7.23148e-12	I_VS_M	DE	UBA7	protein_coding
ENSG00000182326	25.6033	6.82748	1.49769	4.55869	5.1474e-06	0.000147395	I_VS_M	DE	C1S	protein_coding
ENSG00000182372	339.6	-0.663801	0.207105	-3.20513	0.00135	0.0186396	I_VS_M	DE	CLN8	protein_coding
ENSG00000182463	205.47	1.05556	0.27549	3.83157	0.000127329	0.00252207	I_VS_M	DE	TSHZ2	protein_coding
ENSG00000182578	21.025	3.36434	0.909458	3.69927	0.000216216	0.00398322	I_VS_M	DE	CSF1R	protein_coding
ENSG00000182580	282.745	-0.69496	0.221995	-3.13053	0.00174493	0.0229842	I_VS_M	DE	EPHB3	protein_coding
ENSG00000183049	70.8245	2.41677	0.524195	4.61044	4.01815e-06	0.000117616	I_VS_M	DE	CAMK1D	protein_coding
ENSG00000183091	180.44	-2.23378	0.346868	-6.43985	1.19595e-10	6.25122e-09	I_VS_M	DE	NEB	protein_coding
ENSG00000183323	233.605	0.888417	0.247774	3.5856	0.000336307	0.00582108	I_VS_M	DE	CCDC125	protein_coding
ENSG00000183475	429.273	0.550369	0.191814	2.86929	0.00411397	0.0450604	I_VS_M	DE	ASB7	protein_coding
ENSG00000183486	264.677	2.20973	0.254288	8.68987	3.62848e-18	3.22934e-16	I_VS_M	DE	MX2	protein_coding
ENSG00000183508	455.638	1.14468	0.190933	5.99518	2.0326e-09	9.59621e-08	I_VS_M	DE	TENT5C	protein_coding
ENSG00000183723	3537.99	-0.760616	0.10048	-7.56986	3.73637e-14	2.67475e-12	I_VS_M	DE	CMTM4	protein_coding
ENSG00000183734	621.942	0.931525	0.205139	4.54094	5.60032e-06	0.000159325	I_VS_M	DE	ASCL2	protein_coding
ENSG00000183741	1910.6	-0.548758	0.119286	-4.60034	4.21801e-06	0.00012292	I_VS_M	DE	CBX6	protein_coding
ENSG00000183762	1515.63	-0.703124	0.132353	-5.31249	1.08139e-07	3.9567e-06	I_VS_M	DE	KREMEN1	protein_coding
ENSG00000184371	287.751	1.42826	0.241324	5.91844	3.25011e-09	1.50741e-07	I_VS_M	DE	CSF1	protein_coding
ENSG00000184557	187.506	2.33899	0.33736	6.93322	4.11358e-12	2.48551e-10	I_VS_M	DE	SOCS3	protein_coding
ENSG00000184584	87.4639	1.4311	0.418412	3.42031	0.000625498	0.00976192	I_VS_M	DE	STING1	protein_coding
ENSG00000184613	300.864	-0.724014	0.225847	-3.20578	0.00134699	0.0186176	I_VS_M	DE	NELL2	protein_coding
ENSG00000184979	149.136	1.21453	0.330324	3.67677	0.000236201	0.0043092	I_VS_M	DE	USP18	protein_coding
ENSG00000185338	247.751	3.21106	0.282615	11.362	6.46659e-30	9.36021e-28	I_VS_M	DE	SOCS1	protein_coding
ENSG00000185404	415.111	1.1212	0.194418	5.76696	8.07124e-09	3.50872e-07	I_VS_M	DE	SP140L	protein_coding
ENSG00000185432	961.148	-0.587883	0.142437	-4.12733	3.67003e-05	0.000854092	I_VS_M	DE	TMT1A	protein_coding
ENSG00000185507	828.805	0.829185	0.173803	4.77084	1.83463e-06	5.67272e-05	I_VS_M	DE	IRF7	protein_coding
ENSG00000185567	50.4047	-1.9133	0.555675	-3.4432	0.000574884	0.00909049	I_VS_M	DE	AHNAK2	protein_coding
ENSG00000185633	677.415	-0.897843	0.194904	-4.60658	4.09337e-06	0.000119552	I_VS_M	DE	NDUFA4L2	protein_coding
ENSG00000185722	1933.55	0.544998	0.117778	4.62735	3.70377e-06	0.000108897	I_VS_M	DE	ANKFY1	protein_coding
ENSG00000185745	94.8804	3.96794	0.499442	7.94475	1.94581e-15	1.50766e-13	I_VS_M	DE	IFIT1	protein_coding
ENSG00000185753	548.058	0.657086	0.170115	3.86261	0.000112183	0.00224695	I_VS_M	DE	CXorf38	protein_coding
ENSG00000185880	2079.22	2.40045	0.123339	19.4622	2.29862e-84	9.4617e-82	I_VS_M	DE	TRIM69	protein_coding
ENSG00000185885	1017.14	4.45289	0.428837	10.3836	2.94326e-25	3.69225e-23	I_VS_M	DE	IFITM1	protein_coding
ENSG00000185947	589.727	0.761176	0.195613	3.89124	9.9735e-05	0.00203737	I_VS_M	DE	ZNF267	protein_coding
ENSG00000186340	717.699	-1.3535	0.204786	-6.60936	3.85995e-11	2.15438e-09	I_VS_M	DE	THBS2	protein_coding
ENSG00000186352	264.681	-0.844354	0.248361	-3.39971	0.000674569	0.0104534	I_VS_M	DE	ANKRD37	protein_coding
ENSG00000186395	605.577	-0.703164	0.184562	-3.80991	0.000139018	0.00269682	I_VS_M	DE	KRT10	protein_coding
ENSG00000186470	835.544	1.87194	0.155925	12.0054	3.32903e-33	5.15882e-31	I_VS_M	DE	BTN3A2	protein_coding
ENSG00000186918	561.333	-0.618545	0.166895	-3.7062	0.00021039	0.00389768	I_VS_M	DE	ZNF395	protein_coding
ENSG00000187134	240.766	-0.816673	0.261758	-3.11996	0.00180878	0.0236362	I_VS_M	DE	AKR1C1	protein_coding
ENSG00000187605	439.501	-0.563012	0.187991	-2.99489	0.00274546	0.0326973	I_VS_M	DE	TET3	protein_coding
ENSG00000187608	902.933	2.02799	0.180349	11.2448	2.45634e-29	3.47902e-27	I_VS_M	DE	ISG15	protein_coding
ENSG00000187867	92.0975	-1.18543	0.374174	-3.16812	0.00153428	0.0206009	I_VS_M	DE	PALM3	protein_coding
ENSG00000188313	2930.87	0.935316	0.123095	7.5983	3.00038e-14	2.17149e-12	I_VS_M	DE	PLSCR1	protein_coding
ENSG00000188641	270.598	1.52582	0.23375	6.52757	6.68453e-11	3.59382e-09	I_VS_M	DE	DPYD	protein_coding
ENSG00000188643	9681.84	0.832875	0.104826	7.94531	1.937e-15	1.50766e-13	I_VS_M	DE	S100A16	protein_coding
ENSG00000188761	1589.62	0.644051	0.126024	5.11053	3.21262e-07	1.1136e-05	I_VS_M	DE	BCL2L15	protein_coding
ENSG00000188820	21.1779	2.91856	0.884297	3.30043	0.000965384	0.0141446	I_VS_M	DE	CALHM6	protein_coding
ENSG00000188910	442.201	-0.693007	0.195503	-3.54475	0.000392993	0.00660921	I_VS_M	DE	GJB3	protein_coding
ENSG00000188959	915.146	-0.947447	0.153026	-6.19143	5.96212e-10	2.93034e-08	I_VS_M	DE	C9orf152	protein_coding
ENSG00000188993	420.616	2.35694	0.49261	4.78459	1.71333e-06	5.33523e-05	I_VS_M	DE	LRRC66	protein_coding
ENSG00000189325	2878.93	1.46181	0.272329	5.36782	7.96921e-08	2.98211e-06	I_VS_M	DE	BNIP5	protein_coding
ENSG00000189334	11829.6	0.579268	0.0975369	5.93896	2.86829e-09	1.33976e-07	I_VS_M	DE	S100A14	protein_coding
ENSG00000196126	2019.03	3.29577	0.766128	4.30185	1.69376e-05	0.000429041	I_VS_M	DE	HLA-DRB1	protein_coding
ENSG00000196141	3705.48	0.596876	0.101738	5.86682	4.44242e-09	2.00396e-07	I_VS_M	DE	SPATS2L	protein_coding
ENSG00000196405	62.7949	-1.59586	0.464106	-3.43857	0.0005848	0.00922624	I_VS_M	DE	EVL	protein_coding
ENSG00000196517	574.928	1.25205	0.36702	3.41141	0.00064629	0.0100388	I_VS_M	DE	SLC6A9	protein_coding
ENSG00000196611	7177.32	-0.675303	0.122187	-5.5268	3.26117e-08	1.3017e-06	I_VS_M	DE	MMP1	protein_coding
ENSG00000196776	6246.07	0.945029	0.102812	9.19179	3.86368e-20	3.88491e-18	I_VS_M	DE	CD47	protein_coding
ENSG00000196954	2162.3	1.41371	0.113302	12.4774	9.92169e-36	1.67549e-33	I_VS_M	DE	CASP4	protein_coding
ENSG00000197121	392.875	-0.633567	0.202433	-3.12976	0.00174952	0.0230216	I_VS_M	DE	PGAP1	protein_coding
ENSG00000197142	5820.46	0.610277	0.093226	6.54621	5.90156e-11	3.2009e-09	I_VS_M	DE	ACSL5	protein_coding
ENSG00000197448	4625.54	0.556732	0.0980803	5.67629	1.37648e-08	5.79265e-07	I_VS_M	DE	GSTK1	protein_coding
ENSG00000197506	344.164	1.3204	0.209368	6.30659	2.85246e-10	1.43956e-08	I_VS_M	DE	SLC28A3	protein_coding
ENSG00000197536	47.1735	4.00333	0.653878	6.12244	9.21506e-10	4.44618e-08	I_VS_M	DE	IRF1-AS1	lncRNA
ENSG00000197632	172.369	1.97972	0.387026	5.11522	3.13372e-07	1.08911e-05	I_VS_M	DE	SERPINB2	protein_coding
ENSG00000197635	9063.15	0.696009	0.102802	6.77041	1.28418e-11	7.45167e-10	I_VS_M	DE	DPP4	protein_coding
ENSG00000197903	781.97	0.579996	0.176451	3.28701	0.00101256	0.0146888	I_VS_M	DE	H2BC12	protein_coding
ENSG00000197905	403.645	0.841349	0.215021	3.91287	9.1205e-05	0.00188892	I_VS_M	DE	TEAD4	protein_coding
ENSG00000198087	4921.16	0.728135	0.0985214	7.39063	1.46132e-13	9.9733e-12	I_VS_M	DE	CD2AP	protein_coding
ENSG00000198435	390.908	-0.656317	0.229913	-2.85463	0.00430867	0.0469428	I_VS_M	DE	NRARP	protein_coding
ENSG00000198502	299.821	3.77884	0.941186	4.01497	5.94529e-05	0.00129227	I_VS_M	DE	HLA-DRB5	protein_coding
ENSG00000198535	57.7873	1.43161	0.501761	2.85316	0.00432866	0.0470826	I_VS_M	DE	C2CD4A	protein_coding
ENSG00000198604	876.809	0.627055	0.154869	4.04894	5.14501e-05	0.00113407	I_VS_M	DE	BAZ1A	protein_coding
ENSG00000198736	1953.31	1.98497	0.13494	14.71	5.56137e-49	1.3319e-46	I_VS_M	DE	MSRB1	protein_coding
ENSG00000198774	110.976	-1.3931	0.395579	-3.52167	0.000428844	0.00709639	I_VS_M	DE	RASSF9	protein_coding
ENSG00000198900	3535.09	0.59311	0.107553	5.5146	3.49571e-08	1.38082e-06	I_VS_M	DE	TOP1	protein_coding
ENSG00000198959	1274.93	3.37343	0.381894	8.83343	1.01516e-18	9.48344e-17	I_VS_M	DE	TGM2	protein_coding
ENSG00000203880	638.378	-0.536455	0.161748	-3.3166	0.000911189	0.0135008	I_VS_M	DE	PCMTD2	protein_coding
ENSG00000204128	834.325	-0.740124	0.149508	-4.95039	7.40646e-07	2.42681e-05	I_VS_M	DE	C2orf72	protein_coding
ENSG00000204252	62.2777	8.93319	1.43295	6.23411	4.54342e-10	2.26817e-08	I_VS_M	DE	HLA-DOA	protein_coding
ENSG00000204257	783.28	2.46689	0.417294	5.91165	3.38701e-09	1.56539e-07	I_VS_M	DE	HLA-DMA	protein_coding
ENSG00000204261	78.2923	1.95488	0.46898	4.16837	3.06781e-05	0.00072548	I_VS_M	DE	PSMB8-AS1	lncRNA
ENSG00000204264	3983.07	2.4533	0.235418	10.4211	1.98745e-25	2.51718e-23	I_VS_M	DE	PSMB8	protein_coding
ENSG00000204267	1911.31	3.21716	0.124639	25.8117	6.54575e-147	6.63236e-144	I_VS_M	DE	TAP2	protein_coding
ENSG00000204287	1957.76	4.72342	0.550922	8.57368	1.0023e-17	8.68575e-16	I_VS_M	DE	HLA-DRA	protein_coding
ENSG00000204381	144.723	4.45771	0.423226	10.5327	6.10601e-26	7.80858e-24	I_VS_M	DE	LAYN	protein_coding
ENSG00000204387	294.762	-0.698337	0.220339	-3.16938	0.00152766	0.020533	I_VS_M	DE	SNHG32	lncRNA
ENSG00000204397	250.284	2.65109	0.264373	10.0278	1.15006e-23	1.35255e-21	I_VS_M	DE	CARD16	protein_coding
ENSG00000204525	24538.9	1.28435	0.0957617	13.4119	5.14814e-41	1.07637e-38	I_VS_M	DE	HLA-C	protein_coding
ENSG00000204592	19810.8	2.58354	0.0999273	25.8542	2.18472e-147	2.39809e-144	I_VS_M	DE	HLA-E	protein_coding
ENSG00000204610	1754.76	1.62089	0.124839	12.9838	1.5113e-38	2.97117e-36	I_VS_M	DE	TRIM15	protein_coding
ENSG00000204614	79.3598	2.55192	0.473052	5.39459	6.86813e-08	2.58477e-06	I_VS_M	DE	TRIM40	protein_coding
ENSG00000204616	606.934	1.87898	0.183454	10.2422	1.28254e-24	1.57885e-22	I_VS_M	DE	TRIM31	protein_coding
ENSG00000204642	2143.36	2.61072	0.122164	21.3706	2.5078e-101	1.32131e-98	I_VS_M	DE	HLA-F	protein_coding
ENSG00000205220	1009.29	2.65788	0.165033	16.1051	2.34854e-58	6.58191e-56	I_VS_M	DE	PSMB10	protein_coding
ENSG00000205413	306.099	1.76193	0.225664	7.80777	5.82095e-15	4.38135e-13	I_VS_M	DE	SAMD9	protein_coding
ENSG00000205436	49.9142	1.57947	0.522552	3.02262	0.00250599	0.0304791	I_VS_M	DE	EXOC3L4	protein_coding
ENSG00000205476	769.587	0.571942	0.151952	3.76396	0.000167241	0.00316055	I_VS_M	DE	CCDC85C	protein_coding
ENSG00000205502	23.6577	3.42555	0.826637	4.14396	3.41358e-05	0.000797228	I_VS_M	DE	C2CD4B	protein_coding
ENSG00000205544	296.118	-0.881298	0.252947	-3.48413	0.000493744	0.00795603	I_VS_M	DE	TMEM256	protein_coding
ENSG00000205659	206.37	1.01958	0.284605	3.58245	0.000340388	0.00586834	I_VS_M	DE	LIN52	protein_coding
ENSG00000205744	683.268	-0.653132	0.163594	-3.9924	6.54068e-05	0.00140316	I_VS_M	DE	DENND1C	protein_coding
ENSG00000205978	122.759	-1.4266	0.348197	-4.09712	4.1833e-05	0.000958303	I_VS_M	DE	NYNRIN	protein_coding
ENSG00000206337	1464.07	2.39427	0.339309	7.05633	1.70963e-12	1.06726e-10	I_VS_M	DE	HCP5	lncRNA
ENSG00000206341	278.895	1.55019	0.307583	5.0399	4.65767e-07	1.5731e-05	I_VS_M	DE	HLA-H	unprocessed_pseudogene
ENSG00000206503	24791.1	1.13292	0.113048	10.0216	1.22493e-23	1.42786e-21	I_VS_M	DE	HLA-A	protein_coding
ENSG00000213160	245.077	-0.698452	0.244858	-2.85248	0.00433801	0.0471454	I_VS_M	DE	KLHL23	protein_coding
ENSG00000213516	369.238	0.927851	0.206567	4.49177	7.06334e-06	0.000197534	I_VS_M	DE	RBMXL1	protein_coding
ENSG00000213614	384.421	0.598166	0.195672	3.05699	0.00223573	0.0278347	I_VS_M	DE	HEXA	protein_coding
ENSG00000213699	1002.08	0.624095	0.144661	4.31419	1.60187e-05	0.000409479	I_VS_M	DE	SLC35F6	protein_coding
ENSG00000213722	1386.6	-0.795165	0.131981	-6.02483	1.69291e-09	8.07935e-08	I_VS_M	DE	DDAH2	protein_coding
ENSG00000213741	4439.06	-0.74985	0.139905	-5.35971	8.3355e-08	3.10156e-06	I_VS_M	DE	RPS29	protein_coding
ENSG00000213859	440.384	-0.555038	0.182936	-3.03405	0.00241295	0.029511	I_VS_M	DE	KCTD11	protein_coding
ENSG00000214753	1238.32	-0.515487	0.140338	-3.67317	0.000239556	0.00435833	I_VS_M	DE	HNRNPUL2	protein_coding
ENSG00000221869	782.477	1.11535	0.180464	6.18042	6.39301e-10	3.13043e-08	I_VS_M	DE	CEBPD	protein_coding
ENSG00000221890	158.368	-0.987644	0.311518	-3.17042	0.00152219	0.0205013	I_VS_M	DE	NPTXR	protein_coding
ENSG00000221947	105.525	2.45868	0.46731	5.26136	1.42996e-07	5.17458e-06	I_VS_M	DE	XKR9	protein_coding
ENSG00000221963	4119.35	1.97944	0.121505	16.291	1.14312e-59	3.34605e-57	I_VS_M	DE	APOL6	protein_coding
ENSG00000223865	130.637	4.04751	1.26827	3.19136	0.00141604	0.0193306	I_VS_M	DE	HLA-DPB1	protein_coding
ENSG00000224389	20.8014	5.89165	2.06157	2.85784	0.00426535	0.0465478	I_VS_M	DE	C4B	protein_coding
ENSG00000225492	19.523	8.19621	1.65981	4.93804	7.89129e-07	2.57926e-05	I_VS_M	DE	GBP1P1	transcribed_unprocessed_pseudogene
ENSG00000225697	540.416	-0.604664	0.173726	-3.48055	0.000500378	0.00803778	I_VS_M	DE	SLC26A6	protein_coding
ENSG00000226067	146.491	1.35369	0.31442	4.30537	1.66709e-05	0.000423916	I_VS_M	DE	LINC00623	lncRNA
ENSG00000226950	536.604	-1.12834	0.201384	-5.60293	2.10761e-08	8.64842e-07	I_VS_M	DE	DANCR	lncRNA
ENSG00000227063	346.288	0.68601	0.225088	3.04774	0.0023057	0.0284903	I_VS_M	DE	RPL41P1	processed_pseudogene
ENSG00000228716	716.833	-0.611029	0.162527	-3.75956	0.000170212	0.00320748	I_VS_M	DE	DHFR	protein_coding
ENSG00000229644	238.646	1.68729	0.271918	6.20514	5.46472e-10	2.69593e-08	I_VS_M	DE	NAMPTP1	processed_pseudogene
ENSG00000229891	94.8343	-1.45442	0.384699	-3.78067	0.000156408	0.00299014	I_VS_M	DE	LINC01315	lncRNA
ENSG00000230438	46.7305	2.85353	0.625228	4.56399	5.01911e-06	0.000144034	I_VS_M	DE	SERPINB9P1	lncRNA
ENSG00000231389	623.799	5.08627	0.797171	6.3804	1.76629e-10	9.15968e-09	I_VS_M	DE	HLA-DPA1	protein_coding
ENSG00000231925	6760.14	1.40209	0.126429	11.09	1.40299e-28	1.92501e-26	I_VS_M	DE	TAPBP	protein_coding
ENSG00000232112	469.035	-0.929436	0.226812	-4.09782	4.17053e-05	0.000957189	I_VS_M	DE	TMA7	protein_coding
ENSG00000233016	427.353	-0.763867	0.20564	-3.71458	0.000203543	0.00378682	I_VS_M	DE	SNHG7	lncRNA
ENSG00000233559	58.8401	3.8769	0.655958	5.91029	3.41499e-09	1.57281e-07	I_VS_M	DE	LINC00513	lncRNA
ENSG00000234127	1501.51	0.845057	0.120542	7.01049	2.37484e-12	1.47554e-10	I_VS_M	DE	TRIM26	protein_coding
ENSG00000234745	22670.9	2.10839	0.0853376	24.7065	9.11091e-135	6.66716e-132	I_VS_M	DE	HLA-B	protein_coding
ENSG00000237289	396.544	-0.881005	0.261807	-3.3651	0.000765166	0.0116518	I_VS_M	DE	CKMT1B	protein_coding
ENSG00000237988	9418.63	5.50387	0.362557	15.1807	4.74855e-52	1.20285e-49	I_VS_M	DE	OR2I1P	protein_coding
ENSG00000239713	163.602	3.13974	0.369642	8.49401	1.99632e-17	1.66428e-15	I_VS_M	DE	APOBEC3G	protein_coding
ENSG00000240065	3939.41	3.08393	0.128263	24.0439	9.68062e-128	6.71122e-125	I_VS_M	DE	PSMB9	protein_coding
ENSG00000240376	1280.21	0.915629	0.148831	6.15214	7.64429e-10	3.70186e-08	I_VS_M	DE		processed_pseudogene
ENSG00000240857	477.75	0.532867	0.1817	2.93268	0.00336048	0.0383905	I_VS_M	DE	RDH14	protein_coding
ENSG00000242574	341.761	3.75143	0.270615	13.8626	1.06717e-43	2.42357e-41	I_VS_M	DE	HLA-DMB	protein_coding
ENSG00000243649	240.055	1.32373	0.281685	4.69932	2.6103e-06	7.83208e-05	I_VS_M	DE	CFB	protein_coding
ENSG00000244187	539.877	-0.559722	0.179809	-3.11287	0.00185276	0.024163	I_VS_M	DE	TMEM141	protein_coding
ENSG00000244313	993.569	-0.650116	0.162254	-4.00678	6.15526e-05	0.00133131	I_VS_M	DE		processed_pseudogene
ENSG00000253276	488.463	0.554844	0.185549	2.99028	0.00278721	0.0329561	I_VS_M	DE	CCDC71L	protein_coding
ENSG00000253785	138.135	1.1542	0.316513	3.64662	0.000265715	0.00478795	I_VS_M	DE		processed_pseudogene
ENSG00000254087	4293.36	0.507698	0.0976622	5.19851	2.00896e-07	7.1519e-06	I_VS_M	DE	LYN	protein_coding
ENSG00000254166	721.969	0.584809	0.168103	3.47886	0.000503547	0.00807883	I_VS_M	DE	CASC19	lncRNA
ENSG00000254290	102.957	-1.06898	0.364285	-2.93445	0.00334139	0.0382055	I_VS_M	DE		lncRNA
ENSG00000255474	45.6004	-1.69646	0.585591	-2.89701	0.0037674	0.0420188	I_VS_M	DE	GAU1	lncRNA
ENSG00000256043	395.143	1.91173	0.238664	8.01014	1.14579e-15	9.11971e-14	I_VS_M	DE	CTSO	protein_coding
ENSG00000256262	50.5059	3.27071	0.643755	5.08067	3.76109e-07	1.28678e-05	I_VS_M	DE	USP30-AS1	lncRNA
ENSG00000259330	315.175	-0.679408	0.210578	-3.2264	0.00125358	0.0174732	I_VS_M	DE	INAFM2	protein_coding
ENSG00000260260	237.659	-1.30547	0.273845	-4.76719	1.86816e-06	5.76285e-05	I_VS_M	DE	SNHG19	lncRNA
ENSG00000261618	20.1531	3.32194	1.0127	3.28028	0.00103706	0.0149618	I_VS_M	DE	LINC02605	lncRNA
ENSG00000261971	59.223	2.7882	0.508734	5.48067	4.23715e-08	1.64636e-06	I_VS_M	DE	MMP25-AS1	lncRNA
ENSG00000262655	450.353	-0.797303	0.209849	-3.7994	0.000145044	0.00279316	I_VS_M	DE	SPON1	protein_coding
ENSG00000263528	370.493	0.631516	0.212177	2.97637	0.00291682	0.0342428	I_VS_M	DE	IKBKE	protein_coding
ENSG00000266094	144.104	1.18184	0.331511	3.565	0.000363849	0.00620003	I_VS_M	DE	RASSF5	protein_coding
ENSG00000266208	109.978	1.14393	0.360056	3.17709	0.00148761	0.0201179	I_VS_M	DE	GJD3-AS1	lncRNA
ENSG00000268628	349.294	-1.08788	0.214185	-5.07916	3.79102e-07	1.29366e-05	I_VS_M	DE		lncRNA
ENSG00000269893	339.918	-0.76575	0.241865	-3.16603	0.00154536	0.0207287	I_VS_M	DE	SNHG8	lncRNA
ENSG00000271503	1351.87	4.8795	0.879363	5.54891	2.87456e-08	1.15791e-06	I_VS_M	DE	CCL5	protein_coding
ENSG00000271824	230.12	-1.12485	0.256689	-4.38214	1.17517e-05	0.000307129	I_VS_M	DE	SMIM32	protein_coding
ENSG00000272636	80.1332	1.31558	0.418507	3.14351	0.00166933	0.0221881	I_VS_M	DE	DOC2B	protein_coding
ENSG00000274012	3579.27	-1.67576	0.536234	-3.12506	0.00177768	0.0233108	I_VS_M	DE	RN7SL2	misc_RNA
ENSG00000274173	215.581	-1.00684	0.262911	-3.8296	0.000128351	0.00253849	I_VS_M	DE	LINC02967	lncRNA
ENSG00000277586	408.533	-1.88043	0.208623	-9.01353	1.99537e-19	1.93258e-17	I_VS_M	DE	NEFL	protein_coding
ENSG00000278505	3441.62	-0.50728	0.124088	-4.08806	4.34993e-05	0.000987884	I_VS_M	DE	C17orf78	protein_coding
ENSG00000278771	79.2977	-1.83193	0.467118	-3.92178	8.7897e-05	0.00182615	I_VS_M	DE	RN7SL3	misc_RNA
ENSG00000278921	28.3314	2.1179	0.709361	2.98564	0.00282985	0.0333406	I_VS_M	DE	EPB41L4A-DT	lncRNA
ENSG00000279117	398.517	-0.73022	0.205723	-3.54953	0.000385922	0.00651714	I_VS_M	DE		TEC
ENSG00000280734	96.0114	2.00425	0.426212	4.70249	2.57013e-06	7.74685e-05	I_VS_M	DE	LINC01232	lncRNA
ENSG00000285744	161.464	3.75156	0.394806	9.50227	2.05372e-21	2.19931e-19	I_VS_M	DE	MITA1	lncRNA
ENSG00000000003	1304.75	0.00484778	0.129387	0.0374673	0.970112	0.992064	I_VS_M	non-DE	TSPAN6	protein_coding
ENSG00000000419	878.151	0.0425959	0.14726	0.289255	0.772386	0.933941	I_VS_M	non-DE	DPM1	protein_coding
ENSG00000000457	222.697	0.346286	0.273932	1.26413	0.206183	0.560868	I_VS_M	non-DE	SCYL3	protein_coding
ENSG00000000460	132.432	-0.309094	0.350988	-0.880641	0.378512	0.731371	I_VS_M	non-DE	FIRRM	protein_coding
ENSG00000001036	6124.28	-0.000551125	0.0955984	-0.005765	0.9954	0.999651	I_VS_M	non-DE	FUCA2	protein_coding
ENSG00000001084	2762.17	-0.423808	0.106116	-3.99381	6.5019e-05	0.0013994	I_VS_M	non-DE	GCLC	protein_coding
ENSG00000001167	878.413	0.187502	0.14289	1.31222	0.189446	0.537219	I_VS_M	non-DE	NFYA	protein_coding
ENSG00000001460	307.556	0.034454	0.216096	0.159438	0.873324	0.966674	I_VS_M	non-DE	STPG1	protein_coding
ENSG00000001461	1183.41	0.140347	0.129889	1.08052	0.279911	0.642221	I_VS_M	non-DE	NIPAL3	protein_coding
ENSG00000001497	705.453	-0.104934	0.158151	-0.663505	0.507007	0.814877	I_VS_M	non-DE	LAS1L	protein_coding
ENSG00000001561	1232.85	0.27764	0.126005	2.20341	0.0275662	0.176873	I_VS_M	non-DE	ENPP4	protein_coding
ENSG00000001629	996.745	0.248341	0.138556	1.79236	0.0730755	0.321579	I_VS_M	non-DE	ANKIB1	protein_coding
ENSG00000001631	80.8514	-0.210266	0.386949	-0.543396	0.586857	0.860711	I_VS_M	non-DE	KRIT1	protein_coding
ENSG00000002016	101.994	0.377836	0.348071	1.08552	0.277694	0.640883	I_VS_M	non-DE	RAD52	protein_coding
ENSG00000002330	289.303	-0.544146	0.223528	-2.43436	0.0149183	0.117037	I_VS_M	non-DE	BAD	protein_coding
ENSG00000002586	4618.53	-0.174615	0.101132	-1.72661	0.0842385	0.349587	I_VS_M	non-DE	CD99	protein_coding
ENSG00000002726	4148.98	0.000101069	0.143716	0.000703255	0.999439	0.999845	I_VS_M	non-DE	AOC1	protein_coding
ENSG00000002822	430.066	-0.00157623	0.188328	-0.00836963	0.993322	0.999494	I_VS_M	non-DE	MAD1L1	protein_coding
ENSG00000002834	13282.2	0.0682341	0.0954973	0.714514	0.474909	0.796069	I_VS_M	non-DE	LASP1	protein_coding
ENSG00000002919	619.119	-0.0327171	0.162988	-0.200733	0.840907	0.957009	I_VS_M	non-DE	SNX11	protein_coding
ENSG00000002933	855.459	-0.239433	0.166108	-1.44143	0.149463	0.475424	I_VS_M	non-DE	TMEM176A	protein_coding
ENSG00000003056	1551.97	0.101418	0.120493	0.841686	0.399964	0.750144	I_VS_M	non-DE	M6PR	protein_coding
ENSG00000003096	162.754	0.287127	0.287659	0.998151	0.318206	0.681198	I_VS_M	non-DE	KLHL13	protein_coding
ENSG00000003147	622.237	-0.236939	0.161914	-1.46336	0.143368	0.465018	I_VS_M	non-DE	ICA1	protein_coding
ENSG00000003249	267.556	0.289531	0.238548	1.21372	0.224853	0.582554	I_VS_M	non-DE	DBNDD1	protein_coding
ENSG00000003393	915.67	0.135789	0.144687	0.938503	0.347986	0.707466	I_VS_M	non-DE	ALS2	protein_coding
ENSG00000003436	612.177	-0.43872	0.177977	-2.46504	0.0136997	0.110301	I_VS_M	non-DE	TFPI	protein_coding
ENSG00000003509	152.837	0.0938506	0.313321	0.299535	0.764532	0.931583	I_VS_M	non-DE	NDUFAF7	protein_coding
ENSG00000003756	901.374	0.167732	0.146348	1.14612	0.251746	0.612127	I_VS_M	non-DE	RBM5	protein_coding
ENSG00000003987	6.15165	-2.0677	1.49717	-1.38107	0.167259		I_VS_M	non-DE	MTMR7	protein_coding
ENSG00000004059	3099.09	0.0387798	0.10841	0.357715	0.720557	0.917187	I_VS_M	non-DE	ARF5	protein_coding
ENSG00000004139	249.975	-0.231933	0.260284	-0.891077	0.372888	0.726687	I_VS_M	non-DE	SARM1	protein_coding
ENSG00000004142	2968.01	-0.194209	0.11639	-1.6686	0.0951962	0.376106	I_VS_M	non-DE	POLDIP2	protein_coding
ENSG00000004455	3074.51	0.229583	0.104798	2.19071	0.0284725	0.180917	I_VS_M	non-DE	AK2	protein_coding
ENSG00000004478	3640.96	0.215442	0.104369	2.06422	0.0389965	0.22051	I_VS_M	non-DE	FKBP4	protein_coding
ENSG00000004487	1744.87	-0.035644	0.11559	-0.308364	0.757805	0.928973	I_VS_M	non-DE	KDM1A	protein_coding
ENSG00000004534	734.314	0.0732587	0.169726	0.431629	0.666011	0.897316	I_VS_M	non-DE	RBM6	protein_coding
ENSG00000004660	65.7593	-0.457775	0.437029	-1.04747	0.294882	0.660261	I_VS_M	non-DE	CAMKK1	protein_coding
ENSG00000004700	504.82	0.250131	0.182207	1.37279	0.169819	0.506308	I_VS_M	non-DE	RECQL	protein_coding
ENSG00000004766	553.562	0.314826	0.180678	1.74247	0.0814257	0.342664	I_VS_M	non-DE	VPS50	protein_coding
ENSG00000004776	6.07954	-0.71967	1.50026	-0.479696	0.631443		I_VS_M	non-DE	HSPB6	protein_coding
ENSG00000004777	29.6962	-0.324339	0.627198	-0.517124	0.60507	0.869231	I_VS_M	non-DE	ARHGAP33	protein_coding
ENSG00000004779	2424.82	0.340108	0.112453	3.02445	0.00249086	0.0303512	I_VS_M	non-DE	NDUFAB1	protein_coding
ENSG00000004799	179.252	-0.248346	0.264722	-0.938139	0.348173	0.707618	I_VS_M	non-DE	PDK4	protein_coding
ENSG00000004838	7.65278	0.313905	1.41353	0.222071	0.824259		I_VS_M	non-DE	ZMYND10	protein_coding
ENSG00000004864	1183.86	-0.225084	0.12982	-1.73382	0.0829508	0.346116	I_VS_M	non-DE	SLC25A13	protein_coding
ENSG00000004866	582.193	-0.0478438	0.164901	-0.290136	0.771712	0.933864	I_VS_M	non-DE	ST7	protein_coding
ENSG00000004897	2074.79	0.248395	0.121235	2.04887	0.0404751	0.225906	I_VS_M	non-DE	CDC27	protein_coding
ENSG00000004961	1144.02	0.362411	0.136463	2.65575	0.00791315	0.0739758	I_VS_M	non-DE	HCCS	protein_coding
ENSG00000004975	766.809	-0.152291	0.1509	-1.00921	0.312872	0.676131	I_VS_M	non-DE	DVL2	protein_coding
ENSG00000005001	159.187	-0.115416	0.315895	-0.365361	0.714842	0.914342	I_VS_M	non-DE	PRSS22	protein_coding
ENSG00000005007	2494.91	-0.0292258	0.138583	-0.210891	0.832973	0.954827	I_VS_M	non-DE	UPF1	protein_coding
ENSG00000005020	1008.12	0.0731803	0.134224	0.545211	0.585609	0.860417	I_VS_M	non-DE	SKAP2	protein_coding
ENSG00000005022	10758.4	0.0492759	0.094065	0.523849	0.600383	0.867869	I_VS_M	non-DE	SLC25A5	protein_coding
ENSG00000005075	572.101	0.093386	0.164406	0.568022	0.57002	0.851861	I_VS_M	non-DE	POLR2J	protein_coding
ENSG00000005100	510.264	-0.119116	0.186011	-0.64037	0.521932	0.823306	I_VS_M	non-DE	DHX33	protein_coding
ENSG00000005108	11.4934	1.20683	1.05459	1.14437	0.252472		I_VS_M	non-DE	THSD7A	protein_coding
ENSG00000005156	529.44	-0.119598	0.17297	-0.691439	0.489289	0.802841	I_VS_M	non-DE	LIG3	protein_coding
ENSG00000005175	725.155	0.162368	0.168094	0.965935	0.334077	0.696495	I_VS_M	non-DE	RPAP3	protein_coding
ENSG00000005187	41.1928	0.826062	0.55543	1.48725	0.136949	0.454039	I_VS_M	non-DE	ACSM3	protein_coding
ENSG00000005189	22.1089	-0.59776	0.732887	-0.815624	0.414715	0.756386	I_VS_M	non-DE	REXO5	protein_coding
ENSG00000005194	1352	0.262064	0.12584	2.08252	0.037295	0.214332	I_VS_M	non-DE	CIAPIN1	protein_coding
ENSG00000005206	764.884	-0.154855	0.16601	-0.932805	0.35092	0.710271	I_VS_M	non-DE	SPPL2B	protein_coding
ENSG00000005238	332.391	0.0143835	0.259998	0.0553215	0.955882	0.990259	I_VS_M	non-DE	ATOSB	protein_coding
ENSG00000005243	5.48987	-1.66438	1.73857	-0.957326	0.338403		I_VS_M	non-DE	COPZ2	protein_coding
ENSG00000005249	6.66248	1.25987	1.30075	0.96857	0.33276		I_VS_M	non-DE	PRKAR2B	protein_coding
ENSG00000005302	389.562	0.419482	0.20119	2.08501	0.0370686	0.213777	I_VS_M	non-DE	MSL3	protein_coding
ENSG00000005339	1543.57	0.198968	0.149605	1.32995	0.183534	0.527839	I_VS_M	non-DE	CREBBP	protein_coding
ENSG00000005379	11.8877	-0.251934	1.04245	-0.241676	0.809031		I_VS_M	non-DE	TSPOAP1	protein_coding
ENSG00000005436	196.284	-0.175675	0.27628	-0.635861	0.524867	0.824514	I_VS_M	non-DE	GCFC2	protein_coding
ENSG00000005448	279.936	-0.611072	0.232318	-2.63032	0.00853047	0.0784113	I_VS_M	non-DE	WDR54	protein_coding
ENSG00000005469	449.769	-0.179791	0.198108	-0.90754	0.364121	0.719935	I_VS_M	non-DE	CROT	protein_coding
ENSG00000005471	13.8478	-9.34428e-05	0.968079	-9.65239e-05	0.999923		I_VS_M	non-DE	ABCB4	protein_coding
ENSG00000005483	879.949	0.080172	0.156985	0.510698	0.609563	0.87111	I_VS_M	non-DE	KMT2E	protein_coding
ENSG00000005486	1659.09	-0.156046	0.117148	-1.33205	0.182845	0.526654	I_VS_M	non-DE	RHBDD2	protein_coding
ENSG00000005513	16.6212	-1.20557	0.912143	-1.32169	0.18627		I_VS_M	non-DE	SOX8	protein_coding
ENSG00000005700	1937.89	0.322213	0.115315	2.79421	0.00520266	0.0538754	I_VS_M	non-DE	IBTK	protein_coding
ENSG00000005801	312.652	0.395021	0.217245	1.81832	0.0690159	0.312295	I_VS_M	non-DE	ZNF195	protein_coding
ENSG00000005810	797.541	0.377344	0.158996	2.37329	0.0176305	0.131425	I_VS_M	non-DE	MYCBP2	protein_coding
ENSG00000005812	817.491	0.073681	0.150861	0.488404	0.625264	0.876878	I_VS_M	non-DE	FBXL3	protein_coding
ENSG00000005882	161.064	-0.445112	0.28243	-1.576	0.115025	0.417269	I_VS_M	non-DE	PDK2	protein_coding
ENSG00000005884	8193.74	0.484053	0.102404	4.72689	2.27981e-06	6.95131e-05	I_VS_M	non-DE	ITGA3	protein_coding
ENSG00000005889	626.274	0.495119	0.160542	3.08404	0.00204211	0.0260898	I_VS_M	non-DE	ZFX	protein_coding
ENSG00000005893	3309.92	0.237955	0.109305	2.17698	0.0294823	0.184612	I_VS_M	non-DE	LAMP2	protein_coding
ENSG00000005981	5.30844	1.73215	1.72132	1.00629	0.314275		I_VS_M	non-DE	ASB4	protein_coding
ENSG00000006007	4140.01	0.00162078	0.104359	0.0155307	0.987609	0.998361	I_VS_M	non-DE	GDE1	protein_coding
ENSG00000006015	433.864	-0.1852	0.196371	-0.943109	0.345625	0.705716	I_VS_M	non-DE	REX1BD	protein_coding
ENSG00000006025	125.097	-0.69934	0.363335	-1.92478	0.0542568	0.269612	I_VS_M	non-DE	OSBPL7	protein_coding
ENSG00000006042	1103.24	-0.160742	0.13316	-1.20714	0.227379	0.585769	I_VS_M	non-DE	TMEM98	protein_coding
ENSG00000006047	58.4635	-0.926713	0.485571	-1.9085	0.0563266	0.274384	I_VS_M	non-DE	YBX2	protein_coding
ENSG00000006062	398.86	0.184723	0.200373	0.9219	0.356581	0.714604	I_VS_M	non-DE	MAP3K14	protein_coding
ENSG00000006118	405.053	0.3366	0.220511	1.52646	0.126896	0.437102	I_VS_M	non-DE	TMEM132A	protein_coding
ENSG00000006125	8083.54	-0.0733369	0.106486	-0.688697	0.491014	0.804032	I_VS_M	non-DE	AP2B1	protein_coding
ENSG00000006194	405.003	-0.286031	0.202655	-1.41142	0.158121	0.489369	I_VS_M	non-DE	ZNF263	protein_coding
ENSG00000006282	800.351	-0.183081	0.149069	-1.22816	0.219388	0.576916	I_VS_M	non-DE	SPATA20	protein_coding
ENSG00000006327	6981.49	-0.0622779	0.10211	-0.609907	0.541923	0.834412	I_VS_M	non-DE	TNFRSF12A	protein_coding
ENSG00000006432	540.91	0.112176	0.170111	0.659427	0.509622	0.816623	I_VS_M	non-DE	MAP3K9	protein_coding
ENSG00000006451	2751.92	0.394108	0.112822	3.49318	0.000477304	0.00775222	I_VS_M	non-DE	RALA	protein_coding
ENSG00000006453	1976.18	0.272384	0.116112	2.34587	0.0189826	0.137914	I_VS_M	non-DE	BAIAP2L1	protein_coding
ENSG00000006459	953.98	0.426109	0.136923	3.11202	0.00185809	0.0242085	I_VS_M	non-DE	KDM7A	protein_coding
ENSG00000006468	27.702	-0.267171	0.708858	-0.376903	0.706245	0.91172	I_VS_M	non-DE	ETV1	protein_coding
ENSG00000006530	434.856	0.454505	0.183735	2.4737	0.0133722	0.108257	I_VS_M	non-DE	AGK	protein_coding
ENSG00000006534	370.723	-0.0622017	0.20017	-0.310745	0.755995	0.9285	I_VS_M	non-DE	ALDH3B1	protein_coding
ENSG00000006555	725.499	0.215927	0.156999	1.37534	0.169025	0.504966	I_VS_M	non-DE	TTC22	protein_coding
ENSG00000006576	256.657	0.149444	0.233709	0.639447	0.522532	0.82341	I_VS_M	non-DE	PHTF2	protein_coding
ENSG00000006607	2371.89	0.257822	0.110295	2.33756	0.0194099	0.139862	I_VS_M	non-DE	FARP2	protein_coding
ENSG00000006611	2585.67	-0.0316542	0.11134	-0.284302	0.776179	0.934905	I_VS_M	non-DE	USH1C	protein_coding
ENSG00000006625	512.764	-0.281647	0.173749	-1.62099	0.105019	0.395797	I_VS_M	non-DE	GGCT	protein_coding
ENSG00000006634	364.39	-0.120194	0.218919	-0.549037	0.58298	0.858669	I_VS_M	non-DE	DBF4	protein_coding
ENSG00000006695	541.442	0.0225643	0.197526	0.114235	0.909052	0.978073	I_VS_M	non-DE	COX10	protein_coding
ENSG00000006704	459.533	0.279383	0.201788	1.38454	0.166195	0.501227	I_VS_M	non-DE	GTF2IRD1	protein_coding
ENSG00000006712	1241.33	0.270278	0.127551	2.11898	0.0340923	0.203288	I_VS_M	non-DE	PAF1	protein_coding
ENSG00000006715	1025.86	-0.220139	0.140575	-1.56599	0.11735	0.421397	I_VS_M	non-DE	VPS41	protein_coding
ENSG00000006740	924.164	0.0102287	0.157999	0.0647394	0.948381	0.988441	I_VS_M	non-DE	ARHGAP44	protein_coding
ENSG00000006744	1783.83	0.204296	0.117633	1.73672	0.0824369	0.345006	I_VS_M	non-DE	ELAC2	protein_coding
ENSG00000006747	176.965	0.355722	0.308893	1.1516	0.249485	0.609574	I_VS_M	non-DE	SCIN	protein_coding
ENSG00000006756	2709.81	0.049759	0.107451	0.463087	0.643302	0.888088	I_VS_M	non-DE	ARSD	protein_coding
ENSG00000006757	824.5	-0.266979	0.155369	-1.71835	0.0857324	0.353299	I_VS_M	non-DE	PNPLA4	protein_coding
ENSG00000006831	3293.64	-0.0855434	0.108142	-0.791026	0.428929	0.765591	I_VS_M	non-DE	ADIPOR2	protein_coding
ENSG00000007038	12.9492	-1.45317	1.17703	-1.23461	0.216974		I_VS_M	non-DE	PRSS21	protein_coding
ENSG00000007047	449.545	0.0807015	0.215367	0.374717	0.707871	0.912069	I_VS_M	non-DE	MARK4	protein_coding
ENSG00000007080	1345.52	-0.120391	0.12341	-0.975541	0.329292	0.69204	I_VS_M	non-DE	CCDC124	protein_coding
ENSG00000007168	2500.62	0.119594	0.106063	1.12757	0.259502	0.619806	I_VS_M	non-DE	PAFAH1B1	protein_coding
ENSG00000007202	3801.12	-0.0807719	0.098696	-0.818391	0.413134	0.755866	I_VS_M	non-DE	BLTP2	protein_coding
ENSG00000007216	268.735	-0.619086	0.256826	-2.41053	0.0159293	0.122774	I_VS_M	non-DE	SLC13A2	protein_coding
ENSG00000007237	6.69897	-3.85084	1.9968	-1.9285	0.0537924		I_VS_M	non-DE	GAS7	protein_coding
ENSG00000007255	198.571	-0.640379	0.296373	-2.16071	0.0307174	0.190047	I_VS_M	non-DE	TRAPPC6A	protein_coding
ENSG00000007306	6.22851	-0.751733	1.5825	-0.475028	0.634767		I_VS_M	non-DE	CEACAM7	protein_coding
ENSG00000007341	112.204	-0.548716	0.365751	-1.50024	0.133552	0.448358	I_VS_M	non-DE	ST7L	protein_coding
ENSG00000007376	761.754	-0.0178724	0.152566	-0.117146	0.906745	0.977278	I_VS_M	non-DE	RPUSD1	protein_coding
ENSG00000007384	733.319	-0.131972	0.179193	-0.736482	0.461437	0.787169	I_VS_M	non-DE	RHBDF1	protein_coding
ENSG00000007392	481.79	0.135504	0.184818	0.733174	0.463452	0.787588	I_VS_M	non-DE	LUC7L	protein_coding
ENSG00000007402	8.65014	-0.671409	1.2179	-0.551282	0.581441		I_VS_M	non-DE	CACNA2D2	protein_coding
ENSG00000007516	137.222	-0.718091	0.323207	-2.22177	0.0262988	0.171915	I_VS_M	non-DE	BAIAP3	protein_coding
ENSG00000007520	1112.7	0.139183	0.136088	1.02274	0.306431	0.670887	I_VS_M	non-DE	TSR3	protein_coding
ENSG00000007541	862.947	0.0670163	0.150766	0.444507	0.656676	0.892434	I_VS_M	non-DE	PIGQ	protein_coding
ENSG00000007545	241.737	0.181453	0.239229	0.758492	0.448156	0.778648	I_VS_M	non-DE	CRAMP1	protein_coding
ENSG00000007866	509.229	-0.111104	0.204127	-0.544288	0.586243	0.860549	I_VS_M	non-DE	TEAD3	protein_coding
ENSG00000007923	992.748	0.0210247	0.136713	0.153787	0.877778	0.968308	I_VS_M	non-DE	DNAJC11	protein_coding
ENSG00000007944	335.049	0.300423	0.215421	1.39458	0.163142	0.496534	I_VS_M	non-DE	MYLIP	protein_coding
ENSG00000007952	63.1349	0.668936	0.485777	1.37704	0.168499	0.504454	I_VS_M	non-DE	NOX1	protein_coding
ENSG00000007968	146.738	-0.549752	0.293127	-1.87547	0.0607279	0.288359	I_VS_M	non-DE	E2F2	protein_coding
ENSG00000008018	4030.17	0.392925	0.103167	3.80864	0.000139731	0.00270668	I_VS_M	non-DE	PSMB1	protein_coding
ENSG00000008056	18.7125	-0.706046	0.850494	-0.83016	0.406448		I_VS_M	non-DE	SYN1	protein_coding
ENSG00000008083	396.607	0.217135	0.199364	1.08914	0.276093	0.639137	I_VS_M	non-DE	JARID2	protein_coding
ENSG00000008086	162.673	-0.382281	0.297741	-1.28394	0.199164	0.551944	I_VS_M	non-DE	CDKL5	protein_coding
ENSG00000008128	9.92812	-0.0041601	1.20825	-0.00344307	0.997253		I_VS_M	non-DE	CDK11A	protein_coding
ENSG00000008130	1507.94	-0.043944	0.120586	-0.36442	0.715545	0.915064	I_VS_M	non-DE	NADK	protein_coding
ENSG00000008226	5.01216	-0.245976	2.06638	-0.119037	0.905246		I_VS_M	non-DE	DLEC1	protein_coding
ENSG00000008256	781.121	0.135511	0.183576	0.738171	0.46041	0.78662	I_VS_M	non-DE	CYTH3	protein_coding
ENSG00000008277	43.8009	-0.968049	0.558931	-1.73197	0.0832797	0.347249	I_VS_M	non-DE	ADAM22	protein_coding
ENSG00000008282	3612.46	-0.0160256	0.103602	-0.154685	0.87707	0.968152	I_VS_M	non-DE	SYPL1	protein_coding
ENSG00000008283	991.144	-0.142572	0.142527	-1.00032	0.317157	0.6805	I_VS_M	non-DE	CYB561	protein_coding
ENSG00000008294	2628.67	0.252492	0.110856	2.27766	0.0227466	0.156125	I_VS_M	non-DE	SPAG9	protein_coding
ENSG00000008300	130.915	0.172504	0.327421	0.526856	0.598293	0.866431	I_VS_M	non-DE	CELSR3	protein_coding
ENSG00000008311	32.797	0.992668	0.63526	1.56262	0.118143	0.422415	I_VS_M	non-DE	AASS	protein_coding
ENSG00000008323	1402.45	-0.398861	0.13287	-3.0019	0.00268301	0.0321278	I_VS_M	non-DE	PLEKHG6	protein_coding
ENSG00000008324	329.132	-0.344234	0.234676	-1.46685	0.142417	0.463532	I_VS_M	non-DE	SS18L2	protein_coding
ENSG00000008382	297.466	-0.0536252	0.223658	-0.239764	0.810513	0.9473	I_VS_M	non-DE	MPND	protein_coding
ENSG00000008394	1967.42	-0.264516	0.13299	-1.98899	0.046702	0.246754	I_VS_M	non-DE	MGST1	protein_coding
ENSG00000008405	259.636	0.0483856	0.233659	0.207077	0.835949	0.955938	I_VS_M	non-DE	CRY1	protein_coding
ENSG00000008513	1243.89	-0.399082	0.131568	-3.03328	0.00241911	0.0295379	I_VS_M	non-DE	ST3GAL1	protein_coding
ENSG00000008710	675.42	-0.0202985	0.191212	-0.106157	0.915458	0.979578	I_VS_M	non-DE	PKD1	protein_coding
ENSG00000008735	30.196	0.849768	0.718971	1.18192	0.237237	0.596185	I_VS_M	non-DE	MAPK8IP2	protein_coding
ENSG00000008838	1804.75	-0.218478	0.115843	-1.88599	0.0592968	0.283711	I_VS_M	non-DE	MED24	protein_coding
ENSG00000008853	330.857	-0.398219	0.209096	-1.90448	0.0568475	0.276206	I_VS_M	non-DE	RHOBTB2	protein_coding
ENSG00000008869	746.013	0.0546142	0.148171	0.368588	0.712435	0.913827	I_VS_M	non-DE	HEATR5B	protein_coding
ENSG00000008952	2804.94	-0.0487938	0.102572	-0.475703	0.634286	0.881961	I_VS_M	non-DE	SEC62	protein_coding
ENSG00000008988	11281.4	0.129296	0.116086	1.1138	0.265366	0.62608	I_VS_M	non-DE	RPS20	protein_coding
ENSG00000009307	9780.33	0.171145	0.0900732	1.90006	0.0574248	0.277476	I_VS_M	non-DE	CSDE1	protein_coding
ENSG00000009335	3704.3	0.112016	0.103512	1.08216	0.279182	0.641554	I_VS_M	non-DE	UBE3C	protein_coding
ENSG00000009413	244.325	-0.184148	0.249957	-0.736719	0.461293	0.787169	I_VS_M	non-DE	REV3L	protein_coding
ENSG00000009724	5.91738	-1.20129	1.48489	-0.80901	0.418509		I_VS_M	non-DE	MASP2	protein_coding
ENSG00000009765	119.781	-0.568699	0.400092	-1.42142	0.155194	0.484755	I_VS_M	non-DE	IYD	protein_coding
ENSG00000009780	206.672	0.436184	0.257166	1.69612	0.0898637	0.362579	I_VS_M	non-DE	FAM76A	protein_coding
ENSG00000009830	367.933	-0.271605	0.21722	-1.25037	0.211166	0.566409	I_VS_M	non-DE	POMT2	protein_coding
ENSG00000009844	2076.36	0.0502119	0.110552	0.454191	0.649691	0.890185	I_VS_M	non-DE	VTA1	protein_coding
ENSG00000009950	533.373	-0.363344	0.175138	-2.07461	0.0380224	0.217092	I_VS_M	non-DE	MLXIPL	protein_coding
ENSG00000009954	1673.26	0.0547477	0.119998	0.456238	0.648219	0.889934	I_VS_M	non-DE	BAZ1B	protein_coding
ENSG00000010017	891.058	-0.127135	0.158694	-0.80113	0.423056	0.761107	I_VS_M	non-DE	RANBP9	protein_coding
ENSG00000010072	328.636	0.0694476	0.207949	0.333965	0.738406	0.922184	I_VS_M	non-DE	SPRTN	protein_coding
ENSG00000010165	809.703	0.198667	0.157251	1.26338	0.206454	0.560868	I_VS_M	non-DE	METTL13	protein_coding
ENSG00000010219	212.922	-0.235765	0.285196	-0.826678	0.40842	0.754498	I_VS_M	non-DE	DYRK4	protein_coding
ENSG00000010244	2796.98	0.0924472	0.107945	0.856424	0.391763	0.743024	I_VS_M	non-DE	ZNF207	protein_coding
ENSG00000010256	6655.15	0.142199	0.0912956	1.55757	0.119335	0.425293	I_VS_M	non-DE	UQCRC1	protein_coding
ENSG00000010270	671.289	0.161093	0.157707	1.02147	0.30703	0.671004	I_VS_M	non-DE	STARD3NL	protein_coding
ENSG00000010278	9191.49	-0.406399	0.091608	-4.43628	9.15258e-06	0.000245535	I_VS_M	non-DE	CD9	protein_coding
ENSG00000010292	1854.33	-0.353897	0.11597	-3.05163	0.00227606	0.0282566	I_VS_M	non-DE	NCAPD2	protein_coding
ENSG00000010295	7.90539	-0.00633563	1.28414	-0.00493374	0.996063		I_VS_M	non-DE	IFFO1	protein_coding
ENSG00000010310	13.0749	-0.0465536	0.935806	-0.049747	0.960324		I_VS_M	non-DE	GIPR	protein_coding
ENSG00000010318	74.6559	0.116767	0.424364	0.275158	0.783195	0.938045	I_VS_M	non-DE	PHF7	protein_coding
ENSG00000010319	7.56096	-0.332082	1.3713	-0.242166	0.808652		I_VS_M	non-DE	SEMA3G	protein_coding
ENSG00000010322	687.036	-0.0482477	0.170252	-0.283389	0.776879	0.935338	I_VS_M	non-DE	NISCH	protein_coding
ENSG00000010361	149.132	0.113695	0.332657	0.341779	0.732517	0.920152	I_VS_M	non-DE	FUZ	protein_coding
ENSG00000010404	1807.88	-0.423628	0.119158	-3.55519	0.000377709	0.00641133	I_VS_M	non-DE	IDS	protein_coding
ENSG00000010438	1836.05	-0.0420202	0.116492	-0.360712	0.718315	0.916382	I_VS_M	non-DE	PRSS3	protein_coding
ENSG00000010539	195.761	0.2548	0.277283	0.918916	0.35814	0.715548	I_VS_M	non-DE	ZNF200	protein_coding
ENSG00000010626	47.6826	-0.325001	0.53389	-0.608742	0.542695	0.834814	I_VS_M	non-DE	LRRC23	protein_coding
ENSG00000010704	440.966	-0.222569	0.198717	-1.12003	0.262702	0.623305	I_VS_M	non-DE	HFE	protein_coding
ENSG00000010803	120.2	-0.27485	0.334687	-0.821216	0.411523	0.755061	I_VS_M	non-DE	SCMH1	protein_coding
ENSG00000010818	547.337	0.382054	0.188502	2.02679	0.0426842	0.233875	I_VS_M	non-DE	HIVEP2	protein_coding
ENSG00000011007	1162.24	0.303433	0.127131	2.38678	0.0169967	0.12864	I_VS_M	non-DE	ELOA	protein_coding
ENSG00000011009	1785.3	0.0443818	0.11451	0.387579	0.698327	0.908958	I_VS_M	non-DE	LYPLA2	protein_coding
ENSG00000011021	168.067	0.140408	0.287166	0.488942	0.624883	0.876753	I_VS_M	non-DE	CLCN6	protein_coding
ENSG00000011028	11.4123	-1.49551	1.41103	-1.05987	0.289202		I_VS_M	non-DE	MRC2	protein_coding
ENSG00000011114	817.839	-0.114752	0.160042	-0.717014	0.473365	0.795201	I_VS_M	non-DE	BTBD7	protein_coding
ENSG00000011132	425.119	0.296446	0.188529	1.57242	0.115854	0.419009	I_VS_M	non-DE	APBA3	protein_coding
ENSG00000011143	242.13	-0.179436	0.247155	-0.726005	0.467836	0.790715	I_VS_M	non-DE	MKS1	protein_coding
ENSG00000011198	773.8	-0.257094	0.150925	-1.70345	0.088483	0.359389	I_VS_M	non-DE	ABHD5	protein_coding
ENSG00000011243	482.252	0.0235517	0.209594	0.112368	0.910531	0.978598	I_VS_M	non-DE	AKAP8L	protein_coding
ENSG00000011258	317.45	-0.116329	0.222931	-0.521817	0.601798	0.868327	I_VS_M	non-DE	MBTD1	protein_coding
ENSG00000011260	761.205	-0.0188256	0.157614	-0.119442	0.904925	0.976988	I_VS_M	non-DE	UTP18	protein_coding
ENSG00000011275	880.234	0.361524	0.144199	2.50713	0.0121717	0.100329	I_VS_M	non-DE	RNF216	protein_coding
ENSG00000011295	1750.17	-0.340686	0.120835	-2.81944	0.0048108	0.0511444	I_VS_M	non-DE	TTC19	protein_coding
ENSG00000011304	8202.39	-0.0479355	0.0915753	-0.523455	0.600658	0.8681	I_VS_M	non-DE	PTBP1	protein_coding
ENSG00000011332	9.65934	-1.12336	1.19096	-0.943247	0.345555		I_VS_M	non-DE	DPF1	protein_coding
ENSG00000011347	10.9796	-1.40008	1.25138	-1.11883	0.263214		I_VS_M	non-DE	SYT7	protein_coding
ENSG00000011376	749.055	0.438622	0.153194	2.86318	0.00419409	0.0458081	I_VS_M	non-DE	LARS2	protein_coding
ENSG00000011405	1803.31	0.164822	0.121872	1.35242	0.176242	0.515077	I_VS_M	non-DE	PIK3C2A	protein_coding
ENSG00000011426	1015.72	-0.403223	0.165002	-2.44375	0.0145354	0.115272	I_VS_M	non-DE	ANLN	protein_coding
ENSG00000011451	779.849	0.160365	0.146965	1.09117	0.275197	0.63796	I_VS_M	non-DE	WIZ	protein_coding
ENSG00000011454	841.678	0.0669893	0.143525	0.466742	0.640684	0.88618	I_VS_M	non-DE	RABGAP1	protein_coding
ENSG00000011478	200.559	-0.165967	0.282892	-0.586679	0.557419	0.844431	I_VS_M	non-DE	QPCTL	protein_coding
ENSG00000011485	1281.63	-0.0800197	0.125065	-0.639826	0.522286	0.823306	I_VS_M	non-DE	PPP5C	protein_coding
ENSG00000011523	338.586	-0.233327	0.211899	-1.10112	0.270843	0.632737	I_VS_M	non-DE	CEP68	protein_coding
ENSG00000011566	718.551	0.22096	0.154919	1.4263	0.153782	0.482863	I_VS_M	non-DE	MAP4K3	protein_coding
ENSG00000011638	637.031	-0.212439	0.164783	-1.2892	0.197329	0.54882	I_VS_M	non-DE	LDAF1	protein_coding
ENSG00000012048	310.706	-0.156905	0.252804	-0.620657	0.534825	0.830941	I_VS_M	non-DE	BRCA1	protein_coding
ENSG00000012061	300.777	-0.220562	0.217945	-1.01201	0.311535	0.675006	I_VS_M	non-DE	ERCC1	protein_coding
ENSG00000012171	847.314	-0.205071	0.1638	-1.25196	0.210583	0.565621	I_VS_M	non-DE	SEMA3B	protein_coding
ENSG00000012174	987.978	0.13322	0.144837	0.919793	0.357681	0.715548	I_VS_M	non-DE	MBTPS2	protein_coding
ENSG00000012211	235.428	-0.0145993	0.242087	-0.060306	0.951912	0.988441	I_VS_M	non-DE	PRICKLE3	protein_coding
ENSG00000012232	1969.29	0.113839	0.142641	0.79808	0.424824	0.762784	I_VS_M	non-DE	EXTL3	protein_coding
ENSG00000012504	92.8487	0.77497	0.371237	2.08753	0.03684	0.213089	I_VS_M	non-DE	NR1H4	protein_coding
ENSG00000012660	2638.41	-0.102032	0.108531	-0.940125	0.347154	0.706865	I_VS_M	non-DE	ELOVL5	protein_coding
ENSG00000012779	172.946	-0.361831	0.292669	-1.23631	0.216342	0.573254	I_VS_M	non-DE	ALOX5	protein_coding
ENSG00000012822	778.956	0.125818	0.148558	0.84693	0.397034	0.74757	I_VS_M	non-DE	CALCOCO1	protein_coding
ENSG00000012963	636.29	0.00131746	0.163652	0.00805038	0.993577	0.999494	I_VS_M	non-DE	UBR7	protein_coding
ENSG00000012983	566.717	0.32283	0.19048	1.69483	0.0901085	0.363225	I_VS_M	non-DE	MAP4K5	protein_coding
ENSG00000013016	138.489	0.309237	0.325095	0.951219	0.341493	0.702049	I_VS_M	non-DE	EHD3	protein_coding
ENSG00000013275	2524.69	0.153713	0.113087	1.35924	0.17407	0.511703	I_VS_M	non-DE	PSMC4	protein_coding
ENSG00000013288	1673.9	0.0972602	0.143914	0.675821	0.499154	0.808853	I_VS_M	non-DE	MAN2B2	protein_coding
ENSG00000013297	7.59746	-4.13219	1.49315	-2.76743	0.00565001		I_VS_M	non-DE	CLDN11	protein_coding
ENSG00000013306	4992.88	-0.20417	0.094592	-2.15843	0.0308944	0.190783	I_VS_M	non-DE	SLC25A39	protein_coding
ENSG00000013364	7438.77	0.253586	0.109465	2.31659	0.0205261	0.14497	I_VS_M	non-DE	MVP	protein_coding
ENSG00000013375	1256.62	0.13616	0.132042	1.03118	0.302455	0.667077	I_VS_M	non-DE	PGM3	protein_coding
ENSG00000013392	185.351	-0.124455	0.271752	-0.457972	0.646973	0.889205	I_VS_M	non-DE	RWDD2A	protein_coding
ENSG00000013441	422.094	-0.0626887	0.18506	-0.338748	0.734799	0.921194	I_VS_M	non-DE	CLK1	protein_coding
ENSG00000013503	438.247	0.169976	0.182917	0.929249	0.35276	0.711461	I_VS_M	non-DE	POLR3B	protein_coding
ENSG00000013523	706.254	-0.14048	0.157321	-0.892953	0.371882	0.726175	I_VS_M	non-DE	ANGEL1	protein_coding
ENSG00000013561	880.502	-0.114214	0.153096	-0.746029	0.45565	0.783827	I_VS_M	non-DE	RNF14	protein_coding
ENSG00000013563	250.89	-0.0803386	0.238737	-0.336514	0.736483	0.921838	I_VS_M	non-DE	DNASE1L1	protein_coding
ENSG00000013573	493.108	-0.194146	0.194286	-0.999278	0.31766	0.680804	I_VS_M	non-DE	DDX11	protein_coding
ENSG00000013583	2254.55	0.0189904	0.11264	0.168593	0.866116	0.964529	I_VS_M	non-DE	HEBP1	protein_coding
ENSG00000013588	8766.99	-0.220666	0.0945422	-2.33404	0.0195934	0.140726	I_VS_M	non-DE	GPRC5A	protein_coding
ENSG00000013619	39.5674	-0.807521	0.57572	-1.40263	0.160728	0.493038	I_VS_M	non-DE	MAMLD1	protein_coding
ENSG00000013725	11.067	-1.67286	1.07592	-1.55482	0.119989		I_VS_M	non-DE	CD6	protein_coding
ENSG00000013810	1124.86	-0.271533	0.140075	-1.93849	0.052564	0.265128	I_VS_M	non-DE	TACC3	protein_coding
ENSG00000014123	1572.84	0.0956748	0.124779	0.766751	0.44323	0.775946	I_VS_M	non-DE	UFL1	protein_coding
ENSG00000014138	66.2665	-0.215938	0.439119	-0.491753	0.622894	0.876576	I_VS_M	non-DE	POLA2	protein_coding
ENSG00000014164	525.634	0.415794	0.178223	2.333	0.0196483	0.140726	I_VS_M	non-DE	ZC3H3	protein_coding
ENSG00000014216	7740.65	0.152709	0.0969323	1.57542	0.115161	0.417532	I_VS_M	non-DE	CAPN1	protein_coding
ENSG00000014257	59.9693	-0.310801	0.457408	-0.679483	0.496832	0.807237	I_VS_M	non-DE	ACP3	protein_coding
ENSG00000014641	3541.06	0.102117	0.104451	0.97765	0.328247	0.690903	I_VS_M	non-DE	MDH1	protein_coding
ENSG00000014824	2322.11	0.138089	0.126812	1.08892	0.276187	0.639234	I_VS_M	non-DE	SLC30A9	protein_coding
ENSG00000014914	389.982	-0.156929	0.210428	-0.745758	0.455813	0.783827	I_VS_M	non-DE	MTMR11	protein_coding
ENSG00000014919	505.469	0.103139	0.179675	0.574033	0.565945	0.84895	I_VS_M	non-DE	COX15	protein_coding
ENSG00000015133	1187.53	0.263767	0.17634	1.49579	0.134709	0.450514	I_VS_M	non-DE	CCDC88C	protein_coding
ENSG00000015153	326.042	0.0861244	0.214375	0.401747	0.68787	0.905972	I_VS_M	non-DE	YAF2	protein_coding
ENSG00000015171	1038.5	-0.324309	0.144501	-2.24434	0.0248107	0.165891	I_VS_M	non-DE	ZMYND11	protein_coding
ENSG00000015285	11.9344	-1.85481	1.11147	-1.66879	0.0951599		I_VS_M	non-DE	WAS	protein_coding
ENSG00000015413	104.213	-0.162147	0.357053	-0.454127	0.649737	0.890185	I_VS_M	non-DE	DPEP1	protein_coding
ENSG00000015475	1032.79	0.22015	0.135981	1.61898	0.105452	0.396748	I_VS_M	non-DE	BID	protein_coding
ENSG00000015479	11.5748	-0.246129	1.0299	-0.238983	0.811119		I_VS_M	non-DE	MATR3	protein_coding
ENSG00000015520	1410.1	-0.420904	0.141975	-2.96464	0.00303039	0.0352195	I_VS_M	non-DE	NPC1L1	protein_coding
ENSG00000015532	624.438	0.0398459	0.174756	0.228008	0.81964	0.950713	I_VS_M	non-DE	XYLT2	protein_coding
ENSG00000015568	25.4358	0.295987	0.693273	0.426941	0.669422	0.899083	I_VS_M	non-DE	RGPD5	protein_coding
ENSG00000015676	1463.95	-0.143779	0.123744	-1.1619	0.245274	0.604346	I_VS_M	non-DE	NUDCD3	protein_coding
ENSG00000016391	1433.89	-0.332422	0.136313	-2.43867	0.0147416	0.116412	I_VS_M	non-DE	CHDH	protein_coding
ENSG00000016402	97.2958	-0.273954	0.388535	-0.705095	0.480751	0.797242	I_VS_M	non-DE	IL20RA	protein_coding
ENSG00000016864	920.958	-0.165892	0.140237	-1.18294	0.236833	0.595842	I_VS_M	non-DE	GLT8D1	protein_coding
ENSG00000017260	2863.7	0.110532	0.103533	1.0676	0.285701	0.649172	I_VS_M	non-DE	ATP2C1	protein_coding
ENSG00000017483	201.312	0.129309	0.259596	0.498117	0.618402	0.874178	I_VS_M	non-DE	SLC38A5	protein_coding
ENSG00000017797	2400.72	0.041554	0.111868	0.371454	0.710299	0.912787	I_VS_M	non-DE	RALBP1	protein_coding
ENSG00000018189	206.051	-0.102215	0.254058	-0.402329	0.687442	0.905972	I_VS_M	non-DE	RUFY3	protein_coding
ENSG00000018280	10.9378	-1.19786	1.11928	-1.0702	0.284528		I_VS_M	non-DE	SLC11A1	protein_coding
ENSG00000018408	830.489	0.0858889	0.143875	0.596969	0.550528	0.839437	I_VS_M	non-DE	WWTR1	protein_coding
ENSG00000018510	2587.44	-0.177306	0.116262	-1.52506	0.127244	0.437726	I_VS_M	non-DE	AGPS	protein_coding
ENSG00000018610	333.771	0.0995876	0.202494	0.491805	0.622857	0.876576	I_VS_M	non-DE	STEEP1	protein_coding
ENSG00000018699	349.317	-0.425922	0.214236	-1.98809	0.0468016	0.246983	I_VS_M	non-DE	TTC27	protein_coding
ENSG00000018869	15.5725	-0.978838	0.912126	-1.07314	0.283209		I_VS_M	non-DE	ZNF582	protein_coding
ENSG00000019102	155.855	-0.0919319	0.295952	-0.310631	0.756081	0.9285	I_VS_M	non-DE	VSIG2	protein_coding
ENSG00000019144	331.437	-0.436606	0.213784	-2.04227	0.0411244	0.227601	I_VS_M	non-DE	PHLDB1	protein_coding
ENSG00000019485	81.9298	-0.25851	0.464935	-0.556014	0.578201	0.856631	I_VS_M	non-DE	PRDM11	protein_coding
ENSG00000019505	3917.99	0.0882271	0.101434	0.869796	0.384412	0.737244	I_VS_M	non-DE	SYT13	protein_coding
ENSG00000019995	337.77	0.036665	0.21402	0.171316	0.863975	0.963859	I_VS_M	non-DE	ZRANB1	protein_coding
ENSG00000020129	460.645	0.10287	0.19875	0.517586	0.604747	0.8692	I_VS_M	non-DE	NCDN	protein_coding
ENSG00000020256	358.873	0.135706	0.212081	0.639879	0.522252	0.823306	I_VS_M	non-DE	ZFP64	protein_coding
ENSG00000020426	319.682	0.171142	0.224201	0.763341	0.44526	0.77692	I_VS_M	non-DE	MNAT1	protein_coding
ENSG00000020577	699.755	0.231874	0.165649	1.39979	0.161575	0.494601	I_VS_M	non-DE	SAMD4A	protein_coding
ENSG00000020633	126.159	0.912769	0.615176	1.48375	0.137875	0.455616	I_VS_M	non-DE	RUNX3	protein_coding
ENSG00000020922	352.103	-0.300898	0.21869	-1.37591	0.168849	0.504554	I_VS_M	non-DE	MRE11	protein_coding
ENSG00000021300	539.623	-0.214377	0.168553	-1.27187	0.203419	0.557402	I_VS_M	non-DE	PLEKHB1	protein_coding
ENSG00000021355	20457.7	0.227057	0.105795	2.14619	0.0318577	0.194995	I_VS_M	non-DE	SERPINB1	protein_coding
ENSG00000021488	417.533	0.279337	0.252085	1.10811	0.267816	0.629267	I_VS_M	non-DE	SLC7A9	protein_coding
ENSG00000021574	773.121	0.119859	0.149944	0.799357	0.424083	0.76203	I_VS_M	non-DE	SPAST	protein_coding
ENSG00000021645	32.995	0.053037	0.63313	0.0837696	0.93324	0.984823	I_VS_M	non-DE	NRXN3	protein_coding
ENSG00000021762	48.8278	-0.583537	0.60061	-0.971574	0.331263	0.694034	I_VS_M	non-DE	OSBPL5	protein_coding
ENSG00000021776	1085.16	0.0152158	0.133823	0.113701	0.909475	0.978073	I_VS_M	non-DE	AQR	protein_coding
ENSG00000021826	711.607	-0.444668	0.167562	-2.65375	0.00796018	0.0742574	I_VS_M	non-DE	CPS1	protein_coding
ENSG00000022277	1400.36	0.0400078	0.129516	0.308903	0.757395	0.928973	I_VS_M	non-DE	RTF2	protein_coding
ENSG00000022556	492.147	0.161525	0.17834	0.905712	0.365088	0.720842	I_VS_M	non-DE	NLRP2	protein_coding
ENSG00000022567	788.368	-0.0530756	0.178808	-0.29683	0.766596	0.932373	I_VS_M	non-DE	SLC45A4	protein_coding
ENSG00000022840	3969	0.0295186	0.102118	0.289064	0.772533	0.933941	I_VS_M	non-DE	RNF10	protein_coding
ENSG00000022976	89.4917	0.196375	0.366926	0.53519	0.592519	0.863428	I_VS_M	non-DE	ZNF839	protein_coding
ENSG00000023041	987.467	-0.109102	0.151673	-0.719324	0.471941	0.79387	I_VS_M	non-DE	ZDHHC6	protein_coding
ENSG00000023171	881.701	-0.109691	0.160356	-0.684048	0.493945	0.805357	I_VS_M	non-DE	GRAMD1B	protein_coding
ENSG00000023191	2421.61	-0.0238632	0.106935	-0.223155	0.823415	0.952467	I_VS_M	non-DE	RNH1	protein_coding
ENSG00000023228	2772.34	0.00620616	0.109792	0.0565268	0.954922	0.989756	I_VS_M	non-DE	NDUFS1	protein_coding
ENSG00000023287	1316.91	0.106982	0.139475	0.767035	0.443061	0.77585	I_VS_M	non-DE	RB1CC1	protein_coding
ENSG00000023318	2187.47	0.464109	0.111613	4.15819	3.20785e-05	0.000755883	I_VS_M	non-DE	ERP44	protein_coding
ENSG00000023330	1992.13	0.166788	0.119795	1.39228	0.163837	0.497823	I_VS_M	non-DE	ALAS1	protein_coding
ENSG00000023516	1127.88	0.280337	0.130829	2.14277	0.0321315	0.196033	I_VS_M	non-DE	AKAP11	protein_coding
ENSG00000023572	637.735	-0.114898	0.16073	-0.714851	0.474701	0.796069	I_VS_M	non-DE	GLRX2	protein_coding
ENSG00000023608	105.567	0.325017	0.3493	0.930482	0.352122	0.711399	I_VS_M	non-DE	SNAPC1	protein_coding
ENSG00000023697	819.075	-0.364783	0.147266	-2.47704	0.0132478	0.10745	I_VS_M	non-DE	DERA	protein_coding
ENSG00000023734	3929.32	0.0782077	0.115975	0.67435	0.500089	0.809533	I_VS_M	non-DE	STRAP	protein_coding
ENSG00000023839	377.084	-0.451463	0.233334	-1.93484	0.0530105	0.266103	I_VS_M	non-DE	ABCC2	protein_coding
ENSG00000023892	139.293	0.628854	0.297589	2.11316	0.0345868	0.204234	I_VS_M	non-DE	DEF6	protein_coding
ENSG00000023902	77.5074	0.322547	0.438576	0.735441	0.462071	0.787229	I_VS_M	non-DE	PLEKHO1	protein_coding
ENSG00000023909	1121.58	0.271179	0.147869	1.83391	0.0666673	0.306186	I_VS_M	non-DE	GCLM	protein_coding
ENSG00000024048	1502.25	0.498508	0.123126	4.04878	5.14859e-05	0.00113407	I_VS_M	non-DE	UBR2	protein_coding
ENSG00000024422	45.2773	-0.218327	0.515835	-0.423249	0.672113	0.899505	I_VS_M	non-DE	EHD2	protein_coding
ENSG00000024526	331.212	-0.386313	0.215144	-1.7956	0.0725581	0.320287	I_VS_M	non-DE	DEPDC1	protein_coding
ENSG00000024862	525.462	-0.218004	0.172018	-1.26733	0.205038	0.559047	I_VS_M	non-DE	CCDC28A	protein_coding
ENSG00000025039	53.4149	-0.482501	0.495202	-0.974351	0.329882	0.69241	I_VS_M	non-DE	RRAGD	protein_coding
ENSG00000025156	166.393	0.232395	0.30475	0.762577	0.445716	0.77692	I_VS_M	non-DE	HSF2	protein_coding
ENSG00000025293	597.136	-0.064234	0.163451	-0.392988	0.694329	0.907833	I_VS_M	non-DE	PHF20	protein_coding
ENSG00000025423	8.24509	-0.406928	1.24985	-0.325582	0.744741		I_VS_M	non-DE	HSD17B6	protein_coding
ENSG00000025434	393.607	-0.460138	0.199658	-2.30463	0.0211873	0.148367	I_VS_M	non-DE	NR1H3	protein_coding
ENSG00000025770	510.666	-0.233329	0.182848	-1.27608	0.201926	0.555155	I_VS_M	non-DE	NCAPH2	protein_coding
ENSG00000025772	2124.61	-0.151097	0.109287	-1.38258	0.166795	0.502062	I_VS_M	non-DE	TOMM34	protein_coding
ENSG00000025796	1290.74	-0.153923	0.129135	-1.19195	0.23328	0.591708	I_VS_M	non-DE	SEC63	protein_coding
ENSG00000025800	1759.6	0.0791091	0.116266	0.680414	0.496242	0.806876	I_VS_M	non-DE	KPNA6	protein_coding
ENSG00000026025	16.1281	0.165162	0.899733	0.183567	0.854353		I_VS_M	non-DE	VIM	protein_coding
ENSG00000026036	6.15801	-0.364531	1.54493	-0.235954	0.813469		I_VS_M	non-DE	RTEL1-TNFRSF6B	protein_coding
ENSG00000026297	1137.43	-0.061726	0.138768	-0.444813	0.656455	0.892434	I_VS_M	non-DE	RNASET2	protein_coding
ENSG00000026508	9550.8	0.396001	0.0921049	4.29945	1.71223e-05	0.000432058	I_VS_M	non-DE	CD44	protein_coding
ENSG00000026559	29.3353	-0.307289	0.707226	-0.434499	0.663926	0.896129	I_VS_M	non-DE	KCNG1	protein_coding
ENSG00000026652	121.797	-0.636153	0.342966	-1.85486	0.0636169	0.296414	I_VS_M	non-DE	AGPAT4	protein_coding
ENSG00000027001	602.194	-0.00934502	0.188973	-0.0494516	0.960559	0.990709	I_VS_M	non-DE	MIPEP	protein_coding
ENSG00000027075	80.5501	-0.295985	0.405525	-0.729883	0.465462	0.78917	I_VS_M	non-DE	PRKCH	protein_coding
ENSG00000027697	4259.09	0.209577	0.103519	2.02453	0.0429158	0.234463	I_VS_M	non-DE	IFNGR1	protein_coding
ENSG00000027847	524.741	0.00246583	0.173532	0.0142096	0.988663	0.998665	I_VS_M	non-DE	B4GALT7	protein_coding
ENSG00000028116	353.403	0.38822	0.208257	1.86414	0.0623023	0.292544	I_VS_M	non-DE	VRK2	protein_coding
ENSG00000028203	1492.57	0.152428	0.136764	1.11453	0.26505	0.625656	I_VS_M	non-DE	VEZT	protein_coding
ENSG00000028310	573.963	0.181711	0.167326	1.08597	0.277492	0.640689	I_VS_M	non-DE	BRD9	protein_coding
ENSG00000028528	1960.86	0.000752944	0.115247	0.00653333	0.994787	0.999644	I_VS_M	non-DE	SNX1	protein_coding
ENSG00000028839	427.235	0.126139	0.19425	0.649362	0.516104	0.819562	I_VS_M	non-DE	TBPL1	protein_coding
ENSG00000029363	2355.07	0.153904	0.109312	1.40793	0.159152	0.490619	I_VS_M	non-DE	BCLAF1	protein_coding
ENSG00000029364	2797.37	0.206155	0.104917	1.96495	0.0494206	0.255658	I_VS_M	non-DE	SLC39A9	protein_coding
ENSG00000029534	52.7707	-0.237681	0.520918	-0.456274	0.648193	0.889934	I_VS_M	non-DE	ANK1	protein_coding
ENSG00000029639	340.475	0.0714101	0.222974	0.320262	0.748769	0.926432	I_VS_M	non-DE	TFB1M	protein_coding
ENSG00000029725	991.774	0.0568697	0.135353	0.42016	0.674369	0.900617	I_VS_M	non-DE	RABEP1	protein_coding
ENSG00000029993	1259.54	-0.311009	0.133295	-2.33324	0.0196357	0.140726	I_VS_M	non-DE	HMGB3	protein_coding
ENSG00000030066	1268.52	-0.10649	0.136644	-0.779328	0.435786	0.770494	I_VS_M	non-DE	NUP160	protein_coding
ENSG00000030419	8.059	0.771405	1.21362	0.635624	0.525022		I_VS_M	non-DE	IKZF2	protein_coding
ENSG00000030582	7519.28	-0.020884	0.122543	-0.170422	0.864679	0.964233	I_VS_M	non-DE	GRN	protein_coding
ENSG00000031003	350.832	0.170155	0.256419	0.663582	0.506958	0.814877	I_VS_M	non-DE	FAM13B	protein_coding
ENSG00000031081	24.1029	-0.100395	0.782553	-0.128292	0.897918	0.975017	I_VS_M	non-DE	ARHGAP31	protein_coding
ENSG00000031691	114.014	-0.704252	0.334743	-2.10386	0.0353907	0.207369	I_VS_M	non-DE	CENPQ	protein_coding
ENSG00000031698	3745.88	0.184968	0.105886	1.74686	0.080661	0.340425	I_VS_M	non-DE	SARS1	protein_coding
ENSG00000031823	1129.95	0.0301987	0.133375	0.22642	0.820874	0.951504	I_VS_M	non-DE	RANBP3	protein_coding
ENSG00000032219	286.575	-0.137775	0.282851	-0.487094	0.626192	0.877621	I_VS_M	non-DE	ARID4A	protein_coding
ENSG00000032389	694.711	0.138816	0.159788	0.868749	0.384984	0.737574	I_VS_M	non-DE	EIPR1	protein_coding
ENSG00000032444	2724.24	0.0315203	0.118382	0.266259	0.79004	0.940291	I_VS_M	non-DE	PNPLA6	protein_coding
ENSG00000032742	567.005	0.0649583	0.170937	0.380012	0.703936	0.911098	I_VS_M	non-DE	IFT88	protein_coding
ENSG00000033011	724.635	-0.104451	0.16128	-0.647641	0.517217	0.820002	I_VS_M	non-DE	ALG1	protein_coding
ENSG00000033030	436.296	0.276772	0.187068	1.47953	0.138999	0.456925	I_VS_M	non-DE	ZCCHC8	protein_coding
ENSG00000033050	323.184	-0.00356709	0.229161	-0.0155659	0.987581	0.998361	I_VS_M	non-DE	ABCF2	protein_coding
ENSG00000033100	1405.45	0.0415249	0.137586	0.301811	0.762796	0.931104	I_VS_M	non-DE	CHPF2	protein_coding
ENSG00000033170	1387.29	-0.230873	0.124663	-1.85197	0.06403	0.297707	I_VS_M	non-DE	FUT8	protein_coding
ENSG00000033327	448.317	-0.352229	0.19541	-1.80251	0.0714649	0.317634	I_VS_M	non-DE	GAB2	protein_coding
ENSG00000033627	1910.8	-0.270721	0.122122	-2.21681	0.026636	0.173088	I_VS_M	non-DE	ATP6V0A1	protein_coding
ENSG00000033800	807.015	0.342266	0.145221	2.35686	0.01843	0.135259	I_VS_M	non-DE	PIAS1	protein_coding
ENSG00000033867	550.211	0.055617	0.184697	0.301125	0.763319	0.931247	I_VS_M	non-DE	SLC4A7	protein_coding
ENSG00000034152	3560.4	0.18797	0.116241	1.61707	0.105863	0.397612	I_VS_M	non-DE	MAP2K3	protein_coding
ENSG00000034510	42225.5	0.296074	0.0954647	3.1014	0.00192608	0.0249218	I_VS_M	non-DE	TMSB10	protein_coding
ENSG00000034533	139.505	-0.239084	0.317393	-0.753272	0.451287	0.780733	I_VS_M	non-DE	ASTE1	protein_coding
ENSG00000034677	1183.84	0.473687	0.130312	3.63503	0.000277952	0.00497444	I_VS_M	non-DE	RNF19A	protein_coding
ENSG00000034693	346.439	0.309593	0.214715	1.44188	0.149337	0.475137	I_VS_M	non-DE	PEX3	protein_coding
ENSG00000034713	1813.45	0.107043	0.120299	0.889811	0.373567	0.727366	I_VS_M	non-DE	GABARAPL2	protein_coding
ENSG00000035115	1378.5	-0.161393	0.123784	-1.30382	0.192295	0.541979	I_VS_M	non-DE	SH3YL1	protein_coding
ENSG00000035141	976.351	-0.29179	0.152271	-1.91626	0.0553318	0.272046	I_VS_M	non-DE	FAM136A	protein_coding
ENSG00000035403	3820.35	-0.188611	0.108622	-1.7364	0.0824935	0.345063	I_VS_M	non-DE	VCL	protein_coding
ENSG00000035499	315.353	-0.279668	0.220782	-1.26671	0.205258	0.559166	I_VS_M	non-DE	DEPDC1B	protein_coding
ENSG00000035664	82.833	-0.295253	0.396728	-0.744221	0.456743	0.784588	I_VS_M	non-DE	DAPK2	protein_coding
ENSG00000035681	654.872	-0.107865	0.162378	-0.664285	0.506508	0.814537	I_VS_M	non-DE	NSMAF	protein_coding
ENSG00000035687	760.311	-0.311176	0.152973	-2.0342	0.0419317	0.231195	I_VS_M	non-DE	ADSS2	protein_coding
ENSG00000035862	2081.04	-0.204493	0.136954	-1.49314	0.135399	0.452052	I_VS_M	non-DE	TIMP2	protein_coding
ENSG00000035928	973.561	0.359503	0.154192	2.33152	0.0197259	0.140982	I_VS_M	non-DE	RFC1	protein_coding
ENSG00000036054	1226.96	0.156663	0.125712	1.2462	0.212691	0.567669	I_VS_M	non-DE	TBC1D23	protein_coding
ENSG00000036257	1477.29	0.129725	0.134999	0.960934	0.336585	0.69779	I_VS_M	non-DE	CUL3	protein_coding
ENSG00000036448	45.9316	0.305645	0.572909	0.533496	0.59369	0.863962	I_VS_M	non-DE	MYOM2	protein_coding
ENSG00000036473	767.956	-0.450542	0.15847	-2.84306	0.0044682	0.0482414	I_VS_M	non-DE	OTC	protein_coding
ENSG00000036549	736.4	0.0713834	0.166772	0.428031	0.668629	0.898965	I_VS_M	non-DE	ZZZ3	protein_coding
ENSG00000036672	40.5992	-0.860565	0.711485	-1.20953	0.226458	0.584654	I_VS_M	non-DE	USP2	protein_coding
ENSG00000037042	121.485	-0.407664	0.335655	-1.21453	0.224544	0.582303	I_VS_M	non-DE	TUBG2	protein_coding
ENSG00000037241	915.483	0.238342	0.139572	1.70766	0.0876998	0.356952	I_VS_M	non-DE	RPL26L1	protein_coding
ENSG00000037474	1667	0.280731	0.116425	2.41126	0.0158975	0.122744	I_VS_M	non-DE	NSUN2	protein_coding
ENSG00000037637	713.908	0.0966629	0.158995	0.60796	0.543214	0.835251	I_VS_M	non-DE	FBXO42	protein_coding
ENSG00000037749	693.527	0.178483	0.155438	1.14826	0.250862	0.611115	I_VS_M	non-DE	MFAP3	protein_coding
ENSG00000037757	192.67	-0.0920037	0.275737	-0.333664	0.738633	0.922293	I_VS_M	non-DE	MRI1	protein_coding
ENSG00000037897	155.564	-0.106798	0.305626	-0.349439	0.72676	0.918987	I_VS_M	non-DE	METTL1	protein_coding
ENSG00000038002	780.491	0.0617196	0.148971	0.414306	0.67865	0.902533	I_VS_M	non-DE	AGA	protein_coding
ENSG00000038210	751.577	0.263784	0.157398	1.6759	0.0937572	0.372653	I_VS_M	non-DE	PI4K2B	protein_coding
ENSG00000038219	712.348	0.143675	0.193027	0.744323	0.456681	0.784588	I_VS_M	non-DE	BOD1L1	protein_coding
ENSG00000038274	2491.81	0.434104	0.114994	3.77502	0.000159993	0.00304102	I_VS_M	non-DE	MAT2B	protein_coding
ENSG00000038358	792.948	0.0741998	0.168564	0.440186	0.659802	0.894041	I_VS_M	non-DE	EDC4	protein_coding
ENSG00000038382	1316.32	0.173837	0.15217	1.14239	0.253292	0.614325	I_VS_M	non-DE	TRIO	protein_coding
ENSG00000038427	47.0916	-0.988028	0.528857	-1.86823	0.0617298	0.29068	I_VS_M	non-DE	VCAN	protein_coding
ENSG00000038532	1032.25	0.0623981	0.144563	0.431631	0.66601	0.897316	I_VS_M	non-DE	CLEC16A	protein_coding
ENSG00000039068	22833.4	0.113693	0.0895142	1.27011	0.204045	0.55816	I_VS_M	non-DE	CDH1	protein_coding
ENSG00000039123	1283.16	0.0204422	0.144565	0.141405	0.88755	0.971093	I_VS_M	non-DE	MTREX	protein_coding
ENSG00000039139	5.9106	-2.86568	1.58358	-1.80962	0.0703543		I_VS_M	non-DE	DNAH5	protein_coding
ENSG00000039319	564.549	0.322564	0.166037	1.94272	0.0520496	0.264403	I_VS_M	non-DE	ZFYVE16	protein_coding
ENSG00000039560	98.5632	-0.794913	0.380981	-2.08649	0.0369342	0.213376	I_VS_M	non-DE	RAI14	protein_coding
ENSG00000039600	18.9703	0.718458	0.784155	0.916219	0.359552	0.716797	I_VS_M	non-DE	SOX30	protein_coding
ENSG00000039650	599.196	-0.187582	0.166653	-1.12559	0.260341	0.620897	I_VS_M	non-DE	PNKP	protein_coding
ENSG00000040199	641.595	0.212014	0.160526	1.32074	0.186587	0.533173	I_VS_M	non-DE	PHLPP2	protein_coding
ENSG00000040275	300.983	-0.440123	0.230109	-1.91267	0.0557898	0.27298	I_VS_M	non-DE	SPDL1	protein_coding
ENSG00000040341	797.124	0.0893555	0.163118	0.547796	0.583832	0.85938	I_VS_M	non-DE	STAU2	protein_coding
ENSG00000040487	489.325	0.0330994	0.183136	0.180736	0.856575	0.960938	I_VS_M	non-DE	SLC66A1	protein_coding
ENSG00000040531	202.754	-0.279315	0.26083	-1.07087	0.284228	0.647881	I_VS_M	non-DE	CTNS	protein_coding
ENSG00000040608	457.258	-0.0632142	0.202704	-0.311855	0.755151	0.928351	I_VS_M	non-DE	RTN4R	protein_coding
ENSG00000040633	694.54	0.191039	0.16027	1.19198	0.23327	0.591708	I_VS_M	non-DE	PHF23	protein_coding
ENSG00000040933	551.107	0.134743	0.165592	0.813702	0.415816	0.756801	I_VS_M	non-DE	INPP4A	protein_coding
ENSG00000041802	919.199	0.0176708	0.145764	0.121229	0.903509	0.976294	I_VS_M	non-DE	LSG1	protein_coding
ENSG00000041982	24.7973	0.805156	0.738063	1.0909	0.275315	0.638011	I_VS_M	non-DE	TNC	protein_coding
ENSG00000041988	227.124	0.446632	0.249387	1.79092	0.0733069	0.322038	I_VS_M	non-DE	THAP3	protein_coding
ENSG00000042088	222.01	-0.266284	0.24596	-1.08263	0.278971	0.641374	I_VS_M	non-DE	TDP1	protein_coding
ENSG00000042286	858.624	-0.144926	0.147298	-0.983896	0.325167	0.687385	I_VS_M	non-DE	AIFM2	protein_coding
ENSG00000042317	136.523	-0.0444232	0.329455	-0.134839	0.892739	0.97336	I_VS_M	non-DE	SPATA7	protein_coding
ENSG00000042429	108.593	0.340973	0.359739	0.947837	0.343212	0.703188	I_VS_M	non-DE	MED17	protein_coding
ENSG00000042445	7511.25	-0.193988	0.101103	-1.91871	0.0550208	0.271334	I_VS_M	non-DE	RETSAT	protein_coding
ENSG00000042753	3076.79	-0.250936	0.111598	-2.24857	0.0245398	0.164748	I_VS_M	non-DE	AP2S1	protein_coding
ENSG00000042980	32.4506	-0.258864	0.695679	-0.372103	0.709816	0.912675	I_VS_M	non-DE	ADAM28	protein_coding
ENSG00000043039	407.804	-0.218824	0.209392	-1.04504	0.296002	0.660881	I_VS_M	non-DE	BARX2	protein_coding
ENSG00000043093	1342.11	0.0675425	0.127477	0.529839	0.596223	0.865776	I_VS_M	non-DE	DCUN1D1	protein_coding
ENSG00000043514	329.93	0.106951	0.209142	0.51138	0.609085	0.870949	I_VS_M	non-DE	TRIT1	protein_coding
ENSG00000043591	30.2809	-1.00317	0.668556	-1.50051	0.133483	0.448358	I_VS_M	non-DE	ADRB1	protein_coding
ENSG00000044090	581.281	-0.268487	0.171601	-1.5646	0.117677	0.421648	I_VS_M	non-DE	CUL7	protein_coding
ENSG00000044115	14012.5	0.13946	0.0898979	1.55131	0.120827	0.427487	I_VS_M	non-DE	CTNNA1	protein_coding
ENSG00000044446	653.047	-0.250656	0.156949	-1.59705	0.110254	0.406736	I_VS_M	non-DE	PHKA2	protein_coding
ENSG00000044459	17.7878	-1.18219	0.883683	-1.33779	0.180964		I_VS_M	non-DE	CNTLN	protein_coding
ENSG00000044574	22622.8	0.317992	0.100523	3.16337	0.00155955	0.0208764	I_VS_M	non-DE	HSPA5	protein_coding
ENSG00000046604	11291.1	0.00465973	0.0878974	0.0530133	0.957721	0.990328	I_VS_M	non-DE	DSG2	protein_coding
ENSG00000046647	254.14	0.173003	0.25312	0.683483	0.494302	0.805611	I_VS_M	non-DE	GEMIN8	protein_coding
ENSG00000047056	635.89	0.12626	0.16852	0.749228	0.45372	0.782764	I_VS_M	non-DE	WDR37	protein_coding
ENSG00000047188	576.057	0.0811517	0.172115	0.471496	0.637287	0.884036	I_VS_M	non-DE	YTHDC2	protein_coding
ENSG00000047230	597.127	-0.21108	0.167455	-1.26052	0.207482	0.562282	I_VS_M	non-DE	CTPS2	protein_coding
ENSG00000047249	906.019	0.341211	0.14307	2.38492	0.0170828	0.128863	I_VS_M	non-DE	ATP6V1H	protein_coding
ENSG00000047315	3194.6	0.479953	0.106045	4.52591	6.01351e-06	0.000170344	I_VS_M	non-DE	POLR2B	protein_coding
ENSG00000047346	323.46	-0.226119	0.21591	-1.04728	0.294969	0.660261	I_VS_M	non-DE	ATOSA	protein_coding
ENSG00000047410	1569.19	0.191583	0.153359	1.24925	0.211575	0.566792	I_VS_M	non-DE	TPR	protein_coding
ENSG00000047578	540.287	0.1218	0.176163	0.691404	0.489311	0.802841	I_VS_M	non-DE	KATNIP	protein_coding
ENSG00000047579	219.388	0.238429	0.242586	0.982867	0.325673	0.688235	I_VS_M	non-DE	DTNBP1	protein_coding
ENSG00000047597	441.34	-0.0327179	0.192084	-0.170331	0.86475	0.964233	I_VS_M	non-DE	XK	protein_coding
ENSG00000047617	10.625	7.03657	1.80771	3.89253	9.92027e-05		I_VS_M	non-DE	ANO2	protein_coding
ENSG00000047621	176.97	0.559196	0.291133	1.92076	0.0547624	0.270491	I_VS_M	non-DE	C12orf4	protein_coding
ENSG00000047644	838.681	0.0528661	0.142131	0.371952	0.709929	0.912675	I_VS_M	non-DE	WWC3	protein_coding
ENSG00000047648	145.014	-0.311142	0.325505	-0.955876	0.339135	0.699287	I_VS_M	non-DE	ARHGAP6	protein_coding
ENSG00000047849	5212.52	0.0821686	0.105998	0.775193	0.438225	0.772628	I_VS_M	non-DE	MAP4	protein_coding
ENSG00000047932	842.988	-0.0422947	0.14404	-0.293631	0.76904	0.933535	I_VS_M	non-DE	GOPC	protein_coding
ENSG00000048028	559.276	-0.00471726	0.163701	-0.0288164	0.977011	0.994339	I_VS_M	non-DE	USP28	protein_coding
ENSG00000048052	20.638	1.97792	0.894232	2.21186	0.0269763	0.174525	I_VS_M	non-DE	HDAC9	protein_coding
ENSG00000048140	1735.6	0.0438333	0.119199	0.367732	0.713073	0.914033	I_VS_M	non-DE	TSPAN17	protein_coding
ENSG00000048162	370.83	0.0581842	0.214332	0.271467	0.786032	0.939215	I_VS_M	non-DE	NOP16	protein_coding
ENSG00000048342	80.8836	-0.362369	0.395994	-0.915088	0.360146	0.717242	I_VS_M	non-DE	CC2D2A	protein_coding
ENSG00000048392	1521.21	0.038904	0.122701	0.317062	0.751196	0.927296	I_VS_M	non-DE	RRM2B	protein_coding
ENSG00000048405	616.054	0.280458	0.158098	1.77394	0.0760724	0.329939	I_VS_M	non-DE	ZNF800	protein_coding
ENSG00000048471	267.032	0.105706	0.233187	0.453311	0.650325	0.890185	I_VS_M	non-DE	SNX29	protein_coding
ENSG00000048544	1486.62	0.166281	0.125675	1.3231	0.185803	0.531696	I_VS_M	non-DE	MRPS10	protein_coding
ENSG00000048649	695.269	0.228625	0.169461	1.34913	0.177294	0.516843	I_VS_M	non-DE	RSF1	protein_coding
ENSG00000048707	1326.9	-0.0258483	0.143182	-0.180528	0.856738	0.960995	I_VS_M	non-DE	VPS13D	protein_coding
ENSG00000048828	5681.27	0.089308	0.0958465	0.931782	0.351449	0.710777	I_VS_M	non-DE	FAM120A	protein_coding
ENSG00000048991	581.022	-0.244301	0.175314	-1.39351	0.163467	0.497042	I_VS_M	non-DE	R3HDM1	protein_coding
ENSG00000049089	61.8341	-0.668731	0.443874	-1.50658	0.131919	0.445824	I_VS_M	non-DE	COL9A2	protein_coding
ENSG00000049130	1335.79	-0.380776	0.127224	-2.99295	0.00276294	0.032846	I_VS_M	non-DE	KITLG	protein_coding
ENSG00000049167	162.117	-0.18176	0.308209	-0.589731	0.555371	0.842874	I_VS_M	non-DE	ERCC8	protein_coding
ENSG00000049192	23.0437	-0.73922	0.73948	-0.999648	0.317481	0.680751	I_VS_M	non-DE	ADAMTS6	protein_coding
ENSG00000049239	1666.1	0.0389015	0.147895	0.263034	0.792524	0.94104	I_VS_M	non-DE	H6PD	protein_coding
ENSG00000049246	122.774	0.320268	0.382608	0.837066	0.402556	0.751429	I_VS_M	non-DE	PER3	protein_coding
ENSG00000049449	1426.38	0.0238287	0.134262	0.177479	0.859132	0.961724	I_VS_M	non-DE	RCN1	protein_coding
ENSG00000049540	15.6761	-0.087765	0.875915	-0.100198	0.920187		I_VS_M	non-DE	ELN	protein_coding
ENSG00000049541	462.163	-0.137178	0.181747	-0.754776	0.450383	0.780277	I_VS_M	non-DE	RFC2	protein_coding
ENSG00000049618	1020.66	0.193474	0.149551	1.2937	0.19577	0.546399	I_VS_M	non-DE	ARID1B	protein_coding
ENSG00000049656	3034.08	-0.0796206	0.104752	-0.760086	0.447203	0.778043	I_VS_M	non-DE	CLPTM1L	protein_coding
ENSG00000049759	1621.27	0.0249591	0.120562	0.207022	0.835992	0.955938	I_VS_M	non-DE	NEDD4L	protein_coding
ENSG00000049769	28.2359	0.457382	0.672932	0.679685	0.496704	0.807156	I_VS_M	non-DE	PPP1R3F	protein_coding
ENSG00000049860	7657.53	0.0476206	0.0891611	0.534096	0.593275	0.863781	I_VS_M	non-DE	HEXB	protein_coding
ENSG00000049883	166.399	0.0699966	0.27885	0.251019	0.8018	0.944686	I_VS_M	non-DE	PTCD2	protein_coding
ENSG00000050130	798.762	0.399486	0.148796	2.6848	0.00725738	0.0688719	I_VS_M	non-DE	JKAMP	protein_coding
ENSG00000050327	781.368	0.312562	0.172981	1.80691	0.0707756	0.3164	I_VS_M	non-DE	ARHGEF5	protein_coding
ENSG00000050344	1312.7	0.365581	0.143653	2.5449	0.0109311	0.0937369	I_VS_M	non-DE	NFE2L3	protein_coding
ENSG00000050393	1539	-0.21132	0.125922	-1.67819	0.0933107	0.371214	I_VS_M	non-DE	MCUR1	protein_coding
ENSG00000050405	7387.01	0.184808	0.0966332	1.91246	0.0558166	0.27301	I_VS_M	non-DE	LIMA1	protein_coding
ENSG00000050426	909.4	-0.123599	0.15696	-0.787457	0.431014	0.767393	I_VS_M	non-DE	LETMD1	protein_coding
ENSG00000050438	39.2324	-0.403481	0.651863	-0.618967	0.535938	0.831742	I_VS_M	non-DE	SLC4A8	protein_coding
ENSG00000050748	934.244	-0.0414206	0.158073	-0.262035	0.793295	0.941071	I_VS_M	non-DE	MAPK9	protein_coding
ENSG00000050820	2166.19	0.286493	0.123908	2.31215	0.0207693	0.146218	I_VS_M	non-DE	BCAR1	protein_coding
ENSG00000051009	843.011	-0.0502407	0.146137	-0.343791	0.731004	0.919391	I_VS_M	non-DE	FHIP1B	protein_coding
ENSG00000051108	1795.02	0.200429	0.131098	1.52885	0.126302	0.436311	I_VS_M	non-DE	HERPUD1	protein_coding
ENSG00000051128	21.8694	-1.21085	0.748793	-1.61707	0.105862	0.397612	I_VS_M	non-DE	HOMER3	protein_coding
ENSG00000051341	151.102	-0.22335	0.296057	-0.754415	0.4506	0.780448	I_VS_M	non-DE	POLQ	protein_coding
ENSG00000051382	1332.85	-0.0247288	0.134043	-0.184484	0.853633	0.96021	I_VS_M	non-DE	PIK3CB	protein_coding
ENSG00000051523	5395.08	-0.167227	0.0991831	-1.68604	0.0917876	0.367636	I_VS_M	non-DE	CYBA	protein_coding
ENSG00000051596	823.58	-0.446191	0.157031	-2.84142	0.00449132	0.0484122	I_VS_M	non-DE	THOC3	protein_coding
ENSG00000051620	2360.84	0.0884526	0.121943	0.725362	0.46823	0.790801	I_VS_M	non-DE	HEBP2	protein_coding
ENSG00000051825	269.327	-0.00369668	0.228228	-0.0161973	0.987077	0.998361	I_VS_M	non-DE	MPHOSPH9	protein_coding
ENSG00000052126	768.716	-0.161016	0.156846	-1.02658	0.304617	0.668611	I_VS_M	non-DE	PLEKHA5	protein_coding
ENSG00000052344	4403.51	0.140134	0.116451	1.20338	0.228831	0.587786	I_VS_M	non-DE	PRSS8	protein_coding
ENSG00000052723	810.892	0.0836338	0.154527	0.541225	0.588352	0.861358	I_VS_M	non-DE	SIKE1	protein_coding
ENSG00000052749	662.464	-0.230622	0.186168	-1.23878	0.215426	0.571865	I_VS_M	non-DE	RRP12	protein_coding
ENSG00000052795	556.84	-0.192099	0.190888	-1.00634	0.314252	0.677259	I_VS_M	non-DE	FNIP2	protein_coding
ENSG00000052802	10106.7	-0.187364	0.10826	-1.73069	0.0835067	0.347645	I_VS_M	non-DE	MSMO1	protein_coding
ENSG00000052841	1057.89	0.0443655	0.152919	0.290125	0.771721	0.933864	I_VS_M	non-DE	TTC17	protein_coding
ENSG00000053254	789.462	-0.422089	0.150752	-2.7999	0.00511191	0.0534398	I_VS_M	non-DE	FOXN3	protein_coding
ENSG00000053371	3774.69	-0.10979	0.0981663	-1.11841	0.263393	0.623547	I_VS_M	non-DE	AKR7A2	protein_coding
ENSG00000053372	922.004	-0.0981659	0.143795	-0.682681	0.494809	0.805838	I_VS_M	non-DE	MRTO4	protein_coding
ENSG00000053438	6.58671	1.3426	1.4104	0.951931	0.341132		I_VS_M	non-DE	NNAT	protein_coding
ENSG00000053501	112.616	-0.279224	0.351497	-0.794387	0.42697	0.764345	I_VS_M	non-DE	USE1	protein_coding
ENSG00000053524	9.22352	0.242671	1.1515	0.210742	0.833088		I_VS_M	non-DE	MCF2L2	protein_coding
ENSG00000053702	19.3937	0.0957285	0.827861	0.115634	0.907943	0.977796	I_VS_M	non-DE	NRIP2	protein_coding
ENSG00000053747	5227	0.0134953	0.126345	0.106812	0.914938	0.979435	I_VS_M	non-DE	LAMA3	protein_coding
ENSG00000053770	1239.49	0.0299711	0.129307	0.231782	0.816707	0.94974	I_VS_M	non-DE	AP5M1	protein_coding
ENSG00000053900	317.715	0.209531	0.216822	0.966372	0.333858	0.696481	I_VS_M	non-DE	ANAPC4	protein_coding
ENSG00000053918	1842.99	-0.191172	0.137748	-1.38784	0.165186	0.499995	I_VS_M	non-DE	KCNQ1	protein_coding
ENSG00000054116	1363.91	0.156149	0.131027	1.19173	0.233368	0.591708	I_VS_M	non-DE	TRAPPC3	protein_coding
ENSG00000054118	2517.87	0.093785	0.113834	0.823873	0.410012	0.7546	I_VS_M	non-DE	THRAP3	protein_coding
ENSG00000054148	1117.89	-0.129147	0.14301	-0.903064	0.366492	0.721913	I_VS_M	non-DE	PHPT1	protein_coding
ENSG00000054179	531.499	-0.40215	0.174337	-2.30674	0.0210692	0.147697	I_VS_M	non-DE	ENTPD2	protein_coding
ENSG00000054219	577.865	0.511437	0.183204	2.79162	0.00524442	0.0541844	I_VS_M	non-DE	LY75	protein_coding
ENSG00000054267	525.164	0.347332	0.172784	2.01021	0.0444085	0.238863	I_VS_M	non-DE	ARID4B	protein_coding
ENSG00000054277	125.367	-0.559328	0.388382	-1.44015	0.149826	0.476054	I_VS_M	non-DE	OPN3	protein_coding
ENSG00000054282	372.713	0.216015	0.193429	1.11677	0.264094	0.624644	I_VS_M	non-DE	SDCCAG8	protein_coding
ENSG00000054392	218.27	-0.637447	0.249083	-2.55917	0.0104922	0.0908978	I_VS_M	non-DE	HHAT	protein_coding
ENSG00000054523	3750.11	0.00989956	0.110218	0.0898178	0.928432	0.983506	I_VS_M	non-DE	KIF1B	protein_coding
ENSG00000054611	930.458	-0.0891613	0.145216	-0.61399	0.539222	0.832372	I_VS_M	non-DE	TBC1D22A	protein_coding
ENSG00000054690	888.46	-0.113057	0.15114	-0.748031	0.454442	0.783496	I_VS_M	non-DE	PLEKHH1	protein_coding
ENSG00000054793	1991.6	-0.0478688	0.12133	-0.394532	0.693188	0.907833	I_VS_M	non-DE	ATP9A	protein_coding
ENSG00000054965	614.954	-0.421842	0.159571	-2.64361	0.00820276	0.0760892	I_VS_M	non-DE	FAM168A	protein_coding
ENSG00000054967	75.4988	0.272454	0.396379	0.687359	0.491857	0.804171	I_VS_M	non-DE	RELT	protein_coding
ENSG00000054983	3732.01	-0.25122	0.100081	-2.51015	0.0120678	0.0999103	I_VS_M	non-DE	GALC	protein_coding
ENSG00000055044	1442.63	0.0175286	0.143369	0.122262	0.902692	0.976131	I_VS_M	non-DE	NOP58	protein_coding
ENSG00000055070	5830.88	0.142897	0.0961631	1.48598	0.137284	0.454918	I_VS_M	non-DE	SZRD1	protein_coding
ENSG00000055118	87.243	-0.564314	0.411073	-1.37278	0.16982	0.506308	I_VS_M	non-DE	KCNH2	protein_coding
ENSG00000055130	1440.08	0.0178652	0.127568	0.140044	0.888625	0.97177	I_VS_M	non-DE	CUL1	protein_coding
ENSG00000055147	456.135	0.181186	0.206564	0.877144	0.380408	0.733422	I_VS_M	non-DE	FAM114A2	protein_coding
ENSG00000055163	564.375	-0.483775	0.168086	-2.87814	0.00400033	0.0441679	I_VS_M	non-DE	CYFIP2	protein_coding
ENSG00000055208	1497.43	0.216531	0.118702	1.82415	0.0681295	0.310124	I_VS_M	non-DE	TAB2	protein_coding
ENSG00000055211	991.187	0.101491	0.141728	0.716095	0.473933	0.79582	I_VS_M	non-DE	GINM1	protein_coding
ENSG00000055483	603.604	0.053634	0.179774	0.298341	0.765443	0.931741	I_VS_M	non-DE	USP36	protein_coding
ENSG00000055609	778.683	0.132745	0.183827	0.722119	0.470221	0.792141	I_VS_M	non-DE	KMT2C	protein_coding
ENSG00000055732	45.0099	0.95463	0.52343	1.8238	0.0681825	0.310225	I_VS_M	non-DE	MCOLN3	protein_coding
ENSG00000055917	2114.38	0.00903018	0.113135	0.0798178	0.936382	0.985933	I_VS_M	non-DE	PUM2	protein_coding
ENSG00000055950	1216.83	-0.0749984	0.141318	-0.530708	0.595621	0.865474	I_VS_M	non-DE	MRPL43	protein_coding
ENSG00000056050	325.465	-0.102124	0.211357	-0.483182	0.628967	0.878739	I_VS_M	non-DE	HPF1	protein_coding
ENSG00000056097	2019.64	0.159855	0.117016	1.3661	0.171909	0.509766	I_VS_M	non-DE	ZFR	protein_coding
ENSG00000056277	90.5892	0.507851	0.372038	1.36505	0.172236	0.509934	I_VS_M	non-DE	ZNF280C	protein_coding
ENSG00000056558	71.9487	0.321868	0.435766	0.738626	0.460134	0.786433	I_VS_M	non-DE	TRAF1	protein_coding
ENSG00000056586	1445.98	0.469119	0.127323	3.68448	0.00022917	0.00419766	I_VS_M	non-DE	RC3H2	protein_coding
ENSG00000056972	1048.55	-0.0463497	0.138023	-0.335811	0.737013	0.922124	I_VS_M	non-DE	TRAF3IP2	protein_coding
ENSG00000057019	976.709	-0.285829	0.146298	-1.95375	0.0507312	0.260215	I_VS_M	non-DE	DCBLD2	protein_coding
ENSG00000057252	1622.11	0.130323	0.142226	0.916312	0.359504	0.716797	I_VS_M	non-DE	SOAT1	protein_coding
ENSG00000057294	2675.17	0.115926	0.110666	1.04752	0.294859	0.660261	I_VS_M	non-DE	PKP2	protein_coding
ENSG00000057593	5.76293	-0.495612	1.44239	-0.343606	0.731143		I_VS_M	non-DE	F7	protein_coding
ENSG00000057608	9113.45	0.29834	0.0939791	3.17454	0.00150075	0.0202747	I_VS_M	non-DE	GDI2	protein_coding
ENSG00000057663	1189.09	0.158215	0.128976	1.2267	0.219936	0.577436	I_VS_M	non-DE	ATG5	protein_coding
ENSG00000057757	1134.94	-0.249951	0.141688	-1.76409	0.0777169	0.333883	I_VS_M	non-DE	PITHD1	protein_coding
ENSG00000057935	489.874	-0.229121	0.178143	-1.28616	0.198386	0.550365	I_VS_M	non-DE	MTA3	protein_coding
ENSG00000058056	286.426	-0.41485	0.232537	-1.78402	0.0744205	0.325022	I_VS_M	non-DE	USP13	protein_coding
ENSG00000058063	2434.22	-0.0393752	0.106424	-0.369983	0.711395	0.913188	I_VS_M	non-DE	ATP11B	protein_coding
ENSG00000058085	11135.5	-0.126743	0.105932	-1.19645	0.231519	0.590812	I_VS_M	non-DE	LAMC2	protein_coding
ENSG00000058091	22.5576	0.225345	0.827474	0.272329	0.785369	0.939041	I_VS_M	non-DE	CDK14	protein_coding
ENSG00000058262	8159.24	-0.0999091	0.0936647	-1.06667	0.286122	0.649905	I_VS_M	non-DE	SEC61A1	protein_coding
ENSG00000058272	961.523	0.327204	0.137746	2.37543	0.0175287	0.131112	I_VS_M	non-DE	PPP1R12A	protein_coding
ENSG00000058453	378.176	-0.128821	0.212385	-0.606544	0.544154	0.835454	I_VS_M	non-DE	CROCC	protein_coding
ENSG00000058600	985.926	0.0183526	0.137816	0.133167	0.894061	0.974065	I_VS_M	non-DE	POLR3E	protein_coding
ENSG00000058668	1731.49	0.020885	0.126843	0.164652	0.869218	0.965238	I_VS_M	non-DE	ATP2B4	protein_coding
ENSG00000058729	567.316	0.378389	0.174163	2.17262	0.0298093	0.186177	I_VS_M	non-DE	RIOK2	protein_coding
ENSG00000058799	1198.63	0.167794	0.13616	1.23233	0.217825	0.574873	I_VS_M	non-DE	YIPF1	protein_coding
ENSG00000058804	1065.94	-0.310302	0.138786	-2.23583	0.0253632	0.168188	I_VS_M	non-DE	NDC1	protein_coding
ENSG00000058866	106.407	0.400188	0.366536	1.09181	0.274915	0.637533	I_VS_M	non-DE	DGKG	protein_coding
ENSG00000059122	512.716	-0.0832077	0.182868	-0.455016	0.649097	0.890059	I_VS_M	non-DE	FLYWCH1	protein_coding
ENSG00000059145	84.4288	-0.128821	0.410152	-0.314082	0.753459	0.927811	I_VS_M	non-DE	UNKL	protein_coding
ENSG00000059377	112.717	-0.681083	0.341348	-1.99527	0.0460129	0.244388	I_VS_M	non-DE	TBXAS1	protein_coding
ENSG00000059573	3487.5	-0.257411	0.100766	-2.55454	0.0106329	0.0917198	I_VS_M	non-DE	ALDH18A1	protein_coding
ENSG00000059588	714.153	-0.242535	0.158453	-1.53065	0.125857	0.435458	I_VS_M	non-DE	TARBP1	protein_coding
ENSG00000059691	379.356	0.0422897	0.220418	0.191862	0.84785	0.959578	I_VS_M	non-DE	GATB	protein_coding
ENSG00000059758	459.655	0.0346877	0.179362	0.193395	0.84665	0.959153	I_VS_M	non-DE	CDK17	protein_coding
ENSG00000059769	259.71	0.0159171	0.243973	0.0652412	0.947982	0.988441	I_VS_M	non-DE	DNAJC25	protein_coding
ENSG00000059804	8.55112	-1.18998	1.26872	-0.93794	0.348275		I_VS_M	non-DE	SLC2A3	protein_coding
ENSG00000059915	32.9162	-0.457712	0.610558	-0.749661	0.453459	0.782723	I_VS_M	non-DE	PSD	protein_coding
ENSG00000060069	867.049	0.0860523	0.15957	0.539276	0.589696	0.862142	I_VS_M	non-DE	CTDP1	protein_coding
ENSG00000060138	2275.46	-0.161161	0.11327	-1.4228	0.154794	0.484311	I_VS_M	non-DE	YBX3	protein_coding
ENSG00000060140	71.9021	-0.375171	0.431331	-0.869798	0.384411	0.737244	I_VS_M	non-DE	STYK1	protein_coding
ENSG00000060237	2908.79	-0.109885	0.130888	-0.839539	0.401167	0.750814	I_VS_M	non-DE	WNK1	protein_coding
ENSG00000060339	1424.92	0.0794618	0.136959	0.580186	0.561789	0.848192	I_VS_M	non-DE	CCAR1	protein_coding
ENSG00000060566	316.277	0.151043	0.26325	0.573764	0.566127	0.849002	I_VS_M	non-DE	CREB3L3	protein_coding
ENSG00000060642	412.293	-0.153646	0.186463	-0.824002	0.409938	0.754571	I_VS_M	non-DE	PIGV	protein_coding
ENSG00000060656	147.547	-0.584291	0.295082	-1.9801	0.0476926	0.249637	I_VS_M	non-DE	PTPRU	protein_coding
ENSG00000060688	736.864	-0.0131328	0.157113	-0.0835886	0.933384	0.984823	I_VS_M	non-DE	SNRNP40	protein_coding
ENSG00000060749	590.167	-0.387304	0.175276	-2.20968	0.0271272	0.175242	I_VS_M	non-DE	QSER1	protein_coding
ENSG00000060762	704.412	0.230278	0.16335	1.40972	0.158622	0.48994	I_VS_M	non-DE	MPC1	protein_coding
ENSG00000060971	3203.04	0.249477	0.106516	2.34215	0.0191728	0.138674	I_VS_M	non-DE	ACAA1	protein_coding
ENSG00000061273	596.275	0.160978	0.187698	0.857646	0.391088	0.74292	I_VS_M	non-DE	HDAC7	protein_coding
ENSG00000061656	120.732	-0.344706	0.32162	-1.07178	0.283819	0.647669	I_VS_M	non-DE	SPAG4	protein_coding
ENSG00000061676	5173.4	0.114055	0.0934691	1.22024	0.222374	0.57975	I_VS_M	non-DE	NCKAP1	protein_coding
ENSG00000061794	2149.25	0.054514	0.12499	0.436148	0.66273	0.895589	I_VS_M	non-DE	MRPS35	protein_coding
ENSG00000061918	10.1876	-0.73797	1.2238	-0.603013	0.5465		I_VS_M	non-DE	GUCY1B1	protein_coding
ENSG00000061936	477.342	-0.0518244	0.183084	-0.283063	0.777129	0.935338	I_VS_M	non-DE	SFSWAP	protein_coding
ENSG00000061938	390.938	-0.0691207	0.212772	-0.324857	0.745289	0.925167	I_VS_M	non-DE	TNK2	protein_coding
ENSG00000061987	658.631	-0.0328238	0.159647	-0.205602	0.837102	0.955938	I_VS_M	non-DE	MON2	protein_coding
ENSG00000062038	1494.81	-0.326874	0.123047	-2.65648	0.007896	0.073868	I_VS_M	non-DE	CDH3	protein_coding
ENSG00000062194	1412.2	0.210012	0.127188	1.6512	0.0986978	0.384402	I_VS_M	non-DE	GPBP1	protein_coding
ENSG00000062370	42.9373	0.0914586	0.546346	0.1674	0.867055	0.964974	I_VS_M	non-DE	ZNF112	protein_coding
ENSG00000062485	3902.85	-0.00671034	0.10049	-0.0667761	0.94676	0.988441	I_VS_M	non-DE	CS	protein_coding
ENSG00000062524	105.233	-0.485503	0.372166	-1.30453	0.192052	0.541578	I_VS_M	non-DE	LTK	protein_coding
ENSG00000062598	616.847	0.100481	0.166596	0.603139	0.546416	0.836711	I_VS_M	non-DE	ELMO2	protein_coding
ENSG00000062650	1790.16	0.08173	0.118325	0.690725	0.489738	0.803141	I_VS_M	non-DE	WAPL	protein_coding
ENSG00000062716	4299.37	0.168236	0.0984882	1.70819	0.0876018	0.356755	I_VS_M	non-DE	VMP1	protein_coding
ENSG00000062725	1220.3	0.0332465	0.129453	0.256822	0.797316	0.943374	I_VS_M	non-DE	APPBP2	protein_coding
ENSG00000062822	423.504	-0.437445	0.189908	-2.30346	0.021253	0.148631	I_VS_M	non-DE	POLD1	protein_coding
ENSG00000063046	7066.92	-0.243067	0.100237	-2.42493	0.0153113	0.119267	I_VS_M	non-DE	EIF4B	protein_coding
ENSG00000063169	253.224	-0.00932152	0.241668	-0.0385716	0.969232	0.991982	I_VS_M	non-DE	BICRA	protein_coding
ENSG00000063176	453.605	0.217707	0.193274	1.12642	0.259988	0.620392	I_VS_M	non-DE	SPHK2	protein_coding
ENSG00000063177	11539.3	-0.0936138	0.100249	-0.93381	0.350402	0.709888	I_VS_M	non-DE	RPL18	protein_coding
ENSG00000063180	20.6743	-0.716622	0.760305	-0.942546	0.345913	0.7061	I_VS_M	non-DE	CA11	protein_coding
ENSG00000063241	736.72	0.489468	0.161369	3.03321	0.00241963	0.0295379	I_VS_M	non-DE	ISOC2	protein_coding
ENSG00000063244	3311.98	-0.0235025	0.102175	-0.230022	0.818075	0.949932	I_VS_M	non-DE	U2AF2	protein_coding
ENSG00000063245	4277.16	0.115686	0.105744	1.09402	0.273947	0.636637	I_VS_M	non-DE	EPN1	protein_coding
ENSG00000063322	1548.61	0.0456539	0.133169	0.342827	0.731729	0.919683	I_VS_M	non-DE	MED29	protein_coding
ENSG00000063438	33.6413	0.242529	0.643779	0.376728	0.706376	0.91172	I_VS_M	non-DE	AHRR	protein_coding
ENSG00000063587	235.305	0.0263217	0.25355	0.103812	0.917318	0.980001	I_VS_M	non-DE	ZNF275	protein_coding
ENSG00000063601	513.404	-0.0466859	0.168969	-0.276298	0.782319	0.9379	I_VS_M	non-DE	MTMR1	protein_coding
ENSG00000063761	236.975	-0.0670666	0.236844	-0.283168	0.777048	0.935338	I_VS_M	non-DE	ADCK1	protein_coding
ENSG00000063854	799.847	-0.148191	0.149703	-0.989899	0.322223	0.68478	I_VS_M	non-DE	HAGH	protein_coding
ENSG00000063978	1675.27	0.0370101	0.116684	0.317183	0.751105	0.927296	I_VS_M	non-DE	RNF4	protein_coding
ENSG00000064042	30.6319	-0.298976	0.852784	-0.350588	0.725897	0.918745	I_VS_M	non-DE	LIMCH1	protein_coding
ENSG00000064102	736.999	0.20248	0.159655	1.26823	0.204715	0.558513	I_VS_M	non-DE	INTS13	protein_coding
ENSG00000064115	3424.64	0.00566949	0.100968	0.0561514	0.955221	0.989865	I_VS_M	non-DE	TM7SF3	protein_coding
ENSG00000064199	107.654	-0.0997611	0.37507	-0.26598	0.790255	0.940336	I_VS_M	non-DE	SPA17	protein_coding
ENSG00000064225	23.6506	-1.0121	0.743049	-1.36209	0.173171	0.510979	I_VS_M	non-DE	ST3GAL6	protein_coding
ENSG00000064270	1119.72	-0.483808	0.136715	-3.5388	0.000401945	0.00671029	I_VS_M	non-DE	ATP2C2	protein_coding
ENSG00000064300	14.7932	-0.0146078	1.00473	-0.014539	0.9884		I_VS_M	non-DE	NGFR	protein_coding
ENSG00000064309	78.1412	-0.347737	0.395468	-0.879303	0.379237	0.731905	I_VS_M	non-DE	CDON	protein_coding
ENSG00000064313	887.617	0.427967	0.144706	2.9575	0.00310142	0.0358979	I_VS_M	non-DE	TAF2	protein_coding
ENSG00000064393	1336.7	-0.156547	0.173063	-0.904571	0.365693	0.721418	I_VS_M	non-DE	HIPK2	protein_coding
ENSG00000064419	1555.13	-0.0478943	0.125601	-0.381321	0.702965	0.91076	I_VS_M	non-DE	TNPO3	protein_coding
ENSG00000064490	545.614	-0.063187	0.178183	-0.354619	0.722875	0.917925	I_VS_M	non-DE	RFXANK	protein_coding
ENSG00000064545	812.688	-0.0977924	0.150152	-0.651288	0.514861	0.819066	I_VS_M	non-DE	TMEM161A	protein_coding
ENSG00000064547	461.66	-0.0883188	0.20468	-0.431498	0.666107	0.897316	I_VS_M	non-DE	LPAR2	protein_coding
ENSG00000064601	6276.84	0.292146	0.139211	2.09858	0.0358536	0.208966	I_VS_M	non-DE	CTSA	protein_coding
ENSG00000064607	464.836	-0.115789	0.186089	-0.622222	0.533796	0.829762	I_VS_M	non-DE	SUGP2	protein_coding
ENSG00000064652	219.209	-0.0725431	0.254727	-0.284788	0.775807	0.934601	I_VS_M	non-DE	SNX24	protein_coding
ENSG00000064666	2438.53	-0.204746	0.107638	-1.90217	0.0571491	0.276651	I_VS_M	non-DE	CNN2	protein_coding
ENSG00000064687	650.95	0.176085	0.198983	0.884923	0.376198	0.729909	I_VS_M	non-DE	ABCA7	protein_coding
ENSG00000064703	414.448	0.245307	0.212635	1.15365	0.248642	0.608418	I_VS_M	non-DE	DDX20	protein_coding
ENSG00000064726	2920.98	0.135248	0.101814	1.32838	0.184054	0.528533	I_VS_M	non-DE	BTBD1	protein_coding
ENSG00000064763	618.431	-0.291756	0.174496	-1.672	0.0945251	0.3748	I_VS_M	non-DE	FAR2	protein_coding
ENSG00000064787	54.98	-1.18685	0.48664	-2.43887	0.0147333	0.116412	I_VS_M	non-DE	BCAS1	protein_coding
ENSG00000064933	234.747	-0.174258	0.265714	-0.655812	0.511945	0.817036	I_VS_M	non-DE	PMS1	protein_coding
ENSG00000064961	1636.9	-0.0272287	0.116224	-0.234278	0.814769	0.948991	I_VS_M	non-DE	HMG20B	protein_coding
ENSG00000064995	526.92	0.165983	0.176287	0.941548	0.346424	0.706546	I_VS_M	non-DE	TAF11	protein_coding
ENSG00000064999	1088.81	0.21047	0.153419	1.37187	0.170105	0.506929	I_VS_M	non-DE	ANKS1A	protein_coding
ENSG00000065000	4255.55	0.3061	0.104059	2.94162	0.00326504	0.0374627	I_VS_M	non-DE	AP3D1	protein_coding
ENSG00000065029	270.188	-0.229414	0.235107	-0.975784	0.329172	0.69204	I_VS_M	non-DE	ZNF76	protein_coding
ENSG00000065054	326.2	0.0137333	0.222023	0.0618551	0.950678	0.988441	I_VS_M	non-DE	NHERF2	protein_coding
ENSG00000065057	213.837	-0.272708	0.252416	-1.08039	0.279967	0.642238	I_VS_M	non-DE	NTHL1	protein_coding
ENSG00000065135	3797.93	0.103753	0.104806	0.989948	0.322199	0.68478	I_VS_M	non-DE	GNAI3	protein_coding
ENSG00000065150	2420.59	-0.0464108	0.121868	-0.38083	0.703329	0.91076	I_VS_M	non-DE	IPO5	protein_coding
ENSG00000065154	7991.25	-0.257431	0.0934186	-2.75567	0.00585714	0.0593463	I_VS_M	non-DE	OAT	protein_coding
ENSG00000065183	889.124	0.164077	0.163806	1.00165	0.316511	0.679778	I_VS_M	non-DE	WDR3	protein_coding
ENSG00000065243	1253.21	0.401997	0.127214	3.16001	0.00157761	0.0210968	I_VS_M	non-DE	PKN2	protein_coding
ENSG00000065268	545.677	0.154173	0.181837	0.847864	0.396513	0.747253	I_VS_M	non-DE	WDR18	protein_coding
ENSG00000065308	1261.89	-0.434425	0.129663	-3.35042	0.000806894	0.0121329	I_VS_M	non-DE	TRAM2	protein_coding
ENSG00000065328	257.404	-0.262969	0.231516	-1.13586	0.256017	0.617176	I_VS_M	non-DE	MCM10	protein_coding
ENSG00000065357	414.418	-0.21826	0.196322	-1.11175	0.266246	0.62692	I_VS_M	non-DE	DGKA	protein_coding
ENSG00000065361	4989.79	-0.00429258	0.116639	-0.0368023	0.970643	0.992186	I_VS_M	non-DE	ERBB3	protein_coding
ENSG00000065413	25.8361	0.268036	0.692081	0.38729	0.698542	0.909022	I_VS_M	non-DE	ANKRD44	protein_coding
ENSG00000065457	412.23	0.0742323	0.186941	0.397089	0.691302	0.907833	I_VS_M	non-DE	ADAT1	protein_coding
ENSG00000065485	818.799	-0.370638	0.146771	-2.52528	0.0115606	0.0974883	I_VS_M	non-DE	PDIA5	protein_coding
ENSG00000065491	488.387	0.365374	0.19807	1.84467	0.0650861	0.301129	I_VS_M	non-DE	TBC1D22B	protein_coding
ENSG00000065518	2499.26	0.207726	0.124396	1.66988	0.0949439	0.375669	I_VS_M	non-DE	NDUFB4	protein_coding
ENSG00000065526	1469.62	0.042295	0.27863	0.151797	0.879347	0.968583	I_VS_M	non-DE	SPEN	protein_coding
ENSG00000065534	39.4585	-0.354594	0.580144	-0.611217	0.541056	0.83364	I_VS_M	non-DE	MYLK	protein_coding
ENSG00000065548	2047.75	0.0516278	0.121368	0.425381	0.670559	0.899383	I_VS_M	non-DE	ZC3H15	protein_coding
ENSG00000065559	1076.61	0.2115	0.132758	1.59313	0.111131	0.408885	I_VS_M	non-DE	MAP2K4	protein_coding
ENSG00000065600	292.973	0.432301	0.218234	1.9809	0.0476024	0.249312	I_VS_M	non-DE	PACC1	protein_coding
ENSG00000065613	1780.79	0.0261029	0.117373	0.222392	0.824008	0.952728	I_VS_M	non-DE	SLK	protein_coding
ENSG00000065615	481.833	0.310574	0.187442	1.65691	0.0975375	0.381575	I_VS_M	non-DE	CYB5R4	protein_coding
ENSG00000065618	3478.86	-0.379574	0.134571	-2.82063	0.00479293	0.0510781	I_VS_M	non-DE	COL17A1	protein_coding
ENSG00000065621	385.011	-0.267632	0.219271	-1.22055	0.222255	0.57975	I_VS_M	non-DE	GSTO2	protein_coding
ENSG00000065665	98.202	-0.0748211	0.35863	-0.208631	0.834737	0.955776	I_VS_M	non-DE	SEC61A2	protein_coding
ENSG00000065675	7.02919	1.72466	1.53353	1.12464	0.260743		I_VS_M	non-DE	PRKCQ	protein_coding
ENSG00000065802	404.905	-0.40831	0.229481	-1.77927	0.0751948	0.327211	I_VS_M	non-DE	ASB1	protein_coding
ENSG00000065809	2209.79	0.21618	0.11773	1.83624	0.0663218	0.304918	I_VS_M	non-DE	FAM107B	protein_coding
ENSG00000065882	1737.4	-0.0389231	0.125141	-0.311035	0.755774	0.92847	I_VS_M	non-DE	TBC1D1	protein_coding
ENSG00000065883	1128.44	0.118362	0.140252	0.843925	0.398711	0.74887	I_VS_M	non-DE	CDK13	protein_coding
ENSG00000065970	488.018	-0.24371	0.185803	-1.31166	0.189635	0.537639	I_VS_M	non-DE	FOXJ2	protein_coding
ENSG00000065978	18374.5	-0.172682	0.0964288	-1.79077	0.0733295	0.322038	I_VS_M	non-DE	YBX1	protein_coding
ENSG00000065989	92.0571	-0.54106	0.378166	-1.43075	0.152503	0.480724	I_VS_M	non-DE	PDE4A	protein_coding
ENSG00000066027	2151.15	-0.0228142	0.112067	-0.203577	0.838684	0.956151	I_VS_M	non-DE	PPP2R5A	protein_coding
ENSG00000066044	1904.79	-0.146352	0.119026	-1.22958	0.218855	0.576436	I_VS_M	non-DE	ELAVL1	protein_coding
ENSG00000066084	1155.25	0.183402	0.130265	1.40791	0.159157	0.490619	I_VS_M	non-DE	DIP2B	protein_coding
ENSG00000066117	1098.95	0.208716	0.146147	1.42812	0.153257	0.482136	I_VS_M	non-DE	SMARCD1	protein_coding
ENSG00000066135	852.024	0.360943	0.147599	2.44544	0.0144677	0.114869	I_VS_M	non-DE	KDM4A	protein_coding
ENSG00000066136	647.005	0.186548	0.166904	1.1177	0.263696	0.623928	I_VS_M	non-DE	NFYC	protein_coding
ENSG00000066185	25.9219	0.594929	0.670968	0.886674	0.375255	0.729034	I_VS_M	non-DE	ZMYND12	protein_coding
ENSG00000066230	1694.93	0.220774	0.138244	1.59699	0.110268	0.406736	I_VS_M	non-DE	SLC9A3	protein_coding
ENSG00000066248	296.712	-0.119517	0.222907	-0.536175	0.591838	0.862927	I_VS_M	non-DE	NGEF	protein_coding
ENSG00000066279	339.864	-0.325507	0.207289	-1.5703	0.116345	0.419464	I_VS_M	non-DE	ASPM	protein_coding
ENSG00000066322	5103.59	-0.0222585	0.0939425	-0.236937	0.812706	0.948064	I_VS_M	non-DE	ELOVL1	protein_coding
ENSG00000066379	203.508	0.398164	0.264598	1.50479	0.132378	0.446641	I_VS_M	non-DE	POLR1H	protein_coding
ENSG00000066405	793.178	-0.433018	0.482573	-0.89731	0.369554	0.7248	I_VS_M	non-DE	CLDN18	protein_coding
ENSG00000066422	818.215	0.202815	0.149362	1.35788	0.174503	0.512432	I_VS_M	non-DE	ZBTB11	protein_coding
ENSG00000066427	267.371	-0.0982918	0.268061	-0.366677	0.71386	0.914232	I_VS_M	non-DE	ATXN3	protein_coding
ENSG00000066455	859.54	0.39418	0.145814	2.70331	0.00686526	0.0665079	I_VS_M	non-DE	GOLGA5	protein_coding
ENSG00000066557	230.168	-0.386943	0.249806	-1.54897	0.121388	0.428323	I_VS_M	non-DE	LRRC40	protein_coding
ENSG00000066583	1191.85	0.0562012	0.132706	0.423503	0.671929	0.899383	I_VS_M	non-DE	ISOC1	protein_coding
ENSG00000066629	23.1336	-1.59772	0.753972	-2.11907	0.0340843	0.203288	I_VS_M	non-DE	EML1	protein_coding
ENSG00000066651	257.415	0.112598	0.251265	0.448126	0.654062	0.891577	I_VS_M	non-DE	TRMT11	protein_coding
ENSG00000066654	1335.66	0.401023	0.132616	3.02394	0.00249508	0.0303745	I_VS_M	non-DE	THUMPD1	protein_coding
ENSG00000066697	340.348	-0.407047	0.205311	-1.98258	0.0474141	0.248622	I_VS_M	non-DE	MSANTD3	protein_coding
ENSG00000066735	93.3081	-0.57521	0.424763	-1.35419	0.175675	0.514274	I_VS_M	non-DE	KIF26A	protein_coding
ENSG00000066739	587.959	0.190129	0.180318	1.05441	0.291694	0.656447	I_VS_M	non-DE	ATG2B	protein_coding
ENSG00000066777	1869.98	-0.0156078	0.114354	-0.136487	0.891436	0.973186	I_VS_M	non-DE	ARFGEF1	protein_coding
ENSG00000066827	124.754	-0.07131	0.360725	-0.197685	0.843291	0.957846	I_VS_M	non-DE	ZFAT	protein_coding
ENSG00000066855	699.588	-0.0939627	0.160198	-0.586539	0.557513	0.844455	I_VS_M	non-DE	MTFR1	protein_coding
ENSG00000066923	12.5821	-0.576613	1.20131	-0.479988	0.631236		I_VS_M	non-DE	STAG3	protein_coding
ENSG00000066933	353.342	0.158904	0.204794	0.775924	0.437794	0.772409	I_VS_M	non-DE	MYO9A	protein_coding
ENSG00000067057	4009.82	0.102353	0.103681	0.987184	0.323552	0.686355	I_VS_M	non-DE	PFKP	protein_coding
ENSG00000067064	3926.9	-0.165308	0.105394	-1.56847	0.11677	0.420016	I_VS_M	non-DE	IDI1	protein_coding
ENSG00000067113	449.296	-0.310442	0.193912	-1.60094	0.10939	0.404515	I_VS_M	non-DE	PLPP1	protein_coding
ENSG00000067141	2768.01	0.139435	0.123288	1.13097	0.258068	0.619063	I_VS_M	non-DE	NEO1	protein_coding
ENSG00000067167	6902.31	0.329093	0.0940106	3.50059	0.000464223	0.00756775	I_VS_M	non-DE	TRAM1	protein_coding
ENSG00000067177	336.617	0.209132	0.214649	0.974297	0.329909	0.69241	I_VS_M	non-DE	PHKA1	protein_coding
ENSG00000067182	3137.11	0.282197	0.106955	2.63847	0.00832819	0.0770358	I_VS_M	non-DE	TNFRSF1A	protein_coding
ENSG00000067191	9.93994	-1.63124	1.17107	-1.39295	0.163635		I_VS_M	non-DE	CACNB1	protein_coding
ENSG00000067208	632.005	0.0813859	0.157447	0.516909	0.605219	0.869256	I_VS_M	non-DE	EVI5	protein_coding
ENSG00000067221	241.846	-0.175656	0.239295	-0.734057	0.462914	0.787426	I_VS_M	non-DE	STOML1	protein_coding
ENSG00000067225	46316.7	0.138775	0.0878646	1.57942	0.11424	0.415566	I_VS_M	non-DE	PKM	protein_coding
ENSG00000067248	1415.77	0.151676	0.13257	1.14413	0.252571	0.613178	I_VS_M	non-DE	DHX29	protein_coding
ENSG00000067334	1088.57	0.251353	0.134393	1.87028	0.0614444	0.290379	I_VS_M	non-DE	DNTTIP2	protein_coding
ENSG00000067365	183.999	0.195571	0.311731	0.62737	0.530417	0.827746	I_VS_M	non-DE	METTL22	protein_coding
ENSG00000067369	460.451	0.0393123	0.178107	0.220723	0.825308	0.952774	I_VS_M	non-DE	TP53BP1	protein_coding
ENSG00000067533	286.809	-0.0994951	0.239172	-0.415999	0.677411	0.902028	I_VS_M	non-DE	RRP15	protein_coding
ENSG00000067560	11971.3	-0.104694	0.0935701	-1.11889	0.263188	0.623348	I_VS_M	non-DE	RHOA	protein_coding
ENSG00000067596	1101.85	0.307986	0.134518	2.28955	0.0220472	0.152845	I_VS_M	non-DE	DHX8	protein_coding
ENSG00000067601	17.4587	-1.09784	0.890164	-1.2333	0.217463		I_VS_M	non-DE	PMS2P4	transcribed_unprocessed_pseudogene
ENSG00000067606	703.235	0.0233012	0.160636	0.145056	0.884667	0.970476	I_VS_M	non-DE	PRKCZ	protein_coding
ENSG00000067704	3826.08	-0.0182251	0.105118	-0.173377	0.862355	0.962946	I_VS_M	non-DE	IARS2	protein_coding
ENSG00000067829	973.488	0.10267	0.153289	0.669779	0.502999	0.81175	I_VS_M	non-DE	IDH3G	protein_coding
ENSG00000067836	574.228	-0.287288	0.180426	-1.59227	0.111324	0.409047	I_VS_M	non-DE	ROGDI	protein_coding
ENSG00000067900	1596.34	0.213802	0.135436	1.57862	0.114423	0.415888	I_VS_M	non-DE	ROCK1	protein_coding
ENSG00000067955	1749.47	-0.056486	0.12531	-0.450768	0.652156	0.890889	I_VS_M	non-DE	CBFB	protein_coding
ENSG00000067992	314.536	-0.1088	0.20982	-0.518539	0.604082	0.86895	I_VS_M	non-DE	PDK3	protein_coding
ENSG00000068001	777.121	-0.333491	0.150316	-2.2186	0.0265138	0.172891	I_VS_M	non-DE	HYAL2	protein_coding
ENSG00000068024	343.386	0.0208683	0.248476	0.0839853	0.933068	0.984823	I_VS_M	non-DE	HDAC4	protein_coding
ENSG00000068028	127.479	-0.657065	0.322995	-2.03429	0.0419224	0.231195	I_VS_M	non-DE	RASSF1	protein_coding
ENSG00000068097	274.927	-0.0127061	0.220137	-0.057719	0.953972	0.989271	I_VS_M	non-DE	HEATR6	protein_coding
ENSG00000068120	2528.54	0.147491	0.109039	1.35265	0.176169	0.515077	I_VS_M	non-DE	COASY	protein_coding
ENSG00000068137	134.429	-0.16469	0.313012	-0.526146	0.598786	0.866632	I_VS_M	non-DE	PLEKHH3	protein_coding
ENSG00000068305	523.48	0.164238	0.180221	0.911312	0.362131	0.718493	I_VS_M	non-DE	MEF2A	protein_coding
ENSG00000068308	1449.33	-0.0765845	0.128603	-0.595513	0.5515	0.840199	I_VS_M	non-DE	OTUD5	protein_coding
ENSG00000068323	1158.9	0.0455498	0.151332	0.300993	0.76342	0.931247	I_VS_M	non-DE	TFE3	protein_coding
ENSG00000068354	256.492	0.0728177	0.249955	0.291323	0.770804	0.933864	I_VS_M	non-DE	TBC1D25	protein_coding
ENSG00000068366	1354.07	0.0424703	0.137665	0.308505	0.757698	0.928973	I_VS_M	non-DE	ACSL4	protein_coding
ENSG00000068383	478.567	-0.303971	0.197595	-1.53836	0.123961	0.432597	I_VS_M	non-DE	INPP5A	protein_coding
ENSG00000068394	568.894	0.104607	0.164447	0.636116	0.524701	0.824449	I_VS_M	non-DE	GPKOW	protein_coding
ENSG00000068400	816.662	0.411623	0.173962	2.36617	0.017973	0.133129	I_VS_M	non-DE	GRIPAP1	protein_coding
ENSG00000068438	461.032	-0.070983	0.180246	-0.393811	0.69372	0.907833	I_VS_M	non-DE	FTSJ1	protein_coding
ENSG00000068489	224.274	-0.543149	0.275114	-1.97427	0.0483514	0.252232	I_VS_M	non-DE	PRR11	protein_coding
ENSG00000068615	328.276	-0.611995	0.238551	-2.56547	0.0103036	0.0898804	I_VS_M	non-DE	REEP1	protein_coding
ENSG00000068650	2793.52	-0.0733237	0.122764	-0.597275	0.550324	0.839437	I_VS_M	non-DE	ATP11A	protein_coding
ENSG00000068654	1343.49	-0.129818	0.138392	-0.938044	0.348222	0.707618	I_VS_M	non-DE	POLR1A	protein_coding
ENSG00000068697	5483.13	0.123297	0.103247	1.19419	0.232402	0.59137	I_VS_M	non-DE	LAPTM4A	protein_coding
ENSG00000068724	2200.96	-0.0223724	0.13031	-0.171685	0.863685	0.963744	I_VS_M	non-DE	TTC7A	protein_coding
ENSG00000068745	1165.09	0.0886696	0.128703	0.688949	0.490855	0.803973	I_VS_M	non-DE	IP6K2	protein_coding
ENSG00000068784	257.647	0.154022	0.2674	0.576	0.564615	0.84895	I_VS_M	non-DE	SRBD1	protein_coding
ENSG00000068796	892.662	0.293282	0.141779	2.06859	0.0385844	0.219059	I_VS_M	non-DE	KIF2A	protein_coding
ENSG00000068878	2200.25	0.0447268	0.110591	0.404434	0.685893	0.905723	I_VS_M	non-DE	PSME4	protein_coding
ENSG00000068885	94.4707	-0.526313	0.399543	-1.31729	0.187743	0.5348	I_VS_M	non-DE	IFT80	protein_coding
ENSG00000068903	1052.67	-0.179973	0.15633	-1.15124	0.249634	0.609629	I_VS_M	non-DE	SIRT2	protein_coding
ENSG00000068912	1808.04	0.0172374	0.124804	0.138116	0.890149	0.972748	I_VS_M	non-DE	ERLEC1	protein_coding
ENSG00000068971	661.41	0.222765	0.158657	1.40406	0.1603	0.492183	I_VS_M	non-DE	PPP2R5B	protein_coding
ENSG00000068976	5.14145	-0.0129233	1.62552	-0.00795029	0.993657		I_VS_M	non-DE	PYGM	protein_coding
ENSG00000069011	1163.29	0.298332	0.14934	1.99768	0.0457517	0.243809	I_VS_M	non-DE	PITX1	protein_coding
ENSG00000069020	391.135	0.130614	0.190485	0.685689	0.49291	0.804436	I_VS_M	non-DE	MAST4	protein_coding
ENSG00000069248	1176.16	-0.0789032	0.131351	-0.600707	0.548035	0.838022	I_VS_M	non-DE	NUP133	protein_coding
ENSG00000069275	3662.44	-0.312571	0.10834	-2.8851	0.00391294	0.0433849	I_VS_M	non-DE	NUCKS1	protein_coding
ENSG00000069329	4038.2	-0.0378138	0.100425	-0.376538	0.706517	0.91172	I_VS_M	non-DE	VPS35	protein_coding
ENSG00000069345	2180.34	0.28403	0.110387	2.57304	0.010081	0.0885243	I_VS_M	non-DE	DNAJA2	protein_coding
ENSG00000069399	762.616	0.417449	0.195573	2.13449	0.0328029	0.198439	I_VS_M	non-DE	BCL3	protein_coding
ENSG00000069424	12.6903	-0.87535	0.984644	-0.889002	0.374002		I_VS_M	non-DE	KCNAB2	protein_coding
ENSG00000069482	41.5373	0.0729688	0.538951	0.13539	0.892303	0.97336	I_VS_M	non-DE	GAL	protein_coding
ENSG00000069493	4.98202	-0.0894722	1.50555	-0.0594281	0.952611		I_VS_M	non-DE	CLEC2D	protein_coding
ENSG00000069509	342.388	0.0192758	0.214809	0.0897348	0.928498	0.983506	I_VS_M	non-DE	FUNDC1	protein_coding
ENSG00000069667	126.43	0.208448	0.321423	0.648515	0.516652	0.819562	I_VS_M	non-DE	RORA	protein_coding
ENSG00000069696	7.1842	0.0895845	1.22976	0.072847	0.941928		I_VS_M	non-DE	DRD4	protein_coding
ENSG00000069702	169.71	-0.737085	0.30594	-2.40925	0.0159856	0.123135	I_VS_M	non-DE	TGFBR3	protein_coding
ENSG00000069764	29.7565	0.469042	0.686842	0.682896	0.494673	0.805763	I_VS_M	non-DE	PLA2G10	protein_coding
ENSG00000069812	43.3826	-0.233516	0.557121	-0.419148	0.675108	0.901139	I_VS_M	non-DE	HES2	protein_coding
ENSG00000069849	5453.99	-0.0667849	0.0939855	-0.710587	0.47734	0.796898	I_VS_M	non-DE	ATP1B3	protein_coding
ENSG00000069869	815.792	-0.0595849	0.151398	-0.393565	0.693902	0.907833	I_VS_M	non-DE	NEDD4	protein_coding
ENSG00000069943	174.282	-0.251214	0.278887	-0.900773	0.367709	0.722905	I_VS_M	non-DE	PIGB	protein_coding
ENSG00000069956	1954.25	0.033278	0.111614	0.298153	0.765587	0.931748	I_VS_M	non-DE	MAPK6	protein_coding
ENSG00000069966	614.23	-0.289613	0.163228	-1.77428	0.0760163	0.329805	I_VS_M	non-DE	GNB5	protein_coding
ENSG00000069974	242.189	0.404848	0.252505	1.60333	0.108863	0.403776	I_VS_M	non-DE	RAB27A	protein_coding
ENSG00000069998	750.315	-0.256456	0.152609	-1.68049	0.0928629	0.370219	I_VS_M	non-DE	HDHD5	protein_coding
ENSG00000070010	1044.22	0.304507	0.147251	2.06795	0.038645	0.21922	I_VS_M	non-DE	UFD1	protein_coding
ENSG00000070019	1780.59	-0.190108	0.119719	-1.58794	0.112299	0.41089	I_VS_M	non-DE	GUCY2C	protein_coding
ENSG00000070047	1869.98	0.16677	0.119294	1.39798	0.16212	0.495339	I_VS_M	non-DE	PHRF1	protein_coding
ENSG00000070061	1251.6	-0.100434	0.126199	-0.795833	0.426129	0.763578	I_VS_M	non-DE	ELP1	protein_coding
ENSG00000070081	661.055	0.197026	0.160503	1.22755	0.219615	0.577188	I_VS_M	non-DE	NUCB2	protein_coding
ENSG00000070087	1513.33	-0.143323	0.123834	-1.15738	0.247118	0.606538	I_VS_M	non-DE	PFN2	protein_coding
ENSG00000070159	1443.15	-0.186909	0.12526	-1.49217	0.135656	0.452052	I_VS_M	non-DE	PTPN3	protein_coding
ENSG00000070182	70.1529	-0.151142	0.4279	-0.353218	0.723925	0.91808	I_VS_M	non-DE	SPTB	protein_coding
ENSG00000070214	5484.73	0.0425401	0.093618	0.454401	0.64954	0.890185	I_VS_M	non-DE	SLC44A1	protein_coding
ENSG00000070269	352.879	0.103923	0.218101	0.476488	0.633727	0.881862	I_VS_M	non-DE	TMEM260	protein_coding
ENSG00000070366	495.447	0.208388	0.187055	1.11405	0.265259	0.62594	I_VS_M	non-DE	SMG6	protein_coding
ENSG00000070367	1833.9	0.125247	0.131754	0.950617	0.341799	0.702142	I_VS_M	non-DE	EXOC5	protein_coding
ENSG00000070371	53.8276	0.156305	0.479306	0.326107	0.744343	0.924545	I_VS_M	non-DE	CLTCL1	protein_coding
ENSG00000070404	104.358	-0.277008	0.365245	-0.758417	0.448201	0.778648	I_VS_M	non-DE	FSTL3	protein_coding
ENSG00000070413	4620.28	-0.0278974	0.10024	-0.278305	0.780778	0.937247	I_VS_M	non-DE	DGCR2	protein_coding
ENSG00000070423	1076.66	0.00648576	0.141736	0.0457593	0.963502	0.990709	I_VS_M	non-DE	RNF126	protein_coding
ENSG00000070444	311.877	-0.0362714	0.240123	-0.151053	0.879934	0.968583	I_VS_M	non-DE	MNT	protein_coding
ENSG00000070476	633.528	0.336983	0.175154	1.92392	0.0543644	0.269916	I_VS_M	non-DE	ZXDC	protein_coding
ENSG00000070495	369.195	0.0831	0.200764	0.413918	0.678934	0.902533	I_VS_M	non-DE	JMJD6	protein_coding
ENSG00000070501	584.995	0.358419	0.174075	2.05899	0.0394952	0.222606	I_VS_M	non-DE	POLB	protein_coding
ENSG00000070526	671.915	-0.397689	0.170304	-2.33516	0.0195348	0.140608	I_VS_M	non-DE	ST6GALNAC1	protein_coding
ENSG00000070540	802.959	0.199196	0.151256	1.31695	0.187857	0.5348	I_VS_M	non-DE	WIPI1	protein_coding
ENSG00000070610	2029.82	0.0448586	0.114867	0.390525	0.696148	0.908333	I_VS_M	non-DE	GBA2	protein_coding
ENSG00000070614	468.432	0.00635233	0.198759	0.03196	0.974504	0.993661	I_VS_M	non-DE	NDST1	protein_coding
ENSG00000070669	38.7718	0.306412	0.59001	0.519333	0.603529	0.868877	I_VS_M	non-DE	ASNS	protein_coding
ENSG00000070718	285.207	-0.25915	0.225628	-1.14857	0.250733	0.611036	I_VS_M	non-DE	AP3M2	protein_coding
ENSG00000070731	77.9039	0.940365	0.416336	2.25867	0.0239042	0.161968	I_VS_M	non-DE	ST6GALNAC2	protein_coding
ENSG00000070756	23965.1	0.0488892	0.0857875	0.569888	0.568754	0.850934	I_VS_M	non-DE	PABPC1	protein_coding
ENSG00000070759	271.307	0.49829	0.228553	2.18019	0.029243	0.183511	I_VS_M	non-DE	TESK2	protein_coding
ENSG00000070761	531.43	-0.101965	0.171734	-0.593739	0.552687	0.84066	I_VS_M	non-DE	CFAP20	protein_coding
ENSG00000070770	1326.14	-0.100897	0.129179	-0.781068	0.434762	0.769819	I_VS_M	non-DE	CSNK2A2	protein_coding
ENSG00000070778	532.112	-0.0519144	0.173282	-0.299595	0.764486	0.931583	I_VS_M	non-DE	PTPN21	protein_coding
ENSG00000070785	435.797	-0.0668394	0.193625	-0.3452	0.729944	0.919391	I_VS_M	non-DE	EIF2B3	protein_coding
ENSG00000070814	649.469	-0.258043	0.185036	-1.39456	0.163149	0.496534	I_VS_M	non-DE	TCOF1	protein_coding
ENSG00000070831	14.1288	0.105653	1.05936	0.0997331	0.920556		I_VS_M	non-DE	CDC42	protein_coding
ENSG00000070882	601.525	0.044333	0.167646	0.264444	0.791438	0.940435	I_VS_M	non-DE	OSBPL3	protein_coding
ENSG00000070886	12.6123	0.982897	1.03013	0.95415	0.340008		I_VS_M	non-DE	EPHA8	protein_coding
ENSG00000070950	219.108	-0.279138	0.254884	-1.09516	0.273448	0.636212	I_VS_M	non-DE	RAD18	protein_coding
ENSG00000070961	2527.08	0.0389512	0.110526	0.352417	0.724526	0.918318	I_VS_M	non-DE	ATP2B1	protein_coding
ENSG00000070985	33.1836	-1.18401	0.636436	-1.86038	0.062832	0.294278	I_VS_M	non-DE	TRPM5	protein_coding
ENSG00000071051	2414.23	0.166065	0.121966	1.36157	0.173333	0.511114	I_VS_M	non-DE	NCK2	protein_coding
ENSG00000071054	2382.07	-0.154669	0.106829	-1.44782	0.147666	0.471822	I_VS_M	non-DE	MAP4K4	protein_coding
ENSG00000071073	4121.86	0.223603	0.0974257	2.29512	0.0217264	0.151019	I_VS_M	non-DE	MGAT4A	protein_coding
ENSG00000071082	11565.4	-0.252778	0.117238	-2.1561	0.0310758	0.191603	I_VS_M	non-DE	RPL31	protein_coding
ENSG00000071127	14389	0.127712	0.0873889	1.46142	0.1439	0.465598	I_VS_M	non-DE	WDR1	protein_coding
ENSG00000071189	784.362	0.0805905	0.150399	0.535843	0.592067	0.863166	I_VS_M	non-DE	SNX13	protein_coding
ENSG00000071205	205.082	-0.0530484	0.256823	-0.206557	0.836356	0.955938	I_VS_M	non-DE	ARHGAP10	protein_coding
ENSG00000071242	632.246	0.0894618	0.180736	0.494985	0.62061	0.875796	I_VS_M	non-DE	RPS6KA2	protein_coding
ENSG00000071243	186.833	0.465399	0.296602	1.5691	0.116624	0.419843	I_VS_M	non-DE	ING3	protein_coding
ENSG00000071246	139.822	-0.434929	0.313608	-1.38686	0.165486	0.500523	I_VS_M	non-DE	VASH1	protein_coding
ENSG00000071282	20.3909	-1.07695	0.771244	-1.39638	0.162601	0.495553	I_VS_M	non-DE	LMCD1	protein_coding
ENSG00000071462	1260.42	-0.160268	0.139131	-1.15192	0.249354	0.609367	I_VS_M	non-DE	BUD23	protein_coding
ENSG00000071537	3788	0.164064	0.110476	1.48507	0.137526	0.455265	I_VS_M	non-DE	SEL1L	protein_coding
ENSG00000071539	179.856	-0.358403	0.276631	-1.2956	0.195113	0.545858	I_VS_M	non-DE	TRIP13	protein_coding
ENSG00000071553	3795.46	-0.0613953	0.11904	-0.515754	0.606027	0.869288	I_VS_M	non-DE	ATP6AP1	protein_coding
ENSG00000071564	1224.56	-0.425164	0.139046	-3.05773	0.00223021	0.0278185	I_VS_M	non-DE	TCF3	protein_coding
ENSG00000071626	1995.05	0.0868405	0.118516	0.732732	0.463722	0.787741	I_VS_M	non-DE	DAZAP1	protein_coding
ENSG00000071655	1453.03	-0.128387	0.134327	-0.955777	0.339185	0.699287	I_VS_M	non-DE	MBD3	protein_coding
ENSG00000071794	564.391	0.0419947	0.180795	0.232277	0.816323	0.949705	I_VS_M	non-DE	HLTF	protein_coding
ENSG00000071859	1354.14	0.0141538	0.135664	0.10433	0.916908	0.979975	I_VS_M	non-DE	FAM50A	protein_coding
ENSG00000071889	1041.94	0.035857	0.145064	0.247181	0.804768	0.945599	I_VS_M	non-DE	FAM3A	protein_coding
ENSG00000071894	1421.29	-0.373557	0.12628	-2.95816	0.00309484	0.0358533	I_VS_M	non-DE	CPSF1	protein_coding
ENSG00000071909	14.979	-0.792223	0.924782	-0.856658	0.391634		I_VS_M	non-DE	MYO3B	protein_coding
ENSG00000071967	2920.73	-0.214061	0.115253	-1.85731	0.0632676	0.295551	I_VS_M	non-DE	CYBRD1	protein_coding
ENSG00000071994	1253.45	-0.0560504	0.135536	-0.413545	0.679207	0.902533	I_VS_M	non-DE	PDCD2	protein_coding
ENSG00000072042	3877.97	0.143975	0.0976284	1.47472	0.140287	0.459553	I_VS_M	non-DE	RDH11	protein_coding
ENSG00000072062	1720.3	-0.144055	0.125245	-1.15018	0.250069	0.610323	I_VS_M	non-DE	PRKACA	protein_coding
ENSG00000072071	343.504	-0.342113	0.202928	-1.68588	0.0918189	0.367636	I_VS_M	non-DE	ADGRL1	protein_coding
ENSG00000072110	3129.24	-0.356394	0.102547	-3.47543	0.00051004	0.00816311	I_VS_M	non-DE	ACTN1	protein_coding
ENSG00000072133	134.031	-0.678044	0.346926	-1.95444	0.0506496	0.259898	I_VS_M	non-DE	RPS6KA6	protein_coding
ENSG00000072134	308.952	-0.00930192	0.215789	-0.0431065	0.965617	0.991434	I_VS_M	non-DE	EPN2	protein_coding
ENSG00000072135	1211.06	-0.199704	0.132773	-1.5041	0.132554	0.447121	I_VS_M	non-DE	PTPN18	protein_coding
ENSG00000072163	4.93916	-1.5048	1.61236	-0.933293	0.350669		I_VS_M	non-DE	LIMS2	protein_coding
ENSG00000072201	206.47	-0.165959	0.249802	-0.664363	0.506458	0.814537	I_VS_M	non-DE	LNX1	protein_coding
ENSG00000072210	8525.67	-0.300522	0.0969464	-3.09988	0.001936	0.0250009	I_VS_M	non-DE	ALDH3A2	protein_coding
ENSG00000072274	6495.28	-0.453744	0.116638	-3.89019	0.000100167	0.00204242	I_VS_M	non-DE	TFRC	protein_coding
ENSG00000072310	1701.24	-0.05388	0.140025	-0.38479	0.700393	0.91	I_VS_M	non-DE	SREBF1	protein_coding
ENSG00000072364	2668.39	0.330633	0.117468	2.81465	0.00488297	0.0516614	I_VS_M	non-DE	AFF4	protein_coding
ENSG00000072401	679.261	0.445931	0.162612	2.7423	0.00610102	0.061252	I_VS_M	non-DE	UBE2D1	protein_coding
ENSG00000072415	1170.48	-0.0204629	0.129439	-0.158089	0.874386	0.966956	I_VS_M	non-DE	PALS1	protein_coding
ENSG00000072422	280.661	0.144586	0.225386	0.641502	0.521197	0.822764	I_VS_M	non-DE	RHOBTB1	protein_coding
ENSG00000072501	3559.85	-0.238999	0.0984082	-2.42865	0.0151553	0.118315	I_VS_M	non-DE	SMC1A	protein_coding
ENSG00000072506	1454.73	-0.0272925	0.129679	-0.210462	0.833307	0.955044	I_VS_M	non-DE	HSD17B10	protein_coding
ENSG00000072518	2091.36	0.307625	0.119718	2.56959	0.010182	0.0891143	I_VS_M	non-DE	MARK2	protein_coding
ENSG00000072571	384.316	-0.293921	0.226856	-1.29563	0.195103	0.545858	I_VS_M	non-DE	HMMR	protein_coding
ENSG00000072609	571.55	-0.0809204	0.17726	-0.456507	0.648025	0.889934	I_VS_M	non-DE	CHFR	protein_coding
ENSG00000072657	25.2457	-0.489711	0.741978	-0.660007	0.509249	0.816623	I_VS_M	non-DE	TRHDE	protein_coding
ENSG00000072682	4844.35	-0.0860612	0.0943756	-0.911901	0.361821	0.718493	I_VS_M	non-DE	P4HA2	protein_coding
ENSG00000072736	609.609	-0.135506	0.172126	-0.787247	0.431137	0.767393	I_VS_M	non-DE	NFATC3	protein_coding
ENSG00000072756	404.915	-0.0313511	0.194767	-0.160967	0.87212	0.966378	I_VS_M	non-DE	TRNT1	protein_coding
ENSG00000072778	9213.7	-0.0642746	0.0884624	-0.726575	0.467486	0.790567	I_VS_M	non-DE	ACADVL	protein_coding
ENSG00000072786	879.079	0.203787	0.165319	1.2327	0.21769	0.574843	I_VS_M	non-DE	STK10	protein_coding
ENSG00000072803	1574.47	0.312506	0.12378	2.52469	0.0115799	0.0975529	I_VS_M	non-DE	FBXW11	protein_coding
ENSG00000072818	6.78405	-1.88482	1.40877	-1.33792	0.180922		I_VS_M	non-DE	ACAP1	protein_coding
ENSG00000072849	921.082	0.264494	0.159731	1.65587	0.0977484	0.381929	I_VS_M	non-DE	DERL2	protein_coding
ENSG00000072858	79.0539	0.612595	0.437183	1.40123	0.161144	0.493741	I_VS_M	non-DE	SIDT1	protein_coding
ENSG00000072864	273.214	-0.0328195	0.230354	-0.142474	0.886705	0.971063	I_VS_M	non-DE	NDE1	protein_coding
ENSG00000072954	229.987	-0.474889	0.277724	-1.70993	0.0872783	0.355923	I_VS_M	non-DE	TMEM38A	protein_coding
ENSG00000072958	1137.52	-0.036921	0.13851	-0.266559	0.789809	0.940205	I_VS_M	non-DE	AP1M1	protein_coding
ENSG00000073008	1441.65	0.200855	0.129929	1.54588	0.122133	0.42923	I_VS_M	non-DE	PVR	protein_coding
ENSG00000073050	303.119	-0.314274	0.22353	-1.40596	0.159736	0.491368	I_VS_M	non-DE	XRCC1	protein_coding
ENSG00000073060	1830.77	-0.485749	0.114256	-4.25139	2.12445e-05	0.00052403	I_VS_M	non-DE	SCARB1	protein_coding
ENSG00000073111	814.182	-0.397907	0.170538	-2.33325	0.0196353	0.140726	I_VS_M	non-DE	MCM2	protein_coding
ENSG00000073169	874.931	0.0516621	0.145494	0.35508	0.72253	0.91784	I_VS_M	non-DE	SELENOO	protein_coding
ENSG00000073350	6264.18	0.119092	0.1016	1.17217	0.24113	0.59965	I_VS_M	non-DE	LLGL2	protein_coding
ENSG00000073417	742.196	-0.0394902	0.161084	-0.245153	0.806338	0.945747	I_VS_M	non-DE	PDE8A	protein_coding
ENSG00000073464	243.108	-0.643186	0.253077	-2.54146	0.0110391	0.0942643	I_VS_M	non-DE	CLCN4	protein_coding
ENSG00000073536	174.382	-0.125145	0.275309	-0.454561	0.649425	0.890138	I_VS_M	non-DE	NLE1	protein_coding
ENSG00000073578	4031.22	0.251919	0.0978797	2.57376	0.0100601	0.0883996	I_VS_M	non-DE	SDHA	protein_coding
ENSG00000073584	45.427	0.307696	0.588628	0.522734	0.60116	0.868327	I_VS_M	non-DE	SMARCE1	protein_coding
ENSG00000073614	1255.5	0.0269235	0.130827	0.205795	0.836951	0.955938	I_VS_M	non-DE	KDM5A	protein_coding
ENSG00000073670	7.46775	-2.47304	1.53677	-1.60924	0.107563		I_VS_M	non-DE	ADAM11	protein_coding
ENSG00000073711	163.527	-0.221971	0.279381	-0.794511	0.426898	0.764319	I_VS_M	non-DE	PPP2R3A	protein_coding
ENSG00000073712	6.78818	2.63349	1.47823	1.78152	0.0748276		I_VS_M	non-DE	FERMT2	protein_coding
ENSG00000073756	15.216	-0.0589618	0.925076	-0.0637372	0.949179		I_VS_M	non-DE	PTGS2	protein_coding
ENSG00000073792	1008.11	0.331927	0.144749	2.29312	0.0218409	0.151654	I_VS_M	non-DE	IGF2BP2	protein_coding
ENSG00000073803	973.893	0.35458	0.14764	2.40165	0.0163215	0.124702	I_VS_M	non-DE	MAP3K13	protein_coding
ENSG00000073849	368.916	0.325512	0.208862	1.55851	0.119113	0.425078	I_VS_M	non-DE	ST6GAL1	protein_coding
ENSG00000073905	169.105	0.299471	0.299647	0.999413	0.317595	0.680775	I_VS_M	non-DE	VDAC1P1	processed_pseudogene
ENSG00000073910	57.6463	-1.03015	0.487895	-2.11143	0.0347358	0.204899	I_VS_M	non-DE	FRY	protein_coding
ENSG00000073921	3361.31	0.0432525	0.104463	0.414048	0.678839	0.902533	I_VS_M	non-DE	PICALM	protein_coding
ENSG00000073969	912.849	-0.117196	0.141998	-0.825335	0.409182	0.754498	I_VS_M	non-DE	NSF	protein_coding
ENSG00000074054	700.417	-0.0215782	0.188564	-0.114435	0.908893	0.978073	I_VS_M	non-DE	CLASP1	protein_coding
ENSG00000074071	1900.93	-0.111163	0.125356	-0.886782	0.375196	0.729034	I_VS_M	non-DE	MRPS34	protein_coding
ENSG00000074181	39.0283	-1.11885	0.597529	-1.87246	0.0611423	0.289388	I_VS_M	non-DE	NOTCH3	protein_coding
ENSG00000074201	1633.06	0.0146682	0.142395	0.103011	0.917954	0.980001	I_VS_M	non-DE	CLNS1A	protein_coding
ENSG00000074211	19.5669	-1.39903	0.84318	-1.65923	0.0970702	0.380879	I_VS_M	non-DE	PPP2R2C	protein_coding
ENSG00000074219	75.7089	-0.62724	0.419599	-1.49485	0.134953	0.450823	I_VS_M	non-DE	TEAD2	protein_coding
ENSG00000074266	421.423	-0.108817	0.20659	-0.526728	0.598382	0.866431	I_VS_M	non-DE	EED	protein_coding
ENSG00000074276	2134.16	-0.0382159	0.286544	-0.133368	0.893902	0.974064	I_VS_M	non-DE	CDHR2	protein_coding
ENSG00000074319	1880.24	0.268827	0.129472	2.07633	0.0378635	0.216278	I_VS_M	non-DE	TSG101	protein_coding
ENSG00000074356	818.896	0.00868686	0.143483	0.0605429	0.951723	0.988441	I_VS_M	non-DE	NCBP3	protein_coding
ENSG00000074416	1533.23	-0.454902	0.137931	-3.29803	0.000973642	0.0142498	I_VS_M	non-DE	MGLL	protein_coding
ENSG00000074527	610.426	0.430567	0.193881	2.22078	0.0263656	0.17218	I_VS_M	non-DE	NTN4	protein_coding
ENSG00000074582	405.028	-0.286001	0.203022	-1.40872	0.158918	0.49034	I_VS_M	non-DE	BCS1L	protein_coding
ENSG00000074590	33.9465	-1.22395	1.26691	-0.966089	0.334	0.696495	I_VS_M	non-DE	NUAK1	protein_coding
ENSG00000074603	1064.24	0.0351231	0.134147	0.261824	0.793457	0.941071	I_VS_M	non-DE	DPP8	protein_coding
ENSG00000074621	159.379	-0.112558	0.317154	-0.354902	0.722663	0.91784	I_VS_M	non-DE	SLC24A1	protein_coding
ENSG00000074657	107.489	0.60729	0.372668	1.62957	0.103192	0.392377	I_VS_M	non-DE	ZNF532	protein_coding
ENSG00000074660	25.0126	0.681125	0.744911	0.914372	0.360522	0.717473	I_VS_M	non-DE	SCARF1	protein_coding
ENSG00000074695	3818.37	0.142438	0.100571	1.4163	0.156687	0.487578	I_VS_M	non-DE	LMAN1	protein_coding
ENSG00000074696	4592.01	-0.363647	0.108648	-3.34702	0.000816864	0.0122409	I_VS_M	non-DE	HACD3	protein_coding
ENSG00000074755	1530.25	0.217514	0.122898	1.76988	0.0767467	0.331119	I_VS_M	non-DE	ZZEF1	protein_coding
ENSG00000074800	38637.9	-0.018858	0.103057	-0.182986	0.854809	0.960235	I_VS_M	non-DE	ENO1	protein_coding
ENSG00000074842	4039.71	0.0396721	0.118623	0.334438	0.738049	0.922184	I_VS_M	non-DE	MYDGF	protein_coding
ENSG00000074855	217.088	0.0792973	0.289717	0.273707	0.78431	0.938664	I_VS_M	non-DE	ANO8	protein_coding
ENSG00000074935	278.071	0.429609	0.236304	1.81803	0.0690592	0.312295	I_VS_M	non-DE	TUBE1	protein_coding
ENSG00000074964	500.627	-0.126372	0.177546	-0.711772	0.476606	0.796785	I_VS_M	non-DE	ARHGEF10L	protein_coding
ENSG00000074966	9.43857	0.420485	1.17592	0.35758	0.720657		I_VS_M	non-DE	TXK	protein_coding
ENSG00000075089	504.435	0.27839	0.180172	1.54514	0.122313	0.429745	I_VS_M	non-DE	ACTR6	protein_coding
ENSG00000075131	142.937	-0.161992	0.296741	-0.545906	0.585131	0.860399	I_VS_M	non-DE	TIPIN	protein_coding
ENSG00000075142	1440.83	-0.23099	0.141155	-1.63643	0.10175	0.389723	I_VS_M	non-DE	SRI	protein_coding
ENSG00000075151	1893.23	0.0185792	0.129575	0.143386	0.885985	0.971063	I_VS_M	non-DE	EIF4G3	protein_coding
ENSG00000075188	522.097	0.0448112	0.18387	0.243711	0.807455	0.946161	I_VS_M	non-DE	NUP37	protein_coding
ENSG00000075218	387.515	-0.366697	0.195164	-1.87892	0.060256	0.286739	I_VS_M	non-DE	GTSE1	protein_coding
ENSG00000075223	645.32	-0.129827	0.160237	-0.810221	0.417813	0.758466	I_VS_M	non-DE	SEMA3C	protein_coding
ENSG00000075234	2246.1	-0.0619613	0.122096	-0.507482	0.611817	0.871204	I_VS_M	non-DE	TTC38	protein_coding
ENSG00000075239	1002.24	-0.123473	0.149302	-0.827003	0.408236	0.754498	I_VS_M	non-DE	ACAT1	protein_coding
ENSG00000075240	1022.32	-0.371274	0.151223	-2.45514	0.0140831	0.112577	I_VS_M	non-DE	GRAMD4	protein_coding
ENSG00000075275	162.214	0.0171008	0.340202	0.0502667	0.95991	0.990606	I_VS_M	non-DE	CELSR1	protein_coding
ENSG00000075292	1210.49	0.208171	0.162168	1.28368	0.199255	0.552081	I_VS_M	non-DE	ZNF638	protein_coding
ENSG00000075303	369.401	-0.381506	0.202423	-1.8847	0.0594707	0.284337	I_VS_M	non-DE	SLC25A40	protein_coding
ENSG00000075336	475.689	-0.477451	0.180132	-2.65057	0.00803563	0.0748552	I_VS_M	non-DE	TIMM21	protein_coding
ENSG00000075391	279.503	-0.180723	0.232222	-0.778232	0.436432	0.771062	I_VS_M	non-DE	RASAL2	protein_coding
ENSG00000075407	249.423	-0.237416	0.270282	-0.8784	0.379727	0.732644	I_VS_M	non-DE	ZNF37A	protein_coding
ENSG00000075413	1261.5	0.136008	0.136439	0.996839	0.318843	0.681564	I_VS_M	non-DE	MARK3	protein_coding
ENSG00000075415	12700.3	-0.0522514	0.0946377	-0.55212	0.580866	0.857455	I_VS_M	non-DE	SLC25A3	protein_coding
ENSG00000075420	1503.75	0.352791	0.118326	2.98153	0.00286813	0.0337313	I_VS_M	non-DE	FNDC3B	protein_coding
ENSG00000075426	1978.22	-0.042908	0.11841	-0.362367	0.717078	0.916312	I_VS_M	non-DE	FOSL2	protein_coding
ENSG00000075539	1065.49	0.282995	0.153134	1.84802	0.0646	0.299513	I_VS_M	non-DE	FRYL	protein_coding
ENSG00000075568	1620.58	0.117373	0.129644	0.905348	0.365281	0.720929	I_VS_M	non-DE	TMEM131	protein_coding
ENSG00000075624	115830	0.10904	0.0933295	1.16834	0.242671	0.60163	I_VS_M	non-DE	ACTB	protein_coding
ENSG00000075643	772.812	0.185776	0.147792	1.25701	0.208749	0.563219	I_VS_M	non-DE	MOCOS	protein_coding
ENSG00000075651	2327.52	-0.251696	0.11601	-2.16961	0.0300361	0.187019	I_VS_M	non-DE	PLD1	protein_coding
ENSG00000075702	244.689	-0.398454	0.262557	-1.51759	0.129117	0.440718	I_VS_M	non-DE	WDR62	protein_coding
ENSG00000075711	1219.25	-0.0972087	0.132581	-0.733202	0.463435	0.787588	I_VS_M	non-DE	DLG1	protein_coding
ENSG00000075785	4893.2	-0.000769704	0.0936149	-0.00822202	0.99344	0.999494	I_VS_M	non-DE	RAB7A	protein_coding
ENSG00000075790	1152.27	-0.0510054	0.145991	-0.349374	0.726808	0.918987	I_VS_M	non-DE	BCAP29	protein_coding
ENSG00000075826	9.94221	-0.658917	1.21457	-0.542509	0.587468		I_VS_M	non-DE	SEC31B	protein_coding
ENSG00000075856	1294.59	0.0475939	0.123567	0.385167	0.700114	0.909906	I_VS_M	non-DE	SART3	protein_coding
ENSG00000075914	385.941	0.0487965	0.19758	0.24697	0.804931	0.945599	I_VS_M	non-DE	EXOSC7	protein_coding
ENSG00000075945	533.325	0.0596078	0.176425	0.337865	0.735465	0.921349	I_VS_M	non-DE	KIFAP3	protein_coding
ENSG00000075975	641.651	-0.0536586	0.177399	-0.302474	0.762291	0.93083	I_VS_M	non-DE	MKRN2	protein_coding
ENSG00000076003	1966.62	-0.473714	0.133731	-3.54229	0.000396676	0.00663299	I_VS_M	non-DE	MCM6	protein_coding
ENSG00000076043	434.041	-0.155889	0.198916	-0.783695	0.433219	0.768884	I_VS_M	non-DE	REXO2	protein_coding
ENSG00000076067	1379.64	0.0793069	0.149638	0.52999	0.596119	0.865776	I_VS_M	non-DE	RBMS2	protein_coding
ENSG00000076108	2727.83	0.421016	0.128475	3.27703	0.00104905	0.0151017	I_VS_M	non-DE	BAZ2A	protein_coding
ENSG00000076201	1498.88	0.141056	0.146016	0.96603	0.334029	0.696495	I_VS_M	non-DE	PTPN23	protein_coding
ENSG00000076242	502.772	-0.0929992	0.184475	-0.504128	0.614172	0.871659	I_VS_M	non-DE	MLH1	protein_coding
ENSG00000076248	1258.08	-0.347413	0.128357	-2.70662	0.00679716	0.0660754	I_VS_M	non-DE	UNG	protein_coding
ENSG00000076258	22.9691	-0.179442	0.850464	-0.210993	0.832893	0.954827	I_VS_M	non-DE	FMO4	protein_coding
ENSG00000076321	365.348	0.340262	0.216637	1.57066	0.116262	0.419464	I_VS_M	non-DE	KLHL20	protein_coding
ENSG00000076344	6.69255	-1.47352	1.39185	-1.05868	0.289747		I_VS_M	non-DE	RGS11	protein_coding
ENSG00000076351	500.628	-0.218052	0.210597	-1.0354	0.300484	0.665542	I_VS_M	non-DE	SLC46A1	protein_coding
ENSG00000076356	869.933	-0.206011	0.157724	-1.30615	0.191503	0.540839	I_VS_M	non-DE	PLXNA2	protein_coding
ENSG00000076382	398.467	-0.487622	0.189954	-2.56705	0.0102567	0.0895606	I_VS_M	non-DE	SPAG5	protein_coding
ENSG00000076513	624.998	0.316014	0.166509	1.89788	0.0577116	0.277944	I_VS_M	non-DE	ANKRD13A	protein_coding
ENSG00000076554	2050.22	-0.0472056	0.117616	-0.401354	0.688159	0.906038	I_VS_M	non-DE	TPD52	protein_coding
ENSG00000076555	444.27	-0.0822009	0.210719	-0.390098	0.696464	0.908377	I_VS_M	non-DE	ACACB	protein_coding
ENSG00000076604	2453.79	0.137941	0.121083	1.13923	0.254608	0.616261	I_VS_M	non-DE	TRAF4	protein_coding
ENSG00000076641	881.52	-0.237576	0.141416	-1.67997	0.0929627	0.370407	I_VS_M	non-DE	PAG1	protein_coding
ENSG00000076650	166.322	-0.138013	0.284492	-0.485121	0.627591	0.87837	I_VS_M	non-DE	GPATCH1	protein_coding
ENSG00000076685	1033.93	0.142946	0.138653	1.03096	0.302559	0.667077	I_VS_M	non-DE	NT5C2	protein_coding
ENSG00000076706	35.8309	-0.917893	0.695266	-1.32021	0.186766	0.533526	I_VS_M	non-DE	MCAM	protein_coding
ENSG00000076716	611.347	0.467289	0.159165	2.93588	0.003326	0.0380957	I_VS_M	non-DE	GPC4	protein_coding
ENSG00000076770	448.797	-0.516728	0.191751	-2.69478	0.00704357	0.0678243	I_VS_M	non-DE	MBNL3	protein_coding
ENSG00000076826	2057.33	0.0944858	0.12967	0.728665	0.466206	0.789806	I_VS_M	non-DE	CAMSAP3	protein_coding
ENSG00000076924	885.425	0.00605086	0.146224	0.0413807	0.966992	0.991475	I_VS_M	non-DE	XAB2	protein_coding
ENSG00000076928	940.906	-0.311754	0.145435	-2.14359	0.0320656	0.195793	I_VS_M	non-DE	ARHGEF1	protein_coding
ENSG00000076944	866.644	0.188923	0.143359	1.31783	0.18756	0.534642	I_VS_M	non-DE	STXBP2	protein_coding
ENSG00000076984	837.883	0.151996	0.150256	1.01158	0.31174	0.675006	I_VS_M	non-DE	MAP2K7	protein_coding
ENSG00000077044	965.167	-0.267094	0.16769	-1.59279	0.111207	0.408885	I_VS_M	non-DE	DGKD	protein_coding
ENSG00000077063	11.0104	-0.611274	1.07872	-0.566666	0.570941		I_VS_M	non-DE	CTTNBP2	protein_coding
ENSG00000077092	196.959	0.552718	0.256365	2.15598	0.0310852	0.191603	I_VS_M	non-DE	RARB	protein_coding
ENSG00000077097	3034.64	0.0845571	0.104926	0.805877	0.420314	0.760282	I_VS_M	non-DE	TOP2B	protein_coding
ENSG00000077147	13129	-0.193993	0.0858343	-2.26009	0.0238159	0.161453	I_VS_M	non-DE	TM9SF3	protein_coding
ENSG00000077150	2922.1	0.112678	0.126133	0.893325	0.371683	0.726175	I_VS_M	non-DE	NFKB2	protein_coding
ENSG00000077152	392.966	-0.387036	0.195472	-1.98001	0.0477025	0.249637	I_VS_M	non-DE	UBE2T	protein_coding
ENSG00000077157	138.481	-0.382583	0.298666	-1.28097	0.200203	0.552513	I_VS_M	non-DE	PPP1R12B	protein_coding
ENSG00000077232	2541.54	0.0500606	0.111292	0.449814	0.652844	0.891259	I_VS_M	non-DE	DNAJC10	protein_coding
ENSG00000077235	2198.25	-0.0420261	0.120609	-0.348448	0.727504	0.919105	I_VS_M	non-DE	GTF3C1	protein_coding
ENSG00000077238	1300.79	0.0425765	0.130707	0.32574	0.744621	0.924771	I_VS_M	non-DE	IL4R	protein_coding
ENSG00000077254	1731.35	0.449025	0.118025	3.80448	0.000142101	0.00274451	I_VS_M	non-DE	USP33	protein_coding
ENSG00000077274	7.82512	-0.475618	1.73295	-0.274456	0.783734		I_VS_M	non-DE	CAPN6	protein_coding
ENSG00000077312	970.887	0.185886	0.136506	1.36174	0.173279	0.511069	I_VS_M	non-DE	SNRPA	protein_coding
ENSG00000077327	7.64307	-1.22355	1.27191	-0.961982	0.336059		I_VS_M	non-DE	SPAG6	protein_coding
ENSG00000077348	190.785	-0.237535	0.287593	-0.825939	0.408839	0.754498	I_VS_M	non-DE	EXOSC5	protein_coding
ENSG00000077380	2336.58	0.114571	0.109916	1.04235	0.29725	0.662276	I_VS_M	non-DE	DYNC1I2	protein_coding
ENSG00000077454	371.488	0.236712	0.247394	0.956823	0.338657	0.698862	I_VS_M	non-DE	LRCH4	protein_coding
ENSG00000077458	225.811	-0.526889	0.242834	-2.16975	0.0300255	0.187019	I_VS_M	non-DE	FAM76B	protein_coding
ENSG00000077463	672.35	0.179598	0.167752	1.07061	0.284344	0.647881	I_VS_M	non-DE	SIRT6	protein_coding
ENSG00000077514	433.459	-0.153935	0.193449	-0.795739	0.426184	0.763578	I_VS_M	non-DE	POLD3	protein_coding
ENSG00000077549	4969.41	-0.0431266	0.0964471	-0.447153	0.654765	0.89204	I_VS_M	non-DE	CAPZB	protein_coding
ENSG00000077585	453.734	-0.0373639	0.190312	-0.19633	0.844352	0.957846	I_VS_M	non-DE	GPR137B	protein_coding
ENSG00000077684	287.986	-0.185633	0.217754	-0.852487	0.393944	0.745229	I_VS_M	non-DE	JADE1	protein_coding
ENSG00000077713	307.572	0.044853	0.215712	0.20793	0.835284	0.955776	I_VS_M	non-DE	SLC25A43	protein_coding
ENSG00000077721	2105.97	0.164894	0.114081	1.44541	0.148342	0.473343	I_VS_M	non-DE	UBE2A	protein_coding
ENSG00000078018	62.7166	-0.0347818	0.509249	-0.0683002	0.945547	0.988441	I_VS_M	non-DE	MAP2	protein_coding
ENSG00000078043	397.687	-0.226398	0.192283	-1.17742	0.239027	0.598122	I_VS_M	non-DE	PIAS2	protein_coding
ENSG00000078061	1171.62	-0.0387392	0.129887	-0.298253	0.76551	0.931741	I_VS_M	non-DE	ARAF	protein_coding
ENSG00000078070	366.395	-0.131626	0.217619	-0.604847	0.545281	0.83614	I_VS_M	non-DE	MCCC1	protein_coding
ENSG00000078124	954.181	0.033225	0.14017	0.237034	0.812631	0.948064	I_VS_M	non-DE	ACER3	protein_coding
ENSG00000078140	2033.14	-0.0177229	0.124411	-0.142454	0.886721	0.971063	I_VS_M	non-DE	UBE2K	protein_coding
ENSG00000078142	751.229	0.307475	0.161491	1.90398	0.056913	0.27626	I_VS_M	non-DE	PIK3C3	protein_coding
ENSG00000078177	251.188	-0.0323525	0.268137	-0.120657	0.903963	0.976624	I_VS_M	non-DE	N4BP2	protein_coding
ENSG00000078237	36.133	-0.584594	0.6186	-0.945028	0.344644	0.704806	I_VS_M	non-DE	TIGAR	protein_coding
ENSG00000078246	364.057	-0.361655	0.200269	-1.80585	0.0709425	0.3164	I_VS_M	non-DE	TULP3	protein_coding
ENSG00000078269	917.667	0.0830215	0.155661	0.533347	0.593794	0.863962	I_VS_M	non-DE	SYNJ2	protein_coding
ENSG00000078304	1967.71	-0.104874	0.11131	-0.942183	0.346099	0.706136	I_VS_M	non-DE	PPP2R5C	protein_coding
ENSG00000078319	127.716	-0.368768	0.33607	-1.09729	0.272512	0.634754	I_VS_M	non-DE	PMS2P1	transcribed_unprocessed_pseudogene
ENSG00000078369	6979.64	-0.0677108	0.0907724	-0.74594	0.455704	0.783827	I_VS_M	non-DE	GNB1	protein_coding
ENSG00000078403	367.157	0.105872	0.194594	0.544063	0.586398	0.860549	I_VS_M	non-DE	MLLT10	protein_coding
ENSG00000078487	25.3047	-0.177307	0.81303	-0.218082	0.827365	0.953278	I_VS_M	non-DE	ZCWPW1	protein_coding
ENSG00000078579	5.62853	0.229342	1.86535	0.122948	0.902148		I_VS_M	non-DE	FGF20	protein_coding
ENSG00000078618	2210.27	0.0877905	0.107868	0.813872	0.415718	0.756801	I_VS_M	non-DE	NRDC	protein_coding
ENSG00000078668	3337.4	-0.0125817	0.11032	-0.114047	0.9092	0.978073	I_VS_M	non-DE	VDAC3	protein_coding
ENSG00000078674	1747.83	0.313954	0.132932	2.36177	0.018188	0.134064	I_VS_M	non-DE	PCM1	protein_coding
ENSG00000078687	200.23	0.072692	0.289157	0.251393	0.801511	0.944686	I_VS_M	non-DE	TNRC6C	protein_coding
ENSG00000078699	451.339	0.207295	0.199707	1.038	0.299272	0.664085	I_VS_M	non-DE	CBFA2T2	protein_coding
ENSG00000078747	1521.52	0.115626	0.118244	0.977856	0.328146	0.6908	I_VS_M	non-DE	ITCH	protein_coding
ENSG00000078804	1880.35	-0.0408239	0.141879	-0.287737	0.773548	0.933941	I_VS_M	non-DE	TP53INP2	protein_coding
ENSG00000078808	6059.18	0.0324263	0.109606	0.295844	0.76735	0.932773	I_VS_M	non-DE	SDF4	protein_coding
ENSG00000078900	62.5599	-0.0559749	0.471766	-0.11865	0.905553	0.977278	I_VS_M	non-DE	TP73	protein_coding
ENSG00000078902	2160.93	-0.0572941	0.116425	-0.49211	0.622642	0.876576	I_VS_M	non-DE	TOLLIP	protein_coding
ENSG00000078967	239.799	0.173484	0.240502	0.721345	0.470698	0.79264	I_VS_M	non-DE	UBE2D4	protein_coding
ENSG00000079101	4.90178	-0.390357	1.67698	-0.232774	0.815937		I_VS_M	non-DE	CLUL1	protein_coding
ENSG00000079112	16683.8	-0.196207	0.0840966	-2.33312	0.0196419	0.140726	I_VS_M	non-DE	CDH17	protein_coding
ENSG00000079134	300.457	-0.253704	0.254937	-0.995167	0.319655	0.681972	I_VS_M	non-DE	THOC1	protein_coding
ENSG00000079150	36.5235	-0.233362	0.589596	-0.3958	0.692253	0.907833	I_VS_M	non-DE	FKBP7	protein_coding
ENSG00000079156	129.808	0.121752	0.319465	0.381112	0.70312	0.91076	I_VS_M	non-DE	OSBPL6	protein_coding
ENSG00000079215	9.41149	1.86596	1.18211	1.5785	0.114452		I_VS_M	non-DE	SLC1A3	protein_coding
ENSG00000079246	6293.41	0.0170582	0.0950793	0.179411	0.857615	0.961204	I_VS_M	non-DE	XRCC5	protein_coding
ENSG00000079257	359.629	0.221069	0.197307	1.12043	0.26253	0.623305	I_VS_M	non-DE	LXN	protein_coding
ENSG00000079263	10.2812	6.07952	1.78292	3.40987	0.000649931		I_VS_M	non-DE	SP140	protein_coding
ENSG00000079277	456.684	0.434467	0.177072	2.45361	0.014143	0.112904	I_VS_M	non-DE	MKNK1	protein_coding
ENSG00000079308	5.03228	1.68665	1.73117	0.974287	0.329914		I_VS_M	non-DE	TNS1	protein_coding
ENSG00000079313	846.727	0.298405	0.151561	1.96887	0.0489679	0.254641	I_VS_M	non-DE	REXO1	protein_coding
ENSG00000079332	2467.7	0.19919	0.115418	1.72581	0.0843812	0.349989	I_VS_M	non-DE	SAR1A	protein_coding
ENSG00000079335	221.864	0.225195	0.262618	0.857502	0.391168	0.742937	I_VS_M	non-DE	CDC14A	protein_coding
ENSG00000079337	20.1614	-0.216738	0.805003	-0.269239	0.787746	0.939616	I_VS_M	non-DE	RAPGEF3	protein_coding
ENSG00000079387	263.876	0.00959671	0.236692	0.0405452	0.967658	0.991475	I_VS_M	non-DE	SENP1	protein_coding
ENSG00000079432	1458.25	-0.114717	0.145035	-0.790957	0.428969	0.765591	I_VS_M	non-DE	CIC	protein_coding
ENSG00000079435	127.638	0.00532874	0.325638	0.016364	0.986944	0.998361	I_VS_M	non-DE	LIPE	protein_coding
ENSG00000079459	10154.4	-0.388956	0.0892746	-4.35685	1.31949e-05	0.000341461	I_VS_M	non-DE	FDFT1	protein_coding
ENSG00000079462	276.769	-0.0412976	0.233379	-0.176955	0.859544	0.961848	I_VS_M	non-DE	PAFAH1B3	protein_coding
ENSG00000079482	226.242	-0.336193	0.246026	-1.3665	0.171784	0.509625	I_VS_M	non-DE	OPHN1	protein_coding
ENSG00000079616	609.544	-0.208371	0.1608	-1.29584	0.19503	0.545858	I_VS_M	non-DE	KIF22	protein_coding
ENSG00000079689	4.9181	-0.522153	1.89617	-0.275372	0.78303		I_VS_M	non-DE	SCGN	protein_coding
ENSG00000079691	1481.32	0.225214	0.126073	1.78638	0.0740379	0.324103	I_VS_M	non-DE	CARMIL1	protein_coding
ENSG00000079739	1338.66	-0.345278	0.131416	-2.62736	0.00860506	0.0788767	I_VS_M	non-DE	PGM1	protein_coding
ENSG00000079785	2538.13	-0.0274499	0.116731	-0.235156	0.814088	0.948728	I_VS_M	non-DE	DDX1	protein_coding
ENSG00000079805	5617.64	-0.217987	0.091991	-2.36966	0.0178044	0.132422	I_VS_M	non-DE	DNM2	protein_coding
ENSG00000079819	5014.26	0.0943237	0.10265	0.918888	0.358154	0.715548	I_VS_M	non-DE	EPB41L2	protein_coding
ENSG00000079931	33.9315	0.296335	0.640851	0.462409	0.643788	0.888141	I_VS_M	non-DE	MOXD1	protein_coding
[truncated: 13,520 more rows]

## Sheet: Supplementary Data 3b
Supplementary Data 3b. List of differentially expressed genes in Z VS M comparison
ID	baseMean	log2FoldChange	lfcSE	stat	pvalue	padj	Experiment	Gene.type	external_gene_name	gene_biotype
ENSG00000090402	1474.05	0.733835	0.134822	5.44298	5.23956e-08	0.00016337	Z_VS_M	DE	SI	protein_coding
ENSG00000125144	328.069	2.11784	0.212147	9.98286	1.81175e-23	2.82452e-19	Z_VS_M	DE	MT1G	protein_coding
ENSG00000125148	1600.41	0.647259	0.137359	4.71218	2.45078e-06	0.00447349	Z_VS_M	DE	MT2A	protein_coding
ENSG00000131746	2412.86	-0.572267	0.131615	-4.34804	1.37362e-05	0.0194679	Z_VS_M	DE	TNS4	protein_coding
ENSG00000140465	5008.45	0.836409	0.085753	9.7537	1.77861e-22	1.38643e-18	Z_VS_M	DE	CYP1A1	protein_coding
ENSG00000160182	772.39	-1.21266	0.141613	-8.5632	1.09774e-17	5.70461e-14	Z_VS_M	DE	TFF1	protein_coding
ENSG00000160868	2631.21	0.732975	0.101211	7.24205	4.41961e-13	1.72254e-09	Z_VS_M	DE	CYP3A4	protein_coding
ENSG00000169715	705.493	0.700705	0.158257	4.42766	9.52626e-06	0.0148514	Z_VS_M	DE	MT1E	protein_coding
ENSG00000188257	9.84083	-14.3421	2.81515	-5.09461	3.49462e-07	0.000778301	Z_VS_M	DE	PLA2G2A	protein_coding
ENSG00000198074	2828.54	0.608359	0.11504	5.28824	1.23501e-07	0.000320898	Z_VS_M	DE	AKR1B10	protein_coding
ENSG00000205358	42.6504	3.60305	0.766361	4.7015	2.58251e-06	0.00447349	Z_VS_M	DE	MT1H	protein_coding
ENSG00000000003	1304.75	0.0185079	0.112948	0.163863	0.869839	1	Z_VS_M	non-DE	TSPAN6	protein_coding
ENSG00000000419	878.151	-0.215635	0.12901	-1.67147	0.0946297	1	Z_VS_M	non-DE	DPM1	protein_coding
ENSG00000000457	222.697	0.0491752	0.240373	0.204579	0.837901	1	Z_VS_M	non-DE	SCYL3	protein_coding
ENSG00000000460	132.432	-0.0933913	0.303178	-0.308042	0.758051	1	Z_VS_M	non-DE	FIRRM	protein_coding
ENSG00000001036	6124.28	-0.0379962	0.0834664	-0.455228	0.648945	1	Z_VS_M	non-DE	FUCA2	protein_coding
ENSG00000001084	2762.17	0.108926	0.0921173	1.18247	0.237018	1	Z_VS_M	non-DE	GCLC	protein_coding
ENSG00000001167	878.413	0.0402524	0.124913	0.322244	0.747268	1	Z_VS_M	non-DE	NFYA	protein_coding
ENSG00000001460	307.556	0.18138	0.188055	0.964504	0.334793	1	Z_VS_M	non-DE	STPG1	protein_coding
ENSG00000001461	1183.41	0.128376	0.113248	1.13358	0.256969	1	Z_VS_M	non-DE	NIPAL3	protein_coding
ENSG00000001497	705.453	-0.0770139	0.137988	-0.558118	0.576763	1	Z_VS_M	non-DE	LAS1L	protein_coding
ENSG00000001561	1232.85	-0.00130087	0.110662	-0.0117553	0.990621	1	Z_VS_M	non-DE	ENPP4	protein_coding
ENSG00000001617	523.959	-0.148609	0.175721	-0.845712	0.397713	1	Z_VS_M	non-DE	SEMA3F	protein_coding
ENSG00000001626	754.687	0.168352	0.130305	1.29199	0.196362	1	Z_VS_M	non-DE	CFTR	protein_coding
ENSG00000001629	996.745	0.130986	0.120727	1.08498	0.27793	1	Z_VS_M	non-DE	ANKIB1	protein_coding
ENSG00000001630	652.552	-0.0761192	0.135812	-0.560474	0.575156	1	Z_VS_M	non-DE	CYP51A1	protein_coding
ENSG00000001631	80.8514	-0.144728	0.33698	-0.429487	0.667569	1	Z_VS_M	non-DE	KRIT1	protein_coding
ENSG00000002016	101.994	-0.0751641	0.304363	-0.246955	0.804943	1	Z_VS_M	non-DE	RAD52	protein_coding
ENSG00000002330	289.303	-0.371134	0.195104	-1.90223	0.0571404	1	Z_VS_M	non-DE	BAD	protein_coding
ENSG00000002549	7427.42	-0.151732	0.0920147	-1.649	0.0991481	1	Z_VS_M	non-DE	LAP3	protein_coding
ENSG00000002586	4618.53	-0.00904657	0.088297	-0.102456	0.918395	1	Z_VS_M	non-DE	CD99	protein_coding
ENSG00000002587	655.459	0.0758754	0.147458	0.514555	0.606864	1	Z_VS_M	non-DE	HS3ST1	protein_coding
ENSG00000002726	4148.98	0.0873743	0.125423	0.696638	0.486029	1	Z_VS_M	non-DE	AOC1	protein_coding
ENSG00000002822	430.066	0.0980278	0.163717	0.598765	0.54933	1	Z_VS_M	non-DE	MAD1L1	protein_coding
ENSG00000002834	13282.2	0.110236	0.0833862	1.322	0.186169	1	Z_VS_M	non-DE	LASP1	protein_coding
ENSG00000002919	619.119	-0.204341	0.142472	-1.43426	0.151499	1	Z_VS_M	non-DE	SNX11	protein_coding
ENSG00000002933	855.459	-0.0431026	0.143452	-0.300467	0.763821	1	Z_VS_M	non-DE	TMEM176A	protein_coding
ENSG00000003056	1551.97	-0.0410055	0.105144	-0.389993	0.696542	1	Z_VS_M	non-DE	M6PR	protein_coding
ENSG00000003096	162.754	-0.00302197	0.250189	-0.0120787	0.990363	1	Z_VS_M	non-DE	KLHL13	protein_coding
ENSG00000003147	622.237	0.0690864	0.140437	0.491937	0.622764	1	Z_VS_M	non-DE	ICA1	protein_coding
ENSG00000003249	267.556	0.249814	0.207025	1.20668	0.227554	1	Z_VS_M	non-DE	DBNDD1	protein_coding
ENSG00000003393	915.67	0.157988	0.1259	1.25487	0.209524	1	Z_VS_M	non-DE	ALS2	protein_coding
ENSG00000003400	1328.81	0.108172	0.116112	0.931616	0.351535	1	Z_VS_M	non-DE	CASP10	protein_coding
ENSG00000003402	2282.04	0.0261967	0.101717	0.257544	0.796758	1	Z_VS_M	non-DE	CFLAR	protein_coding
ENSG00000003436	612.177	0.0712258	0.154319	0.46155	0.644404	1	Z_VS_M	non-DE	TFPI	protein_coding
ENSG00000003509	152.837	0.118128	0.272361	0.43372	0.664492	1	Z_VS_M	non-DE	NDUFAF7	protein_coding
ENSG00000003756	901.374	0.0662223	0.127695	0.518595	0.604043	1	Z_VS_M	non-DE	RBM5	protein_coding
ENSG00000003987	6.15165	-1.82183	1.28674	-1.41585	0.156819	1	Z_VS_M	non-DE	MTMR7	protein_coding
ENSG00000003989	704.425	-0.0324494	0.15599	-0.208022	0.835212	1	Z_VS_M	non-DE	SLC7A2	protein_coding
ENSG00000004059	3099.09	0.0131842	0.0946346	0.139317	0.8892	1	Z_VS_M	non-DE	ARF5	protein_coding
ENSG00000004139	249.975	0.567601	0.224867	2.52416	0.0115975	1	Z_VS_M	non-DE	SARM1	protein_coding
ENSG00000004142	2968.01	-0.0447794	0.101544	-0.440984	0.659225	1	Z_VS_M	non-DE	POLDIP2	protein_coding
ENSG00000004399	57.2708	-0.243125	0.404714	-0.600733	0.548018	1	Z_VS_M	non-DE	PLXND1	protein_coding
ENSG00000004455	3074.51	-0.0696901	0.0918187	-0.758997	0.447854	1	Z_VS_M	non-DE	AK2	protein_coding
ENSG00000004478	3640.96	0.0220478	0.0912338	0.241663	0.809041	1	Z_VS_M	non-DE	FKBP4	protein_coding
ENSG00000004487	1744.87	-0.0552184	0.100822	-0.54768	0.583912	1	Z_VS_M	non-DE	KDM1A	protein_coding
ENSG00000004534	734.314	0.00998861	0.147817	0.067574	0.946125	1	Z_VS_M	non-DE	RBM6	protein_coding
ENSG00000004660	65.7593	-0.0727664	0.37489	-0.194101	0.846097	1	Z_VS_M	non-DE	CAMKK1	protein_coding
ENSG00000004700	504.82	-0.131545	0.159118	-0.826715	0.408399	1	Z_VS_M	non-DE	RECQL	protein_coding
ENSG00000004766	553.562	0.0864397	0.158143	0.546593	0.584658	1	Z_VS_M	non-DE	VPS50	protein_coding
ENSG00000004776	6.07954	-0.730772	1.24842	-0.585356	0.558309	1	Z_VS_M	non-DE	HSPB6	protein_coding
ENSG00000004777	29.6962	0.470146	0.537804	0.874197	0.382011	1	Z_VS_M	non-DE	ARHGAP33	protein_coding
ENSG00000004779	2424.82	-0.051616	0.0986794	-0.523067	0.600927	1	Z_VS_M	non-DE	NDUFAB1	protein_coding
ENSG00000004799	179.252	-0.0341621	0.230097	-0.148468	0.881973	1	Z_VS_M	non-DE	PDK4	protein_coding
ENSG00000004838	7.65278	0.362974	1.21478	0.2988	0.765093	1	Z_VS_M	non-DE	ZMYND10	protein_coding
ENSG00000004864	1183.86	-0.0662848	0.112979	-0.5867	0.557405	1	Z_VS_M	non-DE	SLC25A13	protein_coding
ENSG00000004866	582.193	-0.0192043	0.14335	-0.133968	0.893428	1	Z_VS_M	non-DE	ST7	protein_coding
ENSG00000004897	2074.79	-0.0783245	0.106147	-0.737886	0.460584	1	Z_VS_M	non-DE	CDC27	protein_coding
ENSG00000004961	1144.02	-0.175786	0.120107	-1.46358	0.143309	1	Z_VS_M	non-DE	HCCS	protein_coding
ENSG00000004975	766.809	-0.133833	0.131453	-1.01811	0.308625	1	Z_VS_M	non-DE	DVL2	protein_coding
ENSG00000005001	159.187	-0.136687	0.273083	-0.500533	0.6167	1	Z_VS_M	non-DE	PRSS22	protein_coding
ENSG00000005007	2494.91	-0.0285366	0.120944	-0.235949	0.813472	1	Z_VS_M	non-DE	UPF1	protein_coding
ENSG00000005020	1008.12	0.118276	0.116919	1.01161	0.311726	1	Z_VS_M	non-DE	SKAP2	protein_coding
ENSG00000005022	10758.4	-0.117483	0.0822181	-1.42892	0.153028	1	Z_VS_M	non-DE	SLC25A5	protein_coding
ENSG00000005059	815.588	-0.188327	0.145104	-1.29788	0.19433	1	Z_VS_M	non-DE	MCUB	protein_coding
ENSG00000005075	572.101	-0.00991334	0.143612	-0.0690287	0.944967	1	Z_VS_M	non-DE	POLR2J	protein_coding
ENSG00000005100	510.264	-0.124565	0.161627	-0.770696	0.440887	1	Z_VS_M	non-DE	DHX33	protein_coding
ENSG00000005108	11.4934	0.863095	0.897915	0.96122	0.336441	1	Z_VS_M	non-DE	THSD7A	protein_coding
ENSG00000005156	529.44	-0.105886	0.150714	-0.702558	0.482331	1	Z_VS_M	non-DE	LIG3	protein_coding
ENSG00000005175	725.155	0.120456	0.146586	0.821742	0.411224	1	Z_VS_M	non-DE	RPAP3	protein_coding
ENSG00000005187	41.1928	-0.161199	0.493235	-0.326819	0.743805	1	Z_VS_M	non-DE	ACSM3	protein_coding
ENSG00000005189	22.1089	-0.386289	0.623362	-0.619686	0.535465	1	Z_VS_M	non-DE	REXO5	protein_coding
ENSG00000005194	1352	0.073436	0.110521	0.664453	0.506401	1	Z_VS_M	non-DE	CIAPIN1	protein_coding
ENSG00000005206	764.884	0.154687	0.14403	1.07399	0.282825	1	Z_VS_M	non-DE	SPPL2B	protein_coding
ENSG00000005238	332.391	0.138639	0.225847	0.613859	0.539308	1	Z_VS_M	non-DE	ATOSB	protein_coding
ENSG00000005243	5.48987	-1.52326	1.52204	-1.0008	0.316923	1	Z_VS_M	non-DE	COPZ2	protein_coding
ENSG00000005249	6.66248	0.941315	1.14414	0.822728	0.410663	1	Z_VS_M	non-DE	PRKAR2B	protein_coding
ENSG00000005302	389.562	0.0438989	0.177024	0.247983	0.804147	1	Z_VS_M	non-DE	MSL3	protein_coding
ENSG00000005339	1543.57	0.135563	0.130529	1.03857	0.299007	1	Z_VS_M	non-DE	CREBBP	protein_coding
ENSG00000005379	11.8877	0.0543746	0.869217	0.0625558	0.95012	1	Z_VS_M	non-DE	TSPOAP1	protein_coding
ENSG00000005436	196.284	-0.167561	0.23952	-0.699569	0.484197	1	Z_VS_M	non-DE	GCFC2	protein_coding
ENSG00000005448	279.936	-0.282079	0.200242	-1.40869	0.158926	1	Z_VS_M	non-DE	WDR54	protein_coding
ENSG00000005469	449.769	0.179757	0.17168	1.04705	0.295077	1	Z_VS_M	non-DE	CROT	protein_coding
ENSG00000005471	13.8478	0.720619	0.812783	0.886608	0.37529	1	Z_VS_M	non-DE	ABCB4	protein_coding
ENSG00000005483	879.949	0.192413	0.136696	1.4076	0.159251	1	Z_VS_M	non-DE	KMT2E	protein_coding
ENSG00000005486	1659.09	0.0265176	0.102276	0.259274	0.795424	1	Z_VS_M	non-DE	RHBDD2	protein_coding
ENSG00000005513	16.6212	-0.659565	0.778405	-0.847328	0.396812	1	Z_VS_M	non-DE	SOX8	protein_coding
ENSG00000005700	1937.89	0.157668	0.100905	1.56254	0.118162	1	Z_VS_M	non-DE	IBTK	protein_coding
ENSG00000005801	312.652	0.310535	0.190232	1.6324	0.102595	1	Z_VS_M	non-DE	ZNF195	protein_coding
ENSG00000005810	797.541	0.019017	0.138661	0.137148	0.890914	1	Z_VS_M	non-DE	MYCBP2	protein_coding
ENSG00000005812	817.491	-0.0239664	0.131599	-0.182117	0.855491	1	Z_VS_M	non-DE	FBXL3	protein_coding
ENSG00000005882	161.064	-0.0723747	0.243794	-0.296869	0.766567	1	Z_VS_M	non-DE	PDK2	protein_coding
ENSG00000005884	8193.74	0.052205	0.0895736	0.582817	0.560016	1	Z_VS_M	non-DE	ITGA3	protein_coding
ENSG00000005889	626.274	0.0544531	0.141041	0.386079	0.699438	1	Z_VS_M	non-DE	ZFX	protein_coding
ENSG00000005893	3309.92	0.0837191	0.0955418	0.876257	0.38089	1	Z_VS_M	non-DE	LAMP2	protein_coding
ENSG00000005981	5.30844	1.43715	1.50074	0.957627	0.338251	1	Z_VS_M	non-DE	ASB4	protein_coding
ENSG00000006007	4140.01	-0.0552418	0.0911988	-0.605729	0.544695	1	Z_VS_M	non-DE	GDE1	protein_coding
ENSG00000006015	433.864	-0.0726086	0.170947	-0.424743	0.671024	1	Z_VS_M	non-DE	REX1BD	protein_coding
ENSG00000006025	125.097	0.0885452	0.312419	0.283418	0.776857	1	Z_VS_M	non-DE	OSBPL7	protein_coding
ENSG00000006042	1103.24	0.0299962	0.116006	0.258575	0.795963	1	Z_VS_M	non-DE	TMEM98	protein_coding
ENSG00000006047	58.4635	-0.192754	0.412408	-0.467387	0.640223	1	Z_VS_M	non-DE	YBX2	protein_coding
ENSG00000006062	398.86	0.0500843	0.174674	0.286731	0.774318	1	Z_VS_M	non-DE	MAP3K14	protein_coding
ENSG00000006118	405.053	0.291124	0.191179	1.52278	0.127813	1	Z_VS_M	non-DE	TMEM132A	protein_coding
ENSG00000006125	8083.54	0.0971479	0.0929609	1.04504	0.296004	1	Z_VS_M	non-DE	AP2B1	protein_coding
ENSG00000006194	405.003	-0.153079	0.175929	-0.870117	0.384237	1	Z_VS_M	non-DE	ZNF263	protein_coding
ENSG00000006210	5465.66	0.312565	0.270642	1.1549	0.248132	1	Z_VS_M	non-DE	CX3CL1	protein_coding
ENSG00000006282	800.351	0.169167	0.127179	1.33015	0.183467	1	Z_VS_M	non-DE	SPATA20	protein_coding
ENSG00000006327	6981.49	-0.100173	0.0891772	-1.12331	0.261307	1	Z_VS_M	non-DE	TNFRSF12A	protein_coding
ENSG00000006432	540.91	0.299024	0.147854	2.02242	0.0431327	1	Z_VS_M	non-DE	MAP3K9	protein_coding
ENSG00000006451	2751.92	0.0314831	0.0988463	0.318505	0.750102	1	Z_VS_M	non-DE	RALA	protein_coding
ENSG00000006453	1976.18	0.088541	0.101559	0.871819	0.383307	1	Z_VS_M	non-DE	BAIAP2L1	protein_coding
ENSG00000006459	953.98	0.0295231	0.120499	0.245008	0.80645	1	Z_VS_M	non-DE	KDM7A	protein_coding
ENSG00000006468	27.702	0.107038	0.604544	0.177056	0.859465	1	Z_VS_M	non-DE	ETV1	protein_coding
ENSG00000006530	434.856	0.0244952	0.16102	0.152125	0.879088	1	Z_VS_M	non-DE	AGK	protein_coding
ENSG00000006534	370.723	0.226714	0.174031	1.30272	0.19267	1	Z_VS_M	non-DE	ALDH3B1	protein_coding
ENSG00000006555	725.499	-0.00661089	0.137508	-0.0480765	0.961655	1	Z_VS_M	non-DE	TTC22	protein_coding
ENSG00000006576	256.657	-0.0954915	0.203431	-0.469404	0.638781	1	Z_VS_M	non-DE	PHTF2	protein_coding
ENSG00000006607	2371.89	0.0444606	0.0964624	0.460911	0.644862	1	Z_VS_M	non-DE	FARP2	protein_coding
ENSG00000006611	2585.67	-0.0208494	0.0974141	-0.214028	0.830525	1	Z_VS_M	non-DE	USH1C	protein_coding
ENSG00000006625	512.764	-0.0461872	0.150099	-0.307712	0.758301	1	Z_VS_M	non-DE	GGCT	protein_coding
ENSG00000006634	364.39	-0.247147	0.190766	-1.29555	0.195131	1	Z_VS_M	non-DE	DBF4	protein_coding
ENSG00000006652	699.632	0.120563	0.143404	0.840718	0.400506	1	Z_VS_M	non-DE	IFRD1	protein_coding
ENSG00000006695	541.442	-0.0021829	0.172428	-0.0126598	0.989899	1	Z_VS_M	non-DE	COX10	protein_coding
ENSG00000006704	459.533	0.0628115	0.17659	0.355691	0.722072	1	Z_VS_M	non-DE	GTF2IRD1	protein_coding
ENSG00000006712	1241.33	0.0511696	0.111449	0.459131	0.64614	1	Z_VS_M	non-DE	PAF1	protein_coding
ENSG00000006715	1025.86	0.00230004	0.122096	0.0188379	0.98497	1	Z_VS_M	non-DE	VPS41	protein_coding
ENSG00000006740	924.164	0.0460411	0.137552	0.334717	0.737839	1	Z_VS_M	non-DE	ARHGAP44	protein_coding
ENSG00000006744	1783.83	0.0123543	0.102771	0.120212	0.904316	1	Z_VS_M	non-DE	ELAC2	protein_coding
ENSG00000006747	176.965	0.378634	0.272049	1.39178	0.163988	1	Z_VS_M	non-DE	SCIN	protein_coding
ENSG00000006756	2709.81	0.196547	0.0936972	2.09768	0.0359333	1	Z_VS_M	non-DE	ARSD	protein_coding
ENSG00000006757	824.5	-0.107906	0.135479	-0.796475	0.425756	1	Z_VS_M	non-DE	PNPLA4	protein_coding
ENSG00000006831	3293.64	0.0139339	0.0943362	0.147705	0.882575	1	Z_VS_M	non-DE	ADIPOR2	protein_coding
ENSG00000007038	12.9492	0.584038	0.923068	0.632714	0.52692	1	Z_VS_M	non-DE	PRSS21	protein_coding
ENSG00000007047	449.545	0.0152183	0.187696	0.0810794	0.935379	1	Z_VS_M	non-DE	MARK4	protein_coding
ENSG00000007062	981.696	-0.0587471	0.124133	-0.473259	0.636028	1	Z_VS_M	non-DE	PROM1	protein_coding
ENSG00000007080	1345.52	-0.211963	0.107531	-1.97117	0.0487044	1	Z_VS_M	non-DE	CCDC124	protein_coding
ENSG00000007168	2500.62	-0.0260769	0.0927021	-0.281298	0.778482	1	Z_VS_M	non-DE	PAFAH1B1	protein_coding
ENSG00000007171	860.162	0.773882	0.489591	1.58067	0.113953	1	Z_VS_M	non-DE	NOS2	protein_coding
ENSG00000007202	3801.12	0.105704	0.0859675	1.22958	0.218853	1	Z_VS_M	non-DE	BLTP2	protein_coding
ENSG00000007216	268.735	0.270363	0.224432	1.20466	0.228336	1	Z_VS_M	non-DE	SLC13A2	protein_coding
ENSG00000007237	6.69897	0.0165164	1.34378	0.012291	0.990193	1	Z_VS_M	non-DE	GAS7	protein_coding
ENSG00000007255	198.571	-0.520454	0.256063	-2.03252	0.0421008	1	Z_VS_M	non-DE	TRAPPC6A	protein_coding
ENSG00000007306	6.22851	-0.102668	1.24702	-0.0823308	0.934384	1	Z_VS_M	non-DE	CEACAM7	protein_coding
ENSG00000007341	112.204	-0.388774	0.315525	-1.23215	0.217892	1	Z_VS_M	non-DE	ST7L	protein_coding
ENSG00000007376	761.754	-0.132387	0.133079	-0.994797	0.319835	1	Z_VS_M	non-DE	RPUSD1	protein_coding
ENSG00000007384	733.319	-0.0459852	0.156044	-0.294694	0.768228	1	Z_VS_M	non-DE	RHBDF1	protein_coding
ENSG00000007392	481.79	-0.0198475	0.161176	-0.123142	0.901995	1	Z_VS_M	non-DE	LUC7L	protein_coding
ENSG00000007402	8.65014	-0.143261	1.01536	-0.141094	0.887796	1	Z_VS_M	non-DE	CACNA2D2	protein_coding
ENSG00000007516	137.222	-0.0866593	0.278012	-0.31171	0.755261	1	Z_VS_M	non-DE	BAIAP3	protein_coding
ENSG00000007520	1112.7	0.112552	0.118702	0.948189	0.343033	1	Z_VS_M	non-DE	TSR3	protein_coding
ENSG00000007541	862.947	0.0619933	0.131469	0.471542	0.637253	1	Z_VS_M	non-DE	PIGQ	protein_coding
ENSG00000007545	241.737	0.155446	0.207601	0.748772	0.453995	1	Z_VS_M	non-DE	CRAMP1	protein_coding
ENSG00000007866	509.229	-0.0158867	0.177533	-0.0894858	0.928696	1	Z_VS_M	non-DE	TEAD3	protein_coding
ENSG00000007923	992.748	-0.09134	0.119457	-0.764628	0.444493	1	Z_VS_M	non-DE	DNAJC11	protein_coding
ENSG00000007944	335.049	0.016534	0.188569	0.0876814	0.93013	1	Z_VS_M	non-DE	MYLIP	protein_coding
ENSG00000007952	63.1349	0.204623	0.436936	0.468313	0.639561	1	Z_VS_M	non-DE	NOX1	protein_coding
ENSG00000007968	146.738	-0.15492	0.251435	-0.616142	0.537801	1	Z_VS_M	non-DE	E2F2	protein_coding
ENSG00000008018	4030.17	-0.0612029	0.090446	-0.676678	0.49861	1	Z_VS_M	non-DE	PSMB1	protein_coding
ENSG00000008056	18.7125	-0.404899	0.723814	-0.559397	0.575891	1	Z_VS_M	non-DE	SYN1	protein_coding
ENSG00000008083	396.607	0.14577	0.174039	0.837572	0.402271	1	Z_VS_M	non-DE	JARID2	protein_coding
ENSG00000008086	162.673	-0.053688	0.256978	-0.208921	0.83451	1	Z_VS_M	non-DE	CDKL5	protein_coding
ENSG00000008128	9.92812	-0.254634	1.0525	-0.241932	0.808833	1	Z_VS_M	non-DE	CDK11A	protein_coding
ENSG00000008130	1507.94	0.164086	0.104775	1.56607	0.117331	1	Z_VS_M	non-DE	NADK	protein_coding
ENSG00000008226	5.01216	-2.19095	1.82011	-1.20375	0.228687	1	Z_VS_M	non-DE	DLEC1	protein_coding
ENSG00000008256	781.121	0.159273	0.160118	0.994724	0.31987	1	Z_VS_M	non-DE	CYTH3	protein_coding
ENSG00000008277	43.8009	0.39272	0.461897	0.850233	0.395195	1	Z_VS_M	non-DE	ADAM22	protein_coding
ENSG00000008282	3612.46	-0.0504288	0.0904371	-0.557612	0.577109	1	Z_VS_M	non-DE	SYPL1	protein_coding
ENSG00000008283	991.144	-0.190795	0.124482	-1.53271	0.125347	1	Z_VS_M	non-DE	CYB561	protein_coding
ENSG00000008294	2628.67	0.0961363	0.0967511	0.993646	0.320395	1	Z_VS_M	non-DE	SPAG9	protein_coding
ENSG00000008300	130.915	0.226863	0.28456	0.797243	0.42531	1	Z_VS_M	non-DE	CELSR3	protein_coding
ENSG00000008311	32.797	0.227825	0.562623	0.404933	0.685527	1	Z_VS_M	non-DE	AASS	protein_coding
ENSG00000008323	1402.45	0.164574	0.11545	1.4255	0.154012	1	Z_VS_M	non-DE	PLEKHG6	protein_coding
ENSG00000008324	329.132	-0.293569	0.204778	-1.43359	0.151688	1	Z_VS_M	non-DE	SS18L2	protein_coding
ENSG00000008382	297.466	0.121209	0.194502	0.623173	0.533171	1	Z_VS_M	non-DE	MPND	protein_coding
ENSG00000008394	1967.42	-0.048775	0.115876	-0.420922	0.673812	1	Z_VS_M	non-DE	MGST1	protein_coding
ENSG00000008405	259.636	-0.00738903	0.20397	-0.036226	0.971102	1	Z_VS_M	non-DE	CRY1	protein_coding
ENSG00000008441	1167.19	0.0105648	0.148182	0.0712957	0.943162	1	Z_VS_M	non-DE	NFIX	protein_coding
ENSG00000008513	1243.89	-0.108266	0.113928	-0.950305	0.341957	1	Z_VS_M	non-DE	ST3GAL1	protein_coding
ENSG00000008516	46.9883	0.407632	0.641632	0.635305	0.52523	1	Z_VS_M	non-DE	MMP25	protein_coding
ENSG00000008517	19190.2	0.148211	0.186654	0.79404	0.427172	1	Z_VS_M	non-DE	IL32	protein_coding
ENSG00000008710	675.42	0.109224	0.16597	0.658097	0.510476	1	Z_VS_M	non-DE	PKD1	protein_coding
ENSG00000008735	30.196	-0.447299	0.634011	-0.705507	0.480495	1	Z_VS_M	non-DE	MAPK8IP2	protein_coding
ENSG00000008838	1804.75	0.0186265	0.100715	0.184943	0.853274	1	Z_VS_M	non-DE	MED24	protein_coding
ENSG00000008853	330.857	-0.000291963	0.180085	-0.00162125	0.998706	1	Z_VS_M	non-DE	RHOBTB2	protein_coding
ENSG00000008869	746.013	0.0716748	0.128884	0.556117	0.578131	1	Z_VS_M	non-DE	HEATR5B	protein_coding
ENSG00000008952	2804.94	0.067893	0.089403	0.759404	0.447611	1	Z_VS_M	non-DE	SEC62	protein_coding
ENSG00000008988	11281.4	-0.154116	0.101442	-1.51926	0.128697	1	Z_VS_M	non-DE	RPS20	protein_coding
ENSG00000009307	9780.33	0.0251519	0.078696	0.319608	0.749265	1	Z_VS_M	non-DE	CSDE1	protein_coding
ENSG00000009335	3704.3	0.121447	0.0903647	1.34397	0.178958	1	Z_VS_M	non-DE	UBE3C	protein_coding
ENSG00000009413	244.325	0.109593	0.214803	0.510203	0.609909	1	Z_VS_M	non-DE	REV3L	protein_coding
ENSG00000009724	5.91738	-0.817577	1.31025	-0.623987	0.532636	1	Z_VS_M	non-DE	MASP2	protein_coding
ENSG00000009765	119.781	0.306572	0.344441	0.890057	0.373435	1	Z_VS_M	non-DE	IYD	protein_coding
ENSG00000009780	206.672	0.128644	0.224577	0.572829	0.56676	1	Z_VS_M	non-DE	FAM76A	protein_coding
ENSG00000009830	367.933	0.0210524	0.187892	0.112045	0.910788	1	Z_VS_M	non-DE	POMT2	protein_coding
ENSG00000009844	2076.36	0.0262012	0.0966178	0.271184	0.78625	1	Z_VS_M	non-DE	VTA1	protein_coding
ENSG00000009950	533.373	0.0713511	0.150879	0.472901	0.636283	1	Z_VS_M	non-DE	MLXIPL	protein_coding
ENSG00000009954	1673.26	0.0298679	0.10444	0.285981	0.774893	1	Z_VS_M	non-DE	BAZ1B	protein_coding
ENSG00000010017	891.058	-0.147389	0.138381	-1.0651	0.286833	1	Z_VS_M	non-DE	RANBP9	protein_coding
ENSG00000010030	1208.84	-0.136405	0.146308	-0.932313	0.351175	1	Z_VS_M	non-DE	ETV7	protein_coding
ENSG00000010072	328.636	-0.0632361	0.180728	-0.349897	0.726416	1	Z_VS_M	non-DE	SPRTN	protein_coding
ENSG00000010165	809.703	0.0602581	0.137388	0.438599	0.660952	1	Z_VS_M	non-DE	METTL13	protein_coding
ENSG00000010219	212.922	-0.0888356	0.247974	-0.358245	0.72016	1	Z_VS_M	non-DE	DYRK4	protein_coding
ENSG00000010244	2796.98	-0.0291418	0.0942806	-0.309097	0.757248	1	Z_VS_M	non-DE	ZNF207	protein_coding
ENSG00000010256	6655.15	0.0239634	0.0798118	0.300249	0.763987	1	Z_VS_M	non-DE	UQCRC1	protein_coding
ENSG00000010270	671.289	-0.0571054	0.137931	-0.414013	0.678864	1	Z_VS_M	non-DE	STARD3NL	protein_coding
ENSG00000010278	9191.49	-0.000898834	0.0797846	-0.0112658	0.991011	1	Z_VS_M	non-DE	CD9	protein_coding
ENSG00000010292	1854.33	-0.0444914	0.100463	-0.442866	0.657863	1	Z_VS_M	non-DE	NCAPD2	protein_coding
ENSG00000010295	7.90539	0.704227	1.11023	0.63431	0.525879	1	Z_VS_M	non-DE	IFFO1	protein_coding
ENSG00000010310	13.0749	-0.479065	0.819944	-0.584266	0.559041	1	Z_VS_M	non-DE	GIPR	protein_coding
ENSG00000010318	74.6559	-0.0723113	0.370398	-0.195226	0.845216	1	Z_VS_M	non-DE	PHF7	protein_coding
ENSG00000010319	7.56096	1.24831	1.1088	1.12582	0.260243	1	Z_VS_M	non-DE	SEMA3G	protein_coding
ENSG00000010322	687.036	0.128447	0.148116	0.867209	0.385827	1	Z_VS_M	non-DE	NISCH	protein_coding
ENSG00000010361	149.132	0.137229	0.289392	0.474197	0.635359	1	Z_VS_M	non-DE	FUZ	protein_coding
ENSG00000010404	1807.88	0.0856824	0.103129	0.830824	0.406073	1	Z_VS_M	non-DE	IDS	protein_coding
ENSG00000010438	1836.05	-0.0833623	0.102098	-0.816492	0.414219	1	Z_VS_M	non-DE	PRSS3	protein_coding
ENSG00000010539	195.761	0.145621	0.24252	0.600449	0.548207	1	Z_VS_M	non-DE	ZNF200	protein_coding
ENSG00000010626	47.6826	0.0450296	0.458407	0.0982305	0.921749	1	Z_VS_M	non-DE	LRRC23	protein_coding
ENSG00000010704	440.966	0.116758	0.172267	0.677773	0.497916	1	Z_VS_M	non-DE	HFE	protein_coding
ENSG00000010803	120.2	-0.107989	0.291119	-0.370946	0.710678	1	Z_VS_M	non-DE	SCMH1	protein_coding
ENSG00000010810	666.347	0.0840246	0.157127	0.534756	0.592819	1	Z_VS_M	non-DE	FYN	protein_coding
ENSG00000010818	547.337	0.132604	0.165137	0.802994	0.421978	1	Z_VS_M	non-DE	HIVEP2	protein_coding
ENSG00000011007	1162.24	-0.0833833	0.111463	-0.748078	0.454413	1	Z_VS_M	non-DE	ELOA	protein_coding
ENSG00000011009	1785.3	-0.0290391	0.100067	-0.290198	0.771665	1	Z_VS_M	non-DE	LYPLA2	protein_coding
ENSG00000011021	168.067	0.202856	0.248395	0.816666	0.41412	1	Z_VS_M	non-DE	CLCN6	protein_coding
ENSG00000011028	11.4123	0.438381	1.01672	0.431173	0.666343	1	Z_VS_M	non-DE	MRC2	protein_coding
ENSG00000011105	367.994	-0.0895259	0.172392	-0.519315	0.603541	1	Z_VS_M	non-DE	TSPAN9	protein_coding
ENSG00000011114	817.839	-0.00397055	0.139534	-0.0284558	0.977299	1	Z_VS_M	non-DE	BTBD7	protein_coding
ENSG00000011132	425.119	0.114254	0.165765	0.689254	0.490663	1	Z_VS_M	non-DE	APBA3	protein_coding
ENSG00000011143	242.13	-0.0266926	0.214415	-0.12449	0.900927	1	Z_VS_M	non-DE	MKS1	protein_coding
ENSG00000011198	773.8	-0.142045	0.131231	-1.08241	0.279072	1	Z_VS_M	non-DE	ABHD5	protein_coding
ENSG00000011243	482.252	0.153068	0.182482	0.838813	0.401574	1	Z_VS_M	non-DE	AKAP8L	protein_coding
ENSG00000011258	317.45	0.175088	0.1924	0.910021	0.362811	1	Z_VS_M	non-DE	MBTD1	protein_coding
ENSG00000011260	761.205	-0.208411	0.137978	-1.51047	0.130924	1	Z_VS_M	non-DE	UTP18	protein_coding
ENSG00000011275	880.234	0.149566	0.126082	1.18626	0.235521	1	Z_VS_M	non-DE	RNF216	protein_coding
ENSG00000011295	1750.17	-0.0194339	0.104694	-0.185625	0.852739	1	Z_VS_M	non-DE	TTC19	protein_coding
ENSG00000011304	8202.39	-0.0421511	0.0799669	-0.527107	0.598119	1	Z_VS_M	non-DE	PTBP1	protein_coding
ENSG00000011332	9.65934	0.563958	0.979859	0.57555	0.564919	1	Z_VS_M	non-DE	DPF1	protein_coding
ENSG00000011347	10.9796	-0.359066	1.0769	-0.333426	0.738813	1	Z_VS_M	non-DE	SYT7	protein_coding
ENSG00000011376	749.055	-0.0282573	0.13443	-0.210201	0.833511	1	Z_VS_M	non-DE	LARS2	protein_coding
ENSG00000011405	1803.31	0.0945332	0.106344	0.88894	0.374035	1	Z_VS_M	non-DE	PIK3C2A	protein_coding
ENSG00000011422	2394.34	0.02451	0.116289	0.210768	0.833068	1	Z_VS_M	non-DE	PLAUR	protein_coding
ENSG00000011426	1015.72	-0.12622	0.142827	-0.883726	0.376844	1	Z_VS_M	non-DE	ANLN	protein_coding
ENSG00000011451	779.849	0.276228	0.127883	2.16	0.0307726	1	Z_VS_M	non-DE	WIZ	protein_coding
ENSG00000011454	841.678	0.0602304	0.124723	0.482914	0.629157	1	Z_VS_M	non-DE	RABGAP1	protein_coding
ENSG00000011478	200.559	0.0688887	0.244266	0.282023	0.777926	1	Z_VS_M	non-DE	QPCTL	protein_coding
ENSG00000011485	1281.63	-0.018336	0.108825	-0.16849	0.866198	1	Z_VS_M	non-DE	PPP5C	protein_coding
ENSG00000011523	338.586	-0.0069975	0.183752	-0.0380813	0.969623	1	Z_VS_M	non-DE	CEP68	protein_coding
ENSG00000011566	718.551	0.177207	0.135419	1.30859	0.190673	1	Z_VS_M	non-DE	MAP4K3	protein_coding
ENSG00000011638	637.031	-0.0996556	0.14271	-0.698307	0.484985	1	Z_VS_M	non-DE	LDAF1	protein_coding
ENSG00000012048	310.706	0.267721	0.217575	1.23048	0.218518	1	Z_VS_M	non-DE	BRCA1	protein_coding
ENSG00000012061	300.777	-0.105461	0.189424	-0.556746	0.577701	1	Z_VS_M	non-DE	ERCC1	protein_coding
ENSG00000012171	847.314	0.123422	0.141958	0.869422	0.384616	1	Z_VS_M	non-DE	SEMA3B	protein_coding
ENSG00000012174	987.978	0.0808601	0.126439	0.639517	0.522487	1	Z_VS_M	non-DE	MBTPS2	protein_coding
ENSG00000012211	235.428	0.218274	0.210604	1.03642	0.300006	1	Z_VS_M	non-DE	PRICKLE3	protein_coding
ENSG00000012232	1969.29	0.0434338	0.124581	0.34864	0.727359	1	Z_VS_M	non-DE	EXTL3	protein_coding
ENSG00000012504	92.8487	0.621677	0.332888	1.86753	0.0618278	1	Z_VS_M	non-DE	NR1H4	protein_coding
ENSG00000012660	2638.41	-0.0920413	0.0947582	-0.971328	0.331385	1	Z_VS_M	non-DE	ELOVL5	protein_coding
ENSG00000012779	172.946	0.131887	0.25093	0.52559	0.599173	1	Z_VS_M	non-DE	ALOX5	protein_coding
ENSG00000012822	778.956	0.00176201	0.129625	0.0135932	0.989155	1	Z_VS_M	non-DE	CALCOCO1	protein_coding
ENSG00000012963	636.29	-0.0319258	0.142352	-0.224274	0.822544	1	Z_VS_M	non-DE	UBR7	protein_coding
ENSG00000012983	566.717	-0.09435	0.166668	-0.566096	0.571328	1	Z_VS_M	non-DE	MAP4K5	protein_coding
ENSG00000013016	138.489	-0.316948	0.285489	-1.11019	0.266915	1	Z_VS_M	non-DE	EHD3	protein_coding
ENSG00000013275	2524.69	-0.104082	0.0990705	-1.05059	0.293449	1	Z_VS_M	non-DE	PSMC4	protein_coding
ENSG00000013288	1673.9	0.0826663	0.125131	0.660637	0.508845	1	Z_VS_M	non-DE	MAN2B2	protein_coding
ENSG00000013297	7.59746	-1.92284	1.18752	-1.61921	0.105402	1	Z_VS_M	non-DE	CLDN11	protein_coding
ENSG00000013306	4992.88	-0.0684568	0.0824341	-0.830443	0.406288	1	Z_VS_M	non-DE	SLC25A39	protein_coding
ENSG00000013364	7438.77	0.157432	0.0954953	1.64859	0.0992319	1	Z_VS_M	non-DE	MVP	protein_coding
ENSG00000013374	2146.29	-0.00852229	0.101448	-0.0840069	0.933051	1	Z_VS_M	non-DE	NUB1	protein_coding
ENSG00000013375	1256.62	0.0862478	0.115176	0.748832	0.453958	1	Z_VS_M	non-DE	PGM3	protein_coding
ENSG00000013392	185.351	-0.356681	0.237343	-1.50281	0.132888	1	Z_VS_M	non-DE	RWDD2A	protein_coding
ENSG00000013441	422.094	0.138762	0.159628	0.869287	0.38469	1	Z_VS_M	non-DE	CLK1	protein_coding
ENSG00000013503	438.247	0.129409	0.160104	0.808281	0.418929	1	Z_VS_M	non-DE	POLR3B	protein_coding
ENSG00000013523	706.254	0.0346348	0.136955	0.252891	0.800352	1	Z_VS_M	non-DE	ANGEL1	protein_coding
ENSG00000013561	880.502	-0.148559	0.133164	-1.11561	0.264591	1	Z_VS_M	non-DE	RNF14	protein_coding
ENSG00000013563	250.89	-0.00916962	0.207843	-0.0441181	0.96481	1	Z_VS_M	non-DE	DNASE1L1	protein_coding
ENSG00000013573	493.108	0.0644385	0.167704	0.384239	0.700801	1	Z_VS_M	non-DE	DDX11	protein_coding
ENSG00000013583	2254.55	0.105796	0.0981712	1.07767	0.281182	1	Z_VS_M	non-DE	HEBP1	protein_coding
ENSG00000013588	8766.99	-0.0157093	0.0825629	-0.190271	0.849097	1	Z_VS_M	non-DE	GPRC5A	protein_coding
ENSG00000013619	39.5674	-0.0348861	0.477766	-0.0730193	0.941791	1	Z_VS_M	non-DE	MAMLD1	protein_coding
ENSG00000013725	11.067	-0.533467	0.923382	-0.577732	0.563445	1	Z_VS_M	non-DE	CD6	protein_coding
ENSG00000013810	1124.86	-0.0940401	0.121193	-0.775956	0.437775	1	Z_VS_M	non-DE	TACC3	protein_coding
ENSG00000014123	1572.84	0.137398	0.108651	1.26458	0.206021	1	Z_VS_M	non-DE	UFL1	protein_coding
ENSG00000014138	66.2665	-0.0930734	0.380704	-0.244477	0.806861	1	Z_VS_M	non-DE	POLA2	protein_coding
ENSG00000014164	525.634	0.141815	0.156597	0.905606	0.365145	1	Z_VS_M	non-DE	ZC3H3	protein_coding
ENSG00000014216	7740.65	0.0182659	0.0847648	0.21549	0.829386	1	Z_VS_M	non-DE	CAPN1	protein_coding
ENSG00000014257	59.9693	0.118669	0.392005	0.302724	0.7621	1	Z_VS_M	non-DE	ACP3	protein_coding
ENSG00000014641	3541.06	-0.0321125	0.0912373	-0.351966	0.724864	1	Z_VS_M	non-DE	MDH1	protein_coding
ENSG00000014824	2322.11	0.0844701	0.110727	0.762866	0.445543	1	Z_VS_M	non-DE	SLC30A9	protein_coding
ENSG00000014914	389.982	0.0149342	0.182095	0.0820134	0.934636	1	Z_VS_M	non-DE	MTMR11	protein_coding
ENSG00000014919	505.469	0.0481614	0.156981	0.306798	0.758997	1	Z_VS_M	non-DE	COX15	protein_coding
ENSG00000015133	1187.53	0.176074	0.153983	1.14346	0.252847	1	Z_VS_M	non-DE	CCDC88C	protein_coding
ENSG00000015153	326.042	-0.0116526	0.186921	-0.06234	0.950292	1	Z_VS_M	non-DE	YAF2	protein_coding
ENSG00000015171	1038.5	0.109862	0.124762	0.880569	0.378551	1	Z_VS_M	non-DE	ZMYND11	protein_coding
ENSG00000015285	11.9344	-0.402895	0.946873	-0.4255	0.670472	1	Z_VS_M	non-DE	WAS	protein_coding
ENSG00000015413	104.213	-0.0734999	0.308009	-0.238629	0.811393	1	Z_VS_M	non-DE	DPEP1	protein_coding
ENSG00000015475	1032.79	0.0452772	0.118714	0.381396	0.702909	1	Z_VS_M	non-DE	BID	protein_coding
ENSG00000015479	11.5748	-1.00796	0.899317	-1.12081	0.26237	1	Z_VS_M	non-DE	MATR3	protein_coding
ENSG00000015520	1410.1	0.12522	0.12376	1.0118	0.311633	1	Z_VS_M	non-DE	NPC1L1	protein_coding
ENSG00000015532	624.438	0.0622775	0.151847	0.410133	0.681709	1	Z_VS_M	non-DE	XYLT2	protein_coding
ENSG00000015568	25.4358	0.0862344	0.606454	0.142194	0.886926	1	Z_VS_M	non-DE	RGPD5	protein_coding
ENSG00000015676	1463.95	-0.0600772	0.107691	-0.557866	0.576936	1	Z_VS_M	non-DE	NUDCD3	protein_coding
ENSG00000016391	1433.89	0.0964696	0.118374	0.814958	0.415096	1	Z_VS_M	non-DE	CHDH	protein_coding
ENSG00000016402	97.2958	0.220574	0.334686	0.659048	0.509865	1	Z_VS_M	non-DE	IL20RA	protein_coding
ENSG00000016864	920.958	0.00147688	0.121571	0.0121483	0.990307	1	Z_VS_M	non-DE	GLT8D1	protein_coding
ENSG00000017260	2863.7	0.0510997	0.0903235	0.565741	0.57157	1	Z_VS_M	non-DE	ATP2C1	protein_coding
ENSG00000017483	201.312	0.0213706	0.228219	0.0936408	0.925394	1	Z_VS_M	non-DE	SLC38A5	protein_coding
ENSG00000017797	2400.72	0.0778667	0.0974822	0.798778	0.424419	1	Z_VS_M	non-DE	RALBP1	protein_coding
ENSG00000018189	206.051	0.244442	0.220654	1.10781	0.267944	1	Z_VS_M	non-DE	RUFY3	protein_coding
ENSG00000018280	10.9378	-0.666767	0.951127	-0.701029	0.483285	1	Z_VS_M	non-DE	SLC11A1	protein_coding
ENSG00000018408	830.489	-0.0734629	0.125549	-0.585132	0.558459	1	Z_VS_M	non-DE	WWTR1	protein_coding
ENSG00000018510	2587.44	-0.068527	0.101381	-0.675934	0.499082	1	Z_VS_M	non-DE	AGPS	protein_coding
ENSG00000018610	333.771	0.131675	0.175653	0.74963	0.453477	1	Z_VS_M	non-DE	STEEP1	protein_coding
ENSG00000018699	349.317	-0.110809	0.183969	-0.602323	0.546959	1	Z_VS_M	non-DE	TTC27	protein_coding
ENSG00000018869	15.5725	0.279225	0.764921	0.365038	0.715083	1	Z_VS_M	non-DE	ZNF582	protein_coding
ENSG00000019102	155.855	-0.156717	0.25638	-0.611268	0.541022	1	Z_VS_M	non-DE	VSIG2	protein_coding
ENSG00000019144	331.437	-0.047771	0.1831	-0.2609	0.794169	1	Z_VS_M	non-DE	PHLDB1	protein_coding
ENSG00000019485	81.9298	-0.146646	0.403206	-0.363699	0.716083	1	Z_VS_M	non-DE	PRDM11	protein_coding
ENSG00000019505	3917.99	-0.0444794	0.0886538	-0.501721	0.615864	1	Z_VS_M	non-DE	SYT13	protein_coding
ENSG00000019582	16310.7	0.136436	0.304947	0.44741	0.654579	1	Z_VS_M	non-DE	CD74	protein_coding
ENSG00000019995	337.77	0.0550875	0.186329	0.295647	0.7675	1	Z_VS_M	non-DE	ZRANB1	protein_coding
ENSG00000020129	460.645	-0.00169957	0.173398	-0.00980159	0.99218	1	Z_VS_M	non-DE	NCDN	protein_coding
ENSG00000020256	358.873	0.167661	0.184879	0.906869	0.364476	1	Z_VS_M	non-DE	ZFP64	protein_coding
ENSG00000020426	319.682	0.100683	0.195431	0.515184	0.606424	1	Z_VS_M	non-DE	MNAT1	protein_coding
ENSG00000020577	699.755	0.149567	0.1446	1.03435	0.300975	1	Z_VS_M	non-DE	SAMD4A	protein_coding
ENSG00000020633	126.159	0.607078	0.581282	1.04438	0.296311	1	Z_VS_M	non-DE	RUNX3	protein_coding
ENSG00000020922	352.103	-0.13799	0.189119	-0.729645	0.465607	1	Z_VS_M	non-DE	MRE11	protein_coding
ENSG00000021300	539.623	-0.216096	0.146077	-1.47932	0.139054	1	Z_VS_M	non-DE	PLEKHB1	protein_coding
ENSG00000021355	20457.7	-0.0564396	0.0924641	-0.610395	0.5416	1	Z_VS_M	non-DE	SERPINB1	protein_coding
ENSG00000021488	417.533	0.204644	0.224117	0.913115	0.361182	1	Z_VS_M	non-DE	SLC7A9	protein_coding
ENSG00000021574	773.121	0.0531713	0.130804	0.406495	0.684379	1	Z_VS_M	non-DE	SPAST	protein_coding
ENSG00000021645	32.995	-0.0210545	0.547579	-0.0384501	0.969329	1	Z_VS_M	non-DE	NRXN3	protein_coding
ENSG00000021762	48.8278	0.208945	0.517148	0.404034	0.686188	1	Z_VS_M	non-DE	OSBPL5	protein_coding
ENSG00000021776	1085.16	-0.015028	0.116867	-0.128591	0.897682	1	Z_VS_M	non-DE	AQR	protein_coding
ENSG00000021826	711.607	0.226822	0.146097	1.55254	0.120534	1	Z_VS_M	non-DE	CPS1	protein_coding
ENSG00000022277	1400.36	-0.115966	0.113318	-1.02337	0.306131	1	Z_VS_M	non-DE	RTF2	protein_coding
ENSG00000022556	492.147	-0.00120819	0.155136	-0.00778791	0.993786	1	Z_VS_M	non-DE	NLRP2	protein_coding
ENSG00000022567	788.368	0.09768	0.155541	0.628001	0.530004	1	Z_VS_M	non-DE	SLC45A4	protein_coding
ENSG00000022840	3969	0.0267273	0.0891854	0.299682	0.764419	1	Z_VS_M	non-DE	RNF10	protein_coding
ENSG00000022976	89.4917	0.229978	0.31866	0.721703	0.470477	1	Z_VS_M	non-DE	ZNF839	protein_coding
ENSG00000023041	987.467	-0.0659907	0.13193	-0.500196	0.616937	1	Z_VS_M	non-DE	ZDHHC6	protein_coding
ENSG00000023171	881.701	0.124818	0.142223	0.877624	0.380148	1	Z_VS_M	non-DE	GRAMD1B	protein_coding
ENSG00000023191	2421.61	-0.0821223	0.093456	-0.878727	0.379549	1	Z_VS_M	non-DE	RNH1	protein_coding
ENSG00000023228	2772.34	0.0546505	0.0959572	0.569531	0.568996	1	Z_VS_M	non-DE	NDUFS1	protein_coding
ENSG00000023287	1316.91	0.0896985	0.121577	0.73779	0.460642	1	Z_VS_M	non-DE	RB1CC1	protein_coding
ENSG00000023318	2187.47	-0.021452	0.0981078	-0.218658	0.826917	1	Z_VS_M	non-DE	ERP44	protein_coding
ENSG00000023330	1992.13	-0.00538824	0.10487	-0.0513801	0.959023	1	Z_VS_M	non-DE	ALAS1	protein_coding
ENSG00000023445	2945.26	0.204102	0.106088	1.92389	0.0543678	1	Z_VS_M	non-DE	BIRC3	protein_coding
ENSG00000023516	1127.88	0.159015	0.113944	1.39555	0.16285	1	Z_VS_M	non-DE	AKAP11	protein_coding
ENSG00000023572	637.735	-0.00597109	0.139991	-0.0426534	0.965978	1	Z_VS_M	non-DE	GLRX2	protein_coding
ENSG00000023608	105.567	0.202224	0.302955	0.667506	0.504449	1	Z_VS_M	non-DE	SNAPC1	protein_coding
ENSG00000023697	819.075	-0.0814688	0.127523	-0.638855	0.522917	1	Z_VS_M	non-DE	DERA	protein_coding
ENSG00000023734	3929.32	-0.128011	0.101417	-1.26223	0.206868	1	Z_VS_M	non-DE	STRAP	protein_coding
ENSG00000023839	377.084	0.64735	0.200608	3.22693	0.00125125	0.86875	Z_VS_M	non-DE	ABCC2	protein_coding
ENSG00000023892	139.293	0.311051	0.26122	1.19076	0.233746	1	Z_VS_M	non-DE	DEF6	protein_coding
ENSG00000023902	77.5074	0.312349	0.380067	0.821824	0.411177	1	Z_VS_M	non-DE	PLEKHO1	protein_coding
ENSG00000023909	1121.58	0.34049	0.129112	2.63717	0.00836012	1	Z_VS_M	non-DE	GCLM	protein_coding
ENSG00000024048	1502.25	0.0305258	0.108219	0.282074	0.777886	1	Z_VS_M	non-DE	UBR2	protein_coding
ENSG00000024422	45.2773	0.215799	0.439842	0.490627	0.62369	1	Z_VS_M	non-DE	EHD2	protein_coding
ENSG00000024526	331.212	-0.251448	0.185202	-1.3577	0.17456	1	Z_VS_M	non-DE	DEPDC1	protein_coding
ENSG00000024862	525.462	-0.0873905	0.149751	-0.583573	0.559507	1	Z_VS_M	non-DE	CCDC28A	protein_coding
ENSG00000025039	53.4149	0.177455	0.427108	0.41548	0.67779	1	Z_VS_M	non-DE	RRAGD	protein_coding
ENSG00000025156	166.393	0.0714552	0.264666	0.269982	0.787174	1	Z_VS_M	non-DE	HSF2	protein_coding
ENSG00000025293	597.136	-0.091031	0.142109	-0.64057	0.521802	1	Z_VS_M	non-DE	PHF20	protein_coding
ENSG00000025423	8.24509	0.541681	1.05494	0.513473	0.60762	1	Z_VS_M	non-DE	HSD17B6	protein_coding
ENSG00000025434	393.607	-0.1678	0.174511	-0.961545	0.336278	1	Z_VS_M	non-DE	NR1H3	protein_coding
ENSG00000025708	798.106	0.310379	0.150096	2.06787	0.0386518	1	Z_VS_M	non-DE	TYMP	protein_coding
ENSG00000025770	510.666	-0.104692	0.158189	-0.661817	0.508089	1	Z_VS_M	non-DE	NCAPH2	protein_coding
ENSG00000025772	2124.61	-0.0439667	0.0951105	-0.46227	0.643888	1	Z_VS_M	non-DE	TOMM34	protein_coding
ENSG00000025796	1290.74	-0.0655232	0.11238	-0.583048	0.559861	1	Z_VS_M	non-DE	SEC63	protein_coding
ENSG00000025800	1759.6	0.0765374	0.101377	0.754978	0.450262	1	Z_VS_M	non-DE	KPNA6	protein_coding
ENSG00000026025	16.1281	-0.163978	0.777404	-0.21093	0.832942	1	Z_VS_M	non-DE	VIM	protein_coding
ENSG00000026036	6.15801	0.516532	1.32911	0.388632	0.697549	1	Z_VS_M	non-DE	RTEL1-TNFRSF6B	protein_coding
ENSG00000026103	707.305	-0.0658599	0.148939	-0.442194	0.658349	1	Z_VS_M	non-DE	FAS	protein_coding
ENSG00000026297	1137.43	-0.12665	0.121177	-1.04516	0.295949	1	Z_VS_M	non-DE	RNASET2	protein_coding
ENSG00000026508	9550.8	-0.000755778	0.0805171	-0.00938655	0.992511	1	Z_VS_M	non-DE	CD44	protein_coding
ENSG00000026559	29.3353	0.259693	0.610705	0.425234	0.670666	1	Z_VS_M	non-DE	KCNG1	protein_coding
ENSG00000026652	121.797	-0.0423297	0.293935	-0.144011	0.885492	1	Z_VS_M	non-DE	AGPAT4	protein_coding
ENSG00000026950	669.526	-0.150738	0.153409	-0.982588	0.32581	1	Z_VS_M	non-DE	BTN3A1	protein_coding
ENSG00000027001	602.194	-0.231393	0.165718	-1.39631	0.162622	1	Z_VS_M	non-DE	MIPEP	protein_coding
ENSG00000027075	80.5501	-0.217667	0.350129	-0.621675	0.534156	1	Z_VS_M	non-DE	PRKCH	protein_coding
ENSG00000027697	4259.09	-0.0200833	0.0906089	-0.221649	0.824587	1	Z_VS_M	non-DE	IFNGR1	protein_coding
ENSG00000027847	524.741	0.00141512	0.150965	0.00937384	0.992521	1	Z_VS_M	non-DE	B4GALT7	protein_coding
ENSG00000028116	353.403	0.0793872	0.182318	0.435433	0.663248	1	Z_VS_M	non-DE	VRK2	protein_coding
ENSG00000028137	1235.31	0.0368253	0.120152	0.30649	0.759231	1	Z_VS_M	non-DE	TNFRSF1B	protein_coding
ENSG00000028203	1492.57	0.0446856	0.119375	0.374329	0.70816	1	Z_VS_M	non-DE	VEZT	protein_coding
ENSG00000028310	573.963	-0.139186	0.146479	-0.950205	0.342008	1	Z_VS_M	non-DE	BRD9	protein_coding
ENSG00000028528	1960.86	-0.0330167	0.100535	-0.328411	0.742601	1	Z_VS_M	non-DE	SNX1	protein_coding
ENSG00000028839	427.235	-0.0527059	0.169655	-0.310666	0.756054	1	Z_VS_M	non-DE	TBPL1	protein_coding
ENSG00000029153	1319.04	-0.0282502	0.118763	-0.23787	0.811982	1	Z_VS_M	non-DE	BMAL2	protein_coding
ENSG00000029363	2355.07	0.042412	0.0953487	0.44481	0.656457	1	Z_VS_M	non-DE	BCLAF1	protein_coding
ENSG00000029364	2797.37	0.038535	0.091769	0.419913	0.674549	1	Z_VS_M	non-DE	SLC39A9	protein_coding
ENSG00000029534	52.7707	-0.474889	0.456922	-1.03932	0.298655	1	Z_VS_M	non-DE	ANK1	protein_coding
ENSG00000029639	340.475	-0.174146	0.19394	-0.897936	0.36922	1	Z_VS_M	non-DE	TFB1M	protein_coding
ENSG00000029725	991.774	0.0578423	0.118048	0.489989	0.624142	1	Z_VS_M	non-DE	RABEP1	protein_coding
ENSG00000029993	1259.54	-0.273974	0.115869	-2.36452	0.0180534	1	Z_VS_M	non-DE	HMGB3	protein_coding
ENSG00000030066	1268.52	-0.0535391	0.119189	-0.449195	0.653291	1	Z_VS_M	non-DE	NUP160	protein_coding
ENSG00000030110	3070.72	0.0654889	0.0985149	0.664761	0.506203	1	Z_VS_M	non-DE	BAK1	protein_coding
ENSG00000030419	8.059	0.296313	1.05984	0.279583	0.779797	1	Z_VS_M	non-DE	IKZF2	protein_coding
ENSG00000030582	7519.28	0.0540293	0.106955	0.50516	0.613447	1	Z_VS_M	non-DE	GRN	protein_coding
ENSG00000031003	350.832	0.0826137	0.222321	0.371596	0.710194	1	Z_VS_M	non-DE	FAM13B	protein_coding
ENSG00000031081	24.1029	-0.321777	0.686947	-0.468417	0.639487	1	Z_VS_M	non-DE	ARHGAP31	protein_coding
ENSG00000031691	114.014	-0.438078	0.282415	-1.55119	0.120857	1	Z_VS_M	non-DE	CENPQ	protein_coding
ENSG00000031698	3745.88	-0.0773072	0.0927255	-0.833721	0.404438	1	Z_VS_M	non-DE	SARS1	protein_coding
ENSG00000031823	1129.95	-0.0992276	0.11635	-0.852835	0.393751	1	Z_VS_M	non-DE	RANBP3	protein_coding
ENSG00000032219	286.575	-0.166038	0.245806	-0.675486	0.499367	1	Z_VS_M	non-DE	ARID4A	protein_coding
ENSG00000032389	694.711	-0.12139	0.140213	-0.865748	0.386628	1	Z_VS_M	non-DE	EIPR1	protein_coding
ENSG00000032444	2724.24	0.0600811	0.103329	0.581457	0.560932	1	Z_VS_M	non-DE	PNPLA6	protein_coding
ENSG00000032742	567.005	-0.00377719	0.148839	-0.0253776	0.979754	1	Z_VS_M	non-DE	IFT88	protein_coding
ENSG00000033011	724.635	-0.0127757	0.140425	-0.0909793	0.927509	1	Z_VS_M	non-DE	ALG1	protein_coding
ENSG00000033030	436.296	0.179787	0.163349	1.10063	0.271057	1	Z_VS_M	non-DE	ZCCHC8	protein_coding
ENSG00000033050	323.184	-0.119775	0.200038	-0.598761	0.549333	1	Z_VS_M	non-DE	ABCF2	protein_coding
ENSG00000033100	1405.45	0.0342007	0.119959	0.285105	0.775564	1	Z_VS_M	non-DE	CHPF2	protein_coding
ENSG00000033170	1387.29	-0.0589253	0.108315	-0.544017	0.586429	1	Z_VS_M	non-DE	FUT8	protein_coding
ENSG00000033178	1665.07	0.0977282	0.103582	0.943486	0.345433	1	Z_VS_M	non-DE	UBA6	protein_coding
ENSG00000033327	448.317	0.0663132	0.168465	0.393633	0.693852	1	Z_VS_M	non-DE	GAB2	protein_coding
ENSG00000033627	1910.8	0.000496589	0.106556	0.00466034	0.996282	1	Z_VS_M	non-DE	ATP6V0A1	protein_coding
ENSG00000033800	807.015	0.13302	0.126878	1.04841	0.294449	1	Z_VS_M	non-DE	PIAS1	protein_coding
ENSG00000033867	550.211	0.322462	0.161201	2.00038	0.0454597	1	Z_VS_M	non-DE	SLC4A7	protein_coding
ENSG00000034152	3560.4	-0.0171386	0.101663	-0.168583	0.866125	1	Z_VS_M	non-DE	MAP2K3	protein_coding
ENSG00000034510	42225.5	-0.144951	0.0834237	-1.73753	0.0822936	1	Z_VS_M	non-DE	TMSB10	protein_coding
ENSG00000034533	139.505	0.0900445	0.275293	0.327086	0.743603	1	Z_VS_M	non-DE	ASTE1	protein_coding
ENSG00000034677	1183.84	0.0944301	0.114434	0.825196	0.40926	1	Z_VS_M	non-DE	RNF19A	protein_coding
ENSG00000034693	346.439	-0.017251	0.187685	-0.0919144	0.926766	1	Z_VS_M	non-DE	PEX3	protein_coding
ENSG00000034713	1813.45	0.0126529	0.105081	0.120411	0.904158	1	Z_VS_M	non-DE	GABARAPL2	protein_coding
ENSG00000035115	1378.5	-7.19864e-05	0.107683	-0.000668502	0.999467	1	Z_VS_M	non-DE	SH3YL1	protein_coding
ENSG00000035141	976.351	-0.119435	0.132495	-0.901428	0.367361	1	Z_VS_M	non-DE	FAM136A	protein_coding
ENSG00000035403	3820.35	0.0907538	0.0946029	0.959313	0.337401	1	Z_VS_M	non-DE	VCL	protein_coding
ENSG00000035499	315.353	-0.134502	0.189826	-0.708552	0.478602	1	Z_VS_M	non-DE	DEPDC1B	protein_coding
ENSG00000035664	82.833	-0.0115454	0.339486	-0.0340084	0.97287	1	Z_VS_M	non-DE	DAPK2	protein_coding
ENSG00000035681	654.872	-0.0418078	0.141637	-0.295176	0.767859	1	Z_VS_M	non-DE	NSMAF	protein_coding
ENSG00000035687	760.311	-0.102539	0.132731	-0.772534	0.439798	1	Z_VS_M	non-DE	ADSS2	protein_coding
ENSG00000035862	2081.04	0.0864193	0.119034	0.726006	0.467835	1	Z_VS_M	non-DE	TIMP2	protein_coding
ENSG00000035928	973.561	0.0478628	0.134416	0.356079	0.721781	1	Z_VS_M	non-DE	RFC1	protein_coding
ENSG00000036054	1226.96	-0.0820493	0.110409	-0.743142	0.457396	1	Z_VS_M	non-DE	TBC1D23	protein_coding
ENSG00000036257	1477.29	0.0285511	0.11783	0.242306	0.808543	1	Z_VS_M	non-DE	CUL3	protein_coding
ENSG00000036448	45.9316	-0.0146289	0.507011	-0.0288532	0.976982	1	Z_VS_M	non-DE	MYOM2	protein_coding
ENSG00000036473	767.956	0.217843	0.137994	1.57864	0.114419	1	Z_VS_M	non-DE	OTC	protein_coding
ENSG00000036549	736.4	0.0448665	0.145333	0.308716	0.757538	1	Z_VS_M	non-DE	ZZZ3	protein_coding
ENSG00000036672	40.5992	-0.323811	0.617574	-0.524327	0.600051	1	Z_VS_M	non-DE	USP2	protein_coding
ENSG00000037042	121.485	0.0299279	0.289802	0.10327	0.917749	1	Z_VS_M	non-DE	TUBG2	protein_coding
ENSG00000037241	915.483	-0.0630484	0.122574	-0.514372	0.606992	1	Z_VS_M	non-DE	RPL26L1	protein_coding
ENSG00000037474	1667	0.0382045	0.101839	0.375145	0.707553	1	Z_VS_M	non-DE	NSUN2	protein_coding
ENSG00000037637	713.908	0.0531705	0.138725	0.383281	0.701511	1	Z_VS_M	non-DE	FBXO42	protein_coding
ENSG00000037749	693.527	0.0644338	0.136018	0.473716	0.635703	1	Z_VS_M	non-DE	MFAP3	protein_coding
ENSG00000037757	192.67	-0.222034	0.238897	-0.929411	0.352676	1	Z_VS_M	non-DE	MRI1	protein_coding
ENSG00000037897	155.564	-0.156804	0.266014	-0.589458	0.555554	1	Z_VS_M	non-DE	METTL1	protein_coding
ENSG00000038002	780.491	-0.0262434	0.130382	-0.20128	0.840479	1	Z_VS_M	non-DE	AGA	protein_coding
ENSG00000038210	751.577	0.151476	0.137239	1.10373	0.269708	1	Z_VS_M	non-DE	PI4K2B	protein_coding
ENSG00000038219	712.348	0.251663	0.16727	1.50453	0.132444	1	Z_VS_M	non-DE	BOD1L1	protein_coding
ENSG00000038274	2491.81	-0.087086	0.100982	-0.862392	0.388472	1	Z_VS_M	non-DE	MAT2B	protein_coding
ENSG00000038358	792.948	0.0896334	0.146818	0.610508	0.541525	1	Z_VS_M	non-DE	EDC4	protein_coding
ENSG00000038382	1316.32	0.185704	0.132444	1.40213	0.160875	1	Z_VS_M	non-DE	TRIO	protein_coding
ENSG00000038427	47.0916	0.178999	0.432683	0.413696	0.679097	1	Z_VS_M	non-DE	VCAN	protein_coding
ENSG00000038532	1032.25	0.039985	0.126047	0.317223	0.751074	1	Z_VS_M	non-DE	CLEC16A	protein_coding
ENSG00000039068	22833.4	0.080236	0.0781866	1.02621	0.304792	1	Z_VS_M	non-DE	CDH1	protein_coding
ENSG00000039123	1283.16	0.0513218	0.126082	0.407051	0.683971	1	Z_VS_M	non-DE	MTREX	protein_coding
ENSG00000039139	5.9106	-0.564955	1.21413	-0.465315	0.641706	1	Z_VS_M	non-DE	DNAH5	protein_coding
ENSG00000039319	564.549	0.113798	0.14485	0.785628	0.432086	1	Z_VS_M	non-DE	ZFYVE16	protein_coding
ENSG00000039523	215.769	-0.145121	0.216857	-0.669203	0.503366	1	Z_VS_M	non-DE	RIPOR1	protein_coding
ENSG00000039560	98.5632	0.247798	0.321273	0.771301	0.440529	1	Z_VS_M	non-DE	RAI14	protein_coding
ENSG00000039600	18.9703	0.460731	0.680674	0.676874	0.498486	1	Z_VS_M	non-DE	SOX30	protein_coding
ENSG00000039650	599.196	-0.179759	0.145435	-1.23601	0.216455	1	Z_VS_M	non-DE	PNKP	protein_coding
ENSG00000040199	641.595	0.123831	0.140525	0.881203	0.378208	1	Z_VS_M	non-DE	PHLPP2	protein_coding
ENSG00000040275	300.983	-0.2175	0.198339	-1.09661	0.272813	1	Z_VS_M	non-DE	SPDL1	protein_coding
ENSG00000040341	797.124	0.0319037	0.142312	0.224181	0.822617	1	Z_VS_M	non-DE	STAU2	protein_coding
ENSG00000040487	489.325	0.0800419	0.159477	0.501901	0.615737	1	Z_VS_M	non-DE	SLC66A1	protein_coding
ENSG00000040531	202.754	-0.192537	0.224898	-0.85611	0.391937	1	Z_VS_M	non-DE	CTNS	protein_coding
ENSG00000040608	457.258	0.0870818	0.176432	0.493571	0.621609	1	Z_VS_M	non-DE	RTN4R	protein_coding
ENSG00000040633	694.54	-0.0964668	0.140358	-0.687292	0.491899	1	Z_VS_M	non-DE	PHF23	protein_coding
ENSG00000040933	551.107	0.00621333	0.144833	0.0428999	0.965781	1	Z_VS_M	non-DE	INPP4A	protein_coding
ENSG00000041353	1255.81	-0.0618751	0.116298	-0.53204	0.594698	1	Z_VS_M	non-DE	RAB27B	protein_coding
ENSG00000041357	5324.26	-0.0308683	0.0962209	-0.320807	0.748357	1	Z_VS_M	non-DE	PSMA4	protein_coding
ENSG00000041802	919.199	0.0373977	0.12704	0.294378	0.768469	1	Z_VS_M	non-DE	LSG1	protein_coding
ENSG00000041880	380.79	-0.216994	0.193658	-1.1205	0.2625	1	Z_VS_M	non-DE	PARP3	protein_coding
ENSG00000041982	24.7973	0.422148	0.63538	0.664402	0.506433	1	Z_VS_M	non-DE	TNC	protein_coding
ENSG00000041988	227.124	0.0358923	0.220074	0.163092	0.870446	1	Z_VS_M	non-DE	THAP3	protein_coding
ENSG00000042088	222.01	-0.207803	0.213234	-0.974529	0.329794	1	Z_VS_M	non-DE	TDP1	protein_coding
ENSG00000042286	858.624	-0.0710433	0.128804	-0.551561	0.581249	1	Z_VS_M	non-DE	AIFM2	protein_coding
ENSG00000042317	136.523	0.055331	0.285514	0.193794	0.846337	1	Z_VS_M	non-DE	SPATA7	protein_coding
ENSG00000042429	108.593	0.185394	0.314952	0.588643	0.556101	1	Z_VS_M	non-DE	MED17	protein_coding
ENSG00000042445	7511.25	0.111436	0.0882379	1.26291	0.206622	1	Z_VS_M	non-DE	RETSAT	protein_coding
ENSG00000042493	1220.79	0.0103389	0.123247	0.0838877	0.933146	1	Z_VS_M	non-DE	CAPG	protein_coding
ENSG00000042753	3076.79	-0.228222	0.0974692	-2.34148	0.0192077	1	Z_VS_M	non-DE	AP2S1	protein_coding
ENSG00000042980	32.4506	-0.150368	0.627467	-0.239644	0.810607	1	Z_VS_M	non-DE	ADAM28	protein_coding
ENSG00000043039	407.804	0.132792	0.181843	0.730255	0.465234	1	Z_VS_M	non-DE	BARX2	protein_coding
ENSG00000043093	1342.11	0.00900751	0.111215	0.0809917	0.935449	1	Z_VS_M	non-DE	DCUN1D1	protein_coding
ENSG00000043143	542.091	-0.00334667	0.152799	-0.0219025	0.982526	1	Z_VS_M	non-DE	JADE2	protein_coding
ENSG00000043514	329.93	-0.0622639	0.183302	-0.33968	0.734098	1	Z_VS_M	non-DE	TRIT1	protein_coding
ENSG00000043591	30.2809	-0.433406	0.574622	-0.754246	0.450702	1	Z_VS_M	non-DE	ADRB1	protein_coding
ENSG00000044090	581.281	0.0504414	0.148992	0.33855	0.734948	1	Z_VS_M	non-DE	CUL7	protein_coding
ENSG00000044115	14012.5	0.0933128	0.0785153	1.18847	0.23465	1	Z_VS_M	non-DE	CTNNA1	protein_coding
ENSG00000044446	653.047	0.148666	0.135689	1.09563	0.273239	1	Z_VS_M	non-DE	PHKA2	protein_coding
ENSG00000044459	17.7878	-1.1272	0.762676	-1.47795	0.139422	1	Z_VS_M	non-DE	CNTLN	protein_coding
ENSG00000044574	22622.8	-0.105469	0.0878653	-1.20035	0.230002	1	Z_VS_M	non-DE	HSPA5	protein_coding
ENSG00000046604	11291.1	0.0245851	0.0767375	0.320379	0.748681	1	Z_VS_M	non-DE	DSG2	protein_coding
ENSG00000046647	254.14	0.0974344	0.220838	0.441203	0.659066	1	Z_VS_M	non-DE	GEMIN8	protein_coding
ENSG00000046651	590.793	0.194061	0.158411	1.22505	0.220557	1	Z_VS_M	non-DE	OFD1	protein_coding
ENSG00000047056	635.89	0.128548	0.147323	0.872558	0.382904	1	Z_VS_M	non-DE	WDR37	protein_coding
ENSG00000047188	576.057	0.149116	0.14932	0.998632	0.317973	1	Z_VS_M	non-DE	YTHDC2	protein_coding
ENSG00000047230	597.127	-0.122835	0.145371	-0.844976	0.398124	1	Z_VS_M	non-DE	CTPS2	protein_coding
ENSG00000047249	906.019	0.0474404	0.125561	0.377827	0.705559	1	Z_VS_M	non-DE	ATP6V1H	protein_coding
ENSG00000047315	3194.6	-0.0408302	0.0929321	-0.439355	0.660404	1	Z_VS_M	non-DE	POLR2B	protein_coding
ENSG00000047346	323.46	0.0521191	0.186421	0.279578	0.779801	1	Z_VS_M	non-DE	ATOSA	protein_coding
ENSG00000047365	732.69	0.0292452	0.134332	0.217708	0.827656	1	Z_VS_M	non-DE	ARAP2	protein_coding
ENSG00000047410	1569.19	0.215277	0.133283	1.61519	0.10627	1	Z_VS_M	non-DE	TPR	protein_coding
ENSG00000047578	540.287	0.0635077	0.153595	0.413476	0.679258	1	Z_VS_M	non-DE	KATNIP	protein_coding
ENSG00000047579	219.388	-0.0622498	0.212816	-0.292505	0.769901	1	Z_VS_M	non-DE	DTNBP1	protein_coding
ENSG00000047597	441.34	0.137996	0.167111	0.825779	0.40893	1	Z_VS_M	non-DE	XK	protein_coding
ENSG00000047617	10.625	2.352	1.88206	1.24969	0.211412	1	Z_VS_M	non-DE	ANO2	protein_coding
ENSG00000047621	176.97	0.252375	0.254887	0.990145	0.322103	1	Z_VS_M	non-DE	C12orf4	protein_coding
ENSG00000047634	549.945	-0.0850846	0.165527	-0.514021	0.607237	1	Z_VS_M	non-DE	SCML1	protein_coding
ENSG00000047644	838.681	0.16659	0.123604	1.34777	0.177732	1	Z_VS_M	non-DE	WWC3	protein_coding
ENSG00000047648	145.014	-0.177987	0.281421	-0.632456	0.527089	1	Z_VS_M	non-DE	ARHGAP6	protein_coding
ENSG00000047849	5212.52	0.0536304	0.0924917	0.57984	0.562022	1	Z_VS_M	non-DE	MAP4	protein_coding
ENSG00000047932	842.988	-0.09088	0.125414	-0.724641	0.468673	1	Z_VS_M	non-DE	GOPC	protein_coding
ENSG00000048028	559.276	-0.048143	0.142317	-0.33828	0.735152	1	Z_VS_M	non-DE	USP28	protein_coding
ENSG00000048052	20.638	0.44617	0.821736	0.542961	0.587157	1	Z_VS_M	non-DE	HDAC9	protein_coding
ENSG00000048140	1735.6	0.0911489	0.103776	0.878326	0.379767	1	Z_VS_M	non-DE	TSPAN17	protein_coding
ENSG00000048162	370.83	-0.0995304	0.187508	-0.530807	0.595552	1	Z_VS_M	non-DE	NOP16	protein_coding
ENSG00000048342	80.8836	0.405638	0.336613	1.20506	0.228182	1	Z_VS_M	non-DE	CC2D2A	protein_coding
ENSG00000048392	1521.21	-0.0455729	0.107182	-0.42519	0.670698	1	Z_VS_M	non-DE	RRM2B	protein_coding
ENSG00000048405	616.054	0.0460641	0.138131	0.333482	0.73877	1	Z_VS_M	non-DE	ZNF800	protein_coding
ENSG00000048471	267.032	0.0667395	0.202339	0.32984	0.741521	1	Z_VS_M	non-DE	SNX29	protein_coding
ENSG00000048544	1486.62	0.098618	0.10986	0.897672	0.369361	1	Z_VS_M	non-DE	MRPS10	protein_coding
ENSG00000048649	695.269	0.265622	0.147583	1.79981	0.0718905	1	Z_VS_M	non-DE	RSF1	protein_coding
ENSG00000048707	1326.9	0.104613	0.124611	0.839513	0.401181	1	Z_VS_M	non-DE	VPS13D	protein_coding
ENSG00000048740	368.615	0.0473922	0.173606	0.272987	0.784863	1	Z_VS_M	non-DE	CELF2	protein_coding
ENSG00000048828	5681.27	0.0790266	0.0836869	0.944313	0.34501	1	Z_VS_M	non-DE	FAM120A	protein_coding
ENSG00000048991	581.022	-0.0941224	0.1524	-0.617603	0.536837	1	Z_VS_M	non-DE	R3HDM1	protein_coding
ENSG00000049089	61.8341	-0.208275	0.382164	-0.544988	0.585762	1	Z_VS_M	non-DE	COL9A2	protein_coding
ENSG00000049130	1335.79	0.0121947	0.110098	0.110762	0.911805	1	Z_VS_M	non-DE	KITLG	protein_coding
ENSG00000049167	162.117	-0.019424	0.269437	-0.0720908	0.94253	1	Z_VS_M	non-DE	ERCC8	protein_coding
ENSG00000049192	23.0437	-0.099749	0.633778	-0.157388	0.874939	1	Z_VS_M	non-DE	ADAMTS6	protein_coding
ENSG00000049239	1666.1	0.0407884	0.129062	0.316038	0.751973	1	Z_VS_M	non-DE	H6PD	protein_coding
ENSG00000049245	4977.79	-0.0123995	0.101092	-0.122655	0.90238	1	Z_VS_M	non-DE	VAMP3	protein_coding
ENSG00000049246	122.774	-0.119568	0.33472	-0.357218	0.720929	1	Z_VS_M	non-DE	PER3	protein_coding
ENSG00000049249	690.264	0.190327	0.158667	1.19954	0.230318	1	Z_VS_M	non-DE	TNFRSF9	protein_coding
ENSG00000049283	296.882	0.100361	0.191458	0.524195	0.600143	1	Z_VS_M	non-DE	EPN3	protein_coding
ENSG00000049323	1490.46	0.114514	0.10806	1.05972	0.289272	1	Z_VS_M	non-DE	LTBP1	protein_coding
ENSG00000049449	1426.38	-0.061447	0.116675	-0.52665	0.598437	1	Z_VS_M	non-DE	RCN1	protein_coding
ENSG00000049540	15.6761	0.552268	0.749033	0.737308	0.460935	1	Z_VS_M	non-DE	ELN	protein_coding
ENSG00000049541	462.163	-0.164631	0.157862	-1.04288	0.297006	1	Z_VS_M	non-DE	RFC2	protein_coding
ENSG00000049618	1020.66	0.0956787	0.130291	0.734348	0.462737	1	Z_VS_M	non-DE	ARID1B	protein_coding
ENSG00000049656	3034.08	-0.066589	0.0914815	-0.727896	0.466677	1	Z_VS_M	non-DE	CLPTM1L	protein_coding
ENSG00000049759	1621.27	0.0876008	0.105112	0.833406	0.404616	1	Z_VS_M	non-DE	NEDD4L	protein_coding
ENSG00000049769	28.2359	-0.00581049	0.584679	-0.00993791	0.992071	1	Z_VS_M	non-DE	PPP1R3F	protein_coding
ENSG00000049860	7657.53	-0.0290289	0.0778804	-0.372737	0.709344	1	Z_VS_M	non-DE	HEXB	protein_coding
ENSG00000049883	166.399	-0.142733	0.244581	-0.583579	0.559503	1	Z_VS_M	non-DE	PTCD2	protein_coding
ENSG00000050130	798.762	-0.118725	0.130878	-0.907139	0.364333	1	Z_VS_M	non-DE	JKAMP	protein_coding
ENSG00000050165	148.418	-0.138768	0.291391	-0.476227	0.633912	1	Z_VS_M	non-DE	DKK3	protein_coding
ENSG00000050327	781.368	0.00579491	0.151634	0.0382164	0.969515	1	Z_VS_M	non-DE	ARHGEF5	protein_coding
ENSG00000050344	1312.7	0.0125868	0.126166	0.0997633	0.920532	1	Z_VS_M	non-DE	NFE2L3	protein_coding
ENSG00000050393	1539	-0.0160048	0.109526	-0.146127	0.883821	1	Z_VS_M	non-DE	MCUR1	protein_coding
ENSG00000050405	7387.01	0.138698	0.0843924	1.64349	0.100281	1	Z_VS_M	non-DE	LIMA1	protein_coding
ENSG00000050426	909.4	-0.145705	0.137434	-1.06018	0.289061	1	Z_VS_M	non-DE	LETMD1	protein_coding
ENSG00000050438	39.2324	0.305271	0.554772	0.550264	0.582138	1	Z_VS_M	non-DE	SLC4A8	protein_coding
ENSG00000050748	934.244	0.00793953	0.137656	0.0576764	0.954006	1	Z_VS_M	non-DE	MAPK9	protein_coding
ENSG00000050820	2166.19	0.0767486	0.108312	0.708587	0.478581	1	Z_VS_M	non-DE	BCAR1	protein_coding
ENSG00000051009	843.011	0.0397258	0.127613	0.3113	0.755573	1	Z_VS_M	non-DE	FHIP1B	protein_coding
ENSG00000051108	1795.02	0.0149155	0.114791	0.129936	0.896617	1	Z_VS_M	non-DE	HERPUD1	protein_coding
ENSG00000051128	21.8694	-0.439883	0.64112	-0.686115	0.49264	1	Z_VS_M	non-DE	HOMER3	protein_coding
ENSG00000051341	151.102	-0.0903986	0.253599	-0.356463	0.721494	1	Z_VS_M	non-DE	POLQ	protein_coding
ENSG00000051382	1332.85	0.0752072	0.11681	0.643842	0.519678	1	Z_VS_M	non-DE	PIK3CB	protein_coding
ENSG00000051523	5395.08	-0.105105	0.0865472	-1.21443	0.224584	1	Z_VS_M	non-DE	CYBA	protein_coding
ENSG00000051596	823.58	-0.364221	0.135124	-2.69545	0.00702942	1	Z_VS_M	non-DE	THOC3	protein_coding
ENSG00000051620	2360.84	0.00707833	0.106553	0.0664299	0.947036	1	Z_VS_M	non-DE	HEBP2	protein_coding
ENSG00000051825	269.327	0.144223	0.19712	0.731651	0.464381	1	Z_VS_M	non-DE	MPHOSPH9	protein_coding
ENSG00000052126	768.716	-0.0617462	0.136263	-0.453141	0.650447	1	Z_VS_M	non-DE	PLEKHA5	protein_coding
ENSG00000052344	4403.51	0.0969047	0.101843	0.951513	0.341344	1	Z_VS_M	non-DE	PRSS8	protein_coding
ENSG00000052723	810.892	-0.101546	0.134852	-0.753018	0.451439	1	Z_VS_M	non-DE	SIKE1	protein_coding
ENSG00000052749	662.464	-0.156485	0.162364	-0.963796	0.335148	1	Z_VS_M	non-DE	RRP12	protein_coding
ENSG00000052795	556.84	0.0524731	0.16575	0.31658	0.751562	1	Z_VS_M	non-DE	FNIP2	protein_coding
ENSG00000052802	10106.7	-0.0582935	0.0945946	-0.616245	0.537733	1	Z_VS_M	non-DE	MSMO1	protein_coding
ENSG00000052841	1057.89	-0.0364749	0.133456	-0.27331	0.784615	1	Z_VS_M	non-DE	TTC17	protein_coding
ENSG00000053254	789.462	0.0468531	0.130428	0.359225	0.719427	1	Z_VS_M	non-DE	FOXN3	protein_coding
ENSG00000053371	3774.69	0.0203489	0.0856455	0.237594	0.812196	1	Z_VS_M	non-DE	AKR7A2	protein_coding
ENSG00000053372	922.004	-0.0936247	0.125133	-0.748199	0.45434	1	Z_VS_M	non-DE	MRTO4	protein_coding
ENSG00000053438	6.58671	1.43826	1.23943	1.16042	0.245876	1	Z_VS_M	non-DE	NNAT	protein_coding
ENSG00000053501	112.616	-0.0904223	0.306779	-0.294748	0.768187	1	Z_VS_M	non-DE	USE1	protein_coding
ENSG00000053524	9.22352	0.443642	1.00961	0.439417	0.660359	1	Z_VS_M	non-DE	MCF2L2	protein_coding
ENSG00000053702	19.3937	0.891019	0.713414	1.24895	0.211683	1	Z_VS_M	non-DE	NRIP2	protein_coding
ENSG00000053747	5227	0.179725	0.110096	1.63243	0.102589	1	Z_VS_M	non-DE	LAMA3	protein_coding
ENSG00000053770	1239.49	-0.0142511	0.113041	-0.126071	0.899676	1	Z_VS_M	non-DE	AP5M1	protein_coding
ENSG00000053900	317.715	0.181652	0.188579	0.963266	0.335414	1	Z_VS_M	non-DE	ANAPC4	protein_coding
ENSG00000053918	1842.99	0.000729995	0.120047	0.0060809	0.995148	1	Z_VS_M	non-DE	KCNQ1	protein_coding
ENSG00000054116	1363.91	-0.0827949	0.114603	-0.722448	0.470019	1	Z_VS_M	non-DE	TRAPPC3	protein_coding
ENSG00000054118	2517.87	0.0444652	0.0991661	0.448391	0.653871	1	Z_VS_M	non-DE	THRAP3	protein_coding
ENSG00000054148	1117.89	-0.0790442	0.124651	-0.634125	0.526	1	Z_VS_M	non-DE	PHPT1	protein_coding
ENSG00000054179	531.499	0.0875644	0.150012	0.583717	0.55941	1	Z_VS_M	non-DE	ENTPD2	protein_coding
ENSG00000054219	577.865	0.0489461	0.161368	0.30332	0.761646	1	Z_VS_M	non-DE	LY75	protein_coding
ENSG00000054267	525.164	0.0970246	0.150289	0.645587	0.518547	1	Z_VS_M	non-DE	ARID4B	protein_coding
ENSG00000054277	125.367	-0.291458	0.336629	-0.865814	0.386592	1	Z_VS_M	non-DE	OPN3	protein_coding
ENSG00000054282	372.713	-0.00201791	0.168842	-0.0119515	0.990464	1	Z_VS_M	non-DE	SDCCAG8	protein_coding
ENSG00000054392	218.27	-0.0437447	0.21476	-0.203691	0.838595	1	Z_VS_M	non-DE	HHAT	protein_coding
ENSG00000054523	3750.11	0.0403693	0.0961245	0.419969	0.674508	1	Z_VS_M	non-DE	KIF1B	protein_coding
ENSG00000054598	394.235	0.243327	0.18693	1.3017	0.193018	1	Z_VS_M	non-DE	FOXC1	protein_coding
ENSG00000054611	930.458	0.000763416	0.1265	0.00603493	0.995185	1	Z_VS_M	non-DE	TBC1D22A	protein_coding
ENSG00000054654	1107.29	0.157903	0.14888	1.06061	0.288869	1	Z_VS_M	non-DE	SYNE2	protein_coding
ENSG00000054690	888.46	0.09685	0.131363	0.737272	0.460957	1	Z_VS_M	non-DE	PLEKHH1	protein_coding
ENSG00000054793	1991.6	0.100141	0.105646	0.947891	0.343185	1	Z_VS_M	non-DE	ATP9A	protein_coding
ENSG00000054965	614.954	0.0787487	0.137907	0.571027	0.567981	1	Z_VS_M	non-DE	FAM168A	protein_coding
ENSG00000054967	75.4988	0.102791	0.343103	0.299593	0.764488	1	Z_VS_M	non-DE	RELT	protein_coding
ENSG00000054983	3732.01	0.0529194	0.0871684	0.607094	0.543789	1	Z_VS_M	non-DE	GALC	protein_coding
ENSG00000055044	1442.63	-0.126239	0.125199	-1.0083	0.31331	1	Z_VS_M	non-DE	NOP58	protein_coding
ENSG00000055070	5830.88	0.0330409	0.0840011	0.393339	0.694069	1	Z_VS_M	non-DE	SZRD1	protein_coding
ENSG00000055118	87.243	0.180469	0.348779	0.517432	0.604855	1	Z_VS_M	non-DE	KCNH2	protein_coding
ENSG00000055130	1440.08	-0.0417828	0.111316	-0.375354	0.707397	1	Z_VS_M	non-DE	CUL1	protein_coding
ENSG00000055147	456.135	-0.0117031	0.181109	-0.0646194	0.948477	1	Z_VS_M	non-DE	FAM114A2	protein_coding
ENSG00000055163	564.375	-0.0508783	0.144929	-0.351056	0.725547	1	Z_VS_M	non-DE	CYFIP2	protein_coding
ENSG00000055208	1497.43	0.070125	0.103646	0.676585	0.49867	1	Z_VS_M	non-DE	TAB2	protein_coding
ENSG00000055211	991.187	-0.0472754	0.123985	-0.3813	0.702981	1	Z_VS_M	non-DE	GINM1	protein_coding
ENSG00000055332	1064.82	-0.020032	0.119739	-0.167298	0.867136	1	Z_VS_M	non-DE	EIF2AK2	protein_coding
ENSG00000055483	603.604	0.108215	0.156571	0.691156	0.489468	1	Z_VS_M	non-DE	USP36	protein_coding
ENSG00000055609	778.683	0.172296	0.159598	1.07956	0.280338	1	Z_VS_M	non-DE	KMT2C	protein_coding
ENSG00000055732	45.0099	0.435003	0.46704	0.931405	0.351644	1	Z_VS_M	non-DE	MCOLN3	protein_coding
ENSG00000055917	2114.38	0.0445684	0.0985862	0.452076	0.651215	1	Z_VS_M	non-DE	PUM2	protein_coding
ENSG00000055950	1216.83	-0.152422	0.12343	-1.23489	0.21687	1	Z_VS_M	non-DE	MRPL43	protein_coding
ENSG00000056050	325.465	-0.104757	0.183831	-0.569858	0.568774	1	Z_VS_M	non-DE	HPF1	protein_coding
ENSG00000056097	2019.64	0.00589602	0.102172	0.0577071	0.953982	1	Z_VS_M	non-DE	ZFR	protein_coding
ENSG00000056277	90.5892	0.180917	0.326087	0.554811	0.579024	1	Z_VS_M	non-DE	ZNF280C	protein_coding
ENSG00000056558	71.9487	0.368698	0.379438	0.971696	0.331202	1	Z_VS_M	non-DE	TRAF1	protein_coding
ENSG00000056586	1445.98	0.0998783	0.111453	0.896145	0.370175	1	Z_VS_M	non-DE	RC3H2	protein_coding
ENSG00000056736	385.774	0.0337152	0.169456	0.198961	0.842293	1	Z_VS_M	non-DE	IL17RB	protein_coding
ENSG00000056972	1048.55	-0.000209489	0.1205	-0.0017385	0.998613	1	Z_VS_M	non-DE	TRAF3IP2	protein_coding
ENSG00000056998	187.807	-0.0313148	0.237182	-0.132029	0.894962	1	Z_VS_M	non-DE	GYG2	protein_coding
ENSG00000057019	976.709	-0.0128838	0.126584	-0.101781	0.91893	1	Z_VS_M	non-DE	DCBLD2	protein_coding
ENSG00000057252	1622.11	0.0902565	0.124728	0.72363	0.469293	1	Z_VS_M	non-DE	SOAT1	protein_coding
ENSG00000057294	2675.17	0.044976	0.0968052	0.464603	0.642215	1	Z_VS_M	non-DE	PKP2	protein_coding
ENSG00000057593	5.76293	0.180992	1.23433	0.146632	0.883423	1	Z_VS_M	non-DE	F7	protein_coding
ENSG00000057608	9113.45	-0.0288687	0.082187	-0.351257	0.725396	1	Z_VS_M	non-DE	GDI2	protein_coding
ENSG00000057657	195.566	-0.256308	0.255006	-1.00511	0.314846	1	Z_VS_M	non-DE	PRDM1	protein_coding
ENSG00000057663	1189.09	-0.14352	0.112959	-1.27055	0.203888	1	Z_VS_M	non-DE	ATG5	protein_coding
ENSG00000057704	1528.18	0.183513	0.122382	1.4995	0.133743	1	Z_VS_M	non-DE	TMCC3	protein_coding
ENSG00000057757	1134.94	-0.0410293	0.122891	-0.333866	0.73848	1	Z_VS_M	non-DE	PITHD1	protein_coding
ENSG00000057935	489.874	0.0424497	0.154718	0.274368	0.783802	1	Z_VS_M	non-DE	MTA3	protein_coding
ENSG00000058056	286.426	-0.0461321	0.19969	-0.231019	0.8173	1	Z_VS_M	non-DE	USP13	protein_coding
ENSG00000058063	2434.22	0.0744519	0.09282	0.802111	0.422489	1	Z_VS_M	non-DE	ATP11B	protein_coding
ENSG00000058085	11135.5	0.108273	0.0924283	1.17143	0.241427	1	Z_VS_M	non-DE	LAMC2	protein_coding
ENSG00000058091	22.5576	1.1482	0.713058	1.61024	0.107345	1	Z_VS_M	non-DE	CDK14	protein_coding
ENSG00000058262	8159.24	0.0251094	0.0817688	0.307078	0.758784	1	Z_VS_M	non-DE	SEC61A1	protein_coding
ENSG00000058272	961.523	0.0800694	0.120322	0.665461	0.505756	1	Z_VS_M	non-DE	PPP1R12A	protein_coding
ENSG00000058453	378.176	-0.00244014	0.184518	-0.0132244	0.989449	1	Z_VS_M	non-DE	CROCC	protein_coding
ENSG00000058600	985.926	-0.11484	0.12041	-0.953743	0.340214	1	Z_VS_M	non-DE	POLR3E	protein_coding
ENSG00000058668	1731.49	0.152092	0.110358	1.37816	0.168153	1	Z_VS_M	non-DE	ATP2B4	protein_coding
ENSG00000058729	567.316	0.100577	0.152603	0.659075	0.509847	1	Z_VS_M	non-DE	RIOK2	protein_coding
ENSG00000058799	1198.63	-0.0493687	0.119188	-0.414209	0.678721	1	Z_VS_M	non-DE	YIPF1	protein_coding
ENSG00000058804	1065.94	-0.148925	0.120572	-1.23515	0.216773	1	Z_VS_M	non-DE	NDC1	protein_coding
ENSG00000058866	106.407	-0.350538	0.331489	-1.05746	0.2903	1	Z_VS_M	non-DE	DGKG	protein_coding
ENSG00000059122	512.716	-0.0974008	0.159272	-0.611537	0.540844	1	Z_VS_M	non-DE	FLYWCH1	protein_coding
ENSG00000059145	84.4288	0.0801189	0.354536	0.225983	0.821215	1	Z_VS_M	non-DE	UNKL	protein_coding
ENSG00000059377	112.717	0.0967531	0.288621	0.335225	0.737455	1	Z_VS_M	non-DE	TBXAS1	protein_coding
ENSG00000059378	1734.58	0.130802	0.111609	1.17196	0.241213	1	Z_VS_M	non-DE	PARP12	protein_coding
ENSG00000059573	3487.5	0.0204398	0.0877553	0.232918	0.815825	1	Z_VS_M	non-DE	ALDH18A1	protein_coding
ENSG00000059588	714.153	-0.0447015	0.137712	-0.324601	0.745483	1	Z_VS_M	non-DE	TARBP1	protein_coding
ENSG00000059691	379.356	-0.132517	0.193079	-0.686335	0.492502	1	Z_VS_M	non-DE	GATB	protein_coding
ENSG00000059728	1240.7	0.0671234	0.127036	0.528381	0.597235	1	Z_VS_M	non-DE	MXD1	protein_coding
ENSG00000059758	459.655	-0.188821	0.157107	-1.20186	0.229416	1	Z_VS_M	non-DE	CDK17	protein_coding
ENSG00000059769	259.71	0.0278759	0.212096	0.13143	0.895435	1	Z_VS_M	non-DE	DNAJC25	protein_coding
ENSG00000059804	8.55112	-0.336338	1.10341	-0.304818	0.760505	1	Z_VS_M	non-DE	SLC2A3	protein_coding
ENSG00000059915	32.9162	0.115214	0.521187	0.221061	0.825045	1	Z_VS_M	non-DE	PSD	protein_coding
ENSG00000060069	867.049	-0.122245	0.139378	-0.87708	0.380443	1	Z_VS_M	non-DE	CTDP1	protein_coding
ENSG00000060138	2275.46	-0.0344494	0.098547	-0.349573	0.726659	1	Z_VS_M	non-DE	YBX3	protein_coding
ENSG00000060140	71.9021	-0.0578783	0.377005	-0.153521	0.877987	1	Z_VS_M	non-DE	STYK1	protein_coding
ENSG00000060237	2908.79	0.0926584	0.114015	0.812684	0.416399	1	Z_VS_M	non-DE	WNK1	protein_coding
ENSG00000060339	1424.92	0.0631253	0.119369	0.528823	0.596928	1	Z_VS_M	non-DE	CCAR1	protein_coding
ENSG00000060491	1508.97	-0.118441	0.111682	-1.06052	0.288908	1	Z_VS_M	non-DE	OGFR	protein_coding
ENSG00000060566	316.277	-0.0162436	0.231591	-0.0701391	0.944083	1	Z_VS_M	non-DE	CREB3L3	protein_coding
ENSG00000060642	412.293	0.0495372	0.162251	0.305311	0.760129	1	Z_VS_M	non-DE	PIGV	protein_coding
ENSG00000060656	147.547	-0.00751222	0.257925	-0.0291256	0.976764	1	Z_VS_M	non-DE	PTPRU	protein_coding
ENSG00000060688	736.864	-0.139087	0.137018	-1.0151	0.310058	1	Z_VS_M	non-DE	SNRNP40	protein_coding
ENSG00000060749	590.167	-0.111509	0.151306	-0.736974	0.461138	1	Z_VS_M	non-DE	QSER1	protein_coding
ENSG00000060762	704.412	-0.168908	0.143915	-1.17366	0.24053	1	Z_VS_M	non-DE	MPC1	protein_coding
ENSG00000060971	3203.04	0.0775758	0.0931211	0.833064	0.404809	1	Z_VS_M	non-DE	ACAA1	protein_coding
ENSG00000061273	596.275	0.0639343	0.163396	0.391283	0.695588	1	Z_VS_M	non-DE	HDAC7	protein_coding
ENSG00000061656	120.732	-0.249981	0.282004	-0.886444	0.375378	1	Z_VS_M	non-DE	SPAG4	protein_coding
ENSG00000061676	5173.4	0.0302777	0.0816444	0.370848	0.71075	1	Z_VS_M	non-DE	NCKAP1	protein_coding
ENSG00000061794	2149.25	-0.0177941	0.109223	-0.162915	0.870585	1	Z_VS_M	non-DE	MRPS35	protein_coding
ENSG00000061918	10.1876	-1.24263	1.03236	-1.20368	0.228715	1	Z_VS_M	non-DE	GUCY1B1	protein_coding
ENSG00000061936	477.342	0.0015305	0.159345	0.00960498	0.992336	1	Z_VS_M	non-DE	SFSWAP	protein_coding
ENSG00000061938	390.938	0.219716	0.184594	1.19027	0.233942	1	Z_VS_M	non-DE	TNK2	protein_coding
ENSG00000061987	658.631	0.119922	0.138744	0.864337	0.387403	1	Z_VS_M	non-DE	MON2	protein_coding
ENSG00000062038	1494.81	-0.17594	0.106557	-1.65113	0.0987118	1	Z_VS_M	non-DE	CDH3	protein_coding
ENSG00000062194	1412.2	-0.0273567	0.111225	-0.245958	0.805715	1	Z_VS_M	non-DE	GPBP1	protein_coding
ENSG00000062282	212.128	-0.0456448	0.219782	-0.207682	0.835477	1	Z_VS_M	non-DE	DGAT2	protein_coding
ENSG00000062370	42.9373	0.681616	0.470634	1.44829	0.147535	1	Z_VS_M	non-DE	ZNF112	protein_coding
ENSG00000062485	3902.85	-0.0132978	0.0877418	-0.151556	0.879537	1	Z_VS_M	non-DE	CS	protein_coding
ENSG00000062524	105.233	0.180098	0.312725	0.5759	0.564683	1	Z_VS_M	non-DE	LTK	protein_coding
ENSG00000062598	616.847	0.016797	0.145584	0.115376	0.908147	1	Z_VS_M	non-DE	ELMO2	protein_coding
ENSG00000062650	1790.16	-0.00665932	0.103301	-0.0644654	0.9486	1	Z_VS_M	non-DE	WAPL	protein_coding
ENSG00000062716	4299.37	0.017743	0.0860867	0.206106	0.836708	1	Z_VS_M	non-DE	VMP1	protein_coding
ENSG00000062725	1220.3	-0.00943222	0.112965	-0.0834969	0.933456	1	Z_VS_M	non-DE	APPBP2	protein_coding
ENSG00000062822	423.504	-0.0429554	0.163017	-0.263503	0.792163	1	Z_VS_M	non-DE	POLD1	protein_coding
ENSG00000063046	7066.92	-0.0398622	0.0873533	-0.456333	0.648151	1	Z_VS_M	non-DE	EIF4B	protein_coding
ENSG00000063169	253.224	0.0487085	0.210538	0.231352	0.817041	1	Z_VS_M	non-DE	BICRA	protein_coding
ENSG00000063176	453.605	0.14516	0.168852	0.85969	0.38996	1	Z_VS_M	non-DE	SPHK2	protein_coding
ENSG00000063177	11539.3	-0.123237	0.0875735	-1.40724	0.159358	1	Z_VS_M	non-DE	RPL18	protein_coding
ENSG00000063180	20.6743	-0.783082	0.659429	-1.18752	0.235024	1	Z_VS_M	non-DE	CA11	protein_coding
ENSG00000063241	736.72	-0.160926	0.142342	-1.13056	0.258242	1	Z_VS_M	non-DE	ISOC2	protein_coding
ENSG00000063244	3311.98	-0.103099	0.089172	-1.15618	0.247608	1	Z_VS_M	non-DE	U2AF2	protein_coding
ENSG00000063245	4277.16	0.0292879	0.0924037	0.316956	0.751277	1	Z_VS_M	non-DE	EPN1	protein_coding
ENSG00000063322	1548.61	-0.00490207	0.116212	-0.042182	0.966354	1	Z_VS_M	non-DE	MED29	protein_coding
ENSG00000063438	33.6413	0.047536	0.562731	0.0844738	0.93268	1	Z_VS_M	non-DE	AHRR	protein_coding
ENSG00000063587	235.305	0.0182475	0.220678	0.0826883	0.934099	1	Z_VS_M	non-DE	ZNF275	protein_coding
ENSG00000063601	513.404	0.058623	0.146353	0.400559	0.688745	1	Z_VS_M	non-DE	MTMR1	protein_coding
ENSG00000063660	1173.99	0.166657	0.115608	1.44158	0.149422	1	Z_VS_M	non-DE	GPC1	protein_coding
ENSG00000063761	236.975	-0.134311	0.20763	-0.646874	0.517714	1	Z_VS_M	non-DE	ADCK1	protein_coding
ENSG00000063854	799.847	0.0600204	0.130179	0.46106	0.644756	1	Z_VS_M	non-DE	HAGH	protein_coding
ENSG00000063978	1675.27	-0.0700621	0.101941	-0.68728	0.491907	1	Z_VS_M	non-DE	RNF4	protein_coding
ENSG00000064012	956.172	0.189972	0.122952	1.54509	0.122323	1	Z_VS_M	non-DE	CASP8	protein_coding
ENSG00000064042	30.6319	0.382641	0.714937	0.53521	0.592505	1	Z_VS_M	non-DE	LIMCH1	protein_coding
ENSG00000064102	736.999	-0.0800188	0.139859	-0.57214	0.567227	1	Z_VS_M	non-DE	INTS13	protein_coding
ENSG00000064115	3424.64	-0.00756196	0.0881849	-0.0857511	0.931664	1	Z_VS_M	non-DE	TM7SF3	protein_coding
ENSG00000064199	107.654	-0.0538725	0.328261	-0.164115	0.869641	1	Z_VS_M	non-DE	SPA17	protein_coding
ENSG00000064225	23.6506	-0.408169	0.625693	-0.652348	0.514177	1	Z_VS_M	non-DE	ST3GAL6	protein_coding
ENSG00000064270	1119.72	-0.0675567	0.118926	-0.568057	0.569996	1	Z_VS_M	non-DE	ATP2C2	protein_coding
ENSG00000064300	14.7932	-0.26407	0.883418	-0.298918	0.765003	1	Z_VS_M	non-DE	NGFR	protein_coding
ENSG00000064309	78.1412	-0.126334	0.339974	-0.3716	0.710191	1	Z_VS_M	non-DE	CDON	protein_coding
ENSG00000064313	887.617	0.26534	0.126463	2.09816	0.0358912	1	Z_VS_M	non-DE	TAF2	protein_coding
ENSG00000064393	1336.7	0.0929939	0.15056	0.617656	0.536802	1	Z_VS_M	non-DE	HIPK2	protein_coding
ENSG00000064419	1555.13	0.0100094	0.109536	0.0913801	0.927191	1	Z_VS_M	non-DE	TNPO3	protein_coding
ENSG00000064490	545.614	-0.18638	0.15625	-1.19283	0.232935	1	Z_VS_M	non-DE	RFXANK	protein_coding
ENSG00000064545	812.688	0.0757903	0.13066	0.580057	0.561876	1	Z_VS_M	non-DE	TMEM161A	protein_coding
ENSG00000064547	461.66	0.234734	0.17756	1.322	0.18617	1	Z_VS_M	non-DE	LPAR2	protein_coding
ENSG00000064601	6276.84	0.0821232	0.121642	0.675121	0.499599	1	Z_VS_M	non-DE	CTSA	protein_coding
ENSG00000064607	464.836	0.0268901	0.161246	0.166764	0.867556	1	Z_VS_M	non-DE	SUGP2	protein_coding
ENSG00000064651	7160.72	-0.0219318	0.0841257	-0.260703	0.794322	1	Z_VS_M	non-DE	SLC12A2	protein_coding
ENSG00000064652	219.209	0.140024	0.220381	0.635371	0.525186	1	Z_VS_M	non-DE	SNX24	protein_coding
ENSG00000064666	2438.53	-0.0924785	0.0938442	-0.985447	0.324405	1	Z_VS_M	non-DE	CNN2	protein_coding
ENSG00000064687	650.95	0.101474	0.173665	0.584307	0.559014	1	Z_VS_M	non-DE	ABCA7	protein_coding
ENSG00000064703	414.448	0.0962815	0.186127	0.517289	0.604955	1	Z_VS_M	non-DE	DDX20	protein_coding
ENSG00000064726	2920.98	0.0232866	0.0889539	0.261782	0.793489	1	Z_VS_M	non-DE	BTBD1	protein_coding
ENSG00000064763	618.431	-0.124722	0.152362	-0.818586	0.413023	1	Z_VS_M	non-DE	FAR2	protein_coding
ENSG00000064787	54.98	-0.395367	0.409197	-0.966201	0.333944	1	Z_VS_M	non-DE	BCAS1	protein_coding
ENSG00000064932	1718.35	0.0661222	0.112285	0.588878	0.555943	1	Z_VS_M	non-DE	SBNO2	protein_coding
ENSG00000064933	234.747	-0.0787627	0.231378	-0.340408	0.73355	1	Z_VS_M	non-DE	PMS1	protein_coding
ENSG00000064961	1636.9	-0.0712308	0.101338	-0.702903	0.482116	1	Z_VS_M	non-DE	HMG20B	protein_coding
ENSG00000064995	526.92	0.162261	0.153568	1.05661	0.290692	1	Z_VS_M	non-DE	TAF11	protein_coding
ENSG00000064999	1088.81	0.146517	0.134041	1.09308	0.274361	1	Z_VS_M	non-DE	ANKS1A	protein_coding
ENSG00000065000	4255.55	0.0652355	0.0909294	0.717431	0.473108	1	Z_VS_M	non-DE	AP3D1	protein_coding
ENSG00000065029	270.188	-0.0333389	0.203325	-0.163969	0.869756	1	Z_VS_M	non-DE	ZNF76	protein_coding
ENSG00000065054	326.2	0.201783	0.193202	1.04442	0.296293	1	Z_VS_M	non-DE	NHERF2	protein_coding
ENSG00000065057	213.837	-0.423403	0.220423	-1.92087	0.0547481	1	Z_VS_M	non-DE	NTHL1	protein_coding
ENSG00000065060	608.762	0.192638	0.149787	1.28608	0.198415	1	Z_VS_M	non-DE	BLTP3A	protein_coding
ENSG00000065135	3797.93	-0.0319728	0.0916023	-0.349039	0.72706	1	Z_VS_M	non-DE	GNAI3	protein_coding
ENSG00000065150	2420.59	0.0117619	0.10624	0.110711	0.911846	1	Z_VS_M	non-DE	IPO5	protein_coding
ENSG00000065154	7991.25	-0.0056426	0.0814688	-0.0692609	0.944782	1	Z_VS_M	non-DE	OAT	protein_coding
ENSG00000065183	889.124	-0.0879103	0.143575	-0.612295	0.540343	1	Z_VS_M	non-DE	WDR3	protein_coding
ENSG00000065243	1253.21	0.0767719	0.111305	0.689742	0.490356	1	Z_VS_M	non-DE	PKN2	protein_coding
ENSG00000065268	545.677	0.0098345	0.158692	0.0619723	0.950585	1	Z_VS_M	non-DE	WDR18	protein_coding
ENSG00000065308	1261.89	-0.0187825	0.112267	-0.167302	0.867132	1	Z_VS_M	non-DE	TRAM2	protein_coding
ENSG00000065320	155.654	-0.134066	0.240719	-0.55694	0.577568	1	Z_VS_M	non-DE	NTN1	protein_coding
ENSG00000065328	257.404	-0.241779	0.199205	-1.21372	0.224856	1	Z_VS_M	non-DE	MCM10	protein_coding
ENSG00000065357	414.418	0.0535455	0.170903	0.31331	0.754045	1	Z_VS_M	non-DE	DGKA	protein_coding
ENSG00000065361	4989.79	0.19917	0.101688	1.95864	0.0501555	1	Z_VS_M	non-DE	ERBB3	protein_coding
ENSG00000065413	25.8361	0.568672	0.598398	0.950325	0.341947	1	Z_VS_M	non-DE	ANKRD44	protein_coding
ENSG00000065427	3475.01	-0.0277562	0.0935484	-0.296704	0.766693	1	Z_VS_M	non-DE	KARS1	protein_coding
ENSG00000065457	412.23	0.0439802	0.163258	0.269391	0.787629	1	Z_VS_M	non-DE	ADAT1	protein_coding
ENSG00000065485	818.799	-0.125446	0.127476	-0.984079	0.325077	1	Z_VS_M	non-DE	PDIA5	protein_coding
ENSG00000065491	488.387	0.145446	0.173375	0.83891	0.40152	1	Z_VS_M	non-DE	TBC1D22B	protein_coding
ENSG00000065518	2499.26	-0.0654334	0.109051	-0.600024	0.54849	1	Z_VS_M	non-DE	NDUFB4	protein_coding
ENSG00000065526	1469.62	0.0879534	0.243183	0.361676	0.717594	1	Z_VS_M	non-DE	SPEN	protein_coding
ENSG00000065534	39.4585	0.496192	0.495698	1.001	0.316829	1	Z_VS_M	non-DE	MYLK	protein_coding
ENSG00000065548	2047.75	-0.0149441	0.106049	-0.140917	0.887936	1	Z_VS_M	non-DE	ZC3H15	protein_coding
ENSG00000065559	1076.61	-0.00217866	0.116042	-0.0187748	0.985021	1	Z_VS_M	non-DE	MAP2K4	protein_coding
ENSG00000065600	292.973	0.194491	0.191279	1.01679	0.309252	1	Z_VS_M	non-DE	PACC1	protein_coding
ENSG00000065613	1780.79	0.0400364	0.102176	0.391837	0.695179	1	Z_VS_M	non-DE	SLK	protein_coding
ENSG00000065615	481.833	-0.00279481	0.164293	-0.0170111	0.986428	1	Z_VS_M	non-DE	CYB5R4	protein_coding
ENSG00000065618	3478.86	-0.0136205	0.117089	-0.116326	0.907394	1	Z_VS_M	non-DE	COL17A1	protein_coding
ENSG00000065621	385.011	-0.115609	0.190364	-0.607307	0.543647	1	Z_VS_M	non-DE	GSTO2	protein_coding
ENSG00000065665	98.202	-0.0033573	0.312268	-0.0107514	0.991422	1	Z_VS_M	non-DE	SEC61A2	protein_coding
ENSG00000065675	7.02919	-0.218649	1.33146	-0.164218	0.86956	1	Z_VS_M	non-DE	PRKCQ	protein_coding
ENSG00000065717	108.402	-0.361403	0.293022	-1.23336	0.21744	1	Z_VS_M	non-DE	TLE2	protein_coding
ENSG00000065802	404.905	0.101943	0.199151	0.511891	0.608728	1	Z_VS_M	non-DE	ASB1	protein_coding
ENSG00000065809	2209.79	-0.0687088	0.102827	-0.668199	0.504006	1	Z_VS_M	non-DE	FAM107B	protein_coding
ENSG00000065833	1348.57	0.0988103	0.112425	0.878904	0.379454	1	Z_VS_M	non-DE	ME1	protein_coding
ENSG00000065882	1737.4	0.012095	0.109009	0.110954	0.911653	1	Z_VS_M	non-DE	TBC1D1	protein_coding
ENSG00000065883	1128.44	0.103763	0.122187	0.849219	0.395759	1	Z_VS_M	non-DE	CDK13	protein_coding
ENSG00000065911	2642.63	-0.0979016	0.0971215	-1.00803	0.313439	1	Z_VS_M	non-DE	MTHFD2	protein_coding
ENSG00000065923	617.308	-0.0151142	0.15405	-0.0981128	0.921843	1	Z_VS_M	non-DE	SLC9A7	protein_coding
ENSG00000065970	488.018	0.10996	0.160609	0.684645	0.493568	1	Z_VS_M	non-DE	FOXJ2	protein_coding
ENSG00000065978	18374.5	-0.139453	0.084207	-1.65608	0.097706	1	Z_VS_M	non-DE	YBX1	protein_coding
ENSG00000065989	92.0571	-0.139473	0.324692	-0.429554	0.66752	1	Z_VS_M	non-DE	PDE4A	protein_coding
ENSG00000066027	2151.15	-0.0025641	0.0976814	-0.0262496	0.979058	1	Z_VS_M	non-DE	PPP2R5A	protein_coding
ENSG00000066044	1904.79	-0.0616042	0.103767	-0.59368	0.552726	1	Z_VS_M	non-DE	ELAVL1	protein_coding
ENSG00000066084	1155.25	0.0975784	0.113913	0.856604	0.391664	1	Z_VS_M	non-DE	DIP2B	protein_coding
ENSG00000066117	1098.95	-0.0247007	0.127846	-0.193207	0.846797	1	Z_VS_M	non-DE	SMARCD1	protein_coding
ENSG00000066135	852.024	0.127358	0.129354	0.984574	0.324834	1	Z_VS_M	non-DE	KDM4A	protein_coding
ENSG00000066136	647.005	-0.0593668	0.1463	-0.405788	0.684898	1	Z_VS_M	non-DE	NFYC	protein_coding
ENSG00000066185	25.9219	0.49815	0.592947	0.840126	0.400838	1	Z_VS_M	non-DE	ZMYND12	protein_coding
ENSG00000066230	1694.93	0.0710135	0.121119	0.58631	0.557667	1	Z_VS_M	non-DE	SLC9A3	protein_coding
ENSG00000066248	296.712	0.249811	0.193489	1.29109	0.196673	1	Z_VS_M	non-DE	NGEF	protein_coding
ENSG00000066279	339.864	-0.0127078	0.177638	-0.0715379	0.94297	1	Z_VS_M	non-DE	ASPM	protein_coding
ENSG00000066322	5103.59	-0.00746137	0.0820657	-0.0909195	0.927557	1	Z_VS_M	non-DE	ELOVL1	protein_coding
ENSG00000066379	203.508	0.00434461	0.234075	0.0185608	0.985191	1	Z_VS_M	non-DE	POLR1H	protein_coding
ENSG00000066405	793.178	-0.186686	0.42001	-0.444479	0.656696	1	Z_VS_M	non-DE	CLDN18	protein_coding
ENSG00000066422	818.215	0.0896119	0.130552	0.686409	0.492455	1	Z_VS_M	non-DE	ZBTB11	protein_coding
ENSG00000066427	267.371	0.0180597	0.233629	0.0773007	0.938384	1	Z_VS_M	non-DE	ATXN3	protein_coding
ENSG00000066455	859.54	0.069786	0.127729	0.546359	0.584819	1	Z_VS_M	non-DE	GOLGA5	protein_coding
ENSG00000066468	297.305	-0.052694	0.191811	-0.274718	0.783533	1	Z_VS_M	non-DE	FGFR2	protein_coding
ENSG00000066557	230.168	-0.166793	0.215868	-0.772662	0.439722	1	Z_VS_M	non-DE	LRRC40	protein_coding
ENSG00000066583	1191.85	-0.00405248	0.115964	-0.0349461	0.972123	1	Z_VS_M	non-DE	ISOC1	protein_coding
ENSG00000066629	23.1336	-0.679914	0.631628	-1.07645	0.281728	1	Z_VS_M	non-DE	EML1	protein_coding
ENSG00000066651	257.415	-0.0924594	0.219435	-0.421353	0.673498	1	Z_VS_M	non-DE	TRMT11	protein_coding
ENSG00000066654	1335.66	-0.0550437	0.116237	-0.473546	0.635824	1	Z_VS_M	non-DE	THUMPD1	protein_coding
ENSG00000066697	340.348	-0.212237	0.177799	-1.19369	0.2326	1	Z_VS_M	non-DE	MSANTD3	protein_coding
ENSG00000066735	93.3081	0.361201	0.36039	1.00225	0.316223	1	Z_VS_M	non-DE	KIF26A	protein_coding
ENSG00000066739	587.959	0.154029	0.157295	0.979238	0.327462	1	Z_VS_M	non-DE	ATG2B	protein_coding
ENSG00000066777	1869.98	0.106609	0.0995224	1.07121	0.284076	1	Z_VS_M	non-DE	ARFGEF1	protein_coding
ENSG00000066827	124.754	0.133329	0.313015	0.42595	0.670144	1	Z_VS_M	non-DE	ZFAT	protein_coding
ENSG00000066855	699.588	-0.215749	0.14003	-1.54073	0.123383	1	Z_VS_M	non-DE	MTFR1	protein_coding
ENSG00000066923	12.5821	-0.586796	1.04143	-0.563451	0.573128	1	Z_VS_M	non-DE	STAG3	protein_coding
ENSG00000066926	831.064	-0.0785936	0.134416	-0.584703	0.558747	1	Z_VS_M	non-DE	FECH	protein_coding
ENSG00000066933	353.342	0.116981	0.177877	0.657652	0.510762	1	Z_VS_M	non-DE	MYO9A	protein_coding
ENSG00000067057	4009.82	-0.12263	0.0907127	-1.35185	0.176422	1	Z_VS_M	non-DE	PFKP	protein_coding
ENSG00000067064	3926.9	-0.132988	0.0921253	-1.44356	0.148863	1	Z_VS_M	non-DE	IDI1	protein_coding
ENSG00000067066	1146.89	0.12411	0.118055	1.05129	0.293124	1	Z_VS_M	non-DE	SP100	protein_coding
ENSG00000067082	3700.39	0.0369036	0.0880566	0.419089	0.675151	1	Z_VS_M	non-DE	KLF6	protein_coding
ENSG00000067113	449.296	0.231783	0.168073	1.37906	0.167877	1	Z_VS_M	non-DE	PLPP1	protein_coding
ENSG00000067141	2768.01	0.0347075	0.107732	0.322166	0.747327	1	Z_VS_M	non-DE	NEO1	protein_coding
ENSG00000067167	6902.31	0.0266772	0.0822024	0.324531	0.745536	1	Z_VS_M	non-DE	TRAM1	protein_coding
ENSG00000067177	336.617	0.0196092	0.187523	0.104569	0.916718	1	Z_VS_M	non-DE	PHKA1	protein_coding
ENSG00000067182	3137.11	0.0969709	0.0937857	1.03396	0.301154	1	Z_VS_M	non-DE	TNFRSF1A	protein_coding
ENSG00000067191	9.93994	-0.0427053	0.957774	-0.0445881	0.964436	1	Z_VS_M	non-DE	CACNB1	protein_coding
ENSG00000067208	632.005	0.0816683	0.137412	0.594332	0.55229	1	Z_VS_M	non-DE	EVI5	protein_coding
ENSG00000067221	241.846	-0.103784	0.209791	-0.494703	0.620809	1	Z_VS_M	non-DE	STOML1	protein_coding
ENSG00000067225	46316.7	-0.121777	0.076765	-1.58636	0.112658	1	Z_VS_M	non-DE	PKM	protein_coding
ENSG00000067248	1415.77	0.0769544	0.115632	0.665513	0.505722	1	Z_VS_M	non-DE	DHX29	protein_coding
ENSG00000067334	1088.57	-0.0150149	0.117568	-0.127713	0.898376	1	Z_VS_M	non-DE	DNTTIP2	protein_coding
ENSG00000067365	183.999	-0.0459823	0.273212	-0.168303	0.866345	1	Z_VS_M	non-DE	METTL22	protein_coding
ENSG00000067369	460.451	0.0379903	0.154279	0.246244	0.805493	1	Z_VS_M	non-DE	TP53BP1	protein_coding
ENSG00000067533	286.809	-0.00487351	0.207027	-0.0235405	0.981219	1	Z_VS_M	non-DE	RRP15	protein_coding
ENSG00000067560	11971.3	-0.0924351	0.0817204	-1.13111	0.258007	1	Z_VS_M	non-DE	RHOA	protein_coding
ENSG00000067596	1101.85	0.166112	0.117634	1.41211	0.157918	1	Z_VS_M	non-DE	DHX8	protein_coding
ENSG00000067601	17.4587	-0.0475776	0.769102	-0.0618613	0.950673	1	Z_VS_M	non-DE	PMS2P4	transcribed_unprocessed_pseudogene
ENSG00000067606	703.235	0.202948	0.139825	1.45144	0.146657	1	Z_VS_M	non-DE	PRKCZ	protein_coding
ENSG00000067704	3826.08	-0.0801922	0.0917632	-0.873904	0.382171	1	Z_VS_M	non-DE	IARS2	protein_coding
ENSG00000067829	973.488	0.0764108	0.133852	0.570862	0.568093	1	Z_VS_M	non-DE	IDH3G	protein_coding
ENSG00000067836	574.228	-0.0915289	0.15693	-0.583245	0.559728	1	Z_VS_M	non-DE	ROGDI	protein_coding
ENSG00000067900	1596.34	0.108715	0.118029	0.921094	0.357002	1	Z_VS_M	non-DE	ROCK1	protein_coding
ENSG00000067955	1749.47	-0.127744	0.109386	-1.16783	0.242876	1	Z_VS_M	non-DE	CBFB	protein_coding
ENSG00000067992	314.536	0.0501683	0.181255	0.276783	0.781947	1	Z_VS_M	non-DE	PDK3	protein_coding
ENSG00000068001	777.121	-0.206897	0.130757	-1.5823	0.113581	1	Z_VS_M	non-DE	HYAL2	protein_coding
ENSG00000068024	343.386	0.059873	0.216607	0.276413	0.782231	1	Z_VS_M	non-DE	HDAC4	protein_coding
ENSG00000068028	127.479	-0.246532	0.277761	-0.887569	0.374773	1	Z_VS_M	non-DE	RASSF1	protein_coding
ENSG00000068078	1280.41	0.0218662	0.1156	0.189155	0.849972	1	Z_VS_M	non-DE	FGFR3	protein_coding
ENSG00000068079	2249.37	0.162072	0.121218	1.33703	0.181213	1	Z_VS_M	non-DE	IFI35	protein_coding
ENSG00000068097	274.927	0.0616333	0.190979	0.322723	0.746905	1	Z_VS_M	non-DE	HEATR6	protein_coding
ENSG00000068120	2528.54	-0.0642542	0.0954387	-0.673251	0.500788	1	Z_VS_M	non-DE	COASY	protein_coding
ENSG00000068137	134.429	-0.0341912	0.272273	-0.125577	0.900067	1	Z_VS_M	non-DE	PLEKHH3	protein_coding
ENSG00000068305	523.48	0.113967	0.157337	0.724347	0.468853	1	Z_VS_M	non-DE	MEF2A	protein_coding
ENSG00000068308	1449.33	-0.0230361	0.112238	-0.205243	0.837382	1	Z_VS_M	non-DE	OTUD5	protein_coding
ENSG00000068323	1158.9	-0.0372302	0.132068	-0.281901	0.778019	1	Z_VS_M	non-DE	TFE3	protein_coding
ENSG00000068354	256.492	-0.150514	0.21847	-0.688944	0.490858	1	Z_VS_M	non-DE	TBC1D25	protein_coding
ENSG00000068366	1354.07	-0.033167	0.120426	-0.275415	0.782997	1	Z_VS_M	non-DE	ACSL4	protein_coding
ENSG00000068383	478.567	0.0810254	0.17082	0.474333	0.635263	1	Z_VS_M	non-DE	INPP5A	protein_coding
ENSG00000068394	568.894	0.0817634	0.143928	0.568085	0.569977	1	Z_VS_M	non-DE	GPKOW	protein_coding
ENSG00000068400	816.662	0.114099	0.152287	0.749233	0.453717	1	Z_VS_M	non-DE	GRIPAP1	protein_coding
ENSG00000068438	461.032	-0.0418279	0.157628	-0.265359	0.790733	1	Z_VS_M	non-DE	FTSJ1	protein_coding
ENSG00000068489	224.274	0.0892121	0.234842	0.379881	0.704034	1	Z_VS_M	non-DE	PRR11	protein_coding
ENSG00000068615	328.276	0.0508952	0.203893	0.249618	0.802883	1	Z_VS_M	non-DE	REEP1	protein_coding
ENSG00000068650	2793.52	0.136712	0.106961	1.27815	0.201197	1	Z_VS_M	non-DE	ATP11A	protein_coding
ENSG00000068654	1343.49	0.114019	0.120421	0.946834	0.343724	1	Z_VS_M	non-DE	POLR1A	protein_coding
ENSG00000068697	5483.13	-0.106028	0.0903356	-1.17371	0.24051	1	Z_VS_M	non-DE	LAPTM4A	protein_coding
ENSG00000068724	2200.96	0.137021	0.113601	1.20616	0.227755	1	Z_VS_M	non-DE	TTC7A	protein_coding
ENSG00000068745	1165.09	0.0396537	0.112352	0.352941	0.724132	1	Z_VS_M	non-DE	IP6K2	protein_coding
ENSG00000068784	257.647	-0.109176	0.233962	-0.466641	0.640757	1	Z_VS_M	non-DE	SRBD1	protein_coding
ENSG00000068796	892.662	-0.00438386	0.124112	-0.0353218	0.971823	1	Z_VS_M	non-DE	KIF2A	protein_coding
ENSG00000068878	2200.25	0.137764	0.0963663	1.42959	0.152836	1	Z_VS_M	non-DE	PSME4	protein_coding
ENSG00000068885	94.4707	-0.156047	0.344402	-0.453097	0.650479	1	Z_VS_M	non-DE	IFT80	protein_coding
ENSG00000068903	1052.67	-0.0897021	0.136422	-0.657534	0.510837	1	Z_VS_M	non-DE	SIRT2	protein_coding
ENSG00000068912	1808.04	-0.0844326	0.108988	-0.774694	0.43852	1	Z_VS_M	non-DE	ERLEC1	protein_coding
ENSG00000068971	661.41	-0.00528497	0.139606	-0.0378563	0.969802	1	Z_VS_M	non-DE	PPP2R5B	protein_coding
ENSG00000068976	5.14145	-1.72756	1.46216	-1.18151	0.2374	1	Z_VS_M	non-DE	PYGM	protein_coding
ENSG00000069011	1163.29	-0.0507719	0.130762	-0.388275	0.697812	1	Z_VS_M	non-DE	PITX1	protein_coding
ENSG00000069020	391.135	0.125669	0.165477	0.759435	0.447593	1	Z_VS_M	non-DE	MAST4	protein_coding
ENSG00000069248	1176.16	0.000686669	0.114425	0.00600103	0.995212	1	Z_VS_M	non-DE	NUP133	protein_coding
ENSG00000069275	3662.44	-0.0220616	0.0942126	-0.234168	0.814855	1	Z_VS_M	non-DE	NUCKS1	protein_coding
ENSG00000069329	4038.2	-0.00727935	0.0875764	-0.0831199	0.933756	1	Z_VS_M	non-DE	VPS35	protein_coding
ENSG00000069345	2180.34	-0.0141115	0.0966791	-0.145962	0.883951	1	Z_VS_M	non-DE	DNAJA2	protein_coding
ENSG00000069399	762.616	-0.00697019	0.171865	-0.0405561	0.96765	1	Z_VS_M	non-DE	BCL3	protein_coding
ENSG00000069424	12.6903	0.505575	0.831564	0.60798	0.543201	1	Z_VS_M	non-DE	KCNAB2	protein_coding
ENSG00000069482	41.5373	-0.391949	0.475325	-0.824592	0.409603	1	Z_VS_M	non-DE	GAL	protein_coding
ENSG00000069493	4.98202	-2.62285	1.38193	-1.89796	0.0577014	1	Z_VS_M	non-DE	CLEC2D	protein_coding
ENSG00000069509	342.388	-0.0913001	0.188245	-0.485008	0.627671	1	Z_VS_M	non-DE	FUNDC1	protein_coding
ENSG00000069535	2180.39	0.0179576	0.0970228	0.185087	0.853161	1	Z_VS_M	non-DE	MAOB	protein_coding
ENSG00000069667	126.43	-0.0933863	0.279961	-0.333569	0.738705	1	Z_VS_M	non-DE	RORA	protein_coding
ENSG00000069696	7.1842	-0.76576	1.08212	-0.707646	0.479165	1	Z_VS_M	non-DE	DRD4	protein_coding
ENSG00000069702	169.71	-0.296788	0.261467	-1.13509	0.256339	1	Z_VS_M	non-DE	TGFBR3	protein_coding
ENSG00000069764	29.7565	0.607639	0.605452	1.00361	0.315565	1	Z_VS_M	non-DE	PLA2G10	protein_coding
ENSG00000069812	43.3826	0.294396	0.479371	0.61413	0.539129	1	Z_VS_M	non-DE	HES2	protein_coding
ENSG00000069849	5453.99	-0.00940423	0.0819633	-0.114737	0.908654	1	Z_VS_M	non-DE	ATP1B3	protein_coding
ENSG00000069869	815.792	0.162335	0.131634	1.23323	0.217489	1	Z_VS_M	non-DE	NEDD4	protein_coding
ENSG00000069943	174.282	-0.0540107	0.241894	-0.223283	0.823315	1	Z_VS_M	non-DE	PIGB	protein_coding
ENSG00000069956	1954.25	0.062344	0.0974423	0.639805	0.5223	1	Z_VS_M	non-DE	MAPK6	protein_coding
ENSG00000069966	614.23	0.111174	0.140839	0.789374	0.429893	1	Z_VS_M	non-DE	GNB5	protein_coding
ENSG00000069974	242.189	-0.18212	0.223291	-0.815615	0.41472	1	Z_VS_M	non-DE	RAB27A	protein_coding
ENSG00000069998	750.315	-0.0493653	0.13264	-0.372174	0.709764	1	Z_VS_M	non-DE	HDHD5	protein_coding
ENSG00000070010	1044.22	-0.0357882	0.129328	-0.276725	0.781991	1	Z_VS_M	non-DE	UFD1	protein_coding
ENSG00000070018	991.174	-0.00651881	0.123904	-0.0526117	0.958041	1	Z_VS_M	non-DE	LRP6	protein_coding
ENSG00000070019	1780.59	0.120948	0.104216	1.16056	0.245821	1	Z_VS_M	non-DE	GUCY2C	protein_coding
ENSG00000070047	1869.98	0.0782167	0.104114	0.751257	0.452498	1	Z_VS_M	non-DE	PHRF1	protein_coding
ENSG00000070061	1251.6	0.0126005	0.109687	0.114877	0.908543	1	Z_VS_M	non-DE	ELP1	protein_coding
ENSG00000070081	661.055	0.0382565	0.140592	0.272109	0.785538	1	Z_VS_M	non-DE	NUCB2	protein_coding
ENSG00000070087	1513.33	-0.0734711	0.107816	-0.681449	0.495587	1	Z_VS_M	non-DE	PFN2	protein_coding
ENSG00000070159	1443.15	0.022019	0.10905	0.201916	0.839982	1	Z_VS_M	non-DE	PTPN3	protein_coding
ENSG00000070182	70.1529	0.121809	0.365483	0.333281	0.738922	1	Z_VS_M	non-DE	SPTB	protein_coding
ENSG00000070190	692.769	0.289518	0.15247	1.89885	0.0575842	1	Z_VS_M	non-DE	DAPP1	protein_coding
ENSG00000070214	5484.73	-0.0343177	0.0817576	-0.41975	0.674668	1	Z_VS_M	non-DE	SLC44A1	protein_coding
ENSG00000070269	352.879	-0.0213521	0.190517	-0.112075	0.910764	1	Z_VS_M	non-DE	TMEM260	protein_coding
ENSG00000070366	495.447	0.219757	0.16328	1.34589	0.178338	1	Z_VS_M	non-DE	SMG6	protein_coding
ENSG00000070367	1833.9	0.00260018	0.115079	0.0225947	0.981974	1	Z_VS_M	non-DE	EXOC5	protein_coding
ENSG00000070371	53.8276	-0.0187364	0.416468	-0.0449888	0.964116	1	Z_VS_M	non-DE	CLTCL1	protein_coding
ENSG00000070404	104.358	-0.297591	0.313581	-0.949008	0.342617	1	Z_VS_M	non-DE	FSTL3	protein_coding
ENSG00000070413	4620.28	0.0943473	0.0874816	1.07848	0.280819	1	Z_VS_M	non-DE	DGCR2	protein_coding
ENSG00000070423	1076.66	-0.0276469	0.123648	-0.223594	0.823073	1	Z_VS_M	non-DE	RNF126	protein_coding
ENSG00000070444	311.877	0.141277	0.209069	0.675743	0.499204	1	Z_VS_M	non-DE	MNT	protein_coding
ENSG00000070476	633.528	0.12913	0.152914	0.844465	0.39841	1	Z_VS_M	non-DE	ZXDC	protein_coding
ENSG00000070495	369.195	0.0543245	0.17532	0.309859	0.756668	1	Z_VS_M	non-DE	JMJD6	protein_coding
ENSG00000070501	584.995	0.0314534	0.152833	0.205802	0.836946	1	Z_VS_M	non-DE	POLB	protein_coding
ENSG00000070526	671.915	-0.00364136	0.147165	-0.0247434	0.98026	1	Z_VS_M	non-DE	ST6GALNAC1	protein_coding
ENSG00000070540	802.959	0.0437565	0.132442	0.330381	0.741112	1	Z_VS_M	non-DE	WIPI1	protein_coding
ENSG00000070610	2029.82	0.0914467	0.100201	0.912632	0.361436	1	Z_VS_M	non-DE	GBA2	protein_coding
ENSG00000070614	468.432	0.257398	0.172854	1.4891	0.13646	1	Z_VS_M	non-DE	NDST1	protein_coding
ENSG00000070669	38.7718	0.0241037	0.521614	0.0462098	0.963143	1	Z_VS_M	non-DE	ASNS	protein_coding
ENSG00000070718	285.207	-0.115533	0.196062	-0.589268	0.555682	1	Z_VS_M	non-DE	AP3M2	protein_coding
ENSG00000070731	77.9039	0.957202	0.36683	2.60939	0.0090705	1	Z_VS_M	non-DE	ST6GALNAC2	protein_coding
ENSG00000070756	23965.1	0.0188492	0.0749282	0.251563	0.801379	1	Z_VS_M	non-DE	PABPC1	protein_coding
ENSG00000070759	271.307	0.0438518	0.200335	0.218892	0.826734	1	Z_VS_M	non-DE	TESK2	protein_coding
ENSG00000070761	531.43	-0.0452531	0.149042	-0.303627	0.761412	1	Z_VS_M	non-DE	CFAP20	protein_coding
ENSG00000070770	1326.14	-0.0157091	0.112324	-0.139855	0.888775	1	Z_VS_M	non-DE	CSNK2A2	protein_coding
ENSG00000070778	532.112	-0.00495497	0.150843	-0.0328485	0.973795	1	Z_VS_M	non-DE	PTPN21	protein_coding
ENSG00000070785	435.797	-0.178233	0.169481	-1.05164	0.292963	1	Z_VS_M	non-DE	EIF2B3	protein_coding
ENSG00000070814	649.469	-0.0471294	0.16016	-0.294264	0.768556	1	Z_VS_M	non-DE	TCOF1	protein_coding
ENSG00000070831	14.1288	0.10101	0.924808	0.109222	0.913026	1	Z_VS_M	non-DE	CDC42	protein_coding
ENSG00000070882	601.525	0.0232674	0.145661	0.159737	0.873089	1	Z_VS_M	non-DE	OSBPL3	protein_coding
ENSG00000070886	12.6123	-0.257044	0.887142	-0.289744	0.772012	1	Z_VS_M	non-DE	EPHA8	protein_coding
ENSG00000070950	219.108	0.159304	0.218831	0.727976	0.466628	1	Z_VS_M	non-DE	RAD18	protein_coding
ENSG00000070961	2527.08	0.111105	0.0963854	1.15272	0.249027	1	Z_VS_M	non-DE	ATP2B1	protein_coding
ENSG00000070985	33.1836	-0.0390089	0.515358	-0.0756927	0.939664	1	Z_VS_M	non-DE	TRPM5	protein_coding
ENSG00000071051	2414.23	0.0586313	0.106588	0.550074	0.582268	1	Z_VS_M	non-DE	NCK2	protein_coding
ENSG00000071054	2382.07	0.0119532	0.0929931	0.128539	0.897723	1	Z_VS_M	non-DE	MAP4K4	protein_coding
ENSG00000071073	4121.86	0.0718274	0.0853304	0.841757	0.399924	1	Z_VS_M	non-DE	MGAT4A	protein_coding
ENSG00000071082	11565.4	-0.23079	0.102387	-2.2541	0.0241896	1	Z_VS_M	non-DE	RPL31	protein_coding
ENSG00000071127	14389	0.0290667	0.0763515	0.380696	0.703429	1	Z_VS_M	non-DE	WDR1	protein_coding
ENSG00000071189	784.362	-0.00815556	0.131232	-0.0621461	0.950447	1	Z_VS_M	non-DE	SNX13	protein_coding
ENSG00000071205	205.082	0.0677176	0.221341	0.305942	0.759649	1	Z_VS_M	non-DE	ARHGAP10	protein_coding
ENSG00000071242	632.246	0.106036	0.157683	0.672465	0.501288	1	Z_VS_M	non-DE	RPS6KA2	protein_coding
ENSG00000071243	186.833	0.146373	0.260539	0.561806	0.574248	1	Z_VS_M	non-DE	ING3	protein_coding
ENSG00000071246	139.822	0.253429	0.268517	0.943809	0.345267	1	Z_VS_M	non-DE	VASH1	protein_coding
ENSG00000071282	20.3909	-0.542681	0.644461	-0.84207	0.399749	1	Z_VS_M	non-DE	LMCD1	protein_coding
ENSG00000071462	1260.42	-0.17957	0.121343	-1.47986	0.138912	1	Z_VS_M	non-DE	BUD23	protein_coding
ENSG00000071537	3788	0.0593593	0.0965652	0.614707	0.538748	1	Z_VS_M	non-DE	SEL1L	protein_coding
ENSG00000071539	179.856	-0.302133	0.238258	-1.26809	0.204765	1	Z_VS_M	non-DE	TRIP13	protein_coding
ENSG00000071553	3795.46	0.0154776	0.103919	0.148939	0.881602	1	Z_VS_M	non-DE	ATP6AP1	protein_coding
ENSG00000071564	1224.56	-0.0924832	0.120522	-0.767355	0.442871	1	Z_VS_M	non-DE	TCF3	protein_coding
ENSG00000071575	1232.45	0.092509	0.110591	0.836498	0.402875	1	Z_VS_M	non-DE	TRIB2	protein_coding
ENSG00000071626	1995.05	-0.107753	0.103598	-1.04011	0.298291	1	Z_VS_M	non-DE	DAZAP1	protein_coding
ENSG00000071655	1453.03	-0.036027	0.116866	-0.308275	0.757873	1	Z_VS_M	non-DE	MBD3	protein_coding
ENSG00000071794	564.391	0.0358178	0.157521	0.227385	0.820125	1	Z_VS_M	non-DE	HLTF	protein_coding
ENSG00000071859	1354.14	-0.0502385	0.118338	-0.424532	0.671178	1	Z_VS_M	non-DE	FAM50A	protein_coding
ENSG00000071889	1041.94	0.155505	0.126634	1.22798	0.219453	1	Z_VS_M	non-DE	FAM3A	protein_coding
ENSG00000071894	1421.29	-0.0935531	0.109405	-0.855111	0.392489	1	Z_VS_M	non-DE	CPSF1	protein_coding
ENSG00000071909	14.979	-0.195633	0.804872	-0.243061	0.807958	1	Z_VS_M	non-DE	MYO3B	protein_coding
ENSG00000071967	2920.73	0.0845349	0.100551	0.840715	0.400507	1	Z_VS_M	non-DE	CYBRD1	protein_coding
ENSG00000071994	1253.45	-0.0996371	0.118432	-0.841305	0.400177	1	Z_VS_M	non-DE	PDCD2	protein_coding
ENSG00000072042	3877.97	-0.0427358	0.0854624	-0.500054	0.617037	1	Z_VS_M	non-DE	RDH11	protein_coding
ENSG00000072062	1720.3	0.0256917	0.108935	0.235844	0.813554	1	Z_VS_M	non-DE	PRKACA	protein_coding
ENSG00000072071	343.504	-0.0820496	0.175123	-0.468525	0.639409	1	Z_VS_M	non-DE	ADGRL1	protein_coding
ENSG00000072110	3129.24	-0.0643806	0.0891554	-0.722116	0.470223	1	Z_VS_M	non-DE	ACTN1	protein_coding
ENSG00000072121	706.495	0.135387	0.138605	0.976782	0.328677	1	Z_VS_M	non-DE	ZFYVE26	protein_coding
ENSG00000072133	134.031	-0.139127	0.297087	-0.468303	0.639568	1	Z_VS_M	non-DE	RPS6KA6	protein_coding
ENSG00000072134	308.952	0.0346837	0.187903	0.184583	0.853556	1	Z_VS_M	non-DE	EPN2	protein_coding
ENSG00000072135	1211.06	0.000399126	0.115358	0.00345988	0.997239	1	Z_VS_M	non-DE	PTPN18	protein_coding
ENSG00000072163	4.93916	-0.315261	1.39639	-0.225768	0.821382	1	Z_VS_M	non-DE	LIMS2	protein_coding
ENSG00000072201	206.47	-0.0353731	0.217559	-0.162591	0.870841	1	Z_VS_M	non-DE	LNX1	protein_coding
ENSG00000072210	8525.67	0.108974	0.084522	1.28929	0.197296	1	Z_VS_M	non-DE	ALDH3A2	protein_coding
ENSG00000072274	6495.28	-0.326455	0.101768	-3.20783	0.0013374	0.86875	Z_VS_M	non-DE	TFRC	protein_coding
ENSG00000072310	1701.24	-0.0280843	0.122128	-0.229959	0.818124	1	Z_VS_M	non-DE	SREBF1	protein_coding
ENSG00000072364	2668.39	0.128534	0.102613	1.25261	0.210349	1	Z_VS_M	non-DE	AFF4	protein_coding
ENSG00000072401	679.261	0.125246	0.142658	0.877947	0.379972	1	Z_VS_M	non-DE	UBE2D1	protein_coding
ENSG00000072415	1170.48	0.0472964	0.113135	0.418052	0.675909	1	Z_VS_M	non-DE	PALS1	protein_coding
ENSG00000072422	280.661	0.242834	0.194969	1.2455	0.212949	1	Z_VS_M	non-DE	RHOBTB1	protein_coding
ENSG00000072501	3559.85	-0.0306184	0.0855702	-0.357816	0.720481	1	Z_VS_M	non-DE	SMC1A	protein_coding
ENSG00000072506	1454.73	-0.0626048	0.113518	-0.551496	0.581294	1	Z_VS_M	non-DE	HSD17B10	protein_coding
ENSG00000072518	2091.36	0.0919579	0.104656	0.878665	0.379583	1	Z_VS_M	non-DE	MARK2	protein_coding
ENSG00000072571	384.316	-0.0426844	0.196035	-0.217738	0.827633	1	Z_VS_M	non-DE	HMMR	protein_coding
ENSG00000072609	571.55	0.0780294	0.154315	0.505649	0.613103	1	Z_VS_M	non-DE	CHFR	protein_coding
ENSG00000072657	25.2457	0.189891	0.644057	0.294835	0.76812	1	Z_VS_M	non-DE	TRHDE	protein_coding
ENSG00000072682	4844.35	-0.0425097	0.0824044	-0.515867	0.605947	1	Z_VS_M	non-DE	P4HA2	protein_coding
ENSG00000072736	609.609	0.119421	0.149587	0.798338	0.424674	1	Z_VS_M	non-DE	NFATC3	protein_coding
ENSG00000072756	404.915	-0.246545	0.170387	-1.44697	0.147904	1	Z_VS_M	non-DE	TRNT1	protein_coding
ENSG00000072778	9213.7	0.0211052	0.0772199	0.273313	0.784613	1	Z_VS_M	non-DE	ACADVL	protein_coding
ENSG00000072786	879.079	0.133713	0.144504	0.925326	0.354797	1	Z_VS_M	non-DE	STK10	protein_coding
ENSG00000072803	1574.47	-0.0591083	0.108765	-0.543451	0.586819	1	Z_VS_M	non-DE	FBXW11	protein_coding
ENSG00000072818	6.78405	-0.306425	1.11	-0.276057	0.782504	1	Z_VS_M	non-DE	ACAP1	protein_coding
ENSG00000072849	921.082	0.0781428	0.139885	0.55862	0.576421	1	Z_VS_M	non-DE	DERL2	protein_coding
ENSG00000072858	79.0539	-0.172535	0.384152	-0.449132	0.653336	1	Z_VS_M	non-DE	SIDT1	protein_coding
ENSG00000072864	273.214	0.00854291	0.199535	0.0428141	0.96585	1	Z_VS_M	non-DE	NDE1	protein_coding
ENSG00000072954	229.987	-0.290853	0.240771	-1.20801	0.227045	1	Z_VS_M	non-DE	TMEM38A	protein_coding
ENSG00000072958	1137.52	-0.0835489	0.12114	-0.689687	0.490391	1	Z_VS_M	non-DE	AP1M1	protein_coding
ENSG00000073008	1441.65	-0.0128413	0.113521	-0.113118	0.909937	1	Z_VS_M	non-DE	PVR	protein_coding
ENSG00000073050	303.119	-0.0511841	0.193361	-0.264707	0.791235	1	Z_VS_M	non-DE	XRCC1	protein_coding
ENSG00000073060	1830.77	-0.150177	0.0994896	-1.50947	0.131179	1	Z_VS_M	non-DE	SCARB1	protein_coding
ENSG00000073111	814.182	-0.278335	0.147958	-1.88118	0.0599479	1	Z_VS_M	non-DE	MCM2	protein_coding
ENSG00000073169	874.931	-0.0953056	0.12771	-0.746263	0.455508	1	Z_VS_M	non-DE	SELENOO	protein_coding
ENSG00000073331	315.151	0.0275851	0.196974	0.140045	0.888625	1	Z_VS_M	non-DE	ALPK1	protein_coding
ENSG00000073350	6264.18	0.124811	0.0887035	1.40706	0.15941	1	Z_VS_M	non-DE	LLGL2	protein_coding
ENSG00000073417	742.196	0.00420635	0.140453	0.0299484	0.976108	1	Z_VS_M	non-DE	PDE8A	protein_coding
ENSG00000073464	243.108	-0.177374	0.216411	-0.819618	0.412434	1	Z_VS_M	non-DE	CLCN4	protein_coding
ENSG00000073536	174.382	-0.129537	0.239849	-0.540077	0.589144	1	Z_VS_M	non-DE	NLE1	protein_coding
ENSG00000073578	4031.22	-0.00765448	0.0857212	-0.089295	0.928847	1	Z_VS_M	non-DE	SDHA	protein_coding
ENSG00000073584	45.427	-0.0238006	0.52209	-0.0455871	0.963639	1	Z_VS_M	non-DE	SMARCE1	protein_coding
ENSG00000073605	2463.54	0.0375947	0.122763	0.306237	0.759424	1	Z_VS_M	non-DE	GSDMB	protein_coding
ENSG00000073614	1255.5	0.025952	0.114149	0.227352	0.82015	1	Z_VS_M	non-DE	KDM5A	protein_coding
ENSG00000073670	7.46775	0.193638	1.1463	0.168923	0.865857	1	Z_VS_M	non-DE	ADAM11	protein_coding
ENSG00000073711	163.527	-0.0834107	0.242311	-0.34423	0.730674	1	Z_VS_M	non-DE	PPP2R3A	protein_coding
ENSG00000073712	6.78818	0.498924	1.25889	0.396321	0.691868	1	Z_VS_M	non-DE	FERMT2	protein_coding
ENSG00000073756	15.216	0.407524	0.76337	0.533848	0.593446	1	Z_VS_M	non-DE	PTGS2	protein_coding
ENSG00000073792	1008.11	0.0525637	0.126662	0.414991	0.678149	1	Z_VS_M	non-DE	IGF2BP2	protein_coding
ENSG00000073803	973.893	0.10417	0.129384	0.805124	0.420748	1	Z_VS_M	non-DE	MAP3K13	protein_coding
ENSG00000073849	368.916	-0.0931032	0.184201	-0.505445	0.613246	1	Z_VS_M	non-DE	ST6GAL1	protein_coding
ENSG00000073905	169.105	0.303392	0.261472	1.16032	0.245917	1	Z_VS_M	non-DE	VDAC1P1	processed_pseudogene
ENSG00000073910	57.6463	-0.167743	0.412168	-0.406977	0.684025	1	Z_VS_M	non-DE	FRY	protein_coding
ENSG00000073921	3361.31	-0.0370409	0.0912837	-0.405778	0.684906	1	Z_VS_M	non-DE	PICALM	protein_coding
ENSG00000073969	912.849	-0.0451496	0.123865	-0.364507	0.715479	1	Z_VS_M	non-DE	NSF	protein_coding
ENSG00000074054	700.417	0.203569	0.163743	1.24322	0.213785	1	Z_VS_M	non-DE	CLASP1	protein_coding
ENSG00000074071	1900.93	-0.235083	0.109584	-2.14523	0.0319348	1	Z_VS_M	non-DE	MRPS34	protein_coding
ENSG00000074181	39.0283	-0.0426457	0.495228	-0.0861131	0.931377	1	Z_VS_M	non-DE	NOTCH3	protein_coding
ENSG00000074201	1633.06	-0.0598283	0.12447	-0.480665	0.630755	1	Z_VS_M	non-DE	CLNS1A	protein_coding
ENSG00000074211	19.5669	-0.0834576	0.681786	-0.12241	0.902574	1	Z_VS_M	non-DE	PPP2R2C	protein_coding
ENSG00000074219	75.7089	0.10158	0.354829	0.286278	0.774665	1	Z_VS_M	non-DE	TEAD2	protein_coding
ENSG00000074266	421.423	-0.215257	0.179704	-1.19784	0.230979	1	Z_VS_M	non-DE	EED	protein_coding
ENSG00000074276	2134.16	0.0719654	0.250256	0.287567	0.773678	1	Z_VS_M	non-DE	CDHR2	protein_coding
ENSG00000074319	1880.24	-0.0311524	0.11335	-0.274834	0.783444	1	Z_VS_M	non-DE	TSG101	protein_coding
ENSG00000074356	818.896	0.0604251	0.124767	0.484304	0.62817	1	Z_VS_M	non-DE	NCBP3	protein_coding
ENSG00000074370	1956.22	-0.0203895	0.112698	-0.180922	0.856429	1	Z_VS_M	non-DE	ATP2A3	protein_coding
ENSG00000074410	824.244	0.00495966	0.135281	0.0366618	0.970755	1	Z_VS_M	non-DE	CA12	protein_coding
ENSG00000074416	1533.23	0.141184	0.119836	1.17814	0.238742	1	Z_VS_M	non-DE	MGLL	protein_coding
ENSG00000074527	610.426	0.298996	0.167417	1.78593	0.0741098	1	Z_VS_M	non-DE	NTN4	protein_coding
ENSG00000074582	405.028	-0.194367	0.176881	-1.09886	0.271829	1	Z_VS_M	non-DE	BCS1L	protein_coding
ENSG00000074590	33.9465	-0.398638	1.09798	-0.363067	0.716555	1	Z_VS_M	non-DE	NUAK1	protein_coding
ENSG00000074603	1064.24	0.0842727	0.116833	0.721312	0.470718	1	Z_VS_M	non-DE	DPP8	protein_coding
ENSG00000074621	159.379	0.200136	0.272807	0.733617	0.463182	1	Z_VS_M	non-DE	SLC24A1	protein_coding
ENSG00000074657	107.489	0.363209	0.3239	1.12136	0.262134	1	Z_VS_M	non-DE	ZNF532	protein_coding
ENSG00000074660	25.0126	0.50678	0.63887	0.793245	0.427635	1	Z_VS_M	non-DE	SCARF1	protein_coding
ENSG00000074695	3818.37	-0.0784474	0.0879851	-0.891599	0.372608	1	Z_VS_M	non-DE	LMAN1	protein_coding
ENSG00000074696	4592.01	-0.00434978	0.0945876	-0.0459868	0.963321	1	Z_VS_M	non-DE	HACD3	protein_coding
ENSG00000074755	1530.25	0.197025	0.107229	1.83741	0.0661489	1	Z_VS_M	non-DE	ZZEF1	protein_coding
ENSG00000074800	38637.9	-0.161	0.0900344	-1.78821	0.0737427	1	Z_VS_M	non-DE	ENO1	protein_coding
ENSG00000074842	4039.71	-0.145862	0.103759	-1.40578	0.15979	1	Z_VS_M	non-DE	MYDGF	protein_coding
ENSG00000074855	217.088	0.313371	0.250938	1.2488	0.211738	1	Z_VS_M	non-DE	ANO8	protein_coding
ENSG00000074935	278.071	-0.116705	0.207146	-0.563395	0.573166	1	Z_VS_M	non-DE	TUBE1	protein_coding
ENSG00000074964	500.627	0.120994	0.153235	0.789601	0.429761	1	Z_VS_M	non-DE	ARHGEF10L	protein_coding
ENSG00000074966	9.43857	-0.0515723	1.03433	-0.0498607	0.960233	1	Z_VS_M	non-DE	TXK	protein_coding
ENSG00000075089	504.435	-0.000589578	0.158184	-0.00372718	0.997026	1	Z_VS_M	non-DE	ACTR6	protein_coding
ENSG00000075131	142.937	-0.174023	0.25758	-0.675605	0.499291	1	Z_VS_M	non-DE	TIPIN	protein_coding
ENSG00000075142	1440.83	-0.0500072	0.122864	-0.407011	0.684	1	Z_VS_M	non-DE	SRI	protein_coding
ENSG00000075151	1893.23	0.0609332	0.112889	0.53976	0.589363	1	Z_VS_M	non-DE	EIF4G3	protein_coding
ENSG00000075188	522.097	-0.0335654	0.160161	-0.209573	0.834001	1	Z_VS_M	non-DE	NUP37	protein_coding
ENSG00000075213	217.2	-0.167415	0.233229	-0.717815	0.472871	1	Z_VS_M	non-DE	SEMA3A	protein_coding
ENSG00000075218	387.515	-0.163177	0.167795	-0.97248	0.330812	1	Z_VS_M	non-DE	GTSE1	protein_coding
ENSG00000075223	645.32	-0.1002	0.139469	-0.718437	0.472488	1	Z_VS_M	non-DE	SEMA3C	protein_coding
ENSG00000075234	2246.1	0.101108	0.106857	0.946204	0.344044	1	Z_VS_M	non-DE	TTC38	protein_coding
ENSG00000075239	1002.24	-0.0117407	0.129991	-0.090319	0.928034	1	Z_VS_M	non-DE	ACAT1	protein_coding
ENSG00000075240	1022.32	0.118439	0.130871	0.905005	0.365463	1	Z_VS_M	non-DE	GRAMD4	protein_coding
ENSG00000075275	162.214	-0.433783	0.294943	-1.47074	0.141363	1	Z_VS_M	non-DE	CELSR1	protein_coding
ENSG00000075292	1210.49	0.118067	0.141201	0.836161	0.403064	1	Z_VS_M	non-DE	ZNF638	protein_coding
ENSG00000075303	369.401	-0.0917207	0.174822	-0.524651	0.599826	1	Z_VS_M	non-DE	SLC25A40	protein_coding
ENSG00000075336	475.689	-0.296076	0.156175	-1.89579	0.0579874	1	Z_VS_M	non-DE	TIMM21	protein_coding
ENSG00000075391	279.503	0.0573434	0.200418	0.286118	0.774788	1	Z_VS_M	non-DE	RASAL2	protein_coding
ENSG00000075399	250.279	-0.181902	0.21482	-0.846767	0.397125	1	Z_VS_M	non-DE	VPS9D1	protein_coding
ENSG00000075407	249.423	0.0277366	0.233257	0.11891	0.905347	1	Z_VS_M	non-DE	ZNF37A	protein_coding
ENSG00000075413	1261.5	-0.00153465	0.119088	-0.0128867	0.989718	1	Z_VS_M	non-DE	MARK3	protein_coding
ENSG00000075415	12700.3	-0.0622968	0.08266	-0.753651	0.451059	1	Z_VS_M	non-DE	SLC25A3	protein_coding
ENSG00000075420	1503.75	0.122128	0.103631	1.17849	0.2386	1	Z_VS_M	non-DE	FNDC3B	protein_coding
ENSG00000075426	1978.22	0.0563723	0.103391	0.545234	0.585592	1	Z_VS_M	non-DE	FOSL2	protein_coding
ENSG00000075539	1065.49	0.16264	0.133758	1.21593	0.224011	1	Z_VS_M	non-DE	FRYL	protein_coding
ENSG00000075568	1620.58	0.166643	0.113021	1.47444	0.140363	1	Z_VS_M	non-DE	TMEM131	protein_coding
ENSG00000075618	533.928	-0.156127	0.170765	-0.914278	0.360571	1	Z_VS_M	non-DE	FSCN1	protein_coding
ENSG00000075624	115830	0.0242295	0.0815254	0.297201	0.766313	1	Z_VS_M	non-DE	ACTB	protein_coding
ENSG00000075643	772.812	-0.14349	0.129346	-1.10935	0.267279	1	Z_VS_M	non-DE	MOCOS	protein_coding
ENSG00000075651	2327.52	0.165409	0.10094	1.6387	0.101277	1	Z_VS_M	non-DE	PLD1	protein_coding
ENSG00000075702	244.689	-0.109749	0.225986	-0.485647	0.627217	1	Z_VS_M	non-DE	WDR62	protein_coding
ENSG00000075711	1219.25	0.0359	0.115384	0.311135	0.755698	1	Z_VS_M	non-DE	DLG1	protein_coding
ENSG00000075785	4893.2	-0.0127074	0.0817176	-0.155504	0.876424	1	Z_VS_M	non-DE	RAB7A	protein_coding
ENSG00000075790	1152.27	-0.0387076	0.12745	-0.303709	0.761349	1	Z_VS_M	non-DE	BCAP29	protein_coding
ENSG00000075826	9.94221	-0.22985	1.01852	-0.225672	0.821457	1	Z_VS_M	non-DE	SEC31B	protein_coding
ENSG00000075856	1294.59	0.00719692	0.107913	0.0666918	0.946827	1	Z_VS_M	non-DE	SART3	protein_coding
ENSG00000075914	385.941	0.05964	0.172575	0.34559	0.729651	1	Z_VS_M	non-DE	EXOSC7	protein_coding
ENSG00000075945	533.325	0.25182	0.15305	1.64534	0.0998994	1	Z_VS_M	non-DE	KIFAP3	protein_coding
ENSG00000075975	641.651	0.0578941	0.154375	0.375022	0.707644	1	Z_VS_M	non-DE	MKRN2	protein_coding
ENSG00000076003	1966.62	-0.109252	0.116034	-0.941559	0.346418	1	Z_VS_M	non-DE	MCM6	protein_coding
ENSG00000076043	434.041	-0.156132	0.173653	-0.899104	0.368597	1	Z_VS_M	non-DE	REXO2	protein_coding
ENSG00000076053	554.879	-0.0408188	0.153122	-0.266577	0.789795	1	Z_VS_M	non-DE	RBM7	protein_coding
ENSG00000076067	1379.64	0.0981147	0.130675	0.750829	0.452756	1	Z_VS_M	non-DE	RBMS2	protein_coding
ENSG00000076108	2727.83	0.154625	0.112349	1.37629	0.168731	1	Z_VS_M	non-DE	BAZ2A	protein_coding
ENSG00000076201	1498.88	0.110915	0.127553	0.869563	0.384539	1	Z_VS_M	non-DE	PTPN23	protein_coding
ENSG00000076242	502.772	-0.251658	0.160831	-1.56474	0.117645	1	Z_VS_M	non-DE	MLH1	protein_coding
ENSG00000076248	1258.08	-0.126969	0.111082	-1.14302	0.253031	1	Z_VS_M	non-DE	UNG	protein_coding
ENSG00000076258	22.9691	0.505965	0.730352	0.692769	0.488455	1	Z_VS_M	non-DE	FMO4	protein_coding
ENSG00000076321	365.348	0.135017	0.189725	0.711645	0.476685	1	Z_VS_M	non-DE	KLHL20	protein_coding
ENSG00000076344	6.69255	0.93968	1.1451	0.82061	0.411869	1	Z_VS_M	non-DE	RGS11	protein_coding
ENSG00000076351	500.628	0.132042	0.183606	0.719157	0.472044	1	Z_VS_M	non-DE	SLC46A1	protein_coding
ENSG00000076356	869.933	-0.019187	0.136679	-0.14038	0.888359	1	Z_VS_M	non-DE	PLXNA2	protein_coding
ENSG00000076382	398.467	-0.11157	0.16252	-0.686501	0.492397	1	Z_VS_M	non-DE	SPAG5	protein_coding
ENSG00000076513	624.998	-0.0276591	0.145868	-0.189616	0.84961	1	Z_VS_M	non-DE	ANKRD13A	protein_coding
ENSG00000076554	2050.22	0.0036163	0.10246	0.0352948	0.971845	1	Z_VS_M	non-DE	TPD52	protein_coding
ENSG00000076555	444.27	0.439727	0.181321	2.42514	0.0153027	1	Z_VS_M	non-DE	ACACB	protein_coding
ENSG00000076604	2453.79	0.0237927	0.105789	0.224907	0.822052	1	Z_VS_M	non-DE	TRAF4	protein_coding
ENSG00000076641	881.52	0.145729	0.122275	1.19181	0.233334	1	Z_VS_M	non-DE	PAG1	protein_coding
ENSG00000076650	166.322	-0.157432	0.248323	-0.633982	0.526093	1	Z_VS_M	non-DE	GPATCH1	protein_coding
ENSG00000076685	1033.93	0.0338987	0.121141	0.279828	0.77961	1	Z_VS_M	non-DE	NT5C2	protein_coding
ENSG00000076706	35.8309	-0.0155066	0.58861	-0.0263444	0.978983	1	Z_VS_M	non-DE	MCAM	protein_coding
ENSG00000076716	611.347	-0.0464316	0.140351	-0.330824	0.740778	1	Z_VS_M	non-DE	GPC4	protein_coding
ENSG00000076770	448.797	0.121242	0.164947	0.735033	0.462319	1	Z_VS_M	non-DE	MBNL3	protein_coding
ENSG00000076826	2057.33	0.0644548	0.112921	0.570795	0.568138	1	Z_VS_M	non-DE	CAMSAP3	protein_coding
ENSG00000076864	618.194	-0.0765005	0.137364	-0.556918	0.577583	1	Z_VS_M	non-DE	RAP1GAP	protein_coding
ENSG00000076924	885.425	-0.00767268	0.127777	-0.0600475	0.952118	1	Z_VS_M	non-DE	XAB2	protein_coding
ENSG00000076928	940.906	-0.00421276	0.125844	-0.0334761	0.973295	1	Z_VS_M	non-DE	ARHGEF1	protein_coding
ENSG00000076944	866.644	0.0860988	0.125271	0.687302	0.491892	1	Z_VS_M	non-DE	STXBP2	protein_coding
ENSG00000076984	837.883	-0.0126567	0.131197	-0.0964715	0.923146	1	Z_VS_M	non-DE	MAP2K7	protein_coding
ENSG00000077044	965.167	0.167843	0.145461	1.15387	0.248555	1	Z_VS_M	non-DE	DGKD	protein_coding
ENSG00000077063	11.0104	1.10604	0.908205	1.21783	0.22329	1	Z_VS_M	non-DE	CTTNBP2	protein_coding
ENSG00000077092	196.959	0.319057	0.223531	1.42735	0.153479	1	Z_VS_M	non-DE	RARB	protein_coding
ENSG00000077097	3034.64	0.183173	0.0913771	2.00458	0.0450082	1	Z_VS_M	non-DE	TOP2B	protein_coding
ENSG00000077147	13129	0.00111673	0.0749388	0.0149019	0.98811	1	Z_VS_M	non-DE	TM9SF3	protein_coding
ENSG00000077150	2922.1	0.115483	0.110139	1.04852	0.294398	1	Z_VS_M	non-DE	NFKB2	protein_coding
ENSG00000077152	392.966	-0.221801	0.168659	-1.31509	0.18848	1	Z_VS_M	non-DE	UBE2T	protein_coding
ENSG00000077157	138.481	-0.0576407	0.25694	-0.224335	0.822497	1	Z_VS_M	non-DE	PPP1R12B	protein_coding
ENSG00000077232	2541.54	0.0283162	0.0970766	0.291689	0.770525	1	Z_VS_M	non-DE	DNAJC10	protein_coding
ENSG00000077235	2198.25	0.0641081	0.105069	0.610153	0.54176	1	Z_VS_M	non-DE	GTF3C1	protein_coding
ENSG00000077238	1300.79	0.0749626	0.113944	0.657891	0.510608	1	Z_VS_M	non-DE	IL4R	protein_coding
ENSG00000077254	1731.35	-0.0650901	0.103558	-0.628535	0.529654	1	Z_VS_M	non-DE	USP33	protein_coding
ENSG00000077274	7.82512	-0.2173	1.46518	-0.14831	0.882098	1	Z_VS_M	non-DE	CAPN6	protein_coding
ENSG00000077312	970.887	0.0141619	0.119425	0.118584	0.905605	1	Z_VS_M	non-DE	SNRPA	protein_coding
ENSG00000077327	7.64307	-0.081174	1.06344	-0.0763315	0.939155	1	Z_VS_M	non-DE	SPAG6	protein_coding
ENSG00000077348	190.785	-0.173112	0.249249	-0.694536	0.487346	1	Z_VS_M	non-DE	EXOSC5	protein_coding
ENSG00000077380	2336.58	-0.0240748	0.0959433	-0.250928	0.80187	1	Z_VS_M	non-DE	DYNC1I2	protein_coding
ENSG00000077454	371.488	-0.156554	0.216393	-0.72347	0.469391	1	Z_VS_M	non-DE	LRCH4	protein_coding
ENSG00000077458	225.811	-0.0907462	0.208756	-0.434699	0.663781	1	Z_VS_M	non-DE	FAM76B	protein_coding
ENSG00000077463	672.35	0.0686814	0.1468	0.467858	0.639886	1	Z_VS_M	non-DE	SIRT6	protein_coding
ENSG00000077514	433.459	-0.128241	0.167932	-0.763647	0.445077	1	Z_VS_M	non-DE	POLD3	protein_coding
ENSG00000077549	4969.41	-0.0280779	0.0842818	-0.333143	0.739027	1	Z_VS_M	non-DE	CAPZB	protein_coding
ENSG00000077585	453.734	0.0249392	0.165405	0.150776	0.880152	1	Z_VS_M	non-DE	GPR137B	protein_coding
ENSG00000077684	287.986	-0.139911	0.188722	-0.741358	0.458476	1	Z_VS_M	non-DE	JADE1	protein_coding
ENSG00000077713	307.572	-0.0334941	0.18952	-0.176731	0.859719	1	Z_VS_M	non-DE	SLC25A43	protein_coding
ENSG00000077721	2105.97	0.0718146	0.0995971	0.721052	0.470878	1	Z_VS_M	non-DE	UBE2A	protein_coding
ENSG00000077782	230.678	-0.204059	0.214143	-0.952909	0.340636	1	Z_VS_M	non-DE	FGFR1	protein_coding
ENSG00000078018	62.7166	0.237654	0.42628	0.557507	0.577181	1	Z_VS_M	non-DE	MAP2	protein_coding
ENSG00000078043	397.687	-0.107598	0.166555	-0.646024	0.518264	1	Z_VS_M	non-DE	PIAS2	protein_coding
ENSG00000078061	1171.62	0.0649619	0.113176	0.573992	0.565973	1	Z_VS_M	non-DE	ARAF	protein_coding
ENSG00000078070	366.395	-0.107083	0.189362	-0.565495	0.571737	1	Z_VS_M	non-DE	MCCC1	protein_coding
ENSG00000078081	911.751	-0.0251806	0.138251	-0.182136	0.855476	1	Z_VS_M	non-DE	LAMP3	protein_coding
ENSG00000078114	1549.85	-0.0314754	0.1084	-0.290363	0.771539	1	Z_VS_M	non-DE	NEBL	protein_coding
ENSG00000078124	954.181	0.0827332	0.122006	0.678108	0.497703	1	Z_VS_M	non-DE	ACER3	protein_coding
ENSG00000078140	2033.14	-0.00845702	0.108654	-0.0778347	0.93796	1	Z_VS_M	non-DE	UBE2K	protein_coding
ENSG00000078142	751.229	0.0276231	0.141366	0.195402	0.845078	1	Z_VS_M	non-DE	PIK3C3	protein_coding
ENSG00000078177	251.188	0.136986	0.232153	0.590067	0.555146	1	Z_VS_M	non-DE	N4BP2	protein_coding
ENSG00000078237	36.133	-0.354759	0.539106	-0.65805	0.510506	1	Z_VS_M	non-DE	TIGAR	protein_coding
ENSG00000078246	364.057	-0.172726	0.173624	-0.994827	0.31982	1	Z_VS_M	non-DE	TULP3	protein_coding
ENSG00000078269	917.667	0.0809152	0.13556	0.596894	0.550578	1	Z_VS_M	non-DE	SYNJ2	protein_coding
ENSG00000078304	1967.71	-0.011826	0.0968669	-0.122086	0.902831	1	Z_VS_M	non-DE	PPP2R5C	protein_coding
ENSG00000078319	127.716	-0.291692	0.29159	-1.00035	0.31714	1	Z_VS_M	non-DE	PMS2P1	transcribed_unprocessed_pseudogene
ENSG00000078369	6979.64	-0.0152873	0.0792721	-0.192845	0.84708	1	Z_VS_M	non-DE	GNB1	protein_coding
ENSG00000078401	1268.68	0.173989	0.128873	1.35009	0.176988	1	Z_VS_M	non-DE	EDN1	protein_coding
ENSG00000078403	367.157	0.171912	0.168289	1.02153	0.307003	1	Z_VS_M	non-DE	MLLT10	protein_coding
ENSG00000078487	25.3047	0.142755	0.697441	0.204684	0.837819	1	Z_VS_M	non-DE	ZCWPW1	protein_coding
ENSG00000078579	5.62853	-3.44754	1.93109	-1.78528	0.0742163	1	Z_VS_M	non-DE	FGF20	protein_coding
ENSG00000078618	2210.27	0.0234601	0.0942513	0.24891	0.803431	1	Z_VS_M	non-DE	NRDC	protein_coding
ENSG00000078668	3337.4	-0.143868	0.0964003	-1.4924	0.135593	1	Z_VS_M	non-DE	VDAC3	protein_coding
ENSG00000078674	1747.83	0.144134	0.115881	1.24382	0.213567	1	Z_VS_M	non-DE	PCM1	protein_coding
ENSG00000078687	200.23	-0.193231	0.252233	-0.766081	0.443628	1	Z_VS_M	non-DE	TNRC6C	protein_coding
ENSG00000078699	451.339	0.147055	0.173703	0.846588	0.397225	1	Z_VS_M	non-DE	CBFA2T2	protein_coding
ENSG00000078747	1521.52	0.0416878	0.103204	0.403936	0.686259	1	Z_VS_M	non-DE	ITCH	protein_coding
ENSG00000078804	1880.35	0.0960603	0.123866	0.775519	0.438033	1	Z_VS_M	non-DE	TP53INP2	protein_coding
ENSG00000078808	6059.18	0.0226728	0.0957411	0.236814	0.812801	1	Z_VS_M	non-DE	SDF4	protein_coding
ENSG00000078900	62.5599	-0.0901034	0.406882	-0.221449	0.824743	1	Z_VS_M	non-DE	TP73	protein_coding
ENSG00000078902	2160.93	-0.0106114	0.101601	-0.104442	0.916818	1	Z_VS_M	non-DE	TOLLIP	protein_coding
ENSG00000078967	239.799	-0.185616	0.209714	-0.885089	0.376108	1	Z_VS_M	non-DE	UBE2D4	protein_coding
ENSG00000079101	4.90178	-0.705617	1.45378	-0.485368	0.627415	1	Z_VS_M	non-DE	CLUL1	protein_coding
ENSG00000079112	16683.8	0.0632966	0.0734209	0.862106	0.388629	1	Z_VS_M	non-DE	CDH17	protein_coding
ENSG00000079134	300.457	-0.352313	0.222599	-1.58272	0.113485	1	Z_VS_M	non-DE	THOC1	protein_coding
ENSG00000079150	36.5235	0.39854	0.514423	0.774733	0.438498	1	Z_VS_M	non-DE	FKBP7	protein_coding
ENSG00000079156	129.808	0.16056	0.274781	0.584319	0.559006	1	Z_VS_M	non-DE	OSBPL6	protein_coding
ENSG00000079215	9.41149	0.0116645	1.11119	0.0104974	0.991624	1	Z_VS_M	non-DE	SLC1A3	protein_coding
ENSG00000079246	6293.41	-0.0723297	0.0830045	-0.871395	0.383539	1	Z_VS_M	non-DE	XRCC5	protein_coding
ENSG00000079257	359.629	0.155382	0.171533	0.905846	0.365018	1	Z_VS_M	non-DE	LXN	protein_coding
ENSG00000079263	10.2812	2.58216	1.8502	1.39561	0.162832	1	Z_VS_M	non-DE	SP140	protein_coding
ENSG00000079277	456.684	0.133815	0.155067	0.862954	0.388162	1	Z_VS_M	non-DE	MKNK1	protein_coding
ENSG00000079308	5.03228	2.5298	1.50575	1.68009	0.0929402	1	Z_VS_M	non-DE	TNS1	protein_coding
ENSG00000079313	846.727	0.16864	0.132383	1.27388	0.202705	1	Z_VS_M	non-DE	REXO1	protein_coding
ENSG00000079332	2467.7	-0.0472025	0.10097	-0.46749	0.64015	1	Z_VS_M	non-DE	SAR1A	protein_coding
ENSG00000079335	221.864	0.0522202	0.227976	0.22906	0.818822	1	Z_VS_M	non-DE	CDC14A	protein_coding
ENSG00000079337	20.1614	-0.210227	0.69696	-0.301635	0.762931	1	Z_VS_M	non-DE	RAPGEF3	protein_coding
ENSG00000079385	980.375	0.0281646	0.17021	0.16547	0.868574	1	Z_VS_M	non-DE	CEACAM1	protein_coding
ENSG00000079387	263.876	0.0948273	0.205733	0.460923	0.644854	1	Z_VS_M	non-DE	SENP1	protein_coding
ENSG00000079432	1458.25	0.0138325	0.126385	0.109448	0.912847	1	Z_VS_M	non-DE	CIC	protein_coding
ENSG00000079435	127.638	0.139124	0.283833	0.49016	0.624021	1	Z_VS_M	non-DE	LIPE	protein_coding
ENSG00000079459	10154.4	-0.118599	0.0779572	-1.52134	0.128174	1	Z_VS_M	non-DE	FDFT1	protein_coding
ENSG00000079462	276.769	-0.00343571	0.202788	-0.0169424	0.986483	1	Z_VS_M	non-DE	PAFAH1B3	protein_coding
ENSG00000079482	226.242	0.217591	0.210793	1.03225	0.301955	1	Z_VS_M	non-DE	OPHN1	protein_coding
ENSG00000079616	609.544	-0.19389	0.1391	-1.39389	0.163351	1	Z_VS_M	non-DE	KIF22	protein_coding
ENSG00000079689	4.9181	0.650908	1.48639	0.437913	0.661449	1	Z_VS_M	non-DE	SCGN	protein_coding
ENSG00000079691	1481.32	0.119517	0.11027	1.08386	0.278428	1	Z_VS_M	non-DE	CARMIL1	protein_coding
ENSG00000079739	1338.66	-0.0748022	0.114194	-0.655043	0.51244	1	Z_VS_M	non-DE	PGM1	protein_coding
ENSG00000079785	2538.13	-0.0896696	0.101862	-0.880305	0.378694	1	Z_VS_M	non-DE	DDX1	protein_coding
ENSG00000079805	5617.64	-0.0717094	0.0802523	-0.89355	0.371563	1	Z_VS_M	non-DE	DNM2	protein_coding
ENSG00000079819	5014.26	0.0467934	0.0895942	0.522282	0.601474	1	Z_VS_M	non-DE	EPB41L2	protein_coding
ENSG00000079931	33.9315	0.0233545	0.548932	0.0425453	0.966064	1	Z_VS_M	non-DE	MOXD1	protein_coding
ENSG00000079950	2005.45	0.0496055	0.0972951	0.509846	0.610159	1	Z_VS_M	non-DE	STX7	protein_coding
ENSG00000079974	320.2	0.0925889	0.186492	0.496477	0.619558	1	Z_VS_M	non-DE	RABL2B	protein_coding
ENSG00000079999	1419.76	0.00982846	0.122303	0.0803616	0.93595	1	Z_VS_M	non-DE	KEAP1	protein_coding
ENSG00000080007	9.0769	1.72905	1.11362	1.55265	0.120508	1	Z_VS_M	non-DE	DDX43	protein_coding
ENSG00000080031	2911.62	0.0373338	0.132128	0.282559	0.777515	1	Z_VS_M	non-DE	PTPRH	protein_coding
ENSG00000080189	1211.28	0.0444579	0.11044	0.402552	0.687278	1	Z_VS_M	non-DE	SLC35C2	protein_coding
ENSG00000080200	284.693	0.0684851	0.216844	0.315827	0.752134	1	Z_VS_M	non-DE	CRYBG3	protein_coding
ENSG00000080293	95.939	0.35851	0.341022	1.05128	0.293129	1	Z_VS_M	non-DE	SCTR	protein_coding
ENSG00000080298	199.804	0.387424	0.258229	1.50031	0.133534	1	Z_VS_M	non-DE	RFX3	protein_coding
ENSG00000080345	769.898	0.0800932	0.144695	0.55353	0.5799	1	Z_VS_M	non-DE	RIF1	protein_coding
ENSG00000080371	1635.56	-0.0148534	0.106499	-0.13947	0.889079	1	Z_VS_M	non-DE	RAB21	protein_coding
ENSG00000080493	945.581	0.150378	0.14548	1.03367	0.301291	1	Z_VS_M	non-DE	SLC4A4	protein_coding
ENSG00000080503	1169.09	0.0500537	0.116794	0.428563	0.668241	1	Z_VS_M	non-DE	SMARCA2	protein_coding
ENSG00000080546	398.101	-0.170164	0.172618	-0.985782	0.32424	1	Z_VS_M	non-DE	SESN1	protein_coding
ENSG00000080561	118.497	0.129186	0.292647	0.441441	0.658894	1	Z_VS_M	non-DE	MID2	protein_coding
ENSG00000080573	48.2914	0.291907	0.453835	0.643201	0.520094	1	Z_VS_M	non-DE	COL5A3	protein_coding
ENSG00000080603	138.579	0.246715	0.272937	0.903928	0.366033	1	Z_VS_M	non-DE	SRCAP	protein_coding
ENSG00000080608	414.619	-0.0933077	0.177661	-0.525201	0.599444	1	Z_VS_M	non-DE	PUM3	protein_coding
ENSG00000080644	7.76617	-0.620164	1.30031	-0.476936	0.633408	1	Z_VS_M	non-DE	CHRNA3	protein_coding
ENSG00000080802	507.044	0.0655817	0.153098	0.428365	0.668386	1	Z_VS_M	non-DE	CNOT4	protein_coding
ENSG00000080815	3560.84	0.0263068	0.0886614	0.296711	0.766687	1	Z_VS_M	non-DE	PSEN1	protein_coding
ENSG00000080819	945.713	-0.164209	0.12675	-1.29553	0.195139	1	Z_VS_M	non-DE	CPOX	protein_coding
ENSG00000080822	763.435	0.22649	0.132967	1.70335	0.0885034	1	Z_VS_M	non-DE	CLDND1	protein_coding
ENSG00000080823	50.416	0.224989	0.446623	0.503756	0.614433	1	Z_VS_M	non-DE	MOK	protein_coding
ENSG00000080824	39262.5	-0.0423233	0.0859692	-0.492307	0.622502	1	Z_VS_M	non-DE	HSP90AA1	protein_coding
ENSG00000080839	267.265	-0.00596073	0.203194	-0.0293351	0.976597	1	Z_VS_M	non-DE	RBL1	protein_coding
ENSG00000080845	1617.03	0.0706177	0.118577	0.595544	0.55148	1	Z_VS_M	non-DE	DLGAP4	protein_coding
ENSG00000080854	21.8311	0.177567	0.67397	0.263464	0.792193	1	Z_VS_M	non-DE	IGSF9B	protein_coding
ENSG00000080947	9.14452	0.692185	0.96996	0.713622	0.475461	1	Z_VS_M	non-DE	CROCCP3	transcribed_unprocessed_pseudogene
ENSG00000080986	326.008	-0.212694	0.186786	-1.1387	0.254826	1	Z_VS_M	non-DE	NDC80	protein_coding
ENSG00000081014	501.703	0.1288	0.158079	0.81478	0.415198	1	Z_VS_M	non-DE	AP4E1	protein_coding
ENSG00000081019	540.968	-0.143225	0.160478	-0.892489	0.372131	1	Z_VS_M	non-DE	RSBN1	protein_coding
ENSG00000081026	525.03	0.247827	0.158891	1.55973	0.118824	1	Z_VS_M	non-DE	MAGI3	protein_coding
ENSG00000081041	248.596	0.266819	0.238096	1.12064	0.262442	1	Z_VS_M	non-DE	CXCL2	protein_coding
ENSG00000081051	82.398	0.846067	0.375632	2.25238	0.024298	1	Z_VS_M	non-DE	AFP	protein_coding
ENSG00000081052	43.031	0.148557	0.453799	0.327363	0.743393	1	Z_VS_M	non-DE	COL4A4	protein_coding
ENSG00000081059	863.516	-0.121159	0.127708	-0.948724	0.342761	1	Z_VS_M	non-DE	TCF7	protein_coding
ENSG00000081087	445.008	-0.174286	0.165106	-1.0556	0.29115	1	Z_VS_M	non-DE	OSTM1	protein_coding
ENSG00000081154	2214.2	-0.19354	0.102897	-1.88091	0.0599845	1	Z_VS_M	non-DE	PCNP	protein_coding
ENSG00000081177	974.811	0.00749753	0.122518	0.0611955	0.951204	1	Z_VS_M	non-DE	EXD2	protein_coding
ENSG00000081181	230.378	-0.201873	0.230272	-0.876672	0.380665	1	Z_VS_M	non-DE	ARG2	protein_coding
ENSG00000081189	99.62	0.369645	0.349035	1.05905	0.289577	1	Z_VS_M	non-DE	MEF2C	protein_coding
ENSG00000081277	20.3125	0.317097	0.75956	0.417475	0.676331	1	Z_VS_M	non-DE	PKP1	protein_coding
ENSG00000081307	677.39	-0.0699616	0.139097	-0.502971	0.614985	1	Z_VS_M	non-DE	UBA5	protein_coding
ENSG00000081320	763.312	-0.104319	0.134688	-0.774524	0.438621	1	Z_VS_M	non-DE	STK17B	protein_coding
ENSG00000081377	684.895	0.158622	0.140467	1.12925	0.258792	1	Z_VS_M	non-DE	CDC14B	protein_coding
ENSG00000081386	156.119	-0.157278	0.253518	-0.620382	0.535006	1	Z_VS_M	non-DE	ZNF510	protein_coding
ENSG00000081665	210.253	0.00660347	0.223458	0.0295512	0.976425	1	Z_VS_M	non-DE	ZNF506	protein_coding
ENSG00000081692	75.6823	-0.32199	0.376036	-0.856275	0.391846	1	Z_VS_M	non-DE	JMJD4	protein_coding
ENSG00000081721	207.97	-0.0442112	0.218249	-0.202572	0.83947	1	Z_VS_M	non-DE	DUSP12	protein_coding
ENSG00000081760	2453.79	-0.0368362	0.0937438	-0.392946	0.69436	1	Z_VS_M	non-DE	AACS	protein_coding
ENSG00000081791	726.745	0.0679469	0.13086	0.519235	0.603597	1	Z_VS_M	non-DE	DELE1	protein_coding
ENSG00000081803	763.307	0.0472917	0.130825	0.361488	0.717735	1	Z_VS_M	non-DE	CADPS2	protein_coding
ENSG00000081870	316.764	0.0650582	0.193262	0.336633	0.736394	1	Z_VS_M	non-DE	IFT25	protein_coding
ENSG00000081913	691.6	0.0698362	0.132453	0.527251	0.598019	1	Z_VS_M	non-DE	PHLPP1	protein_coding
ENSG00000081923	5693.64	0.0919729	0.0830524	1.10741	0.268117	1	Z_VS_M	non-DE	ATP8B1	protein_coding
ENSG00000082014	17.8803	-0.534383	0.788108	-0.678057	0.497735	1	Z_VS_M	non-DE	SMARCD3	protein_coding
ENSG00000082068	481.863	0.107044	0.175996	0.608217	0.543044	1	Z_VS_M	non-DE	WDR70	protein_coding
ENSG00000082146	560.129	-0.0253911	0.15052	-0.168689	0.866042	1	Z_VS_M	non-DE	STRADB	protein_coding
ENSG00000082153	9200.66	-0.040473	0.0869964	-0.465226	0.641769	1	Z_VS_M	non-DE	BZW1	protein_coding
ENSG00000082212	1822.26	-0.058479	0.0989002	-0.591293	0.554324	1	Z_VS_M	non-DE	ME2	protein_coding
ENSG00000082213	696.889	-0.173534	0.138954	-1.24885	0.211718	1	Z_VS_M	non-DE	C5orf22	protein_coding
ENSG00000082258	596.535	0.0636651	0.14413	0.441719	0.658692	1	Z_VS_M	non-DE	CCNT2	protein_coding
ENSG00000082269	1972.03	0.118091	0.0981469	1.2032	0.228898	1	Z_VS_M	non-DE	FAM135A	protein_coding
ENSG00000082397	1094.55	0.0351895	0.12017	0.292831	0.769651	1	Z_VS_M	non-DE	EPB41L3	protein_coding
ENSG00000082438	560.268	0.216675	0.150595	1.4388	0.150208	1	Z_VS_M	non-DE	COBLL1	protein_coding
ENSG00000082458	1070.95	0.0675856	0.124545	0.542659	0.587365	1	Z_VS_M	non-DE	DLG3	protein_coding
ENSG00000082497	34.7951	-0.2438	0.507267	-0.480614	0.630791	1	Z_VS_M	non-DE	SERTAD4	protein_coding
ENSG00000082512	133.242	0.341055	0.307375	1.10957	0.267183	1	Z_VS_M	non-DE	TRAF5	protein_coding
ENSG00000082515	853.252	-0.0728378	0.141607	-0.514366	0.606996	1	Z_VS_M	non-DE	MRPL22	protein_coding
ENSG00000082516	631.017	-0.0524284	0.155339	-0.33751	0.735732	1	Z_VS_M	non-DE	GEMIN5	protein_coding
ENSG00000082641	5406	0.133786	0.10924	1.2247	0.22069	1	Z_VS_M	non-DE	NFE2L1	protein_coding
ENSG00000082701	1944.32	-0.0243619	0.104926	-0.23218	0.816398	1	Z_VS_M	non-DE	GSK3B	protein_coding
ENSG00000082781	3063.46	0.03919	0.0875493	0.447633	0.654418	1	Z_VS_M	non-DE	ITGB5	protein_coding
ENSG00000082805	708.289	0.00668144	0.146927	0.0454746	0.963729	1	Z_VS_M	non-DE	ERC1	protein_coding
ENSG00000082898	3348.78	-0.0633487	0.100151	-0.632531	0.52704	1	Z_VS_M	non-DE	XPO1	protein_coding
ENSG00000082996	1104.84	-0.0187644	0.116442	-0.161147	0.871977	1	Z_VS_M	non-DE	RNF13	protein_coding
ENSG00000083093	269.483	0.0417201	0.198519	0.210156	0.833546	1	Z_VS_M	non-DE	PALB2	protein_coding
ENSG00000083097	359.334	0.221794	0.181752	1.22031	0.222346	1	Z_VS_M	non-DE	DOP1A	protein_coding
ENSG00000083099	663.296	-0.107198	0.170861	-0.627397	0.530399	1	Z_VS_M	non-DE	LYRM2	protein_coding
ENSG00000083123	348.144	0.0284153	0.188434	0.150797	0.880136	1	Z_VS_M	non-DE	BCKDHB	protein_coding
ENSG00000083168	1098.56	0.212984	0.153294	1.38939	0.164715	1	Z_VS_M	non-DE	KAT6A	protein_coding
ENSG00000083223	904.601	0.0499122	0.146001	0.341862	0.732455	1	Z_VS_M	non-DE	TUT7	protein_coding
ENSG00000083290	483.433	-0.0547626	0.153814	-0.356031	0.721817	1	Z_VS_M	non-DE	ULK2	protein_coding
ENSG00000083307	609.782	-0.0469205	0.162244	-0.289197	0.772431	1	Z_VS_M	non-DE	GRHL2	protein_coding
ENSG00000083312	4529.47	-0.0106613	0.0847323	-0.125824	0.899871	1	Z_VS_M	non-DE	TNPO1	protein_coding
ENSG00000083444	4421.83	0.0096639	0.100221	0.0964262	0.923182	1	Z_VS_M	non-DE	PLOD1	protein_coding
ENSG00000083457	243.804	-0.20602	0.203853	-1.01063	0.312193	1	Z_VS_M	non-DE	ITGAE	protein_coding
ENSG00000083520	1208.04	0.0300641	0.123902	0.242645	0.808281	1	Z_VS_M	non-DE	DIS3	protein_coding
ENSG00000083535	263.437	0.029271	0.19967	0.146597	0.88345	1	Z_VS_M	non-DE	PIBF1	protein_coding
ENSG00000083544	233.45	-0.0114818	0.210104	-0.0546482	0.956419	1	Z_VS_M	non-DE	TDRD3	protein_coding
ENSG00000083635	141.94	-0.350581	0.265493	-1.32049	0.186671	1	Z_VS_M	non-DE	NUFIP1	protein_coding
ENSG00000083642	509.141	-0.0634188	0.152627	-0.415514	0.677765	1	Z_VS_M	non-DE	PDS5B	protein_coding
ENSG00000083720	953.065	0.0212853	0.122197	0.174189	0.861717	1	Z_VS_M	non-DE	OXCT1	protein_coding
ENSG00000083750	153.63	-0.0875565	0.256416	-0.341462	0.732755	1	Z_VS_M	non-DE	RRAGB	protein_coding
ENSG00000083799	778.561	0.187506	0.137431	1.36437	0.172453	1	Z_VS_M	non-DE	CYLD	protein_coding
ENSG00000083807	41.7234	0.456734	0.552514	0.826648	0.408436	1	Z_VS_M	non-DE	SLC27A5	protein_coding
ENSG00000083812	181.284	-0.144779	0.251263	-0.576202	0.564478	1	Z_VS_M	non-DE	ZNF324	protein_coding
ENSG00000083814	65.7177	0.828445	0.39229	2.11182	0.0347022	1	Z_VS_M	non-DE	ZNF671	protein_coding
ENSG00000083817	56.9456	-0.0657231	0.428549	-0.153362	0.878113	1	Z_VS_M	non-DE	ZNF416	protein_coding
ENSG00000083828	55.2853	-0.0805698	0.46902	-0.171783	0.863608	1	Z_VS_M	non-DE	ZNF586	protein_coding
ENSG00000083838	96.7981	0.070244	0.312132	0.225046	0.821944	1	Z_VS_M	non-DE	ZNF446	protein_coding
ENSG00000083844	492.576	0.00817869	0.151875	0.0538515	0.957053	1	Z_VS_M	non-DE	ZNF264	protein_coding
ENSG00000083845	10450.7	-0.158216	0.0865877	-1.82723	0.0676652	1	Z_VS_M	non-DE	RPS5	protein_coding
ENSG00000083857	19770.4	0.0952713	0.0964762	0.987511	0.323392	1	Z_VS_M	non-DE	FAT1	protein_coding
ENSG00000083896	1416.2	0.00796802	0.114242	0.0697467	0.944395	1	Z_VS_M	non-DE	YTHDC1	protein_coding
ENSG00000083937	2918.23	-0.00874776	0.093576	-0.093483	0.92552	1	Z_VS_M	non-DE	CHMP2B	protein_coding
ENSG00000084070	1074.57	-0.0284119	0.12579	-0.225867	0.821305	1	Z_VS_M	non-DE	SMAP2	protein_coding
ENSG00000084072	658.397	0.0106315	0.139424	0.0762531	0.939218	1	Z_VS_M	non-DE	PPIE	protein_coding
ENSG00000084073	3162.47	-0.0114942	0.0888506	-0.129365	0.897069	1	Z_VS_M	non-DE	ZMPSTE24	protein_coding
ENSG00000084090	4574.08	0.0106103	0.0929093	0.114201	0.909079	1	Z_VS_M	non-DE	STARD7	protein_coding
ENSG00000084092	949.183	-0.0466758	0.119774	-0.389699	0.696759	1	Z_VS_M	non-DE	NOA1	protein_coding
ENSG00000084093	1148.8	0.175834	0.119126	1.47603	0.139936	1	Z_VS_M	non-DE	REST	protein_coding
ENSG00000084110	5.77764	0.242725	1.24294	0.195283	0.845172	1	Z_VS_M	non-DE	HAL	protein_coding
ENSG00000084112	794.543	0.176413	0.131374	1.34283	0.179327	1	Z_VS_M	non-DE	SSH1	protein_coding
ENSG00000084207	21005.6	0.0544911	0.0830175	0.656381	0.511579	1	Z_VS_M	non-DE	GSTP1	protein_coding
ENSG00000084234	23484.1	0.0214545	0.0887279	0.241801	0.808934	1	Z_VS_M	non-DE	APLP2	protein_coding
ENSG00000084444	141.069	0.241692	0.295461	0.818017	0.413348	1	Z_VS_M	non-DE	FAM234B	protein_coding
ENSG00000084463	1281.3	-0.0633571	0.112731	-0.56202	0.574102	1	Z_VS_M	non-DE	WBP11	protein_coding
ENSG00000084623	4621.04	-0.0943338	0.0956934	-0.985791	0.324235	1	Z_VS_M	non-DE	EIF3I	protein_coding
ENSG00000084628	6.11039	0.202843	1.1737	0.172824	0.86279	1	Z_VS_M	non-DE	NKAIN1	protein_coding
ENSG00000084636	97.8713	0.185066	0.328513	0.563343	0.573201	1	Z_VS_M	non-DE	COL16A1	protein_coding
ENSG00000084652	1545.66	0.123698	0.109577	1.12887	0.258952	1	Z_VS_M	non-DE	TXLNA	protein_coding
ENSG00000084674	4317.27	0.543384	0.364456	1.49095	0.135976	1	Z_VS_M	non-DE	APOB	protein_coding
ENSG00000084676	866.464	0.232043	0.141793	1.63649	0.101737	1	Z_VS_M	non-DE	NCOA1	protein_coding
ENSG00000084693	208.795	-0.0202864	0.229796	-0.08828	0.929654	1	Z_VS_M	non-DE	AGBL5	protein_coding
ENSG00000084710	296.295	0.118136	0.205499	0.574876	0.565375	1	Z_VS_M	non-DE	EFR3B	protein_coding
ENSG00000084731	429.728	0.0188998	0.171307	0.110327	0.91215	1	Z_VS_M	non-DE	KIF3C	protein_coding
ENSG00000084733	6199.59	0.0218637	0.082404	0.265323	0.79076	1	Z_VS_M	non-DE	RAB10	protein_coding
ENSG00000084734	19.5546	-0.204298	0.741399	-0.275557	0.782888	1	Z_VS_M	non-DE	GCKR	protein_coding
ENSG00000084754	7578.19	0.0527714	0.0803322	0.656914	0.511236	1	Z_VS_M	non-DE	HADHA	protein_coding
ENSG00000084764	336.685	0.0840908	0.186547	0.450775	0.652151	1	Z_VS_M	non-DE	MAPRE3	protein_coding
ENSG00000084774	1141.62	0.139679	0.125894	1.10949	0.267218	1	Z_VS_M	non-DE	CAD	protein_coding
ENSG00000085063	4405.06	-0.00603023	0.0907943	-0.0664164	0.947046	1	Z_VS_M	non-DE	CD59	protein_coding
ENSG00000085117	1778.56	-0.0211513	0.105899	-0.199732	0.84169	1	Z_VS_M	non-DE	CD82	protein_coding
ENSG00000085185	338.817	0.375982	0.210159	1.78903	0.0736093	1	Z_VS_M	non-DE	BCORL1	protein_coding
ENSG00000085224	790.426	-0.0189423	0.129031	-0.146804	0.883287	1	Z_VS_M	non-DE	ATRX	protein_coding
ENSG00000085231	495.795	-0.301881	0.165622	-1.82272	0.0683465	1	Z_VS_M	non-DE	AK6	protein_coding
ENSG00000085274	204.308	-0.193912	0.229296	-0.845685	0.397728	1	Z_VS_M	non-DE	MYNN	protein_coding
ENSG00000085276	2098.28	0.0984692	0.0989717	0.994923	0.319774	1	Z_VS_M	non-DE	MECOM	protein_coding
ENSG00000085365	921.714	-0.0503969	0.125831	-0.400513	0.688779	1	Z_VS_M	non-DE	SCAMP1	protein_coding
ENSG00000085377	3230.67	-0.0326507	0.0941411	-0.346827	0.728721	1	Z_VS_M	non-DE	PREP	protein_coding
ENSG00000085382	177.2	0.0838646	0.24124	0.34764	0.72811	1	Z_VS_M	non-DE	HACE1	protein_coding
ENSG00000085415	1114.79	-0.178323	0.124692	-1.43012	0.152683	1	Z_VS_M	non-DE	SEH1L	protein_coding
ENSG00000085433	297.327	-0.0756925	0.193173	-0.391838	0.695178	1	Z_VS_M	non-DE	WDR47	protein_coding
ENSG00000085449	1313.59	-0.0417174	0.121726	-0.342715	0.731813	1	Z_VS_M	non-DE	WDFY1	protein_coding
ENSG00000085465	18.2922	0.261771	0.80537	0.325032	0.745157	1	Z_VS_M	non-DE	OVGP1	protein_coding
ENSG00000085491	2812.8	-0.110746	0.0936799	-1.18217	0.237138	1	Z_VS_M	non-DE	SLC25A24	protein_coding
ENSG00000085511	624.432	0.0253707	0.143166	0.177211	0.859343	1	Z_VS_M	non-DE	MAP3K4	protein_coding
ENSG00000085552	112.252	0.390174	0.309247	1.26169	0.207059	1	Z_VS_M	non-DE	IGSF9	protein_coding
ENSG00000085563	6241.16	0.199799	0.0868847	2.29958	0.0214718	1	Z_VS_M	non-DE	ABCB1	protein_coding
ENSG00000085644	488.559	0.0509575	0.159976	0.318532	0.750082	1	Z_VS_M	non-DE	ZNF213	protein_coding
ENSG00000085662	902.238	-0.310922	0.131737	-2.36018	0.0182662	1	Z_VS_M	non-DE	AKR1B1	protein_coding
ENSG00000085719	4650.85	0.0398722	0.0824032	0.483867	0.628481	1	Z_VS_M	non-DE	CPNE3	protein_coding
ENSG00000085721	1236.5	0.0838112	0.116986	0.716423	0.47373	1	Z_VS_M	non-DE	RRN3	protein_coding
ENSG00000085733	4342.64	0.129129	0.0884229	1.46035	0.144193	1	Z_VS_M	non-DE	CTTN	protein_coding
ENSG00000085741	28.7475	-0.832324	0.586284	-1.41966	0.155706	1	Z_VS_M	non-DE	WNT11	protein_coding
ENSG00000085760	1131.9	0.0353372	0.117646	0.300369	0.763896	1	Z_VS_M	non-DE	MTIF2	protein_coding
ENSG00000085788	566.321	0.0666967	0.168342	0.396198	0.691959	1	Z_VS_M	non-DE	DDHD2	protein_coding
ENSG00000085831	255.33	0.240666	0.220443	1.09174	0.274949	1	Z_VS_M	non-DE	TTC39A	protein_coding
ENSG00000085832	1379.32	0.095346	0.107246	0.889042	0.373981	1	Z_VS_M	non-DE	EPS15	protein_coding
ENSG00000085840	253.61	-0.0767764	0.216215	-0.355093	0.72252	1	Z_VS_M	non-DE	ORC1	protein_coding
ENSG00000085871	1550.71	-0.0935735	0.110933	-0.843513	0.398942	1	Z_VS_M	non-DE	MGST2	protein_coding
ENSG00000085872	993.989	-0.0811956	0.123096	-0.659612	0.509503	1	Z_VS_M	non-DE	CHERP	protein_coding
ENSG00000085978	869.425	-0.00643228	0.130144	-0.0494243	0.960581	1	Z_VS_M	non-DE	ATG16L1	protein_coding
ENSG00000085982	1088.28	0.0528135	0.121627	0.434225	0.664125	1	Z_VS_M	non-DE	USP40	protein_coding
ENSG00000085998	1985.33	0.133096	0.0965402	1.37866	0.167999	1	Z_VS_M	non-DE	POMGNT1	protein_coding
ENSG00000085999	146.174	0.0645664	0.274966	0.234816	0.814352	1	Z_VS_M	non-DE	RAD54L	protein_coding
ENSG00000086015	1941.2	0.0866788	0.126538	0.685004	0.493341	1	Z_VS_M	non-DE	MAST2	protein_coding
ENSG00000086061	5549.57	-0.0397767	0.095505	-0.416488	0.677053	1	Z_VS_M	non-DE	DNAJA1	protein_coding
ENSG00000086062	4200.94	0.102003	0.0938684	1.08666	0.277187	1	Z_VS_M	non-DE	B4GALT1	protein_coding
ENSG00000086065	2365.32	-0.0311733	0.10739	-0.290282	0.771601	1	Z_VS_M	non-DE	CHMP5	protein_coding
ENSG00000086102	522.899	0.00804099	0.150057	0.0535863	0.957265	1	Z_VS_M	non-DE	NFX1	protein_coding
ENSG00000086189	685.312	-0.0652331	0.138653	-0.470479	0.638013	1	Z_VS_M	non-DE	DIMT1	protein_coding
ENSG00000086200	553.055	-0.172405	0.146942	-1.17328	0.240683	1	Z_VS_M	non-DE	IPO11	protein_coding
ENSG00000086205	1599.99	0.181118	0.135143	1.3402	0.180181	1	Z_VS_M	non-DE	FOLH1	protein_coding
ENSG00000086232	3520.89	-0.00565431	0.0925033	-0.0611254	0.951259	1	Z_VS_M	non-DE	EIF2AK1	protein_coding
ENSG00000086289	1251.01	0.0411789	0.12069	0.341195	0.732957	1	Z_VS_M	non-DE	EPDR1	protein_coding
ENSG00000086300	452.787	0.261769	0.163598	1.60007	0.109582	1	Z_VS_M	non-DE	SNX10	protein_coding
ENSG00000086475	967.111	-0.0112619	0.122625	-0.0918396	0.926825	1	Z_VS_M	non-DE	SEPHS1	protein_coding
ENSG00000086504	1267.48	-0.0431755	0.121823	-0.354412	0.72303	1	Z_VS_M	non-DE	MRPL28	protein_coding
ENSG00000086544	1920.26	0.0351215	0.112432	0.312379	0.754752	1	Z_VS_M	non-DE	ITPKC	protein_coding
ENSG00000086548	10354.2	-0.0873606	0.109322	-0.799114	0.424225	1	Z_VS_M	non-DE	CEACAM6	protein_coding
ENSG00000086589	1136.88	-0.0906301	0.12177	-0.744276	0.456709	1	Z_VS_M	non-DE	RBM22	protein_coding
ENSG00000086598	9771.26	-0.129108	0.0891316	-1.44851	0.147474	1	Z_VS_M	non-DE	TMED2	protein_coding
ENSG00000086619	56.7524	0.00455884	0.437043	0.0104311	0.991677	1	Z_VS_M	non-DE	ERO1B	protein_coding
ENSG00000086666	1977.36	-0.114881	0.110224	-1.04225	0.297298	1	Z_VS_M	non-DE	ZFAND6	protein_coding
ENSG00000086696	3340.04	-0.08355	0.0986926	-0.846568	0.397236	1	Z_VS_M	non-DE	HSD17B2	protein_coding
ENSG00000086712	614.406	0.0311135	0.138623	0.224447	0.82241	1	Z_VS_M	non-DE	TXLNG	protein_coding
ENSG00000086730	5.52811	-1.23373	1.47693	-0.835334	0.40353	1	Z_VS_M	non-DE	LAT2	protein_coding
ENSG00000086758	4321.86	0.126781	0.122442	1.03544	0.300465	1	Z_VS_M	non-DE	HUWE1	protein_coding
ENSG00000086827	637.947	-0.0543961	0.139673	-0.389452	0.696942	1	Z_VS_M	non-DE	ZW10	protein_coding
ENSG00000086848	114.688	0.118399	0.293147	0.40389	0.686294	1	Z_VS_M	non-DE	ALG9	protein_coding
ENSG00000087008	566.792	0.00373388	0.160853	0.023213	0.98148	1	Z_VS_M	non-DE	ACOX3	protein_coding
ENSG00000087053	827.14	0.0737376	0.12793	0.57639	0.564352	1	Z_VS_M	non-DE	MTMR2	protein_coding
ENSG00000087074	1187.7	0.0777821	0.124683	0.62384	0.532732	1	Z_VS_M	non-DE	PPP1R15A	protein_coding
ENSG00000087077	368.683	0.107148	0.172518	0.621083	0.534545	1	Z_VS_M	non-DE	TRIP6	protein_coding
ENSG00000087085	874.765	0.224112	0.160505	1.39629	0.162627	1	Z_VS_M	non-DE	ACHE	protein_coding
ENSG00000087086	55971.3	0.215677	0.0739584	2.91619	0.00354335	1	Z_VS_M	non-DE	FTL	protein_coding
ENSG00000087087	2148.09	0.0221265	0.095879	0.230775	0.81749	1	Z_VS_M	non-DE	SRRT	protein_coding
ENSG00000087088	1735.26	-0.184123	0.105593	-1.74371	0.0812098	1	Z_VS_M	non-DE	BAX	protein_coding
ENSG00000087095	305.697	0.148372	0.186926	0.793744	0.427345	1	Z_VS_M	non-DE	NLK	protein_coding
ENSG00000087111	2424.54	0.0481056	0.092331	0.521012	0.602358	1	Z_VS_M	non-DE	PIGS	protein_coding
ENSG00000087152	1536.5	0.0236215	0.115631	0.204283	0.838132	1	Z_VS_M	non-DE	ATXN7L3	protein_coding
ENSG00000087157	208.254	0.00504008	0.223165	0.0225845	0.981982	1	Z_VS_M	non-DE	PGS1	protein_coding
ENSG00000087191	1575.85	-0.163048	0.105594	-1.5441	0.122564	1	Z_VS_M	non-DE	PSMC5	protein_coding
ENSG00000087206	351.452	-0.0708148	0.172449	-0.410643	0.681335	1	Z_VS_M	non-DE	UIMC1	protein_coding
ENSG00000087250	25.0126	-0.00671261	0.599486	-0.0111973	0.991066	1	Z_VS_M	non-DE	MT3	protein_coding
ENSG00000087253	639.623	0.0633657	0.136782	0.463262	0.643177	1	Z_VS_M	non-DE	LPCAT2	protein_coding
ENSG00000087263	743.859	-0.0143925	0.13168	-0.109299	0.912966	1	Z_VS_M	non-DE	OGFOD1	protein_coding
ENSG00000087266	422.779	0.040883	0.163187	0.250529	0.802178	1	Z_VS_M	non-DE	SH3BP2	protein_coding
ENSG00000087269	880.829	0.0114746	0.128312	0.0894274	0.928742	1	Z_VS_M	non-DE	NOP14	protein_coding
ENSG00000087274	3975.83	0.0653932	0.0910226	0.718429	0.472493	1	Z_VS_M	non-DE	ADD1	protein_coding
ENSG00000087299	570.764	-0.108429	0.149375	-0.725887	0.467908	1	Z_VS_M	non-DE	L2HGDH	protein_coding
ENSG00000087301	321.716	-0.0464995	0.213574	-0.217721	0.827646	1	Z_VS_M	non-DE	TXNDC16	protein_coding
ENSG00000087302	2042.05	-0.0893914	0.0993146	-0.900083	0.368076	1	Z_VS_M	non-DE	RTRAF	protein_coding
ENSG00000087303	5.41907	0.341215	1.38828	0.245782	0.805851	1	Z_VS_M	non-DE	NID2	protein_coding
ENSG00000087338	1841.64	-0.0288539	0.105028	-0.274725	0.783527	1	Z_VS_M	non-DE	GMCL1	protein_coding
ENSG00000087365	4931.25	0.0492358	0.0892884	0.551424	0.581343	1	Z_VS_M	non-DE	SF3B2	protein_coding
ENSG00000087448	450.769	-0.214866	0.157496	-1.36426	0.172485	1	Z_VS_M	non-DE	KLHL42	protein_coding
ENSG00000087460	8130.97	-0.0633457	0.0806779	-0.785169	0.432355	1	Z_VS_M	non-DE	GNAS	protein_coding
ENSG00000087470	1656.73	-0.0129024	0.107413	-0.12012	0.904388	1	Z_VS_M	non-DE	DNM1L	protein_coding
ENSG00000087502	686.516	-0.124156	0.137251	-0.904585	0.365685	1	Z_VS_M	non-DE	ERGIC2	protein_coding
ENSG00000087586	745.233	-0.214971	0.135845	-1.58247	0.113542	1	Z_VS_M	non-DE	AURKA	protein_coding
ENSG00000087842	234.598	0.119	0.212534	0.559913	0.575539	1	Z_VS_M	non-DE	PIR	protein_coding
ENSG00000087884	287.783	-0.18877	0.204556	-0.922829	0.356096	1	Z_VS_M	non-DE	AAMDC	protein_coding
ENSG00000087903	86.1797	0.0068767	0.339052	0.0202822	0.983818	1	Z_VS_M	non-DE	RFX2	protein_coding
ENSG00000087995	564.388	-0.0591985	0.145576	-0.406651	0.684264	1	Z_VS_M	non-DE	METTL2A	protein_coding
ENSG00000088002	148.189	-0.22794	0.271267	-0.840282	0.400751	1	Z_VS_M	non-DE	SULT2B1	protein_coding
ENSG00000088035	470.913	-0.232336	0.168293	-1.38055	0.167419	1	Z_VS_M	non-DE	ALG6	protein_coding
ENSG00000088038	729.054	-0.12362	0.155933	-0.792779	0.427907	1	Z_VS_M	non-DE	CNOT3	protein_coding
ENSG00000088179	482.12	-0.0458421	0.162876	-0.281454	0.778362	1	Z_VS_M	non-DE	PTPN4	protein_coding
ENSG00000088205	1857.95	-0.0954106	0.11052	-0.86329	0.387978	1	Z_VS_M	non-DE	DDX18	protein_coding
ENSG00000088247	4356.18	-0.0494512	0.0861363	-0.574104	0.565897	1	Z_VS_M	non-DE	KHSRP	protein_coding
ENSG00000088256	3070.49	0.122913	0.104193	1.17967	0.238133	1	Z_VS_M	non-DE	GNA11	protein_coding
ENSG00000088280	95.0706	0.692443	0.314978	2.19839	0.0279217	1	Z_VS_M	non-DE	ASAP3	protein_coding
ENSG00000088298	1374.72	0.0869926	0.120025	0.724786	0.468583	1	Z_VS_M	non-DE	EDEM2	protein_coding
ENSG00000088305	63.8623	-0.320128	0.375351	-0.852876	0.393728	1	Z_VS_M	non-DE	DNMT3B	protein_coding
ENSG00000088325	1099.98	-0.244169	0.122171	-1.99858	0.045654	1	Z_VS_M	non-DE	TPX2	protein_coding
ENSG00000088340	93.4683	-0.103325	0.317868	-0.325057	0.745138	1	Z_VS_M	non-DE	FER1L4	transcribed_unitary_pseudogene
ENSG00000088356	511.479	-0.0102783	0.152853	-0.0672428	0.946388	1	Z_VS_M	non-DE	PDRG1	protein_coding
ENSG00000088367	711.819	0.03411	0.142205	0.239865	0.810435	1	Z_VS_M	non-DE	EPB41L1	protein_coding
ENSG00000088386	1126.79	0.185097	0.113334	1.6332	0.102428	1	Z_VS_M	non-DE	SLC15A1	protein_coding
ENSG00000088387	1116.74	0.203312	0.123651	1.64424	0.100126	1	Z_VS_M	non-DE	DOCK9	protein_coding
ENSG00000088448	1082.9	-0.014899	0.119735	-0.124433	0.900972	1	Z_VS_M	non-DE	ANKRD10	protein_coding
ENSG00000088451	228.421	-0.0222625	0.223486	-0.0996149	0.92065	1	Z_VS_M	non-DE	TGDS	protein_coding
ENSG00000088538	9.02935	0.186153	1.04151	0.178733	0.858147	1	Z_VS_M	non-DE	DOCK3	protein_coding
ENSG00000088543	20.872	-0.0604568	0.642407	-0.0941097	0.925022	1	Z_VS_M	non-DE	C3orf18	protein_coding
ENSG00000088682	1103.83	0.13663	0.118904	1.14908	0.250522	1	Z_VS_M	non-DE	COQ9	protein_coding
ENSG00000088727	157.808	-0.400657	0.276823	-1.44734	0.147803	1	Z_VS_M	non-DE	KIF9	protein_coding
ENSG00000088756	364.018	0.00421303	0.192789	0.021853	0.982565	1	Z_VS_M	non-DE	ARHGAP28	protein_coding
ENSG00000088766	1408.18	0.0080214	0.123342	0.0650339	0.948147	1	Z_VS_M	non-DE	CRLS1	protein_coding
ENSG00000088808	659.027	-0.0659916	0.134963	-0.48896	0.62487	1	Z_VS_M	non-DE	PPP1R13B	protein_coding
ENSG00000088812	2527.72	0.0487549	0.129901	0.375322	0.707421	1	Z_VS_M	non-DE	ATRN	protein_coding
ENSG00000088826	357.763	0.0137162	0.171167	0.0801333	0.936131	1	Z_VS_M	non-DE	SMOX	protein_coding
ENSG00000088832	4382.62	-0.035302	0.0882474	-0.400034	0.689132	1	Z_VS_M	non-DE	FKBP1A	protein_coding
ENSG00000088833	1598.61	-0.0281122	0.107403	-0.261744	0.793518	1	Z_VS_M	non-DE	NSFL1C	protein_coding
ENSG00000088836	159.658	0.00886104	0.275516	0.0321616	0.974343	1	Z_VS_M	non-DE	SLC4A11	protein_coding
ENSG00000088854	145.198	0.106815	0.264569	0.403735	0.686408	1	Z_VS_M	non-DE	DNAAF9	protein_coding
ENSG00000088876	101.599	-0.0287935	0.324605	-0.0887032	0.929318	1	Z_VS_M	non-DE	ZNF343	protein_coding
ENSG00000088881	26.2443	0.311588	0.743262	0.419217	0.675058	1	Z_VS_M	non-DE	EBF4	protein_coding
ENSG00000088888	1966.84	0.151415	0.125262	1.20879	0.226743	1	Z_VS_M	non-DE	MAVS	protein_coding
ENSG00000088899	592.323	0.233381	0.146193	1.59639	0.110402	1	Z_VS_M	non-DE	LZTS3	protein_coding
ENSG00000088926	20.3031	0.34204	0.705912	0.484536	0.628005	1	Z_VS_M	non-DE	F11	protein_coding
ENSG00000088930	1963.33	0.0649409	0.105131	0.617713	0.536765	1	Z_VS_M	non-DE	XRN2	protein_coding
ENSG00000088970	245.782	0.0151218	0.225415	0.0670845	0.946514	1	Z_VS_M	non-DE	KIZ	protein_coding
ENSG00000088986	5510.09	-0.15993	0.0923244	-1.73226	0.0832272	1	Z_VS_M	non-DE	DYNLL1	protein_coding
ENSG00000088992	1541.46	-0.210119	0.105788	-1.98623	0.0470079	1	Z_VS_M	non-DE	TESC	protein_coding
ENSG00000089006	1762.96	-0.119046	0.12343	-0.964484	0.334803	1	Z_VS_M	non-DE	SNX5	protein_coding
ENSG00000089009	16616.9	-0.114814	0.0861503	-1.33272	0.182624	1	Z_VS_M	non-DE	RPL6	protein_coding
ENSG00000089022	567.361	-0.0308897	0.144837	-0.213272	0.831115	1	Z_VS_M	non-DE	MAPKAPK5	protein_coding
ENSG00000089048	325.093	0.107529	0.183376	0.586386	0.557616	1	Z_VS_M	non-DE	ESF1	protein_coding
ENSG00000089050	366.921	0.0441133	0.186638	0.236357	0.813156	1	Z_VS_M	non-DE	RBBP9	protein_coding
ENSG00000089053	1627.7	0.00311697	0.107109	0.0291009	0.976784	1	Z_VS_M	non-DE	ANAPC5	protein_coding
ENSG00000089057	536.508	-0.156919	0.153818	-1.02016	0.307653	1	Z_VS_M	non-DE	SLC23A2	protein_coding
ENSG00000089060	606.303	0.051085	0.153743	0.332276	0.739681	1	Z_VS_M	non-DE	SLC8B1	protein_coding
ENSG00000089063	2104.54	-0.0136939	0.0981423	-0.139531	0.889031	1	Z_VS_M	non-DE	TMEM230	protein_coding
ENSG00000089091	39.7331	-0.229551	0.486185	-0.472147	0.636822	1	Z_VS_M	non-DE	DZANK1	protein_coding
ENSG00000089094	496.219	-0.082294	0.151242	-0.54412	0.586359	1	Z_VS_M	non-DE	KDM2B	protein_coding
ENSG00000089123	243.551	-0.146323	0.203049	-0.720629	0.471138	1	Z_VS_M	non-DE	TASP1	protein_coding
ENSG00000089127	4578.26	0.0684832	0.108336	0.632137	0.527297	1	Z_VS_M	non-DE	OAS1	protein_coding
ENSG00000089154	3309	0.0665864	0.0968254	0.687696	0.491644	1	Z_VS_M	non-DE	GCN1	protein_coding
ENSG00000089157	39824.7	-0.109394	0.0769466	-1.42168	0.155118	1	Z_VS_M	non-DE	RPLP0	protein_coding
ENSG00000089159	1922.11	-0.0134317	0.11655	-0.115244	0.908252	1	Z_VS_M	non-DE	PXN	protein_coding
ENSG00000089163	32.2712	-0.0521266	0.547089	-0.09528	0.924092	1	Z_VS_M	non-DE	SIRT4	protein_coding
ENSG00000089177	599.583	0.0976653	0.148246	0.658805	0.510021	1	Z_VS_M	non-DE	KIF16B	protein_coding
ENSG00000089195	348.664	-0.178803	0.183974	-0.971893	0.331104	1	Z_VS_M	non-DE	TRMT6	protein_coding
ENSG00000089199	21.9957	0.211074	0.644262	0.327621	0.743198	1	Z_VS_M	non-DE	CHGB	protein_coding
ENSG00000089220	8158.63	0.018856	0.0828188	0.227678	0.819897	1	Z_VS_M	non-DE	PEBP1	protein_coding
ENSG00000089234	550.887	-0.0423057	0.143613	-0.294581	0.768314	1	Z_VS_M	non-DE	BRAP	protein_coding
ENSG00000089248	7108.07	0.0078426	0.0808707	0.096977	0.922745	1	Z_VS_M	non-DE	ERP29	protein_coding
ENSG00000089280	5994.78	-0.127876	0.0930891	-1.3737	0.169535	1	Z_VS_M	non-DE	FUS	protein_coding
ENSG00000089289	1443.99	-0.0437457	0.108488	-0.403229	0.68678	1	Z_VS_M	non-DE	IGBP1	protein_coding
ENSG00000089327	1359.13	-0.124749	0.114144	-1.09291	0.274432	1	Z_VS_M	non-DE	FXYD5	protein_coding
ENSG00000089335	172.019	0.04359	0.246894	0.176554	0.859859	1	Z_VS_M	non-DE	ZNF302	protein_coding
ENSG00000089351	471.456	-0.248945	0.171736	-1.44958	0.147175	1	Z_VS_M	non-DE	GRAMD1A	protein_coding
ENSG00000089356	27.1551	-0.418179	0.591029	-0.707544	0.479228	1	Z_VS_M	non-DE	FXYD3	protein_coding
ENSG00000089472	6194.15	0.0640634	0.0808747	0.792131	0.428284	1	Z_VS_M	non-DE	HEPH	protein_coding
ENSG00000089486	1075.09	-0.0524508	0.114769	-0.457012	0.647662	1	Z_VS_M	non-DE	CDIP1	protein_coding
ENSG00000089505	4.87422	0.904673	1.43086	0.63226	0.527217	1	Z_VS_M	non-DE	CMTM1	protein_coding
ENSG00000089597	11219.7	0.0152085	0.0786304	0.193418	0.846631	1	Z_VS_M	non-DE	GANAB	protein_coding
ENSG00000089639	478.473	0.053904	0.177544	0.303609	0.761425	1	Z_VS_M	non-DE	GMIP	protein_coding
ENSG00000089682	266.441	0.0598476	0.198158	0.302019	0.762637	1	Z_VS_M	non-DE	RBM41	protein_coding
ENSG00000089685	1103.49	-0.182745	0.135656	-1.34712	0.177942	1	Z_VS_M	non-DE	BIRC5	protein_coding
ENSG00000089693	4656.77	-0.0391806	0.0845317	-0.463501	0.643005	1	Z_VS_M	non-DE	MLF2	protein_coding
ENSG00000089723	234.709	-0.0868754	0.207046	-0.419595	0.674781	1	Z_VS_M	non-DE	OTUB2	protein_coding
ENSG00000089737	2057.16	0.00666902	0.11017	0.0605338	0.95173	1	Z_VS_M	non-DE	DDX24	protein_coding
ENSG00000089775	190.253	0.223393	0.228049	0.979581	0.327293	1	Z_VS_M	non-DE	ZBTB25	protein_coding
ENSG00000089818	908.604	0.0272209	0.125962	0.216105	0.828906	1	Z_VS_M	non-DE	NECAP1	protein_coding
ENSG00000089820	72.9554	-0.38234	0.364269	-1.04961	0.293898	1	Z_VS_M	non-DE	ARHGAP4	protein_coding
ENSG00000089847	50.6229	0.0889978	0.48289	0.184302	0.853776	1	Z_VS_M	non-DE	ANKRD24	protein_coding
ENSG00000089876	1281.61	0.0480663	0.108922	0.44129	0.659003	1	Z_VS_M	non-DE	DHX32	protein_coding
ENSG00000089902	1629.29	-0.033177	0.105605	-0.314162	0.753398	1	Z_VS_M	non-DE	RCOR1	protein_coding
ENSG00000089916	646.842	0.0589152	0.141845	0.41535	0.677886	1	Z_VS_M	non-DE	GPATCH2L	protein_coding
ENSG00000090006	501.844	0.0120983	0.149798	0.0807641	0.93563	1	Z_VS_M	non-DE	LTBP4	protein_coding
ENSG00000090013	1095.05	0.108912	0.116315	0.936348	0.349094	1	Z_VS_M	non-DE	BLVRB	protein_coding
ENSG00000090020	1811.98	0.104948	0.11628	0.902547	0.366767	1	Z_VS_M	non-DE	SLC9A1	protein_coding
ENSG00000090054	2899.66	-0.0361096	0.0905263	-0.398885	0.689978	1	Z_VS_M	non-DE	SPTLC1	protein_coding
ENSG00000090060	3720.04	-0.000482299	0.0913943	-0.00527713	0.995789	1	Z_VS_M	non-DE	PAPOLA	protein_coding
ENSG00000090061	366.044	-0.0924019	0.173772	-0.531742	0.594905	1	Z_VS_M	non-DE	CCNK	protein_coding
ENSG00000090097	225.751	-0.057682	0.233827	-0.246687	0.80515	1	Z_VS_M	non-DE	PCBP4	protein_coding
ENSG00000090238	597.174	0.0697093	0.16522	0.421918	0.673085	1	Z_VS_M	non-DE	YPEL3	protein_coding
ENSG00000090263	903.977	-0.109914	0.132268	-0.830995	0.405976	1	Z_VS_M	non-DE	MRPS33	protein_coding
ENSG00000090266	1817.69	-0.104332	0.109729	-0.950812	0.3417	1	Z_VS_M	non-DE	NDUFB2	protein_coding
ENSG00000090273	2891.98	-0.111426	0.0890317	-1.25154	0.210739	1	Z_VS_M	non-DE	NUDC	protein_coding
ENSG00000090316	1528.13	-0.0162448	0.108082	-0.1503	0.880528	1	Z_VS_M	non-DE	MAEA	protein_coding
ENSG00000090339	3208.96	0.295362	0.135664	2.17716	0.0294687	1	Z_VS_M	non-DE	ICAM1	protein_coding
ENSG00000090372	1748.18	0.0669556	0.109155	0.6134	0.539612	1	Z_VS_M	non-DE	STRN4	protein_coding
ENSG00000090376	17.717	0.942948	0.726496	1.29794	0.194309	1	Z_VS_M	non-DE	IRAK3	protein_coding
ENSG00000090382	169280	-0.114823	0.10484	-1.09522	0.273419	1	Z_VS_M	non-DE	LYZ	protein_coding
ENSG00000090432	1149.12	-0.10976	0.117115	-0.937198	0.348656	1	Z_VS_M	non-DE	MUL1	protein_coding
ENSG00000090447	116.789	-0.244211	0.309201	-0.789811	0.429638	1	Z_VS_M	non-DE	TFAP4	protein_coding
ENSG00000090470	567.288	0.22076	0.142515	1.54903	0.121375	1	Z_VS_M	non-DE	PDCD7	protein_coding
ENSG00000090487	1744.3	-0.0337978	0.10571	-0.31972	0.74918	1	Z_VS_M	non-DE	SPG21	protein_coding
ENSG00000090520	1593.32	-0.124604	0.102723	-1.21301	0.225126	1	Z_VS_M	non-DE	DNAJB11	protein_coding
ENSG00000090530	62.6928	-0.493329	0.400132	-1.23292	0.217607	1	Z_VS_M	non-DE	P3H2	protein_coding
ENSG00000090565	1155.14	-0.0742468	0.131126	-0.566226	0.57124	1	Z_VS_M	non-DE	RAB11FIP3	protein_coding
ENSG00000090581	1231.76	0.0690324	0.124003	0.556698	0.577734	1	Z_VS_M	non-DE	GNPTG	protein_coding
ENSG00000090612	445.314	-0.00387725	0.178932	-0.0216688	0.982712	1	Z_VS_M	non-DE	ZNF268	protein_coding
ENSG00000090615	1597.59	0.163797	0.113181	1.44722	0.147836	1	Z_VS_M	non-DE	GOLGA3	protein_coding
ENSG00000090621	2099.2	-0.050951	0.101921	-0.499906	0.617141	1	Z_VS_M	non-DE	PABPC4	protein_coding
ENSG00000090661	5.86522	-1.54139	1.32927	-1.15958	0.246222	1	Z_VS_M	non-DE	CERS4	protein_coding
ENSG00000090674	311.884	-0.134272	0.19569	-0.686148	0.49262	1	Z_VS_M	non-DE	MCOLN1	protein_coding
ENSG00000090686	1208.06	-0.00401445	0.123504	-0.0325045	0.97407	1	Z_VS_M	non-DE	USP48	protein_coding
ENSG00000090776	2703.33	0.104725	0.0954273	1.09743	0.272455	1	Z_VS_M	non-DE	EFNB1	protein_coding
ENSG00000090857	891.987	0.0735605	0.126527	0.58138	0.560984	1	Z_VS_M	non-DE	PDPR	protein_coding
ENSG00000090861	2504.22	-0.073808	0.0990854	-0.744892	0.456337	1	Z_VS_M	non-DE	AARS1	protein_coding
ENSG00000090863	5385.52	0.0157051	0.0942054	0.166712	0.867597	1	Z_VS_M	non-DE	GLG1	protein_coding
ENSG00000090889	461.137	-0.0865665	0.163818	-0.528431	0.5972	1	Z_VS_M	non-DE	KIF4A	protein_coding
ENSG00000090905	1065.55	0.0367593	0.140241	0.262114	0.793234	1	Z_VS_M	non-DE	TNRC6A	protein_coding
ENSG00000090924	104.722	-0.167978	0.352475	-0.476566	0.633671	1	Z_VS_M	non-DE	PLEKHG2	protein_coding
ENSG00000090932	11.2734	-1.38988	0.999093	-1.39114	0.164183	1	Z_VS_M	non-DE	DLL3	protein_coding
ENSG00000090971	98.461	0.163396	0.317154	0.515193	0.606418	1	Z_VS_M	non-DE	NAT14	protein_coding
ENSG00000090975	234.22	0.258437	0.229429	1.12644	0.259981	1	Z_VS_M	non-DE	PITPNM2	protein_coding
ENSG00000090989	798.143	0.173788	0.126868	1.36983	0.170739	1	Z_VS_M	non-DE	EXOC1	protein_coding
ENSG00000091009	448.734	0.0160149	0.182862	0.0875795	0.930211	1	Z_VS_M	non-DE	RBM27	protein_coding
ENSG00000091039	1023.19	-0.0958535	0.119689	-0.800855	0.423216	1	Z_VS_M	non-DE	OSBPL8	protein_coding
ENSG00000091073	515.086	0.0440382	0.176137	0.250022	0.802571	1	Z_VS_M	non-DE	DTX2	protein_coding
ENSG00000091127	354.641	-0.0492228	0.192946	-0.255111	0.798637	1	Z_VS_M	non-DE	PUS7	protein_coding
ENSG00000091129	291.166	0.117004	0.197563	0.592238	0.553691	1	Z_VS_M	non-DE	NRCAM	protein_coding
ENSG00000091136	2847.47	0.026056	0.098598	0.264265	0.791576	1	Z_VS_M	non-DE	LAMB1	protein_coding
ENSG00000091137	10.8407	0.194279	0.99643	0.194975	0.845413	1	Z_VS_M	non-DE	SLC26A4	protein_coding
ENSG00000091138	771.62	0.32281	0.173664	1.85882	0.063053	1	Z_VS_M	non-DE	SLC26A3	protein_coding
ENSG00000091140	2813.35	-0.0195316	0.0974791	-0.200367	0.841194	1	Z_VS_M	non-DE	DLD	protein_coding
ENSG00000091157	588.83	0.100955	0.162052	0.622977	0.5333	1	Z_VS_M	non-DE	WDR7	protein_coding
ENSG00000091164	1593.61	-0.0713471	0.106572	-0.669472	0.503195	1	Z_VS_M	non-DE	TXNL1	protein_coding
ENSG00000091262	177.919	-0.156353	0.237434	-0.65851	0.510211	1	Z_VS_M	non-DE	ABCC6	protein_coding
ENSG00000091317	6728.32	0.0325066	0.0795447	0.408658	0.682791	1	Z_VS_M	non-DE	CMTM6	protein_coding
ENSG00000091409	10959.6	-0.0109773	0.0771465	-0.142291	0.88685	1	Z_VS_M	non-DE	ITGA6	protein_coding
ENSG00000091436	555.306	0.0928979	0.15606	0.595271	0.551662	1	Z_VS_M	non-DE	MAP3K20	protein_coding
ENSG00000091483	1769.84	-0.0481313	0.110383	-0.436038	0.662809	1	Z_VS_M	non-DE	FH	protein_coding
ENSG00000091490	5984.87	0.0531723	0.0850384	0.625274	0.531791	1	Z_VS_M	non-DE	SEL1L3	protein_coding
ENSG00000091513	17.9266	-0.61843	0.76577	-0.807592	0.419326	1	Z_VS_M	non-DE	TF	protein_coding
ENSG00000091527	4015.15	0.0300425	0.0854148	0.351725	0.725045	1	Z_VS_M	non-DE	CDV3	protein_coding
ENSG00000091536	8.71577	-0.585785	1.15212	-0.508441	0.611144	1	Z_VS_M	non-DE	MYO15A	protein_coding
ENSG00000091542	1944.15	-0.0211688	0.114956	-0.184148	0.853898	1	Z_VS_M	non-DE	ALKBH5	protein_coding
ENSG00000091583	6.10214	0.397476	1.33589	0.297537	0.766056	1	Z_VS_M	non-DE	APOH	protein_coding
ENSG00000091622	126.325	0.0147095	0.280094	0.0525163	0.958117	1	Z_VS_M	non-DE	PITPNM3	protein_coding
ENSG00000091640	984.642	-0.00874229	0.122738	-0.0712271	0.943217	1	Z_VS_M	non-DE	SPAG7	protein_coding
ENSG00000091651	329.861	-0.446162	0.214026	-2.08462	0.0371037	1	Z_VS_M	non-DE	ORC6	protein_coding
ENSG00000091732	201.189	0.140564	0.240573	0.584288	0.559026	1	Z_VS_M	non-DE	ZC3HC1	protein_coding
ENSG00000091879	25.7733	0.487585	0.681526	0.715432	0.474342	1	Z_VS_M	non-DE	ANGPT2	protein_coding
ENSG00000091947	667.977	0.0323583	0.147414	0.219507	0.826255	1	Z_VS_M	non-DE	TMEM101	protein_coding
ENSG00000092010	6655.79	-0.0431021	0.0917537	-0.469759	0.638527	1	Z_VS_M	non-DE	PSME1	protein_coding
ENSG00000092020	241.384	0.0872294	0.216782	0.402383	0.687402	1	Z_VS_M	non-DE	PPP2R3C	protein_coding
ENSG00000092036	165.831	-0.041847	0.248735	-0.168239	0.866395	1	Z_VS_M	non-DE	HAUS4	protein_coding
ENSG00000092068	1312.83	0.188577	0.112613	1.67456	0.0940212	1	Z_VS_M	non-DE	SLC7A8	protein_coding
ENSG00000092094	363.215	0.0539794	0.173023	0.311978	0.755057	1	Z_VS_M	non-DE	OSGEP	protein_coding
ENSG00000092096	78.6408	0.10234	0.350225	0.292212	0.770125	1	Z_VS_M	non-DE	SLC22A17	protein_coding
ENSG00000092098	300.222	0.131018	0.191412	0.684481	0.493671	1	Z_VS_M	non-DE	RNF31	protein_coding
ENSG00000092108	922.41	0.00108149	0.125021	0.0086505	0.993098	1	Z_VS_M	non-DE	SCFD1	protein_coding
ENSG00000092140	491.923	-0.0619945	0.184038	-0.336858	0.736224	1	Z_VS_M	non-DE	G2E3	protein_coding
ENSG00000092148	2491.38	0.171761	0.105578	1.62686	0.103768	1	Z_VS_M	non-DE	HECTD1	protein_coding
ENSG00000092199	10805.2	-0.134122	0.0891564	-1.50434	0.132494	1	Z_VS_M	non-DE	HNRNPC	protein_coding
ENSG00000092201	2962.95	-0.0820702	0.0940211	-0.872891	0.382722	1	Z_VS_M	non-DE	SUPT16H	protein_coding
ENSG00000092203	1578.64	-0.1217	0.105782	-1.15048	0.249947	1	Z_VS_M	non-DE	TOX4	protein_coding
ENSG00000092208	231.862	-0.333041	0.236043	-1.41093	0.158264	1	Z_VS_M	non-DE	GEMIN2	protein_coding
ENSG00000092295	5.16173	0.561591	1.3517	0.415471	0.677797	1	Z_VS_M	non-DE	TGM1	protein_coding
ENSG00000092330	743.442	-0.0745451	0.133318	-0.559153	0.576057	1	Z_VS_M	non-DE	TINF2	protein_coding
ENSG00000092421	1110.66	0.253912	0.148091	1.71457	0.0864247	1	Z_VS_M	non-DE	SEMA6A	protein_coding
ENSG00000092439	1016.32	0.177417	0.119405	1.48584	0.13732	1	Z_VS_M	non-DE	TRPM7	protein_coding
ENSG00000092445	184.366	0.0127085	0.236722	0.0536854	0.957186	1	Z_VS_M	non-DE	TYRO3	protein_coding
ENSG00000092470	252.194	-0.145358	0.22239	-0.653618	0.513358	1	Z_VS_M	non-DE	WDR76	protein_coding
ENSG00000092531	493.939	0.046252	0.156708	0.295147	0.767881	1	Z_VS_M	non-DE	SNAP23	protein_coding
ENSG00000092621	2260.68	-0.156305	0.103254	-1.5138	0.130077	1	Z_VS_M	non-DE	PHGDH	protein_coding
ENSG00000092758	21.4936	-0.573605	0.644078	-0.890584	0.373152	1	Z_VS_M	non-DE	COL9A3	protein_coding
ENSG00000092820	11316.5	0.0734322	0.0816559	0.899289	0.368499	1	Z_VS_M	non-DE	EZR	protein_coding
ENSG00000092841	18196.5	-0.0674376	0.0985649	-0.684195	0.493852	1	Z_VS_M	non-DE	MYL6	protein_coding
ENSG00000092847	983.11	0.110597	0.128694	0.859379	0.390131	1	Z_VS_M	non-DE	AGO1	protein_coding
ENSG00000092853	241.553	-0.0538817	0.216855	-0.248468	0.803772	1	Z_VS_M	non-DE	CLSPN	protein_coding
ENSG00000092871	455.11	0.149891	0.16185	0.926107	0.35439	1	Z_VS_M	non-DE	RFFL	protein_coding
ENSG00000092929	514.378	-0.0718353	0.167694	-0.428371	0.668381	1	Z_VS_M	non-DE	UNC13D	protein_coding
ENSG00000092931	1024.21	0.0356627	0.11675	0.305462	0.760014	1	Z_VS_M	non-DE	MFSD11	protein_coding
ENSG00000092964	2849.27	0.00181302	0.0945414	0.019177	0.9847	1	Z_VS_M	non-DE	DPYSL2	protein_coding
ENSG00000092978	341.636	-0.00533365	0.189359	-0.0281669	0.977529	1	Z_VS_M	non-DE	GPATCH2	protein_coding
ENSG00000093000	1532.48	-0.0839559	0.105701	-0.794277	0.427034	1	Z_VS_M	non-DE	NUP50	protein_coding
ENSG00000093009	270.206	-0.181891	0.205382	-0.885625	0.37582	1	Z_VS_M	non-DE	CDC45	protein_coding
ENSG00000093010	1838.43	0.0276863	0.0982645	0.281753	0.778133	1	Z_VS_M	non-DE	COMT	protein_coding
ENSG00000093072	255.401	0.390049	0.542943	0.718398	0.472512	1	Z_VS_M	non-DE	ADA2	protein_coding
ENSG00000093144	1397.88	-0.171194	0.110802	-1.54504	0.122336	1	Z_VS_M	non-DE	ECHDC1	protein_coding
ENSG00000093167	1207.87	-0.0282171	0.114582	-0.246261	0.80548	1	Z_VS_M	non-DE	LRRFIP2	protein_coding
ENSG00000093183	807.965	0.0704504	0.130475	0.539955	0.589228	1	Z_VS_M	non-DE	SEC22C	protein_coding
ENSG00000093217	274.932	0.21594	0.20062	1.07636	0.281766	1	Z_VS_M	non-DE	XYLB	protein_coding
ENSG00000094631	559.168	0.120435	0.158543	0.759637	0.447471	1	Z_VS_M	non-DE	HDAC6	protein_coding
ENSG00000094755	23.1874	0.38671	0.679568	0.569053	0.56932	1	Z_VS_M	non-DE	GABRP	protein_coding
ENSG00000094804	899.89	-0.0133548	0.148175	-0.0901288	0.928185	1	Z_VS_M	non-DE	CDC6	protein_coding
ENSG00000094841	266.594	0.0296612	0.196913	0.150631	0.880267	1	Z_VS_M	non-DE	UPRT	protein_coding
ENSG00000094880	809.84	-0.0198145	0.124249	-0.159474	0.873296	1	Z_VS_M	non-DE	CDC23	protein_coding
ENSG00000094914	573.806	0.00829994	0.146337	0.056718	0.95477	1	Z_VS_M	non-DE	AAAS	protein_coding
ENSG00000094916	1254.38	-0.0562022	0.113458	-0.495356	0.620349	1	Z_VS_M	non-DE	CBX5	protein_coding
ENSG00000094975	1353.39	0.0192139	0.1074	0.178901	0.858016	1	Z_VS_M	non-DE	SUCO	protein_coding
ENSG00000095002	751.459	-0.196053	0.149798	-1.30878	0.190609	1	Z_VS_M	non-DE	MSH2	protein_coding
ENSG00000095015	630.535	0.0538508	0.141685	0.380074	0.70389	1	Z_VS_M	non-DE	MAP3K1	protein_coding
ENSG00000095059	7.74505	0.68199	1.16096	0.587437	0.55691	1	Z_VS_M	non-DE	DHPS	protein_coding
ENSG00000095066	855.157	-0.029774	0.134699	-0.221041	0.825061	1	Z_VS_M	non-DE	HOOK2	protein_coding
ENSG00000095139	4266.36	0.0198818	0.0852983	0.233086	0.815695	1	Z_VS_M	non-DE	ARCN1	protein_coding
ENSG00000095203	1378.87	-0.0548053	0.11031	-0.496831	0.619308	1	Z_VS_M	non-DE	EPB41L4B	protein_coding
ENSG00000095209	1243.92	-0.029591	0.116841	-0.253258	0.800069	1	Z_VS_M	non-DE	TMEM38B	protein_coding
ENSG00000095261	1006	0.0508033	0.12845	0.395512	0.692465	1	Z_VS_M	non-DE	PSMD5	protein_coding
ENSG00000095303	8.6713	0.262671	0.979759	0.268097	0.788624	1	Z_VS_M	non-DE	PTGS1	protein_coding
ENSG00000095319	1279.85	-0.00224553	0.114859	-0.0195503	0.984402	1	Z_VS_M	non-DE	NUP188	protein_coding
ENSG00000095321	1406.75	-0.00909489	0.121171	-0.0750585	0.940168	1	Z_VS_M	non-DE	CRAT	protein_coding
ENSG00000095370	9.88243	-0.60328	0.918981	-0.656466	0.511525	1	Z_VS_M	non-DE	SH2D3C	protein_coding
ENSG00000095380	1388.36	-0.0513656	0.122416	-0.419597	0.67478	1	Z_VS_M	non-DE	NANS	protein_coding
ENSG00000095383	392.156	-0.000648384	0.17895	-0.00362326	0.997109	1	Z_VS_M	non-DE	TBC1D2	protein_coding
ENSG00000095397	234.022	0.159217	0.209988	0.758219	0.44832	1	Z_VS_M	non-DE	WHRN	protein_coding
ENSG00000095485	405.933	-0.13125	0.164001	-0.800301	0.423536	1	Z_VS_M	non-DE	CWF19L1	protein_coding
ENSG00000095539	910.752	0.165476	0.140044	1.1816	0.237364	1	Z_VS_M	non-DE	SEMA4G	protein_coding
ENSG00000095564	878.067	0.101186	0.138906	0.728448	0.466339	1	Z_VS_M	non-DE	BTAF1	protein_coding
ENSG00000095574	225.025	0.0522859	0.210888	0.247932	0.804187	1	Z_VS_M	non-DE	IKZF5	protein_coding
ENSG00000095585	376.217	0.135471	0.173931	0.778877	0.436052	1	Z_VS_M	non-DE	BLNK	protein_coding
ENSG00000095587	236.139	0.183691	0.213084	0.862058	0.388656	1	Z_VS_M	non-DE	TLL2	protein_coding
ENSG00000095637	453.975	0.0487244	0.155063	0.314222	0.753352	1	Z_VS_M	non-DE	SORBS1	protein_coding
ENSG00000095739	391.767	-0.00533494	0.179345	-0.0297468	0.976269	1	Z_VS_M	non-DE	BAMBI	protein_coding
ENSG00000095787	2225.21	0.021176	0.0992291	0.213405	0.831011	1	Z_VS_M	non-DE	WAC	protein_coding
ENSG00000095794	264.261	0.167534	0.21264	0.787875	0.43077	1	Z_VS_M	non-DE	CREM	protein_coding
ENSG00000095906	1110.7	-0.122615	0.123715	-0.99111	0.321632	1	Z_VS_M	non-DE	NUBP2	protein_coding
ENSG00000095932	3507.76	0.0815752	0.112185	0.727148	0.467135	1	Z_VS_M	non-DE	SMIM24	protein_coding
ENSG00000095951	211.145	-0.0238647	0.261211	-0.0913618	0.927205	1	Z_VS_M	non-DE	HIVEP1	protein_coding
ENSG00000096060	785.875	-0.215422	0.134809	-1.59799	0.110046	1	Z_VS_M	non-DE	FKBP5	protein_coding
ENSG00000096063	2060.6	0.034623	0.103313	0.335127	0.737529	1	Z_VS_M	non-DE	SRPK1	protein_coding
ENSG00000096070	1073.4	0.179646	0.132903	1.35171	0.176469	1	Z_VS_M	non-DE	BRPF3	protein_coding
ENSG00000096080	687.387	0.0142364	0.135493	0.105071	0.91632	1	Z_VS_M	non-DE	MRPS18A	protein_coding
ENSG00000096088	16.1089	-0.0620644	0.718632	-0.0863646	0.931177	1	Z_VS_M	non-DE	PGC	protein_coding
ENSG00000096092	1312.64	-0.0315293	0.117756	-0.267751	0.788891	1	Z_VS_M	non-DE	TMEM14A	protein_coding
ENSG00000096093	83.1081	-0.232012	0.333074	-0.696579	0.486066	1	Z_VS_M	non-DE	EFHC1	protein_coding
ENSG00000096384	29027.2	-0.11601	0.0813445	-1.42615	0.153824	1	Z_VS_M	non-DE	HSP90AB1	protein_coding
ENSG00000096401	1202.34	0.0596466	0.113505	0.525495	0.599239	1	Z_VS_M	non-DE	CDC5L	protein_coding
ENSG00000096433	3398.62	0.124006	0.116154	1.0676	0.285703	1	Z_VS_M	non-DE	ITPR3	protein_coding
ENSG00000096654	175.217	0.0949846	0.27824	0.341376	0.73282	1	Z_VS_M	non-DE	ZNF184	protein_coding
ENSG00000096696	14367	0.211725	0.100514	2.10643	0.0351673	1	Z_VS_M	non-DE	DSP	protein_coding
ENSG00000096717	630.888	-0.0709709	0.137	-0.518034	0.604435	1	Z_VS_M	non-DE	SIRT1	protein_coding
ENSG00000096746	1683.02	-0.0591484	0.123856	-0.477556	0.632966	1	Z_VS_M	non-DE	HNRNPH3	protein_coding
ENSG00000096872	244.733	0.0998313	0.210124	0.475107	0.63471	1	Z_VS_M	non-DE	IFT74	protein_coding
ENSG00000096968	916.257	-0.02943	0.126895	-0.231924	0.816597	1	Z_VS_M	non-DE	JAK2	protein_coding
ENSG00000096996	8.13644	-0.449907	1.42001	-0.316833	0.75137	1	Z_VS_M	non-DE	IL12RB1	protein_coding
ENSG00000097007	1402.53	0.110146	0.134758	0.817363	0.413721	1	Z_VS_M	non-DE	ABL1	protein_coding
ENSG00000097021	1551.86	-0.153361	0.110088	-1.39308	0.163595	1	Z_VS_M	non-DE	ACOT7	protein_coding
ENSG00000097033	2857.03	0.0637791	0.0900417	0.708329	0.478741	1	Z_VS_M	non-DE	SH3GLB1	protein_coding
ENSG00000097046	122.899	-0.200669	0.294279	-0.681901	0.495301	1	Z_VS_M	non-DE	CDC7	protein_coding
ENSG00000097096	83.9691	0.193884	0.401863	0.482463	0.629477	1	Z_VS_M	non-DE	SYDE2	protein_coding
ENSG00000099139	3405.86	0.145602	0.206981	0.703454	0.481773	1	Z_VS_M	non-DE	PCSK5	protein_coding
ENSG00000099194	34830.5	-0.181828	0.0757816	-2.39937	0.0164235	1	Z_VS_M	non-DE	SCD	protein_coding
ENSG00000099203	176.276	-0.274871	0.241804	-1.13675	0.255642	1	Z_VS_M	non-DE	TMED1	protein_coding
ENSG00000099204	2393.75	0.0809553	0.101441	0.798055	0.424838	1	Z_VS_M	non-DE	ABLIM1	protein_coding
ENSG00000099219	1822.71	-0.0782042	0.101577	-0.769904	0.441357	1	Z_VS_M	non-DE	ERMP1	protein_coding
ENSG00000099246	2091.54	0.0300149	0.0961418	0.312194	0.754893	1	Z_VS_M	non-DE	RAB18	protein_coding
ENSG00000099250	442.194	-0.205899	0.173129	-1.18928	0.23433	1	Z_VS_M	non-DE	NRP1	protein_coding
ENSG00000099251	8.87593	0.402805	1.07828	0.373561	0.708731	1	Z_VS_M	non-DE	HSD17B7P2	transcribed_unprocessed_pseudogene
ENSG00000099256	150.933	-0.416823	0.28085	-1.48415	0.137769	1	Z_VS_M	non-DE	PRTFDC1	protein_coding
ENSG00000099282	2492.92	0.0226302	0.0926166	0.244343	0.806965	1	Z_VS_M	non-DE	TSPAN15	protein_coding
ENSG00000099284	423.404	0.00815852	0.176343	0.046265	0.963099	1	Z_VS_M	non-DE	MACROH2A2	protein_coding
ENSG00000099290	1100.62	0.0908899	0.146816	0.619076	0.535867	1	Z_VS_M	non-DE	WASHC2A	protein_coding
ENSG00000099308	712.899	0.21849	0.165397	1.321	0.1865	1	Z_VS_M	non-DE	MAST3	protein_coding
ENSG00000099326	224.167	0.138346	0.247356	0.559298	0.575958	1	Z_VS_M	non-DE	MZF1	protein_coding
ENSG00000099330	749.125	0.0570924	0.143689	0.397333	0.691122	1	Z_VS_M	non-DE	OCEL1	protein_coding
ENSG00000099331	1304.83	0.0886393	0.133801	0.662472	0.507669	1	Z_VS_M	non-DE	MYO9B	protein_coding
ENSG00000099337	748.431	0.179791	0.140184	1.28253	0.199655	1	Z_VS_M	non-DE	KCNK6	protein_coding
ENSG00000099338	15.2311	-0.764533	0.808399	-0.945736	0.344283	1	Z_VS_M	non-DE	CATSPERG	protein_coding
ENSG00000099341	3523.38	-0.0315504	0.0874681	-0.360708	0.718318	1	Z_VS_M	non-DE	PSMD8	protein_coding
ENSG00000099364	665.513	0.134857	0.162383	0.830491	0.406261	1	Z_VS_M	non-DE	FBXL19	protein_coding
ENSG00000099377	142.654	0.0212901	0.287457	0.0740636	0.94096	1	Z_VS_M	non-DE	HSD3B7	protein_coding
ENSG00000099381	710.605	-0.0949672	0.144482	-0.657294	0.510992	1	Z_VS_M	non-DE	SETD1A	protein_coding
ENSG00000099385	554.046	-0.366642	0.173849	-2.10897	0.0349472	1	Z_VS_M	non-DE	BCL7C	protein_coding
ENSG00000099617	292.879	0.0712248	0.192781	0.36946	0.711785	1	Z_VS_M	non-DE	EFNA2	protein_coding
ENSG00000099622	1482.15	-0.0932055	0.104788	-0.889471	0.37375	1	Z_VS_M	non-DE	CIRBP	protein_coding
ENSG00000099624	2570.72	-0.00786049	0.100298	-0.0783716	0.937532	1	Z_VS_M	non-DE	ATP5F1D	protein_coding
ENSG00000099625	25.3383	0.254846	0.584471	0.436028	0.662816	1	Z_VS_M	non-DE	CBARP	protein_coding
ENSG00000099783	5467.48	-0.0933054	0.0963297	-0.968605	0.332742	1	Z_VS_M	non-DE	HNRNPM	protein_coding
ENSG00000099785	493.11	0.0835196	0.155204	0.538126	0.59049	1	Z_VS_M	non-DE	MARCHF2	protein_coding
ENSG00000099795	1519.99	-0.0353465	0.109665	-0.322314	0.747215	1	Z_VS_M	non-DE	NDUFB7	protein_coding
ENSG00000099797	4783.56	-0.121617	0.0856082	-1.42062	0.155427	1	Z_VS_M	non-DE	TECR	protein_coding
ENSG00000099800	1421.01	-0.218698	0.111573	-1.96014	0.0499793	1	Z_VS_M	non-DE	TIMM13	protein_coding
ENSG00000099804	1702.25	-0.00758899	0.103219	-0.0735234	0.94139	1	Z_VS_M	non-DE	CDC34	protein_coding
ENSG00000099810	652.888	0.0563553	0.137233	0.410654	0.681326	1	Z_VS_M	non-DE	MTAP	protein_coding
ENSG00000099812	10430.9	0.0739756	0.0890273	0.830931	0.406012	1	Z_VS_M	non-DE	MISP	protein_coding
ENSG00000099814	5164.38	0.100743	0.104162	0.967178	0.333455	1	Z_VS_M	non-DE	CEP170B	protein_coding
ENSG00000099817	3609.22	-0.126273	0.0879009	-1.43654	0.15085	1	Z_VS_M	non-DE	POLR2E	protein_coding
ENSG00000099821	1255.91	0.0640924	0.112926	0.567564	0.570331	1	Z_VS_M	non-DE	POLRMT	protein_coding
ENSG00000099822	44.4147	-0.330562	0.4649	-0.711039	0.47706	1	Z_VS_M	non-DE	HCN2	protein_coding
ENSG00000099834	5784.38	0.13326	0.202242	0.658917	0.509949	1	Z_VS_M	non-DE	CDHR5	protein_coding
ENSG00000099840	44.639	0.160575	0.451248	0.355847	0.721955	1	Z_VS_M	non-DE	IZUMO4	protein_coding
ENSG00000099849	977.881	-0.0317503	0.122587	-0.259003	0.795633	1	Z_VS_M	non-DE	RASSF7	protein_coding
ENSG00000099860	327.213	-0.126457	0.190673	-0.663213	0.507194	1	Z_VS_M	non-DE	GADD45B	protein_coding
ENSG00000099864	42.1718	-0.849733	0.5507	-1.54301	0.122829	1	Z_VS_M	non-DE	PALM	protein_coding
ENSG00000099866	8.78158	-0.416151	1.10826	-0.375501	0.707288	1	Z_VS_M	non-DE	MADCAM1	protein_coding
ENSG00000099875	5045.27	0.0478227	0.0994027	0.4811	0.630445	1	Z_VS_M	non-DE	MKNK2	protein_coding
ENSG00000099889	338.132	0.0335993	0.189757	0.177064	0.859458	1	Z_VS_M	non-DE	ARVCF	protein_coding
ENSG00000099899	396.084	0.0948628	0.180283	0.526188	0.598757	1	Z_VS_M	non-DE	TRMT2A	protein_coding
ENSG00000099901	1510.89	-0.261011	0.124705	-2.09303	0.0363463	1	Z_VS_M	non-DE	RANBP1	protein_coding
ENSG00000099904	385.107	0.214484	0.167531	1.28027	0.200451	1	Z_VS_M	non-DE	ZDHHC8	protein_coding
ENSG00000099910	201.875	0.111649	0.226503	0.492928	0.622064	1	Z_VS_M	non-DE	KLHL22	protein_coding
ENSG00000099917	2154.33	0.0783789	0.118788	0.659823	0.509367	1	Z_VS_M	non-DE	MED15	protein_coding
ENSG00000099940	775.566	0.0229899	0.129574	0.177427	0.859173	1	Z_VS_M	non-DE	SNAP29	protein_coding
ENSG00000099942	2202.83	0.00948704	0.0990458	0.0957843	0.923692	1	Z_VS_M	non-DE	CRKL	protein_coding
ENSG00000099949	165.453	-0.079505	0.243657	-0.326299	0.744198	1	Z_VS_M	non-DE	LZTR1	protein_coding
ENSG00000099953	76.5127	0.332257	0.357517	0.929345	0.35271	1	Z_VS_M	non-DE	MMP11	protein_coding
ENSG00000099956	1701.71	-0.0635446	0.10316	-0.61598	0.537908	1	Z_VS_M	non-DE	SMARCB1	protein_coding
ENSG00000099958	7.68643	-0.639823	1.14264	-0.559951	0.575513	1	Z_VS_M	non-DE	DERL3	protein_coding
ENSG00000099960	69.9601	-0.0566095	0.37455	-0.15114	0.879865	1	Z_VS_M	non-DE	SLC7A4	protein_coding
ENSG00000099968	1317.49	0.042258	0.111245	0.379865	0.704045	1	Z_VS_M	non-DE	BCL2L13	protein_coding
ENSG00000099974	20.1706	0.685177	0.803899	0.852317	0.394038	1	Z_VS_M	non-DE	DDTL	protein_coding
ENSG00000099991	2512.13	0.00180283	0.0991025	0.0181915	0.985486	1	Z_VS_M	non-DE	CABIN1	protein_coding
ENSG00000099992	337.136	0.0154568	0.206379	0.0748954	0.940298	1	Z_VS_M	non-DE	TBC1D10A	protein_coding
ENSG00000099994	87.3071	0.140602	0.352891	0.398428	0.690315	1	Z_VS_M	non-DE	SUSD2	protein_coding
ENSG00000099995	2456.79	-0.0588312	0.0950387	-0.619024	0.535901	1	Z_VS_M	non-DE	SF3A1	protein_coding
ENSG00000099999	112.449	0.231385	0.299755	0.771916	0.440164	1	Z_VS_M	non-DE	RNF215	protein_coding
ENSG00000100003	497.868	-0.00398794	0.150877	-0.0264318	0.978913	1	Z_VS_M	non-DE	SEC14L2	protein_coding
ENSG00000100014	537.285	0.0174562	0.159654	0.109338	0.912934	1	Z_VS_M	non-DE	SPECC1L	protein_coding
ENSG00000100023	627.618	0.181078	0.159899	1.13245	0.257445	1	Z_VS_M	non-DE	PPIL2	protein_coding
ENSG00000100027	21.5784	0.643322	0.697751	0.921993	0.356532	1	Z_VS_M	non-DE	YPEL1	protein_coding
ENSG00000100028	2663.46	-0.0904232	0.107462	-0.841446	0.400098	1	Z_VS_M	non-DE	SNRPD3	protein_coding
ENSG00000100029	1817.92	-0.0219751	0.0992836	-0.221337	0.82483	1	Z_VS_M	non-DE	PES1	protein_coding
ENSG00000100030	4199.32	0.0710381	0.0876622	0.810362	0.417732	1	Z_VS_M	non-DE	MAPK1	protein_coding
ENSG00000100031	996.545	0.15488	0.149181	1.0382	0.299178	1	Z_VS_M	non-DE	GGT1	protein_coding
ENSG00000100033	5.62378	1.95313	1.40557	1.38956	0.164662	1	Z_VS_M	non-DE	PRODH	protein_coding
ENSG00000100034	173.31	-0.155501	0.240193	-0.647401	0.517373	1	Z_VS_M	non-DE	PPM1F	protein_coding
ENSG00000100036	278.496	0.377563	0.206841	1.82538	0.0679439	1	Z_VS_M	non-DE	SLC35E4	protein_coding
ENSG00000100055	32.7402	-0.945299	0.746268	-1.2667	0.205262	1	Z_VS_M	non-DE	CYTH4	protein_coding
ENSG00000100056	375.948	-0.0843526	0.171329	-0.492344	0.622476	1	Z_VS_M	non-DE	ESS2	protein_coding
ENSG00000100058	167.127	-0.0682426	0.262313	-0.260157	0.794742	1	Z_VS_M	non-DE	CRYBB2P1	transcribed_unprocessed_pseudogene
ENSG00000100060	18.6356	-0.0542855	0.698231	-0.0777473	0.938029	1	Z_VS_M	non-DE	MFNG	protein_coding
ENSG00000100065	1590.38	0.0219639	0.107471	0.204371	0.838063	1	Z_VS_M	non-DE	CARD10	protein_coding
ENSG00000100068	27.3817	-0.472872	0.583087	-0.81098	0.417377	1	Z_VS_M	non-DE	LRP5L	transcribed_unprocessed_pseudogene
ENSG00000100075	5008.68	-0.0428203	0.0950218	-0.450637	0.652251	1	Z_VS_M	non-DE	SLC25A1	protein_coding
ENSG00000100077	604.93	0.0997155	0.14552	0.685237	0.493194	1	Z_VS_M	non-DE	GRK3	protein_coding
ENSG00000100078	15.0758	-1.21524	0.860502	-1.41225	0.157876	1	Z_VS_M	non-DE	PLA2G3	protein_coding
ENSG00000100079	153.414	-0.117342	0.32316	-0.363109	0.716523	1	Z_VS_M	non-DE	LGALS2	protein_coding
ENSG00000100083	814.247	0.112615	0.133847	0.841372	0.40014	1	Z_VS_M	non-DE	GGA1	protein_coding
ENSG00000100084	315.099	0.111868	0.185697	0.60242	0.546895	1	Z_VS_M	non-DE	HIRA	protein_coding
ENSG00000100092	97.5357	-0.304634	0.325316	-0.936426	0.349054	1	Z_VS_M	non-DE	SH3BP1	protein_coding
ENSG00000100097	27.2888	0.835309	0.604378	1.3821	0.166942	1	Z_VS_M	non-DE	LGALS1	protein_coding
ENSG00000100099	424.122	0.109531	0.178791	0.612621	0.540127	1	Z_VS_M	non-DE	HPS4	protein_coding
ENSG00000100100	286.951	-0.0327951	0.194546	-0.168573	0.866133	1	Z_VS_M	non-DE	PIK3IP1	protein_coding
ENSG00000100104	279.807	0.0867312	0.206157	0.420705	0.673971	1	Z_VS_M	non-DE	SRRD	protein_coding
ENSG00000100105	685.148	0.0405827	0.138812	0.292357	0.770014	1	Z_VS_M	non-DE	PATZ1	protein_coding
ENSG00000100106	653.795	-0.00105553	0.136971	-0.0077062	0.993851	1	Z_VS_M	non-DE	TRIOBP	protein_coding
ENSG00000100109	744.353	-0.0828704	0.130294	-0.636024	0.524761	1	Z_VS_M	non-DE	TFIP11	protein_coding
ENSG00000100116	464.533	-0.0595591	0.158707	-0.375276	0.707455	1	Z_VS_M	non-DE	GCAT	protein_coding
ENSG00000100124	716.884	0.114873	0.142008	0.808915	0.418564	1	Z_VS_M	non-DE	ANKRD54	protein_coding
ENSG00000100129	3181.16	-0.0395803	0.0955759	-0.414124	0.678783	1	Z_VS_M	non-DE	EIF3L	protein_coding
ENSG00000100138	2260.46	-0.105869	0.0960053	-1.10274	0.270142	1	Z_VS_M	non-DE	SNU13	protein_coding
ENSG00000100139	869.378	0.194353	0.145407	1.33661	0.181349	1	Z_VS_M	non-DE	MICALL1	protein_coding
ENSG00000100142	1127.95	-0.142941	0.126814	-1.12717	0.25967	1	Z_VS_M	non-DE	POLR2F	protein_coding
ENSG00000100147	164.009	0.391914	0.265663	1.47523	0.140151	1	Z_VS_M	non-DE	CCDC134	protein_coding
ENSG00000100150	273.743	0.0713279	0.193805	0.36804	0.712843	1	Z_VS_M	non-DE	DEPDC5	protein_coding
ENSG00000100151	713.607	0.0380135	0.161341	0.23561	0.813735	1	Z_VS_M	non-DE	PICK1	protein_coding
ENSG00000100154	95.4587	0.111977	0.350789	0.319214	0.749564	1	Z_VS_M	non-DE	TTC28	protein_coding
ENSG00000100156	11.4992	0.0531002	0.875286	0.0606661	0.951625	1	Z_VS_M	non-DE	SLC16A8	protein_coding
ENSG00000100162	209.237	-0.0585262	0.227716	-0.257014	0.797168	1	Z_VS_M	non-DE	CENPM	protein_coding
ENSG00000100167	7.70099	-0.128549	1.02828	-0.125014	0.900512	1	Z_VS_M	non-DE	SEPTIN3	protein_coding
ENSG00000100170	11469.7	0.123332	0.0900993	1.36885	0.171047	1	Z_VS_M	non-DE	SLC5A1	protein_coding
ENSG00000100196	332.069	0.0911355	0.180071	0.506107	0.612781	1	Z_VS_M	non-DE	KDELR3	protein_coding
ENSG00000100197	23.5314	0.339314	0.637976	0.531859	0.594824	1	Z_VS_M	non-DE	CYP2D6	protein_coding
ENSG00000100201	5454.7	0.061413	0.0887869	0.69169	0.489132	1	Z_VS_M	non-DE	DDX17	protein_coding
ENSG00000100206	15.0628	-1.00113	0.82086	-1.21961	0.222613	1	Z_VS_M	non-DE	DMC1	protein_coding
ENSG00000100207	1355.4	0.0504657	0.132024	0.382247	0.702278	1	Z_VS_M	non-DE	TCF20	protein_coding
ENSG00000100209	137.517	-0.282997	0.291187	-0.971872	0.331114	1	Z_VS_M	non-DE	HSCB	protein_coding
ENSG00000100211	368.247	-0.0242242	0.173168	-0.139888	0.888749	1	Z_VS_M	non-DE	CBY1	protein_coding
ENSG00000100216	1642.87	-0.176623	0.11181	-1.57968	0.114181	1	Z_VS_M	non-DE	TOMM22	protein_coding
ENSG00000100219	4495.41	-0.0264337	0.0860166	-0.307309	0.758608	1	Z_VS_M	non-DE	XBP1	protein_coding
ENSG00000100220	3076.28	-0.0486316	0.0903081	-0.538507	0.590227	1	Z_VS_M	non-DE	RTCB	protein_coding
ENSG00000100221	2876.05	0.0497137	0.0897519	0.553902	0.579646	1	Z_VS_M	non-DE	JOSD1	protein_coding
ENSG00000100225	2256.4	-0.026489	0.101744	-0.26035	0.794594	1	Z_VS_M	non-DE	FBXO7	protein_coding
ENSG00000100226	1348.89	-0.0929127	0.123502	-0.752317	0.45186	1	Z_VS_M	non-DE	GTPBP1	protein_coding
ENSG00000100227	1595.32	0.0137199	0.104011	0.131908	0.895057	1	Z_VS_M	non-DE	POLDIP3	protein_coding
ENSG00000100228	119.851	-0.0219891	0.303192	-0.0725252	0.942184	1	Z_VS_M	non-DE	RAB36	protein_coding
ENSG00000100234	56.0054	0.140052	0.438378	0.319478	0.749364	1	Z_VS_M	non-DE	TIMP3	protein_coding
ENSG00000100239	1061.14	-0.0424159	0.11718	-0.361974	0.717372	1	Z_VS_M	non-DE	PPP6R2	protein_coding
ENSG00000100241	3645.98	0.0452176	0.112476	0.40202	0.687669	1	Z_VS_M	non-DE	SBF1	protein_coding
ENSG00000100242	1028.61	-0.100904	0.121736	-0.828873	0.407176	1	Z_VS_M	non-DE	SUN2	protein_coding
ENSG00000100243	5677.63	0.0643218	0.0978425	0.657402	0.510922	1	Z_VS_M	non-DE	CYB5R3	protein_coding
ENSG00000100246	548.637	0.068836	0.146152	0.470988	0.637649	1	Z_VS_M	non-DE	DNAL4	protein_coding
ENSG00000100258	1622.5	0.0295446	0.113809	0.259598	0.795174	1	Z_VS_M	non-DE	LMF2	protein_coding
ENSG00000100263	263.327	0.0239836	0.208574	0.114989	0.908454	1	Z_VS_M	non-DE	RHBDD3	protein_coding
ENSG00000100266	2490.07	-0.0105922	0.0938513	-0.112861	0.910141	1	Z_VS_M	non-DE	PACSIN2	protein_coding
ENSG00000100271	78.8793	-0.253899	0.349215	-0.727058	0.46719	1	Z_VS_M	non-DE	TTLL1	protein_coding
ENSG00000100280	4296.21	0.0747364	0.0899362	0.830994	0.405977	1	Z_VS_M	non-DE	AP1B1	protein_coding
ENSG00000100281	598.997	-0.0640599	0.147095	-0.4355	0.6632	1	Z_VS_M	non-DE	HMGXB4	protein_coding
ENSG00000100284	806.966	-0.016505	0.13118	-0.12582	0.899874	1	Z_VS_M	non-DE	TOM1	protein_coding
ENSG00000100285	122.276	0.373589	0.314383	1.18832	0.234705	1	Z_VS_M	non-DE	NEFH	protein_coding
ENSG00000100290	463.95	-0.196458	0.179544	-1.0942	0.273866	1	Z_VS_M	non-DE	BIK	protein_coding
ENSG00000100292	662.82	0.155668	0.147441	1.0558	0.291059	1	Z_VS_M	non-DE	HMOX1	protein_coding
ENSG00000100294	513.591	0.0105068	0.157502	0.066709	0.946813	1	Z_VS_M	non-DE	MCAT	protein_coding
ENSG00000100296	553.351	-0.0334308	0.147066	-0.227318	0.820177	1	Z_VS_M	non-DE	THOC5	protein_coding
ENSG00000100297	1226.03	-0.156213	0.111175	-1.40511	0.159989	1	Z_VS_M	non-DE	MCM5	protein_coding
ENSG00000100299	1270.41	0.198094	0.130352	1.51968	0.128592	1	Z_VS_M	non-DE	ARSA	protein_coding
ENSG00000100300	2662.1	0.0263443	0.0938445	0.280723	0.778923	1	Z_VS_M	non-DE	TSPO	protein_coding
ENSG00000100302	10.5785	0.590025	0.906871	0.650616	0.515295	1	Z_VS_M	non-DE	RASD2	protein_coding
ENSG00000100304	3359.42	-0.0123845	0.087774	-0.141096	0.887794	1	Z_VS_M	non-DE	TTLL12	protein_coding
ENSG00000100307	83.8375	-0.0400967	0.331784	-0.120852	0.903808	1	Z_VS_M	non-DE	CBX7	protein_coding
ENSG00000100311	131.19	0.323748	0.274285	1.18034	0.237867	1	Z_VS_M	non-DE	PDGFB	protein_coding
ENSG00000100316	23410.4	-0.131613	0.0822488	-1.60018	0.109559	1	Z_VS_M	non-DE	RPL3	protein_coding
ENSG00000100319	222.574	-0.012174	0.221094	-0.0550628	0.956088	1	Z_VS_M	non-DE	ZMAT5	protein_coding
ENSG00000100320	1407.68	-0.0616663	0.120706	-0.510879	0.609436	1	Z_VS_M	non-DE	RBFOX2	protein_coding
ENSG00000100324	639.61	-0.00528185	0.137036	-0.0385435	0.969254	1	Z_VS_M	non-DE	TAB1	protein_coding
ENSG00000100325	1061.47	0.0211799	0.118046	0.17942	0.857608	1	Z_VS_M	non-DE	ASCC2	protein_coding
ENSG00000100330	109.359	-0.220253	0.292056	-0.754146	0.450761	1	Z_VS_M	non-DE	MTMR3	protein_coding
ENSG00000100335	1440.77	0.00766021	0.117171	0.0653766	0.947874	1	Z_VS_M	non-DE	MIEF1	protein_coding
ENSG00000100336	214.437	0.0651248	0.257005	0.253399	0.79996	1	Z_VS_M	non-DE	APOL4	protein_coding
ENSG00000100342	2079.22	0.0719358	0.115559	0.622503	0.533611	1	Z_VS_M	non-DE	APOL1	protein_coding
ENSG00000100344	109.611	-0.0429272	0.296764	-0.144651	0.884987	1	Z_VS_M	non-DE	PNPLA3	protein_coding
ENSG00000100345	32425.5	0.187258	0.213714	0.876212	0.380915	1	Z_VS_M	non-DE	MYH9	protein_coding
ENSG00000100347	1101.73	-0.112037	0.113532	-0.986831	0.323725	1	Z_VS_M	non-DE	SAMM50	protein_coding
ENSG00000100348	1925.69	-0.0193934	0.10368	-0.187051	0.851621	1	Z_VS_M	non-DE	TXN2	protein_coding
ENSG00000100350	929.243	0.028952	0.124253	0.233009	0.815755	1	Z_VS_M	non-DE	FOXRED2	protein_coding
ENSG00000100353	3204.91	0.0255917	0.0900145	0.284306	0.776176	1	Z_VS_M	non-DE	EIF3D	protein_coding
ENSG00000100354	573.317	0.124834	0.167463	0.745442	0.456005	1	Z_VS_M	non-DE	TNRC6B	protein_coding
ENSG00000100359	12.2658	-0.105759	0.940211	-0.112484	0.91044	1	Z_VS_M	non-DE	SGSM3	protein_coding
ENSG00000100360	355.024	-0.036841	0.178208	-0.206731	0.83622	1	Z_VS_M	non-DE	IFT27	protein_coding
ENSG00000100364	2547.24	0.0402685	0.0976263	0.412475	0.679991	1	Z_VS_M	non-DE	KIAA0930	protein_coding
ENSG00000100365	43.9076	-0.159261	0.546358	-0.291495	0.770672	1	Z_VS_M	non-DE	NCF4	protein_coding
ENSG00000100372	481.618	-0.0445782	0.155413	-0.286836	0.774238	1	Z_VS_M	non-DE	SLC25A17	protein_coding
ENSG00000100376	227.825	0.21803	0.222171	0.981362	0.326414	1	Z_VS_M	non-DE	FAM118A	protein_coding
ENSG00000100379	242.323	-0.249525	0.202913	-1.22972	0.218802	1	Z_VS_M	non-DE	KCTD17	protein_coding
ENSG00000100380	4939.74	-0.0239635	0.0835441	-0.286837	0.774237	1	Z_VS_M	non-DE	ST13	protein_coding
ENSG00000100387	1408.06	-0.186208	0.117559	-1.58395	0.113204	1	Z_VS_M	non-DE	RBX1	protein_coding
ENSG00000100393	1902.68	0.266281	0.248384	1.07205	0.283697	1	Z_VS_M	non-DE	EP300	protein_coding
ENSG00000100395	531.538	-0.0712892	0.147516	-0.483265	0.628908	1	Z_VS_M	non-DE	L3MBTL2	protein_coding
ENSG00000100399	37.5605	0.72169	0.516827	1.39639	0.162598	1	Z_VS_M	non-DE	CHADL	protein_coding
ENSG00000100401	3413.15	-0.162391	0.0873394	-1.85931	0.0629838	1	Z_VS_M	non-DE	RANGAP1	protein_coding
ENSG00000100403	2150.9	0.0688798	0.102668	0.670901	0.502283	1	Z_VS_M	non-DE	ZC3H7B	protein_coding
ENSG00000100410	770.523	-0.0953759	0.148709	-0.641359	0.52129	1	Z_VS_M	non-DE	PHF5A	protein_coding
ENSG00000100412	3547.52	0.0290161	0.0927538	0.312829	0.754411	1	Z_VS_M	non-DE	ACO2	protein_coding
ENSG00000100413	487.865	-0.143122	0.164083	-0.872254	0.38307	1	Z_VS_M	non-DE	POLR3H	protein_coding
ENSG00000100416	461.127	0.0668643	0.159616	0.418908	0.675283	1	Z_VS_M	non-DE	TRMU	protein_coding
ENSG00000100417	365.476	-0.0939151	0.173771	-0.540455	0.588884	1	Z_VS_M	non-DE	PMM1	protein_coding
ENSG00000100418	1064.86	0.124035	0.123453	1.00472	0.315032	1	Z_VS_M	non-DE	DESI1	protein_coding
ENSG00000100422	1086.76	0.0581121	0.132057	0.440055	0.659897	1	Z_VS_M	non-DE	CERK	protein_coding
ENSG00000100425	846.509	0.230529	0.137696	1.67419	0.0940936	1	Z_VS_M	non-DE	BRD1	protein_coding
ENSG00000100426	884.313	0.0833727	0.134673	0.619076	0.535867	1	Z_VS_M	non-DE	ZBED4	protein_coding
ENSG00000100429	18.8865	0.332626	0.709524	0.468801	0.639212	1	Z_VS_M	non-DE	HDAC10	protein_coding
ENSG00000100433	13.5857	-0.254157	0.863193	-0.294438	0.768423	1	Z_VS_M	non-DE	KCNK10	protein_coding
ENSG00000100439	980.159	0.187592	0.143288	1.3092	0.190468	1	Z_VS_M	non-DE	ABHD4	protein_coding
ENSG00000100441	3245.96	0.0691695	0.0917811	0.753635	0.451068	1	Z_VS_M	non-DE	KHNYN	protein_coding
ENSG00000100442	1177.06	-0.0499767	0.13392	-0.373182	0.709013	1	Z_VS_M	non-DE	FKBP3	protein_coding
ENSG00000100445	139.66	-0.186922	0.261663	-0.714363	0.475003	1	Z_VS_M	non-DE	SDR39U1	protein_coding
ENSG00000100461	1232.41	-0.0485984	0.116304	-0.417858	0.676051	1	Z_VS_M	non-DE	RBM23	protein_coding
ENSG00000100462	801.598	-0.215511	0.140569	-1.53314	0.125242	1	Z_VS_M	non-DE	PRMT5	protein_coding
ENSG00000100473	41.5067	-0.638514	0.496551	-1.2859	0.198478	1	Z_VS_M	non-DE	COCH	protein_coding
ENSG00000100478	77.6886	-0.258144	0.363342	-0.710471	0.477412	1	Z_VS_M	non-DE	AP4S1	protein_coding
ENSG00000100479	77.7912	-0.134359	0.366642	-0.366458	0.714023	1	Z_VS_M	non-DE	POLE2	protein_coding
ENSG00000100483	137.996	-0.0374923	0.259811	-0.144306	0.885259	1	Z_VS_M	non-DE	VCPKMT	protein_coding
ENSG00000100485	765.619	0.0652838	0.140856	0.46348	0.64302	1	Z_VS_M	non-DE	SOS2	protein_coding
ENSG00000100490	18.7317	-0.193685	0.689528	-0.280894	0.778791	1	Z_VS_M	non-DE	CDKL1	protein_coding
[truncated: 13,614 more rows]
