# Supplementary material for: Transcriptomic analysis of intestine following administration of a transglutaminase 2 inhibitor to prevent gluten-induced intestinal damage in celiac disease
Source: Nat Immunol. 2024 Jun 24;25(7):1218–30. doi: 10.1038/s41590-024-01867-0 (PMC11224021; doi:10.1038/s41590-024-01867-0)
Supplement: Supplementary file 7 — Enrichr results for the PGCp versus GFDp and PGCp versus PGCd comparisons (see Supplementary Fig. 2). [file 41590_2024_1867_MOESM7_ESM.xlsx]

## Sheet: Supplementary Data 4 Fig2 left
Supplementary Data 4.ENRICHRresults for PGCp VS GFDp comparison
Term	Overlap	P.value	Adjusted.P.value	Old.P.value	Old.Adjusted.P.value	Odds.Ratio	Combined.Score	Genes	1	2
STAT1 human	7/84	1.46581e-07	6.98626e-06	0	0	20.4835	322.322	CIITA;NOS2;IRF1;TAP1;JAK2;TNFSF13B;PSMB9	STAT1	human
RELA human	11/301	1.90102e-07	6.98626e-06	0	0	8.85735	137.074	NOS2;STAT1;IRF1;CCL5;IL18;TAP2;TAP1;HLA-F;CYP3A4;BIRC3;PSMB9	RELA	human
NFKB1 human	10/303	1.7814e-06	5.23732e-05	0	0	7.87472	104.246	NOS2;IRF1;CCL5;IL18;TAP2;TAP1;HLA-F;TNFSF13B;BIRC3;PSMB9	NFKB1	human
IRF1 human	5/51	4.29664e-06	0.000105268	0	0	23.9843	296.39	CIITA;CCL5;TAP2;TAP1;PSMB9	IRF1	human
STAT2 human	3/11	1.66635e-05	0.000306192	0	0	81.1019	892.306	NOS2;STAT1;IRF1	STAT2	human
HNF4A human	4/45	6.13035e-05	0.00100129	0	0	21.2962	206.566	APOA1;CYP3A4;APOB;UGT2B7	HNF4A	human
SREBF1 human	3/27	0.000279559	0.00382238	0	0	27.0122	221.022	IRS2;PPARG;PCK1	SREBF1	human
SP1 human	9/472	0.000410593	0.00444932	0	0	4.39444	34.2675	C4B;C4A;CCL5;ME1;APOA1;IRS2;CYP3A4;PCK1;TYMP	SP1	human
CIITA human	3/31	0.000423745	0.00444932	0	0	23.1487	179.781	STAT1;IRF1;HLA-F	CIITA	human
IRF2 human	2/8	0.000613586	0.00601314	0	0	71.3226	527.515	CIITA;TAP1	IRF2	human
CREB5 human	2/12	0.00142851	0.0131245	0	0	42.7849	280.289	STAT1;CFB	CREB5	human
FOXM1 human	2/17	0.00289846	0.0204448	0	0	28.5161	166.636	CYP3A4;CDC25B	FOXM1	human
NFKBIA human	2/19	0.00362195	0.0242012	0	0	25.1588	141.411	NOS2;CCL5	NFKBIA	human
STAT3 human	4/142	0.00470685	0.0285047	0	0	6.29623	33.7398	STAT1;IRF1;JAK2;CFB	STAT3	human
REL human	2/22	0.00484773	0.0285047	0	0	21.3817	113.948	CCL5;BIRC3	REL	human
JUND human	2/34	0.0113463	0.055597	0	0	13.3555	59.8175	NOS2;CCL5	JUND	human
POU2F1 human	2/38	0.0140449	0.0645188	0	0	11.8692	50.6279	POU2AF1;UGT2B7	POU2F1	human
MYCN human	2/45	0.0193594	0.0813093	0	0	9.93348	39.1834	CIITA;HLA-F	MYCN	human
CEBPA human	2/51	0.0244798	0.0944967	0	0	8.71451	32.33	CYP3A4;PCK1	CEBPA	human
PIAS1 human	1/6	0.028167	0.0944967	0	0	42.3404	151.139	STAT1	PIAS1	human
PRDM1 human	1/6	0.028167	0.0944967	0	0	42.3404	151.139	CIITA	PRDM1	human
HIVEP2 human	1/6	0.028167	0.0944967	0	0	42.3404	151.139	HLA-F	HIVEP2	human
IKBKB human	1/6	0.028167	0.0944967	0	0	42.3404	151.139	NOS2	IKBKB	human
BRCA1 human	2/57	0.0300877	0.0944967	0	0	7.76149	27.1934	STAT1;JAK2	BRCA1	human
NCOR1 human	1/7	0.0327846	0.0944967	0	0	35.2819	120.586	PPARG	NCOR1	human
SPI1 human	2/62	0.035111	0.0978943	0	0	7.1129	23.8228	CCL5;IL18	SPI1	human
CDX1 human	1/8	0.0373804	0.0978943	0	0	30.2401	99.3874	PPARG	CDX1	human
KLF8 human	1/8	0.0373804	0.0978943	0	0	30.2401	99.3874	EPSTI1	KLF8	human
PPARG human	2/66	0.0393464	0.0978943	0	0	6.667	21.5701	CIITA;APOB	PPARG	human
ZNF148 human	1/9	0.0419547	0.0978943	0	0	26.4588	83.9051	IRS2	ZNF148	human
NR2F1 human	1/9	0.0419547	0.0978943	0	0	26.4588	83.9051	APOB	NR2F1	human
PPARGC1A human	1/9	0.0419547	0.0978943	0	0	26.4588	83.9051	ALDOB	PPARGC1A	human
GATA6 human	1/9	0.0419547	0.0978943	0	0	26.4588	83.9051	APOA1	GATA6	human
HDAC1 human	2/71	0.0448975	0.101388	0	0	6.18233	19.1861	CYP3A4;BIRC3	HDAC1	human
KLF2 human	1/11	0.0510388	0.101388	0	0	21.1649	62.9691	PPARG	KLF2	human
STAT4 human	1/11	0.0510388	0.101388	0	0	21.1649	62.9691	IRF1	STAT4	human
APC human	1/12	0.0555488	0.106048	0	0	19.2398	55.6126	NOS2	APC	human
IRF7 human	1/12	0.0555488	0.106048	0	0	19.2398	55.6126	CCL5	IRF7	human
FOSL2 human	1/15	0.0689521	0.120461	0	0	15.1147	40.422	NOS2	FOSL2	human
RFX1 human	1/15	0.0689521	0.120461	0	0	15.1147	40.422	CIITA	RFX1	human
IRF3 human	1/15	0.0689521	0.120461	0	0	15.1147	40.422	CCL5	IRF3	human
YY1 human	2/91	0.0696545	0.120461	0	0	4.78821	12.7568	NOS2;GBP1	YY1	human
ATF3 human	1/16	0.0733779	0.121197	0	0	14.1064	36.8477	CCL5	ATF3	human
NFE2L2 human	1/16	0.0733779	0.121197	0	0	14.1064	36.8477	UGT2B7	NFE2L2	human
CEBPD human	1/17	0.0777828	0.124283	0	0	13.2241	33.7721	PPARG	CEBPD	human
MYC human	2/100	0.0819552	0.125818	0	0	4.3465	10.8731	HLA-F;CYP3A4	MYC	human
FOXA2 human	1/18	0.0821671	0.125818	0	0	12.4456	31.1015	APOA1	FOXA2	human
HDAC9 human	1/18	0.0821671	0.125818	0	0	12.4456	31.1015	IL18	HDAC9	human
XBP1 human	1/19	0.0865307	0.125941	0	0	11.7535	28.7639	NOS2	XBP1	human
GATA2 human	1/19	0.0865307	0.125941	0	0	11.7535	28.7639	PPARG	GATA2	human
RXRA human	1/20	0.0908738	0.126023	0	0	11.1344	26.7034	CYP3A4	RXRA	human
SREBF2 human	1/20	0.0908738	0.126023	0	0	11.1344	26.7034	PPARG	SREBF2	human
KLF6 human	1/20	0.0908738	0.126023	0	0	11.1344	26.7034	NOS2	KLF6	human
FOXA1 human	1/21	0.0951965	0.130784	0	0	10.5771	24.8754	APOB	FOXA1	human
E2F4 human	1/23	0.103781	0.141257	0	0	9.6146	21.7816	PPARG	E2F4	human
MTA1 human	1/24	0.108043	0.144384	0	0	9.19611	20.4634	NOS2	MTA1	human
FOXO1 human	1/24	0.108043	0.144384	0	0	9.19611	20.4634	IRS2	FOXO1	human
CREBBP human	1/25	0.112285	0.146069	0	0	8.8125	19.2704	IRF1	CREBBP	human
PGR human	1/25	0.112285	0.146069	0	0	8.8125	19.2704	IRS2	PGR	human
NR1I2 human	1/26	0.116507	0.147642	0	0	8.45957	18.1865	CYP3A4	NR1I2	human
HNF1A human	1/26	0.116507	0.147642	0	0	8.45957	18.1865	UGT2B7	HNF1A	human
NFIC human	1/27	0.120709	0.15166	0	0	8.1338	17.1979	IRS2	NFIC	human
E2F1 human	2/134	0.133347	0.163351	0	0	3.22141	6.49048	NELL2;PPARG	E2F1	human
DNMT1 human	1/31	0.13732	0.164159	0	0	7.04787	13.9931	IL32	DNMT1	human
RB1 human	1/31	0.13732	0.164159	0	0	7.04787	13.9931	PPARG	RB1	human
ATF2 human	1/32	0.141424	0.166315	0	0	6.82018	13.3402	PCK1	ATF2	human
REST human	1/32	0.141424	0.166315	0	0	6.82018	13.3402	STAT1	REST	human
STAT6 human	1/36	0.157648	0.182729	0	0	6.03951	11.1573	STAT1	STAT6	human
JUN human	2/149	0.157868	0.182729	0	0	2.8905	5.33584	NOS2;CCL5	JUN	human
NR3C1 human	1/38	0.165646	0.190234	0	0	5.71248	10.2705	STAT1	NR3C1	human
PPARA human	1/39	0.169617	0.193284	0	0	5.56187	9.86795	APOB	PPARA	human
EZH2 human	1/40	0.173569	0.193292	0	0	5.41899	9.48963	CIITA	EZH2	human
VDR human	1/42	0.181417	0.200514	0	0	5.15413	8.79787	CYP3A4	VDR	human
SIRT1 human	1/48	0.204522	0.222702	0	0	4.49479	7.13359	PPARG	SIRT1	human
FOS human	1/57	0.237975	0.253495	0	0	3.77071	5.41319	NOS2	FOS	human
USF1 human	1/65	0.26654	0.281881	0	0	3.29804	4.36077	CIITA	USF1	human
ESR1 human	1/76	0.304094	0.319299	0	0	2.81277	3.34837	JAK2	ESR1	human
ETS1 human	1/79	0.314002	0.325058	0	0	2.70417	3.1324	DUSP6	ETS1	human
EGR1 human	1/88	0.342895	0.350038	0	0	2.42333	2.59377	PPARG	EGR1	human
CREB1 human	1/90	0.34915	0.353966	0	0	2.36863	2.4924	CCL5	CREB1	human
SP3 human	1/113	0.416986	0.419842	0	0	1.88003	1.64447	TYMP	SP3	human
TP53 human	1/164	0.543452	0.543452	0	0	1.28847	0.785729	STAT1	TP53	human

## Sheet: Supplementary Data 4 Fig2 right
Supplementary Data 4. Fig. 2 ENRICHRresults for PGCp VS PGCd comparison
Term	Overlap	P.value	Adjusted.P.value	Old.P.value	Old.Adjusted.P.value	Odds.Ratio	Combined.Score	Genes	1	2
HNF4A human	8/45	5.97408e-09	1.04546e-06	0	0	24.8686	470.908	CYP2C9;NPC1L1;APOC3;APOA1;CYP3A4;APOB;SLC26A3;UGT2B7	HNF4A	human
PPARA human	5/39	2.50916e-05	0.00166065	0	0	16.6269	176.128	CYP2C9;CYP1A1;APOC3;APOA4;APOB	PPARA	human
KLF4 human	5/40	2.84683e-05	0.00166065	0	0	16.151	169.048	IFITM3;CCNB1;LAMA3;CYP1A1;ALPI	KLF4	human
RELA human	11/301	9.2805e-05	0.00245373	0	0	4.38339	40.6998	CCNB1;NOS2;STAT1;IRF1;CCL5;TAP2;CYP1A1;TAP1;CYP3A4;BIRC3;PSMB9	RELA	human
IRF1 human	5/51	9.38216e-05	0.00245373	0	0	12.282	113.905	CCNB1;CCL5;TAP2;TAP1;PSMB9	IRF1	human
STAT2 human	3/11	0.000112171	0.00245373	0	0	41.9746	381.779	NOS2;STAT1;IRF1	STAT2	human
NFKB1 human	10/303	0.000435309	0.0076179	0	0	3.9203	30.341	CCNB1;NOS2;IRF1;CCL5;TAP2;CYP1A1;TAP1;TNFSF13B;BIRC3;PSMB9	NFKB1	human
STAT1 human	5/84	0.000971035	0.0154483	0	0	7.1396	49.5285	NOS2;IRF1;TAP1;TNFSF13B;PSMB9	STAT1	human
SP1 human	12/472	0.00121	0.0162884	0	0	3.00621	20.1931	C4B;CHGA;C4A;PTTG1;CCL5;ME1;APOA1;APOC3;IRS2;PCK1;CYP3A4;SLC19A1	SP1	human
SREBF1 human	3/27	0.00178872	0.022359	0	0	13.9802	88.4425	IRS2;PCK1;NR0B2	SREBF1	human
CIITA human	3/31	0.00267732	0.0270454	0	0	11.9806	70.9606	STAT1;IRF1;SLC26A3	CIITA	human
NR2F1 human	2/9	0.00278181	0.0270454	0	0	31.8026	187.147	APOC3;APOB	NR2F1	human
PPARGC1A human	2/9	0.00278181	0.0270454	0	0	31.8026	187.147	CYP2C9;APOC3	PPARGC1A	human
IRF3 human	2/15	0.00783093	0.0527082	0	0	17.1193	83.0229	ABCC2;CCL5	IRF3	human
FOXM1 human	2/17	0.0100241	0.0584738	0	0	14.8352	68.283	CCNB1;CYP3A4	FOXM1	human
FOXA2 human	2/18	0.0112109	0.0613095	0	0	13.9073	62.4559	AGR2;APOA1	FOXA2	human
NFKBIA human	2/19	0.0124563	0.0660563	0	0	13.0886	57.4003	NOS2;CCL5	NFKBIA	human
KLF6 human	2/20	0.0137592	0.0687962	0	0	12.3608	52.9789	NOS2;PTTG1	KLF6	human
BRCA1 human	3/57	0.0147002	0.0714595	0	0	6.20402	26.1803	CCNB1;STAT1;CYP1A1	BRCA1	human
FOXA1 human	2/21	0.0151185	0.0715065	0	0	11.7096	49.0849	AGR2;APOB	FOXA1	human
REL human	2/22	0.016533	0.0756536	0	0	11.1236	45.6334	CCL5;BIRC3	REL	human
USF1 human	3/65	0.0208335	0.0889234	0	0	5.40131	20.9095	CCNB1;CYP1A1;SLC19A1	USF1	human
NR1I2 human	2/26	0.0227219	0.0946748	0	0	9.26779	35.0732	CYP2C9;CYP3A4	NR1I2	human
NFIC human	2/27	0.0243966	0.0992885	0	0	8.89663	33.036	CYP1A1;IRS2	NFIC	human
HDAC1 human	3/71	0.0262216	0.101973	0	0	4.92323	17.9263	APOC3;CYP3A4;BIRC3	HDAC1	human
ATF2 human	2/32	0.0334837	0.119585	0	0	7.41199	25.1763	APOC3;PCK1	ATF2	human
REST human	2/32	0.0334837	0.119585	0	0	7.41199	25.1763	CHGA;STAT1	REST	human
ETS1 human	3/79	0.0344543	0.12059	0	0	4.40321	14.8306	HPGD;CD8A;SLC26A3	ETS1	human
JUND human	2/34	0.0374334	0.125978	0	0	6.94803	22.8256	NOS2;CCL5	JUND	human
NR3C1 human	2/38	0.0458316	0.145913	0	0	6.17478	19.0355	STAT1;SLC10A2	NR3C1	human
POU2F1 human	2/38	0.0458316	0.145913	0	0	6.17478	19.0355	POU2AF1;UGT2B7	POU2F1	human
JUN human	4/149	0.0458583	0.145913	0	0	3.08386	9.50506	NOS2;CCL5;APOC3;SLC19A1	JUN	human
CREB1 human	3/90	0.0476929	0.14904	0	0	3.84434	11.6982	HPGD;CCL5;SLC19A1	CREB1	human
YY1 human	3/91	0.0490038	0.15045	0	0	3.80046	11.4617	NOS2;GBP1;SLC26A3	YY1	human
PIAS1 human	1/6	0.0528057	0.154017	0	0	22.1397	65.1158	STAT1	PIAS1	human
IKBKB human	1/6	0.0528057	0.154017	0	0	22.1397	65.1158	NOS2	IKBKB	human
VDR human	2/42	0.0548475	0.157349	0	0	5.55618	16.1307	CYP1A1;CYP3A4	VDR	human
TP53 human	4/164	0.0610527	0.157842	0	0	2.79261	7.8082	CCNB1;PTTG1;STAT1;E2F3	TP53	human
NR0B2 human	1/8	0.0697839	0.165677	0	0	15.8125	42.0983	APOC3	NR0B2	human
IRF2 human	1/8	0.0697839	0.165677	0	0	15.8125	42.0983	TAP1	IRF2	human
KLF8 human	1/8	0.0697839	0.165677	0	0	15.8125	42.0983	EPSTI1	KLF8	human
CEBPA human	2/51	0.0771171	0.168862	0	0	4.53359	11.617	CYP3A4;PCK1	CEBPA	human
ZNF148 human	1/9	0.0781592	0.168862	0	0	13.8352	35.266	IRS2	ZNF148	human
GATA6 human	1/9	0.0781592	0.168862	0	0	13.8352	35.266	APOA1	GATA6	human
NFIL3 human	1/10	0.0864595	0.178005	0	0	12.2973	30.1048	HPGD	NFIL3	human
SPDEF human	1/10	0.0864595	0.178005	0	0	12.2973	30.1048	AGR2	SPDEF	human
EP300 human	2/56	0.0905154	0.180108	0	0	4.11278	9.87985	LAMA3;NR0B2	EP300	human
FOS human	2/57	0.0932723	0.180108	0	0	4.03779	9.57858	NOS2;SLC10A2	FOS	human
STAT4 human	1/11	0.0946855	0.180108	0	0	11.067	26.0872	IRF1	STAT4	human
APC human	1/12	0.102838	0.185532	0	0	10.0604	22.8835	NOS2	APC	human
CREB5 human	1/12	0.102838	0.185532	0	0	10.0604	22.8835	STAT1	CREB5	human
NR5A2 human	1/12	0.102838	0.185532	0	0	10.0604	22.8835	SLC10A2	NR5A2	human
IRF7 human	1/12	0.102838	0.185532	0	0	10.0604	22.8835	CCL5	IRF7	human
SPI1 human	2/62	0.107407	0.191798	0	0	3.70037	8.25602	CCL5;ACP5	SPI1	human
E2F3 human	1/13	0.110917	0.192183	0	0	9.2216	20.278	CCNB1	E2F3	human
KLF5 human	1/13	0.110917	0.192183	0	0	9.2216	20.278	CCNB1	KLF5	human
ATF6 human	1/14	0.118924	0.198207	0	0	8.51182	18.124	NR0B2	ATF6	human
CLOCK human	1/14	0.118924	0.198207	0	0	8.51182	18.124	NR0B2	CLOCK	human
SNAI2 human	1/14	0.118924	0.198207	0	0	8.51182	18.124	HPGD	SNAI2	human
E2F1 human	3/134	0.120442	0.198218	0	0	2.54742	5.39184	NELL2;CCNB1;RRM2	E2F1	human
TBP human	1/15	0.126859	0.198218	0	0	7.90343	16.318	CCNB1	TBP	human
NRF1 human	1/15	0.126859	0.198218	0	0	7.90343	16.318	SLC46A1	NRF1	human
FOSL2 human	1/15	0.126859	0.198218	0	0	7.90343	16.318	NOS2	FOSL2	human
PTTG1 human	1/15	0.126859	0.198218	0	0	7.90343	16.318	CCNB1	PTTG1	human
TFAP2A human	2/71	0.134125	0.205014	0	0	3.21625	6.46141	CCNB1;SLC19A1	TFAP2A	human
ATF3 human	1/16	0.134723	0.205014	0	0	7.37616	14.7858	CCL5	ATF3	human
NFE2L2 human	1/16	0.134723	0.205014	0	0	7.37616	14.7858	UGT2B7	NFE2L2	human
STAT3 human	3/142	0.13651	0.205942	0	0	2.39983	4.77892	STAT1;IRF1;HSPB1	STAT3	human
ESR1 human	2/76	0.14955	0.219926	0	0	2.99818	5.69691	CYP1A1;HSPB1	ESR1	human
XBP1 human	1/19	0.157896	0.226245	0	0	6.14587	11.3442	NOS2	XBP1	human
ARNT human	1/20	0.165482	0.226245	0	0	5.82211	10.4734	CYP1A1	ARNT	human
RXRA human	1/20	0.165482	0.226245	0	0	5.82211	10.4734	CYP3A4	RXRA	human
SREBF2 human	1/20	0.165482	0.226245	0	0	5.82211	10.4734	NPC1L1	SREBF2	human
PAX5 human	1/21	0.173	0.232885	0	0	5.53073	9.70346	CD79A	PAX5	human
AHR human	1/22	0.180451	0.237435	0	0	5.26709	9.01883	CYP1A1	AHR	human
CTNNB1 human	1/22	0.180451	0.237435	0	0	5.26709	9.01883	CHGA	CTNNB1	human
EGR1 human	2/88	0.18782	0.241699	0	0	2.57826	4.31155	CHGA;UBE2S	EGR1	human
E2F4 human	1/23	0.187835	0.241699	0	0	5.02743	8.40682	CCNB1	E2F4	human
MTA1 human	1/24	0.195153	0.245696	0	0	4.8086	7.85712	NOS2	MTA1	human
FOXO1 human	1/24	0.195153	0.245696	0	0	4.8086	7.85712	IRS2	FOXO1	human
HDAC3 human	1/24	0.195153	0.245696	0	0	4.8086	7.85712	APOC3	HDAC3	human
CREBBP human	1/25	0.202405	0.246166	0	0	4.60801	7.36122	IRF1	CREBBP	human
PGR human	1/25	0.202405	0.246166	0	0	4.60801	7.36122	IRS2	PGR	human
SRF human	1/25	0.202405	0.246166	0	0	4.60801	7.36122	UBE2S	SRF	human
MITF human	1/26	0.209592	0.246166	0	0	4.42346	6.91206	ACP5	MITF	human
RARA human	1/26	0.209592	0.246166	0	0	4.42346	6.91206	CYP1A1	RARA	human
HNF1A human	1/26	0.209592	0.246166	0	0	4.42346	6.91206	UGT2B7	HNF1A	human
SMAD4 human	1/26	0.209592	0.246166	0	0	4.42346	6.91206	APOC3	SMAD4	human
ERG human	1/27	0.216715	0.252835	0	0	4.25312	6.50374	HPGD	ERG	human
MYC human	2/100	0.227247	0.260547	0	0	2.26118	3.35043	CCNB1;CYP3A4	MYC	human
LEF1 human	1/29	0.23077	0.260547	0	0	3.94892	5.79043	CHGA	LEF1	human
YBX1 human	1/30	0.237703	0.266654	0	0	3.81256	5.47763	CCNB1	YBX1	human
RB1 human	1/31	0.244574	0.270889	0	0	3.68529	5.18976	E2F3	RB1	human
SMAD3 human	1/31	0.244574	0.270889	0	0	3.68529	5.18976	APOC3	SMAD3	human
STAT6 human	1/36	0.278016	0.30408	0	0	3.15802	4.04251	STAT1	STAT6	human
GATA3 human	1/38	0.290977	0.316279	0	0	2.98701	3.6875	CD8A	GATA3	human
USF2 human	1/47	0.346495	0.365281	0	0	2.40151	2.54532	SLC19A1	USF2	human
CEBPB human	1/60	0.419142	0.43147	0	0	1.87113	1.62703	SLC19A1	CEBPB	human
PPARG human	1/66	0.449905	0.455106	0	0	1.69789	1.35614	APOB	PPARG	human
HIF1A human	1/83	0.528544	0.528544	0	0	1.34473	0.857441	E2F3	HIF1A	human
