# Supplementary material for: Transcriptomic analysis of intestine following administration of a transglutaminase 2 inhibitor to prevent gluten-induced intestinal damage in celiac disease
Source: Nat Immunol. 2024 Jun 24;25(7):1218–30. doi: 10.1038/s41590-024-01867-0 (PMC11224021; doi:10.1038/s41590-024-01867-0)
Supplement: Supplementary file 10 — Statistical source data. [file 41590_2024_1867_MOESM10_ESM.xlsx]

## Sheet: Fig.1A
	name	PC1	PC2	group	label2	VHCrD_group	label3
	P1_C1	-9.14206	-1.1466	GFDp	GFDp	M (1.2-2.5)	GFD
	P1_C12	3.0844	1.92658	GFDd	GFDd	M (1.2-2.5)	GFD
	P1_C13	0.114839	-5.08994	PGCp	PGCp	M (1.2-2.5)	PGCp
	P1_C14	4.55859	4.83064	PGCp	PGCp	M (1.2-2.5)	PGCp
	P1_C15	-4.57247	-9.76261	PGCp	PGCp	L (<= 1.2)	PGCp
	P1_C16	-0.198428	-7.28604	PGCp	PGCp	M (1.2-2.5)	PGCp
	P1_C17	-7.66236	-1.81736	PGCp	PGCp	M (1.2-2.5)	PGCp
	P1_C18	6.76824	7.4517	PGCd	PGCd	M (1.2-2.5)	PGCd
	P1_C2	9.12714	6.17257	GFDp	GFDp	M (1.2-2.5)	GFD
	P1_C24	8.79077	1.16517	PGCd	PGCd	M (1.2-2.5)	PGCd
	P1_C25	2.15694	1.52187	GFDd	GFDd	M (1.2-2.5)	GFD
	P1_C26	4.57812	-1.71084	GFDd	GFDd	M (1.2-2.5)	GFD
	P1_C27	5.78286	0.139457	GFDd	GFDd	M (1.2-2.5)	GFD
	P1_C28	2.95465	-4.48334	GFDd	GFDd	M (1.2-2.5)	GFD
	P1_C29	0.615227	5.95901	GFDd	GFDd	M (1.2-2.5)	GFD
	P1_C3	5.19428	-3.21549	GFDp	GFDp	M (1.2-2.5)	GFD
	P1_C30	6.77808	4.76652	GFDd	GFDd	H (>= 2.5)	GFD
	P1_C35	4.89147	-1.13622	GFDp	GFDp	M (1.2-2.5)	GFD
	P1_C36	4.81004	0.760435	GFDd	GFDd	M (1.2-2.5)	GFD
	P1_C37	3.61492	2.74959	PGCd	PGCd	M (1.2-2.5)	PGCd
	P1_C38	4.57223	-0.650008	PGCd	PGCd	M (1.2-2.5)	PGCd
	P1_C39	-5.66338	-0.695819	PGCd	PGCd	M (1.2-2.5)	PGCd
	P1_C4	3.62009	-1.07708	GFDp	GFDp	M (1.2-2.5)	GFD
	P1_C40	0.51063	-7.17937	PGCd	PGCd	M (1.2-2.5)	PGCd
	P1_C41	-9.34383	8.35458	PGCd	PGCd	M (1.2-2.5)	PGCd
	P1_C42	-2.30546	5.34849	PGCd	PGCd	M (1.2-2.5)	PGCd
	P1_C47	-4.14804	-7.86347	PGCp	PGCp	L (<= 1.2)	PGCp
	P1_C48	4.80454	0.235597	PGCd	PGCd	H (>= 2.5)	PGCd
	P1_C49	5.19379	-1.3543	GFDp	GFDp	M (1.2-2.5)	GFD
	P1_C5	-8.05406	2.451	GFDp	GFDp	M (1.2-2.5)	GFD
	P1_C50	-7.51291	3.31451	GFDd	GFDd	M (1.2-2.5)	GFD
	P1_C51	4.3478	5.27034	GFDp	GFDp	M (1.2-2.5)	GFD
	P1_C52	1.99183	2.66095	GFDd	GFDd	M (1.2-2.5)	GFD
	P1_C53	0.576813	-0.293145	GFDp	GFDp	M (1.2-2.5)	GFD
	P1_C54	-5.63456	-1.71029	GFDp	GFDp	M (1.2-2.5)	GFD
	P1_C59	2.49401	-3.38879	GFDd	GFDd	M (1.2-2.5)	GFD
	P1_C6	4.10573	4.69019	GFDd	GFDd	M (1.2-2.5)	GFD
	P1_C60	9.41845	0.306535	GFDd	GFDd	M (1.2-2.5)	GFD
	P1_C61	-0.411559	-9.15378	PGCp	PGCp	L (<= 1.2)	PGCp
	P1_C62	5.01326	-0.849184	PGCd	PGCd	M (1.2-2.5)	PGCd
	P1_C63	4.51963	4.66447	PGCp	PGCp	M (1.2-2.5)	PGCp
	P1_C64	1.71915	4.12031	PGCd	PGCd	M (1.2-2.5)	PGCd
	P1_C65	-13.5174	0.0352607	PGCp	PGCp	L (<= 1.2)	PGCp
	P1_C66	1.38903	-1.12695	PGCp	PGCp	M (1.2-2.5)	PGCp
	P1_C71	-7.57122	-0.741485	PGCd	PGCd	M (1.2-2.5)	PGCd
	P1_C72	5.58735	-0.212264	PGCd	PGCd	M (1.2-2.5)	PGCd
	P1_C73	3.67083	2.59917	GFDd	GFDd	H (>= 2.5)	GFD
	P1_C74	5.53997	4.88857	GFDd	GFDd	H (>= 2.5)	GFD
	P1_C75	-1.35593	-7.10994	GFDp	GFDp	M (1.2-2.5)	GFD
	P1_C76	3.8483	-2.4374	GFDp	GFDp	M (1.2-2.5)	GFD
	P1_C77	3.51611	-2.03749	GFDp	GFDp	M (1.2-2.5)	GFD
	P1_C78	-8.03617	-4.96088	GFDp	GFDp	M (1.2-2.5)	GFD
	P1_C83	6.77576	-1.64863	GFDd	GFDd	M (1.2-2.5)	GFD
	P1_C84	-4.55168	2.84609	GFDd	GFDd	M (1.2-2.5)	GFD
	P1_C85	6.26997	0.739218	PGCd	PGCd	H (>= 2.5)	PGCd
	P1_C86	4.17525	3.01512	PGCd	PGCd	M (1.2-2.5)	PGCd
	P1_C87	-4.36132	-10.2071	PGCp	PGCp	L (<= 1.2)	PGCp
	P1_C89	1.03755	-7.00518	PGCp	PGCp	M (1.2-2.5)	PGCp
	P1_C90	-6.08599	-10.9206	PGCp	PGCp	L (<= 1.2)	PGCp
	P1_C95	3.43616	-5.91998	PGCd	PGCd	M (1.2-2.5)	PGCd
	P1_C96	4.81798	-2.51114	PGCd	PGCd	M (1.2-2.5)	PGCd
	P2_C1	-0.601139	-0.54266	GFDd	GFDd	M (1.2-2.5)	GFD
	P2_C10	0.163645	-4.57498	GFDd	GFDd	M (1.2-2.5)	GFD
	P2_C11	2.52503	-3.57408	GFDp	GFDp	M (1.2-2.5)	GFD
	P2_C12	-9.35372	6.97909	GFDp	GFDp	M (1.2-2.5)	GFD
	P2_C13	4.87837	0.228768	PGCd	PGCd	M (1.2-2.5)	PGCd
	P2_C19	-5.72897	-8.82483	PGCp	PGCp	L (<= 1.2)	PGCp
	P2_C20	-13.8569	5.75073	PGCd	PGCd	M (1.2-2.5)	PGCd
	P2_C21	3.17399	-0.760478	PGCd	PGCd	M (1.2-2.5)	PGCd
	P2_C22	-0.341993	-5.8248	PGCd	PGCd	M (1.2-2.5)	PGCd
	P2_C23	-0.121414	-6.9172	PGCp	PGCp	L (<= 1.2)	PGCp
	P2_C24	-2.83518	1.28498	PGCp	PGCp	M (1.2-2.5)	PGCp
	P2_C25	7.02257	-0.439138	GFDd	GFDd	H (>= 2.5)	GFD
	P2_C31	-1.4249	4.4871	GFDd	GFDd	M (1.2-2.5)	GFD
	P2_C32	1.71054	-3.23767	GFDp	GFDp	M (1.2-2.5)	GFD
	P2_C33	2.26556	0.101993	GFDd	GFDd	M (1.2-2.5)	GFD
	P2_C34	1.59505	0.364451	GFDd	GFDd	H (>= 2.5)	GFD
	P2_C35	6.90989	7.27632	GFDp	GFDp	M (1.2-2.5)	GFD
	P2_C36	-8.94359	-2.96921	GFDp	GFDp	M (1.2-2.5)	GFD
	P2_C37	3.57023	0.28487	PGCd	PGCd	M (1.2-2.5)	PGCd
	P2_C43	4.58548	7.38733	PGCd	PGCd	M (1.2-2.5)	PGCd
	P2_C44	-11.5087	-1.01848	PGCp	PGCp	M (1.2-2.5)	PGCp
	P2_C45	5.73843	0.0250073	PGCd	PGCd	M (1.2-2.5)	PGCd
	P2_C46	4.26613	-0.135732	PGCd	PGCd	M (1.2-2.5)	PGCd
	P2_C47	2.44436	5.22773	PGCp	PGCp	M (1.2-2.5)	PGCp
	P2_C48	-16.3785	-1.35264	PGCp	PGCp	L (<= 1.2)	PGCp
	P2_C49	-1.9137	5.87427	GFDd	GFDd	M (1.2-2.5)	GFD
	P2_C55	-5.57394	2.87001	GFDp	GFDp	M (1.2-2.5)	GFD
	P2_C56	-3.29438	3.2125	GFDd	GFDd	M (1.2-2.5)	GFD
	P2_C57	-1.07491	1.68785	GFDd	GFDd	M (1.2-2.5)	GFD
	P2_C58	1.13349	0.810419	GFDp	GFDp	H (>= 2.5)	GFD
	P2_C59	-9.2411	8.6682	GFDd	GFDd	M (1.2-2.5)	GFD
	P2_C60	7.34865	0.627651	GFDd	GFDd	M (1.2-2.5)	GFD
	P2_C61	-6.72467	-0.101179	PGCd	PGCd	L (<= 1.2)	PGCd
	P2_C67	1.53899	-7.26413	PGCp	PGCp	L (<= 1.2)	PGCp
	P2_C68	2.22063	3.6329	PGCd	PGCd	M (1.2-2.5)	PGCd
	P2_C69	4.06704	-1.65913	PGCd	PGCd	M (1.2-2.5)	PGCd
	P2_C7	2.86387	-3.46605	GFDp	GFDp	M (1.2-2.5)	GFD
	P2_C70	2.73101	-1.4149	PGCp	PGCp	M (1.2-2.5)	PGCp
	P2_C71	-10.1893	5.96149	PGCd	PGCd	M (1.2-2.5)	PGCd
	P2_C72	1.08023	-3.40891	PGCd	PGCd	M (1.2-2.5)	PGCd
	P2_C79	-5.99897	0.517041	GFDp	GFDp	M (1.2-2.5)	GFD
	P2_C8	-5.13565	5.38733	GFDd	GFDd	M (1.2-2.5)	GFD
	P2_C80	2.49256	3.2223	GFDd	GFDd	M (1.2-2.5)	GFD
	P2_C81	-0.0622374	-2.73519	GFDd	GFDd	M (1.2-2.5)	GFD
	P2_C82	3.86741	-1.75123	GFDd	GFDd	M (1.2-2.5)	GFD
	P2_C83	-2.02217	6.48125	GFDp	GFDp	H (>= 2.5)	GFD
	P2_C84	4.25765	-0.3803	GFDd	GFDd	M (1.2-2.5)	GFD
	P2_C9	-7.93517	1.58011	GFDd	GFDd	M (1.2-2.5)	GFD
	P2_C91	-19.2781	3.64097	PGCp	PGCp	L (<= 1.2)	PGCp
	P2_C92	2.97432	1.34495	PGCd	PGCd	M (1.2-2.5)	PGCd
	P2_C93	-3.4189	-0.187683	PGCd	PGCd	M (1.2-2.5)	PGCd
	P2_C94	1.91565	-2.998	PGCd	PGCd	M (1.2-2.5)	PGCd
	P2_C95	-5.16052	5.92448	PGCp	PGCp	M (1.2-2.5)	PGCp
	P2_C96	2.13398	-1.5848	PGCd	PGCd	M (1.2-2.5)	PGCd

## Sheet: Fig.1B
	Comparisons	DEGs	Downregulated	Upregulated
	PGCp VS GFDp	95	41	54
	PGCd VS GFDd	1	1	0
	PGCp VS PGCd	180	92	88

## Sheet: Fig.1D
	ID	external_gene_name
	ENSG00000002549	LAP3
	ENSG00000007171	NOS2
	ENSG00000010030	ETV7
	ENSG00000023445	BIRC3
	ENSG00000065833	ME1
	ENSG00000084674	APOB
	ENSG00000099958	DERL3
	ENSG00000102096	PIM2
	ENSG00000102524	TNFSF13B
	ENSG00000110777	POU2AF1
	ENSG00000112299	VNN1
	ENSG00000115415	STAT1
	ENSG00000116649	SRM
	ENSG00000117228	GBP1
	ENSG00000118137	APOA1
	ENSG00000119121	TRPM6
	ENSG00000124253	PCK1
	ENSG00000125347	IRF1
	ENSG00000133106	EPSTI1
	ENSG00000133321	PLAAT4
	ENSG00000134240	HMGCS2
	ENSG00000135916	ITM2C
	ENSG00000138496	PARP9
	ENSG00000140105	WARS1
	ENSG00000140853	NLRC5
	ENSG00000143819	EPHX1
	ENSG00000144366	GULP1
	ENSG00000145649	GZMA
	ENSG00000146039	SLC17A4
	ENSG00000156587	UBE2L6
	ENSG00000160868	CYP3A4
	ENSG00000162654	GBP4
	ENSG00000165949	IFI27
	ENSG00000168394	TAP1
	ENSG00000169442	CD52
	ENSG00000169903	TM4SF4
	ENSG00000171234	UGT2B7
	ENSG00000172689	MS4A10
	ENSG00000172915	NBEA
	ENSG00000177409	SAMD9L
	ENSG00000184613	NELL2
	ENSG00000185885	IFITM1
	ENSG00000185950	IRS2
	ENSG00000187720	THSD4
	ENSG00000196188	CTSE
	ENSG00000197594	ENPP1
	ENSG00000198959	TGM2
	ENSG00000204267	TAP2
	ENSG00000206337	HCP5
	ENSG00000224389	C4B
	ENSG00000234224	TMEM229A
	ENSG00000240065	PSMB9
	ENSG00000244731	C4A
	ENSG00000249096	LINC02362
	ENSG00000271503	CCL5
	ENSG00000274070	CASTOR2

## Sheet: Fig.1H
	P1_C59	P2_C59	P2_C60	P2_C8	P2_C80	P2_C1	P1_C25	P1_C84	P1_C50	P1_C28	P1_C26	P2_C82	P2_C10	P2_C49	P2_C81	P2_C57	P2_C84	P1_C29	P1_C6	P2_C31	P2_C56	P1_C83	P1_C52	P1_C60	P1_C12	P1_C36	P2_C33	P1_C27	P2_C9	P2_C34	P1_C74	P1_C73	P2_C25	P1_C30	P1_C75	P2_C11	P1_C78	P1_C1	P2_C32	P2_C55	P2_C79	P1_C35	P1_C54	P2_C36	P2_C12	P1_C53	P1_C5	P1_C3	P1_C4
P1_C59	1	0.96	0.9	0.98	0.98	0.98	0.95	0.95	0.95	0.93	0.97	0.96	0.95	0.97	0.96	0.93	0.92	0.97	0.96	0.96	0.92	0.94	0.98	0.93	0.94	0.95	0.95	0.93	0.98	0.94	0.95	0.91	0.92	0.94	0.95	0.97	0.94	0.92	0.97	0.95	0.96	0.95	0.96	0.83	0.93	0.94	0.97	0.96	0.83
P2_C59	0.96	1	0.97	0.96	0.98	0.97	0.98	0.94	0.97	0.97	0.98	0.98	0.96	0.98	0.98	0.98	0.97	0.99	0.98	0.97	0.92	0.97	0.98	0.98	0.98	0.98	0.98	0.96	0.97	0.98	0.99	0.96	0.97	0.99	0.96	0.98	0.89	0.85	0.98	0.99	0.93	0.98	0.92	0.78	0.93	0.91	0.94	0.97	0.88
P2_C60	0.9	0.97	1	0.92	0.94	0.94	0.96	0.87	0.93	0.96	0.93	0.93	0.92	0.91	0.98	0.98	0.98	0.94	0.94	0.93	0.89	0.97	0.96	0.99	0.99	0.96	0.97	0.93	0.92	0.96	0.98	1	0.99	0.99	0.89	0.95	0.79	0.79	0.96	0.96	0.84	0.97	0.83	0.72	0.84	0.86	0.86	0.95	0.89
P2_C8	0.98	0.96	0.92	1	0.98	0.99	0.95	0.95	0.95	0.93	0.95	0.93	0.91	0.97	0.97	0.93	0.93	0.96	0.97	0.96	0.94	0.94	0.99	0.93	0.95	0.96	0.95	0.92	0.99	0.94	0.95	0.93	0.93	0.94	0.92	0.98	0.94	0.95	0.98	0.94	0.95	0.96	0.96	0.83	0.9	0.94	0.98	0.96	0.82
P2_C80	0.98	0.98	0.94	0.98	1	0.98	0.98	0.96	0.97	0.96	0.97	0.94	0.93	0.98	0.97	0.95	0.95	0.99	0.98	0.97	0.93	0.98	0.98	0.96	0.97	0.98	0.98	0.96	0.98	0.97	0.97	0.94	0.96	0.96	0.96	0.99	0.91	0.9	0.99	0.98	0.95	0.98	0.94	0.78	0.94	0.9	0.96	0.98	0.83
P2_C1	0.98	0.97	0.94	0.99	0.98	1	0.96	0.95	0.96	0.94	0.96	0.95	0.93	0.97	0.98	0.95	0.94	0.97	0.97	0.97	0.94	0.95	0.99	0.94	0.96	0.97	0.96	0.93	0.99	0.95	0.96	0.94	0.94	0.95	0.93	0.99	0.93	0.94	0.98	0.96	0.95	0.96	0.96	0.83	0.91	0.94	0.98	0.96	0.84
P1_C25	0.95	0.98	0.96	0.95	0.98	0.96	1	0.97	0.99	0.95	0.99	0.94	0.92	0.98	0.96	0.96	0.94	0.99	0.99	0.99	0.89	0.99	0.96	0.98	0.99	0.99	0.99	0.99	0.97	1	0.98	0.95	0.98	0.98	0.97	0.98	0.87	0.83	0.98	0.98	0.93	0.99	0.92	0.71	0.95	0.85	0.94	0.99	0.82
P1_C84	0.95	0.94	0.87	0.95	0.96	0.95	0.97	1	0.99	0.88	0.98	0.9	0.85	0.99	0.91	0.88	0.85	0.97	0.99	0.99	0.85	0.94	0.93	0.91	0.94	0.96	0.94	0.97	0.96	0.96	0.93	0.86	0.91	0.92	0.96	0.96	0.89	0.87	0.93	0.93	0.95	0.95	0.97	0.69	0.96	0.82	0.98	0.97	0.71
P1_C50	0.95	0.97	0.93	0.95	0.97	0.96	0.99	0.99	1	0.92	0.99	0.92	0.89	0.99	0.94	0.93	0.9	0.98	1	1	0.87	0.98	0.95	0.96	0.97	0.99	0.97	0.99	0.96	0.99	0.97	0.92	0.96	0.96	0.97	0.97	0.87	0.85	0.96	0.96	0.94	0.98	0.94	0.69	0.96	0.83	0.96	0.99	0.77
P1_C28	0.93	0.97	0.96	0.93	0.96	0.94	0.95	0.88	0.92	1	0.93	0.95	0.96	0.93	0.97	0.99	0.98	0.96	0.93	0.92	0.95	0.95	0.96	0.96	0.96	0.94	0.97	0.92	0.94	0.94	0.95	0.95	0.96	0.96	0.94	0.96	0.88	0.82	0.98	0.97	0.91	0.95	0.86	0.81	0.9	0.91	0.9	0.93	0.92
P1_C26	0.97	0.98	0.93	0.95	0.97	0.96	0.99	0.98	0.99	0.93	1	0.96	0.93	0.99	0.95	0.94	0.91	0.99	0.99	0.99	0.89	0.96	0.96	0.96	0.97	0.98	0.97	0.98	0.97	0.98	0.97	0.91	0.95	0.97	0.98	0.98	0.9	0.85	0.96	0.97	0.95	0.97	0.95	0.73	0.96	0.87	0.97	0.98	0.81
P2_C82	0.96	0.98	0.93	0.93	0.94	0.95	0.94	0.9	0.92	0.95	0.96	1	0.99	0.94	0.96	0.97	0.95	0.97	0.94	0.94	0.93	0.91	0.96	0.94	0.94	0.93	0.95	0.91	0.95	0.93	0.96	0.93	0.93	0.96	0.94	0.96	0.91	0.84	0.96	0.97	0.92	0.93	0.92	0.83	0.9	0.94	0.92	0.93	0.93
P2_C10	0.95	0.96	0.92	0.91	0.93	0.93	0.92	0.85	0.89	0.96	0.93	0.99	1	0.91	0.96	0.96	0.95	0.94	0.9	0.9	0.94	0.89	0.95	0.92	0.92	0.9	0.93	0.87	0.93	0.9	0.93	0.92	0.91	0.93	0.91	0.94	0.91	0.83	0.95	0.96	0.9	0.91	0.88	0.86	0.87	0.95	0.89	0.9	0.95
P2_C49	0.97	0.98	0.91	0.97	0.98	0.97	0.98	0.99	0.99	0.93	0.99	0.94	0.91	1	0.95	0.93	0.9	0.99	0.99	0.99	0.89	0.96	0.96	0.95	0.96	0.98	0.97	0.98	0.98	0.98	0.97	0.91	0.94	0.95	0.98	0.98	0.91	0.88	0.96	0.96	0.97	0.97	0.97	0.74	0.97	0.87	0.98	0.98	0.79
P2_C81	0.96	0.98	0.98	0.97	0.97	0.98	0.96	0.91	0.94	0.97	0.95	0.96	0.96	0.95	1	0.98	0.98	0.96	0.95	0.94	0.95	0.96	0.99	0.97	0.97	0.97	0.98	0.92	0.97	0.95	0.97	0.98	0.97	0.97	0.91	0.98	0.9	0.89	0.99	0.97	0.91	0.97	0.9	0.83	0.88	0.94	0.93	0.95	0.9
P2_C57	0.93	0.98	0.98	0.93	0.95	0.95	0.96	0.88	0.93	0.99	0.94	0.97	0.96	0.93	0.98	1	0.99	0.96	0.93	0.92	0.95	0.95	0.96	0.97	0.97	0.94	0.97	0.92	0.95	0.95	0.96	0.97	0.97	0.97	0.92	0.96	0.87	0.82	0.98	0.98	0.9	0.95	0.87	0.82	0.89	0.92	0.9	0.93	0.94
P2_C84	0.92	0.97	0.98	0.93	0.95	0.94	0.94	0.85	0.9	0.98	0.91	0.95	0.95	0.9	0.98	0.99	1	0.94	0.91	0.9	0.93	0.95	0.96	0.97	0.97	0.94	0.96	0.9	0.93	0.94	0.96	0.99	0.97	0.97	0.88	0.95	0.84	0.82	0.97	0.96	0.86	0.95	0.83	0.8	0.84	0.91	0.87	0.93	0.93
P1_C29	0.97	0.99	0.94	0.96	0.99	0.97	0.99	0.97	0.98	0.96	0.99	0.97	0.94	0.99	0.96	0.96	0.94	1	0.98	0.98	0.92	0.96	0.97	0.96	0.97	0.98	0.98	0.97	0.98	0.98	0.97	0.93	0.96	0.97	0.98	0.99	0.92	0.86	0.98	0.99	0.96	0.98	0.95	0.77	0.97	0.89	0.97	0.97	0.85
P1_C6	0.96	0.98	0.94	0.97	0.98	0.97	0.99	0.99	1	0.93	0.99	0.94	0.9	0.99	0.95	0.93	0.91	0.98	1	1	0.88	0.98	0.96	0.96	0.98	0.99	0.97	0.99	0.97	0.99	0.98	0.93	0.96	0.97	0.96	0.98	0.88	0.87	0.96	0.97	0.94	0.99	0.95	0.71	0.95	0.86	0.97	0.99	0.78
P2_C31	0.96	0.97	0.93	0.96	0.97	0.97	0.99	0.99	1	0.92	0.99	0.94	0.9	0.99	0.94	0.92	0.9	0.98	1	1	0.87	0.97	0.96	0.96	0.97	0.99	0.97	0.99	0.97	0.99	0.97	0.92	0.95	0.97	0.97	0.97	0.88	0.86	0.96	0.96	0.94	0.98	0.95	0.7	0.96	0.85	0.97	0.99	0.77
P2_C56	0.92	0.92	0.89	0.94	0.93	0.94	0.89	0.85	0.87	0.95	0.89	0.93	0.94	0.89	0.95	0.95	0.93	0.92	0.88	0.87	1	0.86	0.94	0.88	0.89	0.88	0.92	0.83	0.95	0.87	0.89	0.9	0.88	0.88	0.88	0.95	0.93	0.89	0.96	0.92	0.92	0.88	0.88	0.91	0.86	0.95	0.91	0.86	0.9
P1_C83	0.94	0.97	0.97	0.94	0.98	0.95	0.99	0.94	0.98	0.95	0.96	0.91	0.89	0.96	0.96	0.95	0.95	0.96	0.98	0.97	0.86	1	0.96	0.99	0.99	0.99	0.98	0.98	0.94	0.99	0.99	0.96	0.99	0.98	0.94	0.96	0.82	0.82	0.96	0.97	0.9	1	0.88	0.67	0.91	0.83	0.91	0.99	0.8
P1_C52	0.98	0.98	0.96	0.99	0.98	0.99	0.96	0.93	0.95	0.96	0.96	0.96	0.95	0.96	0.99	0.96	0.96	0.97	0.96	0.96	0.94	0.96	1	0.96	0.97	0.97	0.97	0.93	0.98	0.96	0.97	0.97	0.96	0.97	0.92	0.99	0.91	0.92	0.99	0.97	0.93	0.97	0.93	0.83	0.89	0.94	0.95	0.96	0.87
P1_C60	0.93	0.98	0.99	0.93	0.96	0.94	0.98	0.91	0.96	0.96	0.96	0.94	0.92	0.95	0.97	0.97	0.97	0.96	0.96	0.96	0.88	0.99	0.96	1	1	0.98	0.99	0.97	0.93	0.99	0.99	0.98	0.99	0.99	0.93	0.96	0.81	0.79	0.97	0.98	0.88	0.99	0.86	0.69	0.9	0.84	0.89	0.97	0.86
P1_C12	0.94	0.98	0.99	0.95	0.97	0.96	0.99	0.94	0.97	0.96	0.97	0.94	0.92	0.96	0.97	0.97	0.97	0.97	0.98	0.97	0.89	0.99	0.97	1	1	0.99	0.99	0.97	0.95	0.99	0.99	0.98	1	0.99	0.94	0.97	0.84	0.82	0.98	0.98	0.9	0.99	0.89	0.71	0.91	0.86	0.92	0.98	0.85
P1_C36	0.95	0.98	0.96	0.96	0.98	0.97	0.99	0.96	0.99	0.94	0.98	0.93	0.9	0.98	0.97	0.94	0.94	0.98	0.99	0.99	0.88	0.99	0.97	0.98	0.99	1	0.99	0.98	0.96	1	0.98	0.96	0.98	0.98	0.95	0.98	0.85	0.85	0.97	0.97	0.91	1	0.92	0.69	0.93	0.85	0.94	0.99	0.8
P2_C33	0.95	0.98	0.97	0.95	0.98	0.96	0.99	0.94	0.97	0.97	0.97	0.95	0.93	0.97	0.98	0.97	0.96	0.98	0.97	0.97	0.92	0.98	0.97	0.99	0.99	0.99	1	0.97	0.97	0.99	0.98	0.97	0.98	0.98	0.96	0.98	0.87	0.83	0.99	0.99	0.92	0.99	0.9	0.74	0.93	0.87	0.93	0.98	0.86
P1_C27	0.93	0.96	0.93	0.92	0.96	0.93	0.99	0.97	0.99	0.92	0.98	0.91	0.87	0.98	0.92	0.92	0.9	0.97	0.99	0.99	0.83	0.98	0.93	0.97	0.97	0.98	0.97	1	0.94	0.99	0.97	0.91	0.96	0.97	0.97	0.95	0.83	0.79	0.94	0.96	0.92	0.98	0.91	0.62	0.96	0.79	0.93	0.99	0.75
P2_C9	0.98	0.97	0.92	0.99	0.98	0.99	0.97	0.96	0.96	0.94	0.97	0.95	0.93	0.98	0.97	0.95	0.93	0.98	0.97	0.97	0.95	0.94	0.98	0.93	0.95	0.96	0.97	0.94	1	0.95	0.95	0.92	0.93	0.94	0.96	0.99	0.95	0.92	0.98	0.97	0.97	0.96	0.97	0.83	0.95	0.93	0.98	0.95	0.84
P2_C34	0.94	0.98	0.96	0.94	0.97	0.95	1	0.96	0.99	0.94	0.98	0.93	0.9	0.98	0.95	0.95	0.94	0.98	0.99	0.99	0.87	0.99	0.96	0.99	0.99	1	0.99	0.99	0.95	1	0.98	0.95	0.99	0.98	0.96	0.97	0.84	0.81	0.97	0.97	0.91	1	0.9	0.67	0.94	0.83	0.93	0.99	0.8
P1_C74	0.95	0.99	0.98	0.95	0.97	0.96	0.98	0.93	0.97	0.95	0.97	0.96	0.93	0.97	0.97	0.96	0.96	0.97	0.98	0.97	0.89	0.99	0.97	0.99	0.99	0.98	0.98	0.97	0.95	0.98	1	0.97	0.98	0.99	0.93	0.97	0.85	0.85	0.97	0.97	0.9	0.99	0.9	0.73	0.9	0.88	0.93	0.98	0.85
P1_C73	0.91	0.96	1	0.93	0.94	0.94	0.95	0.86	0.92	0.95	0.91	0.93	0.92	0.91	0.98	0.97	0.99	0.93	0.93	0.92	0.9	0.96	0.97	0.98	0.98	0.96	0.97	0.91	0.92	0.95	0.97	1	0.98	0.98	0.87	0.95	0.8	0.81	0.96	0.96	0.84	0.97	0.83	0.74	0.83	0.88	0.86	0.94	0.89
P2_C25	0.92	0.97	0.99	0.93	0.96	0.94	0.98	0.91	0.96	0.96	0.95	0.93	0.91	0.94	0.97	0.97	0.97	0.96	0.96	0.95	0.88	0.99	0.96	0.99	1	0.98	0.98	0.96	0.93	0.99	0.98	0.98	1	0.99	0.92	0.96	0.81	0.8	0.97	0.97	0.87	0.99	0.85	0.69	0.88	0.85	0.89	0.97	0.85
P1_C30	0.94	0.99	0.99	0.94	0.96	0.95	0.98	0.92	0.96	0.96	0.97	0.96	0.93	0.95	0.97	0.97	0.97	0.97	0.97	0.97	0.88	0.98	0.97	0.99	0.99	0.98	0.98	0.97	0.94	0.98	0.99	0.98	0.99	1	0.93	0.96	0.83	0.81	0.97	0.98	0.88	0.99	0.88	0.71	0.9	0.86	0.9	0.98	0.87
P1_C75	0.95	0.96	0.89	0.92	0.96	0.93	0.97	0.96	0.97	0.94	0.98	0.94	0.91	0.98	0.91	0.92	0.88	0.98	0.96	0.97	0.88	0.94	0.92	0.93	0.94	0.95	0.96	0.97	0.96	0.96	0.93	0.87	0.92	0.93	1	0.96	0.91	0.82	0.95	0.96	0.97	0.95	0.94	0.73	0.98	0.84	0.95	0.95	0.79
P2_C11	0.97	0.98	0.95	0.98	0.99	0.99	0.98	0.96	0.97	0.96	0.98	0.96	0.94	0.98	0.98	0.96	0.95	0.99	0.98	0.97	0.95	0.96	0.99	0.96	0.97	0.98	0.98	0.95	0.99	0.97	0.97	0.95	0.96	0.96	0.96	1	0.93	0.91	0.99	0.98	0.96	0.97	0.95	0.81	0.94	0.92	0.97	0.97	0.85
P1_C78	0.94	0.89	0.79	0.94	0.91	0.93	0.87	0.89	0.87	0.88	0.9	0.91	0.91	0.91	0.9	0.87	0.84	0.92	0.88	0.88	0.93	0.82	0.91	0.81	0.84	0.85	0.87	0.83	0.95	0.84	0.85	0.8	0.81	0.83	0.91	0.93	1	0.93	0.91	0.88	0.97	0.85	0.96	0.91	0.9	0.94	0.96	0.85	0.8
P1_C1	0.92	0.85	0.79	0.95	0.9	0.94	0.83	0.87	0.85	0.82	0.85	0.84	0.83	0.88	0.89	0.82	0.82	0.86	0.87	0.86	0.89	0.82	0.92	0.79	0.82	0.85	0.83	0.79	0.92	0.81	0.85	0.81	0.8	0.81	0.82	0.91	0.93	1	0.89	0.82	0.91	0.84	0.92	0.88	0.81	0.93	0.94	0.85	0.71
P2_C32	0.97	0.98	0.96	0.98	0.99	0.98	0.98	0.93	0.96	0.98	0.96	0.96	0.95	0.96	0.99	0.98	0.97	0.98	0.96	0.96	0.96	0.96	0.99	0.97	0.98	0.97	0.99	0.94	0.98	0.97	0.97	0.96	0.97	0.97	0.95	0.99	0.91	0.89	1	0.98	0.94	0.97	0.92	0.82	0.92	0.93	0.95	0.96	0.89
P2_C55	0.95	0.99	0.96	0.94	0.98	0.96	0.98	0.93	0.96	0.97	0.97	0.97	0.96	0.96	0.97	0.98	0.96	0.99	0.97	0.96	0.92	0.97	0.97	0.98	0.98	0.97	0.99	0.96	0.97	0.97	0.97	0.96	0.97	0.98	0.96	0.98	0.88	0.82	0.98	1	0.93	0.98	0.91	0.76	0.94	0.89	0.93	0.96	0.89
P2_C79	0.96	0.93	0.84	0.95	0.95	0.95	0.93	0.95	0.94	0.91	0.95	0.92	0.9	0.97	0.91	0.9	0.86	0.96	0.94	0.94	0.92	0.9	0.93	0.88	0.9	0.91	0.92	0.92	0.97	0.91	0.9	0.84	0.87	0.88	0.97	0.96	0.97	0.91	0.94	0.93	1	0.91	0.97	0.83	0.97	0.89	0.98	0.92	0.77
P1_C35	0.95	0.98	0.97	0.96	0.98	0.96	0.99	0.95	0.98	0.95	0.97	0.93	0.91	0.97	0.97	0.95	0.95	0.98	0.99	0.98	0.88	1	0.97	0.99	0.99	1	0.99	0.98	0.96	1	0.99	0.97	0.99	0.99	0.95	0.97	0.85	0.84	0.97	0.98	0.91	1	0.9	0.7	0.93	0.85	0.93	0.99	0.81
P1_C54	0.96	0.92	0.83	0.96	0.94	0.96	0.92	0.97	0.94	0.86	0.95	0.92	0.88	0.97	0.9	0.87	0.83	0.95	0.95	0.95	0.88	0.88	0.93	0.86	0.89	0.92	0.9	0.91	0.97	0.9	0.9	0.83	0.85	0.88	0.94	0.95	0.96	0.92	0.92	0.91	0.97	0.9	1	0.8	0.94	0.89	0.99	0.92	0.75
P2_C36	0.83	0.78	0.72	0.83	0.78	0.83	0.71	0.69	0.69	0.81	0.73	0.83	0.86	0.74	0.83	0.82	0.8	0.77	0.71	0.7	0.91	0.67	0.83	0.69	0.71	0.69	0.74	0.62	0.83	0.67	0.73	0.74	0.69	0.71	0.73	0.81	0.91	0.88	0.82	0.76	0.83	0.7	0.8	1	0.69	0.95	0.81	0.68	0.84
P2_C12	0.93	0.93	0.84	0.9	0.94	0.91	0.95	0.96	0.96	0.9	0.96	0.9	0.87	0.97	0.88	0.89	0.84	0.97	0.95	0.96	0.86	0.91	0.89	0.9	0.91	0.93	0.93	0.96	0.95	0.94	0.9	0.83	0.88	0.9	0.98	0.94	0.9	0.81	0.92	0.94	0.97	0.93	0.94	0.69	1	0.8	0.95	0.93	0.74
P1_C53	0.94	0.91	0.86	0.94	0.9	0.94	0.85	0.82	0.83	0.91	0.87	0.94	0.95	0.87	0.94	0.92	0.91	0.89	0.86	0.85	0.95	0.83	0.94	0.84	0.86	0.85	0.87	0.79	0.93	0.83	0.88	0.88	0.85	0.86	0.84	0.92	0.94	0.93	0.93	0.89	0.89	0.85	0.89	0.95	0.8	1	0.9	0.84	0.9
P1_C5	0.97	0.94	0.86	0.98	0.96	0.98	0.94	0.98	0.96	0.9	0.97	0.92	0.89	0.98	0.93	0.9	0.87	0.97	0.97	0.97	0.91	0.91	0.95	0.89	0.92	0.94	0.93	0.93	0.98	0.93	0.93	0.86	0.89	0.9	0.95	0.97	0.96	0.94	0.95	0.93	0.98	0.93	0.99	0.81	0.95	0.9	1	0.94	0.77
P1_C3	0.96	0.97	0.95	0.96	0.98	0.96	0.99	0.97	0.99	0.93	0.98	0.93	0.9	0.98	0.95	0.93	0.93	0.97	0.99	0.99	0.86	0.99	0.96	0.97	0.98	0.99	0.98	0.99	0.95	0.99	0.98	0.94	0.97	0.98	0.95	0.97	0.85	0.85	0.96	0.96	0.92	0.99	0.92	0.68	0.93	0.84	0.94	1	0.78
P1_C4	0.83	0.88	0.89	0.82	0.83	0.84	0.82	0.71	0.77	0.92	0.81	0.93	0.95	0.79	0.9	0.94	0.93	0.85	0.78	0.77	0.9	0.8	0.87	0.86	0.85	0.8	0.86	0.75	0.84	0.8	0.85	0.89	0.85	0.87	0.79	0.85	0.8	0.71	0.89	0.89	0.77	0.81	0.75	0.84	0.74	0.9	0.77	0.78	1
P1_C77	0.97	0.99	0.94	0.95	0.98	0.96	0.99	0.96	0.98	0.95	0.99	0.97	0.95	0.98	0.96	0.96	0.94	0.99	0.98	0.98	0.9	0.97	0.97	0.97	0.98	0.98	0.98	0.98	0.97	0.98	0.97	0.93	0.96	0.98	0.98	0.98	0.89	0.84	0.97	0.99	0.94	0.98	0.94	0.75	0.96	0.88	0.95	0.98	0.86
P1_C76	0.94	0.98	0.95	0.93	0.97	0.94	0.98	0.92	0.96	0.98	0.97	0.97	0.96	0.96	0.96	0.98	0.96	0.99	0.96	0.96	0.92	0.96	0.95	0.97	0.97	0.96	0.98	0.96	0.96	0.97	0.96	0.94	0.96	0.97	0.97	0.97	0.88	0.8	0.98	0.99	0.93	0.97	0.9	0.76	0.95	0.88	0.92	0.95	0.9
P2_C35	0.92	0.96	0.98	0.93	0.96	0.94	0.98	0.93	0.97	0.93	0.96	0.91	0.88	0.95	0.95	0.94	0.94	0.95	0.97	0.97	0.84	0.99	0.95	0.99	0.99	0.99	0.98	0.98	0.93	0.99	0.98	0.97	0.99	0.99	0.92	0.95	0.79	0.79	0.95	0.96	0.86	0.99	0.86	0.63	0.89	0.81	0.89	0.99	0.79
P1_C49	0.95	0.99	0.98	0.96	0.97	0.97	0.99	0.94	0.97	0.97	0.98	0.97	0.94	0.97	0.98	0.98	0.97	0.98	0.98	0.97	0.92	0.98	0.98	0.99	0.99	0.99	0.99	0.97	0.96	0.99	0.99	0.98	0.99	0.99	0.95	0.98	0.87	0.84	0.98	0.98	0.92	0.99	0.9	0.75	0.91	0.89	0.93	0.98	0.87
P1_C2	0.91	0.96	0.99	0.92	0.94	0.93	0.97	0.9	0.95	0.94	0.94	0.92	0.9	0.93	0.96	0.95	0.96	0.94	0.95	0.95	0.85	0.98	0.95	0.99	0.99	0.98	0.97	0.96	0.91	0.98	0.99	0.98	0.99	0.99	0.9	0.94	0.78	0.78	0.95	0.96	0.84	0.98	0.84	0.65	0.86	0.83	0.87	0.97	0.84
P2_C7	0.92	0.96	0.99	0.93	0.94	0.94	0.94	0.85	0.91	0.94	0.91	0.93	0.92	0.9	0.98	0.96	0.98	0.92	0.92	0.91	0.89	0.96	0.97	0.97	0.97	0.95	0.95	0.9	0.91	0.94	0.97	0.99	0.97	0.98	0.86	0.94	0.8	0.82	0.95	0.94	0.83	0.96	0.82	0.75	0.81	0.89	0.86	0.94	0.88
P1_C51	0.96	0.98	0.98	0.97	0.98	0.98	0.98	0.94	0.97	0.96	0.97	0.95	0.92	0.97	0.99	0.97	0.97	0.97	0.98	0.97	0.92	0.98	0.99	0.98	0.99	0.99	0.99	0.96	0.96	0.98	0.99	0.98	0.98	0.99	0.93	0.98	0.87	0.87	0.98	0.97	0.91	0.99	0.91	0.75	0.9	0.89	0.94	0.98	0.85
P2_C83	0.98	0.99	0.95	0.99	0.98	0.99	0.97	0.95	0.97	0.95	0.97	0.96	0.94	0.98	0.99	0.96	0.96	0.98	0.98	0.97	0.93	0.96	0.99	0.96	0.97	0.98	0.97	0.94	0.98	0.96	0.98	0.96	0.96	0.97	0.93	0.99	0.92	0.92	0.98	0.96	0.94	0.97	0.94	0.82	0.91	0.93	0.97	0.97	0.86
P2_C58	0.96	0.96	0.93	0.97	0.97	0.98	0.97	0.97	0.98	0.9	0.97	0.91	0.87	0.98	0.95	0.91	0.91	0.96	0.99	0.99	0.86	0.97	0.97	0.95	0.97	0.99	0.96	0.97	0.96	0.98	0.97	0.93	0.95	0.96	0.93	0.97	0.87	0.9	0.95	0.94	0.92	0.98	0.94	0.7	0.91	0.86	0.96	0.99	0.75
P2_C61	0.93	0.88	0.78	0.92	0.9	0.92	0.86	0.9	0.87	0.87	0.9	0.89	0.88	0.91	0.87	0.86	0.81	0.91	0.88	0.88	0.92	0.81	0.89	0.8	0.82	0.84	0.85	0.82	0.94	0.83	0.84	0.78	0.79	0.81	0.91	0.92	0.98	0.93	0.91	0.86	0.97	0.84	0.95	0.9	0.89	0.93	0.96	0.84	0.77
P1_C71	0.96	0.94	0.9	0.95	0.95	0.96	0.91	0.86	0.88	0.95	0.91	0.95	0.97	0.91	0.96	0.95	0.94	0.94	0.89	0.89	0.98	0.88	0.96	0.89	0.9	0.89	0.93	0.85	0.96	0.88	0.91	0.91	0.89	0.9	0.9	0.95	0.95	0.9	0.96	0.94	0.93	0.9	0.9	0.92	0.87	0.97	0.92	0.88	0.92
P2_C20	0.86	0.82	0.76	0.88	0.83	0.88	0.75	0.74	0.74	0.83	0.77	0.85	0.88	0.79	0.87	0.84	0.83	0.81	0.76	0.75	0.93	0.72	0.87	0.73	0.75	0.75	0.78	0.67	0.87	0.72	0.78	0.78	0.74	0.75	0.76	0.85	0.93	0.92	0.86	0.8	0.86	0.75	0.84	0.99	0.73	0.97	0.86	0.73	0.84
P2_C68	0.94	0.96	0.92	0.95	0.96	0.95	0.94	0.91	0.93	0.97	0.94	0.94	0.93	0.94	0.96	0.97	0.95	0.97	0.93	0.93	0.97	0.92	0.95	0.94	0.94	0.93	0.96	0.91	0.97	0.93	0.93	0.92	0.93	0.93	0.94	0.98	0.93	0.87	0.98	0.96	0.95	0.94	0.91	0.84	0.93	0.92	0.94	0.92	0.88
P2_C22	0.99	0.96	0.9	0.98	0.98	0.98	0.96	0.96	0.96	0.94	0.98	0.95	0.94	0.98	0.95	0.93	0.91	0.97	0.97	0.97	0.93	0.93	0.97	0.92	0.94	0.95	0.95	0.94	0.98	0.94	0.95	0.9	0.92	0.93	0.97	0.98	0.96	0.93	0.97	0.95	0.98	0.95	0.97	0.83	0.94	0.93	0.98	0.96	0.82
P1_C95	0.95	0.92	0.85	0.94	0.95	0.94	0.95	0.99	0.97	0.87	0.96	0.87	0.83	0.98	0.89	0.85	0.83	0.95	0.97	0.97	0.82	0.94	0.92	0.89	0.92	0.95	0.92	0.96	0.95	0.94	0.92	0.84	0.89	0.9	0.96	0.95	0.89	0.88	0.92	0.91	0.95	0.94	0.96	0.68	0.96	0.81	0.97	0.96	0.67
P1_C37	0.96	0.98	0.97	0.96	0.98	0.97	0.99	0.95	0.98	0.95	0.98	0.94	0.92	0.98	0.97	0.96	0.95	0.98	0.99	0.98	0.89	0.99	0.98	0.98	0.99	1	0.99	0.98	0.96	0.99	0.99	0.97	0.99	0.99	0.95	0.98	0.86	0.85	0.98	0.98	0.91	1	0.91	0.71	0.92	0.87	0.94	0.99	0.83
P1_C40	0.92	0.9	0.81	0.9	0.92	0.9	0.88	0.87	0.87	0.93	0.89	0.9	0.9	0.9	0.88	0.89	0.86	0.92	0.87	0.87	0.92	0.84	0.89	0.84	0.85	0.85	0.88	0.84	0.93	0.85	0.86	0.81	0.83	0.84	0.93	0.92	0.95	0.88	0.92	0.89	0.96	0.86	0.9	0.88	0.91	0.91	0.92	0.85	0.81
P1_C18	0.92	0.94	0.9	0.91	0.95	0.92	0.98	0.98	0.98	0.9	0.97	0.89	0.85	0.97	0.9	0.9	0.87	0.97	0.98	0.98	0.84	0.96	0.91	0.94	0.95	0.97	0.96	0.99	0.94	0.98	0.93	0.88	0.93	0.94	0.97	0.95	0.84	0.79	0.93	0.95	0.93	0.96	0.92	0.62	0.98	0.77	0.94	0.97	0.73
P1_C42	0.94	0.93	0.87	0.95	0.96	0.95	0.96	0.99	0.98	0.89	0.96	0.88	0.84	0.98	0.91	0.88	0.86	0.96	0.98	0.98	0.87	0.94	0.93	0.91	0.93	0.96	0.95	0.96	0.97	0.95	0.92	0.87	0.91	0.91	0.96	0.97	0.9	0.88	0.94	0.93	0.96	0.95	0.96	0.7	0.97	0.82	0.97	0.96	0.71
P2_C72	0.95	0.96	0.97	0.96	0.97	0.97	0.96	0.9	0.94	0.95	0.93	0.93	0.92	0.94	0.98	0.95	0.97	0.95	0.95	0.94	0.9	0.97	0.98	0.97	0.97	0.97	0.97	0.93	0.94	0.96	0.98	0.98	0.98	0.97	0.9	0.96	0.85	0.88	0.97	0.95	0.88	0.98	0.87	0.76	0.86	0.9	0.91	0.97	0.85
P2_C94	0.97	0.95	0.88	0.97	0.97	0.97	0.96	0.99	0.98	0.9	0.98	0.92	0.89	0.99	0.93	0.9	0.87	0.98	0.98	0.98	0.89	0.94	0.95	0.91	0.93	0.96	0.95	0.95	0.98	0.95	0.94	0.87	0.91	0.92	0.97	0.98	0.94	0.92	0.95	0.94	0.98	0.95	0.99	0.76	0.96	0.88	0.99	0.96	0.75
P1_C72	0.94	0.98	0.97	0.94	0.98	0.95	0.99	0.93	0.97	0.97	0.97	0.94	0.92	0.96	0.97	0.97	0.96	0.98	0.97	0.97	0.92	0.98	0.96	0.99	0.99	0.98	1	0.97	0.96	0.99	0.97	0.96	0.98	0.98	0.96	0.97	0.86	0.81	0.98	0.99	0.92	0.99	0.89	0.72	0.94	0.86	0.92	0.97	0.86
P2_C71	0.9	0.89	0.81	0.91	0.89	0.9	0.86	0.86	0.86	0.9	0.88	0.91	0.9	0.9	0.89	0.9	0.85	0.91	0.86	0.86	0.96	0.81	0.89	0.82	0.84	0.83	0.88	0.82	0.93	0.83	0.84	0.81	0.81	0.83	0.9	0.92	0.96	0.88	0.92	0.89	0.96	0.84	0.91	0.9	0.9	0.92	0.93	0.82	0.83
P2_C13	0.93	0.98	0.99	0.93	0.96	0.95	0.98	0.9	0.95	0.96	0.95	0.96	0.94	0.94	0.98	0.98	0.98	0.96	0.96	0.95	0.89	0.98	0.97	0.99	0.99	0.98	0.98	0.95	0.94	0.98	0.98	0.99	0.99	0.99	0.92	0.96	0.83	0.8	0.97	0.98	0.87	0.98	0.87	0.72	0.88	0.87	0.89	0.97	0.89
P2_C93	0.94	0.97	0.98	0.95	0.95	0.96	0.94	0.87	0.91	0.96	0.92	0.96	0.96	0.92	0.99	0.98	0.99	0.94	0.93	0.92	0.94	0.94	0.98	0.96	0.96	0.94	0.96	0.89	0.94	0.93	0.97	0.98	0.96	0.97	0.88	0.96	0.87	0.87	0.97	0.95	0.88	0.95	0.87	0.83	0.84	0.94	0.9	0.93	0.92
P1_C96	0.95	0.97	0.93	0.96	0.98	0.96	0.99	0.98	0.99	0.94	0.99	0.93	0.89	0.99	0.94	0.93	0.91	0.99	0.99	0.99	0.88	0.98	0.95	0.96	0.97	0.99	0.98	0.99	0.97	0.99	0.97	0.92	0.96	0.96	0.98	0.98	0.88	0.85	0.97	0.97	0.95	0.98	0.94	0.7	0.97	0.84	0.96	0.98	0.77
P1_C62	0.96	0.99	0.97	0.94	0.98	0.96	0.98	0.93	0.96	0.98	0.97	0.97	0.95	0.97	0.97	0.98	0.97	0.98	0.97	0.96	0.92	0.98	0.97	0.99	0.99	0.97	0.99	0.97	0.96	0.98	0.99	0.96	0.98	0.99	0.95	0.97	0.87	0.83	0.98	0.99	0.92	0.98	0.9	0.76	0.93	0.89	0.92	0.97	0.88
P1_C38	0.94	0.96	0.93	0.94	0.97	0.94	0.99	0.98	0.99	0.92	0.98	0.91	0.87	0.98	0.93	0.92	0.9	0.97	0.99	0.99	0.84	0.99	0.94	0.97	0.98	0.99	0.97	1	0.95	0.99	0.97	0.92	0.96	0.97	0.97	0.96	0.84	0.82	0.95	0.96	0.92	0.99	0.92	0.64	0.96	0.8	0.94	0.99	0.75
P2_C37	0.95	0.98	0.98	0.96	0.99	0.97	0.99	0.94	0.97	0.97	0.96	0.93	0.92	0.96	0.98	0.97	0.97	0.97	0.98	0.97	0.91	0.99	0.98	0.99	0.99	0.99	0.99	0.97	0.96	0.99	0.98	0.97	0.99	0.98	0.94	0.98	0.86	0.85	0.98	0.98	0.92	0.99	0.9	0.74	0.92	0.87	0.93	0.98	0.84
P2_C43	0.94	0.98	0.94	0.93	0.97	0.94	0.99	0.96	0.99	0.95	0.99	0.94	0.91	0.98	0.94	0.95	0.92	0.99	0.98	0.98	0.89	0.97	0.94	0.97	0.98	0.98	0.98	0.99	0.96	0.99	0.97	0.92	0.96	0.97	0.98	0.97	0.87	0.81	0.97	0.98	0.94	0.98	0.92	0.69	0.97	0.83	0.94	0.97	0.81
P1_C24	0.95	0.99	0.98	0.96	0.98	0.97	0.99	0.94	0.98	0.97	0.97	0.95	0.92	0.97	0.98	0.97	0.97	0.98	0.98	0.97	0.91	0.99	0.98	0.99	1	0.99	0.99	0.97	0.96	0.99	0.99	0.98	0.99	0.99	0.94	0.98	0.86	0.85	0.98	0.98	0.91	0.99	0.9	0.74	0.92	0.88	0.93	0.98	0.85
P2_C21	0.97	0.98	0.95	0.97	0.98	0.98	0.98	0.95	0.97	0.96	0.98	0.97	0.95	0.97	0.98	0.97	0.95	0.99	0.97	0.97	0.95	0.95	0.98	0.96	0.97	0.97	0.98	0.95	0.99	0.97	0.96	0.95	0.96	0.97	0.96	0.99	0.92	0.87	0.99	0.99	0.94	0.97	0.94	0.8	0.94	0.92	0.96	0.96	0.88
P1_C86	0.94	0.97	0.94	0.91	0.93	0.93	0.93	0.86	0.9	0.97	0.94	0.99	0.99	0.92	0.96	0.98	0.96	0.95	0.91	0.91	0.94	0.91	0.95	0.95	0.94	0.91	0.95	0.89	0.93	0.92	0.95	0.94	0.93	0.95	0.92	0.94	0.88	0.8	0.96	0.96	0.9	0.92	0.87	0.83	0.88	0.93	0.89	0.91	0.95
P2_C69	0.94	0.97	0.98	0.95	0.96	0.96	0.95	0.87	0.92	0.98	0.93	0.97	0.97	0.92	0.99	0.99	0.99	0.95	0.93	0.92	0.96	0.94	0.98	0.96	0.96	0.94	0.97	0.9	0.95	0.94	0.96	0.98	0.96	0.97	0.9	0.97	0.88	0.86	0.98	0.97	0.89	0.95	0.88	0.84	0.86	0.94	0.9	0.93	0.94
P1_C39	0.98	0.98	0.96	0.98	0.99	0.99	0.99	0.96	0.98	0.95	0.98	0.96	0.93	0.98	0.98	0.96	0.95	0.98	0.99	0.99	0.91	0.98	0.99	0.97	0.98	0.99	0.98	0.97	0.97	0.98	0.99	0.96	0.97	0.98	0.95	0.99	0.9	0.89	0.98	0.97	0.94	0.99	0.94	0.76	0.93	0.9	0.96	0.99	0.83
P2_C92	0.96	0.94	0.92	0.94	0.94	0.95	0.9	0.84	0.87	0.94	0.9	0.96	0.98	0.89	0.97	0.95	0.95	0.93	0.89	0.88	0.94	0.89	0.97	0.91	0.91	0.9	0.92	0.85	0.93	0.88	0.93	0.93	0.91	0.92	0.87	0.94	0.91	0.88	0.95	0.94	0.88	0.91	0.88	0.89	0.83	0.97	0.89	0.89	0.93
P2_C46	0.94	0.98	0.97	0.95	0.98	0.96	1	0.95	0.98	0.96	0.97	0.93	0.91	0.97	0.96	0.96	0.95	0.98	0.98	0.98	0.9	0.99	0.96	0.99	0.99	0.99	1	0.99	0.96	1	0.98	0.96	0.99	0.98	0.96	0.98	0.85	0.82	0.98	0.98	0.92	0.99	0.9	0.7	0.94	0.85	0.93	0.98	0.82
P1_C41	0.96	0.98	0.93	0.97	0.97	0.97	0.96	0.94	0.96	0.96	0.96	0.96	0.95	0.96	0.97	0.97	0.95	0.98	0.96	0.95	0.96	0.94	0.97	0.95	0.95	0.95	0.97	0.93	0.98	0.95	0.95	0.93	0.94	0.95	0.95	0.98	0.94	0.89	0.98	0.97	0.96	0.95	0.95	0.83	0.94	0.92	0.96	0.94	0.88
P2_C45	0.96	0.99	0.96	0.94	0.97	0.95	0.98	0.92	0.96	0.98	0.97	0.97	0.96	0.96	0.97	0.98	0.97	0.99	0.96	0.96	0.92	0.97	0.96	0.98	0.98	0.97	0.99	0.96	0.96	0.97	0.98	0.95	0.97	0.98	0.96	0.97	0.88	0.82	0.98	0.99	0.93	0.97	0.9	0.76	0.94	0.89	0.92	0.96	0.9
P2_C96	0.94	0.97	0.99	0.96	0.96	0.97	0.96	0.91	0.94	0.95	0.94	0.95	0.94	0.94	0.99	0.97	0.98	0.95	0.96	0.95	0.92	0.97	0.99	0.98	0.98	0.97	0.97	0.93	0.95	0.96	0.98	0.99	0.98	0.98	0.9	0.97	0.85	0.86	0.98	0.97	0.88	0.98	0.88	0.77	0.86	0.91	0.91	0.96	0.88
P1_C64	0.94	0.98	0.98	0.95	0.96	0.96	0.96	0.89	0.93	0.98	0.94	0.97	0.96	0.94	0.99	1	0.99	0.97	0.94	0.93	0.96	0.95	0.98	0.97	0.98	0.96	0.98	0.92	0.96	0.95	0.97	0.98	0.97	0.97	0.92	0.97	0.88	0.85	0.99	0.98	0.91	0.96	0.88	0.82	0.89	0.93	0.91	0.94	0.93
P1_C48	0.93	0.98	0.97	0.93	0.97	0.94	0.99	0.94	0.98	0.94	0.97	0.93	0.9	0.96	0.96	0.95	0.95	0.97	0.98	0.98	0.86	0.99	0.95	0.99	0.99	0.99	0.99	0.99	0.94	1	0.98	0.96	0.99	0.99	0.95	0.96	0.82	0.79	0.96	0.98	0.89	0.99	0.88	0.66	0.92	0.82	0.91	0.99	0.82
P1_C85	0.93	0.98	0.99	0.95	0.97	0.95	0.97	0.91	0.95	0.97	0.95	0.93	0.91	0.94	0.98	0.98	0.98	0.96	0.96	0.95	0.91	0.99	0.97	0.99	0.99	0.98	0.99	0.95	0.94	0.98	0.99	0.99	0.99	0.99	0.92	0.97	0.83	0.83	0.98	0.97	0.88	0.99	0.86	0.73	0.88	0.87	0.9	0.97	0.86
P1_C15	0.76	0.65	0.52	0.77	0.7	0.75	0.62	0.72	0.66	0.62	0.68	0.67	0.66	0.72	0.66	0.6	0.57	0.68	0.67	0.67	0.74	0.57	0.7	0.53	0.57	0.62	0.6	0.58	0.76	0.58	0.61	0.53	0.53	0.55	0.69	0.73	0.88	0.9	0.69	0.61	0.83	0.6	0.83	0.84	0.68	0.8	0.82	0.63	0.51
P1_C90	0.66	0.52	0.41	0.67	0.58	0.65	0.47	0.55	0.49	0.52	0.53	0.57	0.59	0.56	0.57	0.51	0.48	0.54	0.51	0.5	0.69	0.42	0.61	0.39	0.44	0.47	0.47	0.4	0.65	0.42	0.48	0.44	0.4	0.42	0.53	0.6	0.81	0.84	0.58	0.48	0.7	0.46	0.7	0.86	0.51	0.78	0.69	0.47	0.49
P1_C47	0.85	0.77	0.63	0.84	0.8	0.83	0.75	0.82	0.78	0.74	0.8	0.78	0.77	0.82	0.76	0.72	0.67	0.8	0.78	0.78	0.81	0.69	0.78	0.66	0.7	0.73	0.73	0.72	0.86	0.71	0.72	0.63	0.65	0.68	0.83	0.82	0.95	0.9	0.79	0.74	0.92	0.72	0.91	0.85	0.83	0.84	0.9	0.74	0.62
P2_C19	0.66	0.54	0.43	0.68	0.59	0.66	0.48	0.55	0.49	0.55	0.53	0.59	0.61	0.57	0.59	0.53	0.51	0.55	0.51	0.5	0.72	0.43	0.62	0.41	0.45	0.47	0.49	0.4	0.65	0.43	0.5	0.46	0.42	0.44	0.53	0.62	0.81	0.84	0.6	0.5	0.7	0.47	0.69	0.89	0.51	0.8	0.69	0.48	0.53
P2_C91	0.75	0.63	0.5	0.77	0.68	0.75	0.6	0.7	0.63	0.6	0.65	0.66	0.66	0.69	0.66	0.59	0.56	0.66	0.65	0.65	0.73	0.55	0.7	0.51	0.55	0.6	0.58	0.55	0.75	0.55	0.6	0.53	0.51	0.54	0.66	0.71	0.88	0.9	0.67	0.59	0.8	0.58	0.82	0.85	0.66	0.81	0.8	0.6	0.52
P1_C65	0.57	0.43	0.32	0.59	0.48	0.57	0.36	0.45	0.38	0.44	0.42	0.49	0.51	0.46	0.49	0.43	0.41	0.44	0.41	0.4	0.63	0.32	0.53	0.3	0.34	0.36	0.37	0.28	0.55	0.32	0.39	0.36	0.31	0.33	0.41	0.52	0.73	0.78	0.5	0.38	0.6	0.36	0.6	0.83	0.4	0.73	0.6	0.37	0.44
P2_C48	0.8	0.71	0.62	0.82	0.74	0.8	0.65	0.69	0.66	0.7	0.68	0.73	0.75	0.71	0.76	0.7	0.69	0.71	0.68	0.67	0.82	0.62	0.78	0.6	0.63	0.65	0.66	0.58	0.79	0.61	0.68	0.65	0.61	0.63	0.67	0.76	0.89	0.93	0.75	0.67	0.81	0.65	0.81	0.94	0.65	0.9	0.81	0.66	0.66
P2_C23	0.95	0.92	0.84	0.95	0.95	0.95	0.92	0.94	0.92	0.92	0.93	0.91	0.89	0.95	0.91	0.9	0.86	0.95	0.92	0.92	0.93	0.88	0.93	0.86	0.89	0.9	0.91	0.89	0.97	0.89	0.89	0.84	0.86	0.87	0.95	0.96	0.97	0.93	0.94	0.91	0.99	0.9	0.96	0.86	0.94	0.92	0.97	0.9	0.78
P1_C87	0.91	0.84	0.75	0.88	0.87	0.88	0.82	0.82	0.81	0.86	0.85	0.87	0.89	0.86	0.85	0.84	0.8	0.86	0.82	0.82	0.9	0.77	0.87	0.77	0.79	0.79	0.82	0.77	0.9	0.78	0.8	0.76	0.76	0.78	0.88	0.88	0.96	0.9	0.88	0.84	0.93	0.8	0.89	0.91	0.85	0.93	0.9	0.8	0.79
P2_C67	0.96	0.96	0.92	0.92	0.95	0.94	0.95	0.9	0.92	0.97	0.96	0.98	0.98	0.94	0.95	0.96	0.94	0.96	0.93	0.93	0.92	0.92	0.95	0.94	0.94	0.93	0.95	0.92	0.95	0.93	0.95	0.92	0.93	0.94	0.96	0.96	0.91	0.84	0.96	0.96	0.94	0.94	0.9	0.82	0.91	0.92	0.92	0.93	0.9
P1_C61	0.84	0.74	0.62	0.84	0.78	0.83	0.7	0.76	0.71	0.72	0.75	0.77	0.77	0.78	0.76	0.71	0.68	0.76	0.73	0.73	0.82	0.66	0.8	0.63	0.67	0.69	0.69	0.65	0.82	0.66	0.71	0.64	0.63	0.66	0.75	0.8	0.93	0.94	0.77	0.7	0.87	0.69	0.86	0.91	0.73	0.9	0.86	0.7	0.65
P2_C44	0.97	0.94	0.86	0.97	0.96	0.97	0.93	0.95	0.94	0.92	0.95	0.92	0.91	0.96	0.93	0.91	0.88	0.96	0.94	0.94	0.94	0.9	0.95	0.88	0.91	0.92	0.93	0.91	0.98	0.91	0.91	0.86	0.88	0.89	0.95	0.97	0.98	0.94	0.96	0.93	0.99	0.92	0.97	0.86	0.94	0.93	0.99	0.92	0.79
P1_C16	0.94	0.92	0.88	0.91	0.91	0.92	0.87	0.82	0.84	0.94	0.88	0.95	0.97	0.88	0.93	0.93	0.92	0.91	0.86	0.85	0.94	0.85	0.93	0.87	0.87	0.85	0.89	0.82	0.92	0.85	0.89	0.88	0.86	0.88	0.88	0.92	0.93	0.88	0.93	0.91	0.9	0.87	0.87	0.92	0.83	0.97	0.89	0.86	0.92
P1_C17	0.95	0.92	0.86	0.97	0.95	0.96	0.9	0.91	0.9	0.92	0.91	0.91	0.91	0.93	0.94	0.91	0.89	0.93	0.91	0.9	0.96	0.88	0.95	0.86	0.89	0.9	0.91	0.86	0.97	0.88	0.89	0.87	0.87	0.87	0.91	0.96	0.97	0.96	0.95	0.91	0.97	0.9	0.95	0.91	0.89	0.96	0.97	0.89	0.81
P1_C13	0.89	0.82	0.77	0.93	0.85	0.91	0.78	0.81	0.78	0.79	0.8	0.82	0.81	0.83	0.87	0.8	0.81	0.81	0.81	0.8	0.88	0.77	0.9	0.75	0.78	0.8	0.79	0.72	0.88	0.76	0.81	0.8	0.76	0.77	0.75	0.87	0.9	0.99	0.86	0.78	0.85	0.79	0.87	0.9	0.73	0.94	0.89	0.8	0.73
P2_C95	0.96	0.94	0.86	0.97	0.96	0.97	0.95	0.99	0.97	0.88	0.97	0.91	0.87	0.98	0.92	0.88	0.85	0.96	0.97	0.97	0.88	0.92	0.94	0.89	0.92	0.95	0.93	0.94	0.98	0.94	0.93	0.86	0.89	0.9	0.95	0.97	0.94	0.93	0.94	0.92	0.97	0.94	0.99	0.76	0.95	0.87	0.99	0.95	0.73
P2_C24	0.95	0.94	0.84	0.92	0.94	0.93	0.93	0.94	0.93	0.91	0.95	0.94	0.92	0.96	0.9	0.91	0.86	0.96	0.93	0.94	0.92	0.88	0.91	0.88	0.89	0.9	0.92	0.91	0.96	0.9	0.9	0.83	0.86	0.88	0.97	0.95	0.96	0.86	0.94	0.94	0.99	0.9	0.96	0.82	0.97	0.89	0.96	0.9	0.81
P2_C70	0.97	0.97	0.96	0.98	0.98	0.99	0.98	0.95	0.97	0.93	0.97	0.94	0.91	0.97	0.98	0.94	0.95	0.97	0.98	0.98	0.9	0.98	0.99	0.96	0.98	0.99	0.97	0.95	0.97	0.97	0.98	0.96	0.97	0.97	0.93	0.98	0.88	0.91	0.97	0.96	0.92	0.99	0.93	0.76	0.9	0.9	0.95	0.99	0.82
P1_C66	0.96	0.97	0.95	0.97	0.99	0.97	0.99	0.97	0.99	0.94	0.98	0.93	0.91	0.98	0.96	0.94	0.93	0.98	0.99	0.99	0.9	0.98	0.97	0.97	0.98	0.99	0.99	0.98	0.98	0.99	0.97	0.94	0.97	0.97	0.97	0.99	0.88	0.86	0.98	0.98	0.94	0.99	0.94	0.72	0.95	0.86	0.96	0.99	0.8
P1_C89	0.98	0.97	0.92	0.96	0.98	0.97	0.98	0.97	0.98	0.93	0.99	0.94	0.92	0.99	0.94	0.92	0.91	0.98	0.99	0.99	0.88	0.97	0.96	0.95	0.96	0.98	0.97	0.98	0.97	0.97	0.96	0.91	0.94	0.96	0.98	0.97	0.91	0.88	0.96	0.97	0.96	0.98	0.95	0.74	0.96	0.88	0.97	0.98	0.79
P2_C47	0.93	0.98	0.98	0.95	0.97	0.96	0.99	0.94	0.98	0.95	0.97	0.93	0.9	0.96	0.97	0.96	0.96	0.97	0.98	0.97	0.88	0.99	0.97	0.99	1	0.99	0.98	0.97	0.95	0.99	0.99	0.98	0.99	0.99	0.93	0.97	0.83	0.83	0.97	0.97	0.89	0.99	0.89	0.7	0.9	0.85	0.92	0.99	0.83
P1_C63	0.96	0.98	0.97	0.97	0.98	0.98	0.99	0.96	0.98	0.95	0.98	0.94	0.92	0.98	0.98	0.96	0.95	0.98	0.99	0.99	0.89	0.99	0.98	0.98	0.99	1	0.99	0.98	0.97	0.99	0.99	0.97	0.98	0.99	0.95	0.98	0.86	0.86	0.98	0.98	0.92	1	0.92	0.72	0.92	0.87	0.94	0.99	0.82
P1_C14	0.95	0.99	0.98	0.94	0.97	0.96	0.99	0.94	0.98	0.95	0.98	0.95	0.93	0.97	0.97	0.96	0.95	0.98	0.98	0.98	0.88	0.99	0.97	0.99	0.99	0.99	0.99	0.98	0.95	0.99	0.99	0.97	0.99	1	0.95	0.97	0.84	0.82	0.97	0.98	0.9	0.99	0.9	0.69	0.92	0.85	0.92	0.99	0.84
[truncated: 66 more columns]
