# Supplementary material for: Transcriptomic analysis of intestine following administration of a transglutaminase 2 inhibitor to prevent gluten-induced intestinal damage in celiac disease
Source: Nat Immunol. 2024 Jun 24;25(7):1218–30. doi: 10.1038/s41590-024-01867-0 (PMC11224021; doi:10.1038/s41590-024-01867-0)
Supplement: Supplementary file 11 — Statistical source data. [file 41590_2024_1867_MOESM11_ESM.xlsx]

## Sheet: Fig.2A
	P1_C75	P2_C11	P1_C78	P1_C1	P2_C32	P2_C55	P2_C79	P1_C35	P1_C59	P2_C59	P2_C60	P1_C54	P2_C36	P2_C8	P2_C80	P2_C1	P1_C25	P1_C84	P2_C12	P1_C50	P1_C28	P1_C26	P2_C82	P1_C53	P2_C10	P1_C5	P2_C49	P1_C3	P2_C81	P2_C57	P2_C84	P1_C4	P1_C29	P1_C6	P2_C31	P1_C77	P2_C56	P1_C83	P1_C52	P1_C76	P2_C35	P1_C60	P1_C12	P1_C36	P2_C33	P1_C49	P1_C2	P1_C27	P2_C9
ENSG00000115415	1.10645	0.123046	0.228298	1.01067	-0.217179	-1.10344	0.562594	-0.625323	-0.828883	-0.766492	-0.447906	-1.25042	0.217142	-0.685987	0.164008	-0.822296	-0.168817	-0.875971	-0.930726	-0.391017	1.35715	-0.0952354	-0.594795	0.499122	0.119988	-0.846006	-0.541786	0.316999	-0.501314	-0.336701	-0.912901	-0.674444	-0.651174	-0.699934	-0.620824	-0.722778	0.161556	0.566032	-0.776829	-0.629797	-0.291527	-0.84328	-0.834551	-0.839512	-0.809566	-0.462601	-0.840058	-0.873542	-0.194247
ENSG00000140853	0.83142	0.493067	0.218958	0.627961	-0.00375924	0.236441	-0.0540889	-0.988581	-0.555578	-0.991123	-0.487864	-1.06688	0.65892	-0.689749	-0.0762438	-0.719787	-0.218059	-1.11409	-1.16228	-0.848326	1.88336	-0.252391	-0.185109	1.67253	0.145361	-0.749321	-0.946752	0.417852	0.176341	-0.601782	-0.567392	-0.78301	0.067993	-0.785213	-0.786344	-0.289022	0.885269	-0.392038	-1.17099	-0.601205	-0.69712	-0.753977	-0.966794	-0.86024	-0.217056	-0.443493	-0.976056	-0.533463	-0.30548
ENSG00000165949	0.75579	0.254044	-0.473539	0.251686	0.417283	-0.615467	-0.104647	-0.24346	-0.612239	-0.622376	0.101753	-1.28162	-0.289316	-0.86886	0.516619	-0.954806	0.224749	-0.347538	-0.947112	-0.856498	1.14908	1.47336	0.0758919	1.34912	-0.146452	-0.722976	-0.0639627	0.73028	-0.769955	-0.655871	-0.893187	-0.469082	-0.340796	-0.44061	-1.06385	-0.33829	-0.130655	-0.267866	-0.843803	-0.41902	-0.597297	-0.409752	-0.753153	-0.703903	-0.506275	-0.0228672	-0.524521	-0.431544	-0.724743
ENSG00000185885	-0.191615	-0.250041	-1.6844	-1.25586	1.65734	0.568776	-0.776174	-0.443764	0.461113	0.334107	0.207624	-1.12004	0.718702	2.22336	-0.32748	0.72252	-1.00887	-0.156668	-1.18354	0.62083	-1.31152	0.875583	0.248966	-0.757436	0.285255	-0.762074	1.53666	-1.20567	0.968448	-0.426262	0.304345	-0.57489	-0.994526	-0.190794	0.570852	-0.763975	0.69122	-0.703031	-0.61845	-1.57254	-0.320417	-0.519135	-0.563279	0.752107	-0.483315	-0.495227	-0.715072	-0.224049	0.604781
ENSG00000187608	0.0237787	-0.0294257	-1.05008	0.244253	-0.357665	-0.670409	-1.36008	-0.154358	-0.736055	-0.418465	0.485165	-1.4716	-1.26111	-0.740231	0.214257	-0.774671	-0.498634	-0.309315	-0.814653	-0.603184	0.174539	0.701823	0.301004	-0.112147	-1.2591	-0.474061	0.295035	1.17378	0.0167969	-0.170052	-0.932986	-0.897745	-0.890975	-0.267561	0.271828	-0.273445	-0.0487359	2.23812	-0.707849	-0.769526	-0.615556	-0.713699	-0.112527	-0.607803	-0.397716	-0.459982	-0.912519	-0.0117048	0.969893
ENSG00000023445	2.42776	0.236522	-0.0848169	-0.186936	-0.704855	-0.800606	-0.185495	-0.980595	-0.51913	-0.449346	-0.59465	-0.38303	0.493928	-0.987376	-0.0513582	-0.746294	-0.173319	0.0713694	-0.235586	-0.153167	0.669684	-0.456484	-0.769113	-0.144268	-0.475608	-0.429306	-0.933152	0.25786	-0.55035	-0.858101	-0.652891	-0.127951	0.603011	0.670117	-0.980152	-0.428029	-0.535138	0.646892	-0.395744	0.295467	-0.51243	-0.614348	-0.572476	-0.605322	-1.03469	-0.0747027	-0.889425	-0.438816	-0.692086
ENSG00000125347	0.820461	0.0796198	-0.165497	1.01052	0.044118	-0.383089	-0.425183	0.337791	-0.705228	-0.727469	-0.503893	-0.94917	0.696435	-0.753871	-0.204315	-0.698039	0.171764	-0.321301	-1.11889	-0.833027	0.733402	0.382316	-0.317557	1.28876	-0.049737	-1.2481	-0.622269	0.959097	-0.454792	-0.499683	-0.905141	-0.724652	-0.8831	-0.615204	-0.523241	-0.132852	-0.551226	0.556868	-0.852949	-0.498557	-0.521964	-0.803535	-0.471106	-1.11781	-0.888892	0.0320013	-0.987839	-0.620731	-0.561941
ENSG00000132170	-1.21793	0.833068	0.174616	-0.172474	-0.647131	2.57698	1.50008	-0.531536	-0.961518	0.352089	1.19462	0.458248	-0.784141	-1.07851	0.152019	-0.737116	-0.164538	2.50108	0.0796902	-1.55217	0.623624	0.317367	-0.919426	-0.913763	-1.34064	0.539254	0.710748	0.144757	-1.56493	1.78154	-0.855154	0.394508	0.165814	1.35542	0.497353	1.98108	-0.00443782	-0.160356	-0.273691	0.262546	0.654285	0.991495	1.16196	1.04692	0.470571	-0.0481223	2.03467	0.761648	-1.07926
ENSG00000138496	0.893622	0.212935	-0.715477	0.96205	0.778452	-0.775627	0.317971	-0.0547013	-0.417389	-1.52418	-0.748622	-1.42111	-0.382187	-0.68329	0.828677	-0.509214	0.0852691	-0.526864	-1.35463	-0.542834	0.591343	-0.608078	-0.538832	0.17036	-0.466453	-0.104166	0.0630626	1.45769	-1.38709	0.447397	-0.0422504	-1.15657	-0.543998	-0.679367	-0.519054	-0.535797	-0.450302	0.515729	-1.01229	0.422991	0.336241	-0.261831	-0.826553	-1.3085	-0.489785	-0.481659	-0.629167	-0.192814	-0.968749
ENSG00000140853.1	0.83142	0.493067	0.218958	0.627961	-0.00375924	0.236441	-0.0540889	-0.988581	-0.555578	-0.991123	-0.487864	-1.06688	0.65892	-0.689749	-0.0762438	-0.719787	-0.218059	-1.11409	-1.16228	-0.848326	1.88336	-0.252391	-0.185109	1.67253	0.145361	-0.749321	-0.946752	0.417852	0.176341	-0.601782	-0.567392	-0.78301	0.067993	-0.785213	-0.786344	-0.289022	0.885269	-0.392038	-1.17099	-0.601205	-0.69712	-0.753977	-0.966794	-0.86024	-0.217056	-0.443493	-0.976056	-0.533463	-0.30548
ENSG00000153283	1.05179	-1.52408	-1.10682	-1.70088	-0.0666584	-0.441581	0.334435	-0.888587	0.917238	-1.30339	-0.297826	-1.39829	0.488424	-0.808085	-0.15745	-0.349898	-1.10562	-0.505521	-0.737011	1.11592	0.329066	-0.699715	-1.01914	0.899364	1.02285	-1.65766	-0.298409	2.05774	1.134	-0.945774	0.440954	-0.256448	-0.378675	-0.104712	-0.671154	-0.111512	-0.975191	0.306943	-1.07113	-0.814994	-0.584765	-0.382786	0.708531	-0.908509	-0.333825	1.00021	-0.783288	-0.478924	-1.12976
ENSG00000184434	0.13245	-0.513879	-1.55991	-0.544927	-0.869053	1.20674	-1.36117	0.372823	-0.764904	-1.56245	0.668845	-0.468383	-0.840521	-0.986248	-0.0341642	-1.11089	-1.28645	-1.20015	-0.536684	-0.273256	-0.337633	1.08549	0.0518548	0.733658	0.335041	-0.161309	1.91596	0.858042	-1.77947	-0.961316	0.512889	0.760661	1.48031	1.31146	0.535236	1.08227	-0.584921	0.102627	1.32194	0.820741	0.723208	0.875655	0.79147	0.908054	-0.458641	0.235729	2.40921	-0.600136	-0.163591
ENSG00000187608.1	0.0237787	-0.0294257	-1.05008	0.244253	-0.357665	-0.670409	-1.36008	-0.154358	-0.736055	-0.418465	0.485165	-1.4716	-1.26111	-0.740231	0.214257	-0.774671	-0.498634	-0.309315	-0.814653	-0.603184	0.174539	0.701823	0.301004	-0.112147	-1.2591	-0.474061	0.295035	1.17378	0.0167969	-0.170052	-0.932986	-0.897745	-0.890975	-0.267561	0.271828	-0.273445	-0.0487359	2.23812	-0.707849	-0.769526	-0.615556	-0.713699	-0.112527	-0.607803	-0.397716	-0.459982	-0.912519	-0.0117048	0.969893
ENSG00000204642	1.12455	0.0493601	-0.0897914	1.55698	-0.088859	-1.09365	-0.415292	-0.47125	0.138422	-1.24957	0.10181	-1.33338	0.116601	-0.965756	0.00653213	-0.493031	-0.686795	-1.05725	-1.20285	-1.21233	1.62462	0.39122	0.0249337	1.76095	0.195674	-0.85554	-0.611829	1.19423	-0.859413	0.161701	-0.809624	-0.43741	-0.709186	-0.968056	-1.55348	-0.474448	-0.462896	0.472735	-1.13252	-0.140026	-0.0981786	0.53948	-0.993416	-1.00287	-0.365324	0.283445	-1.1332	-0.911584	-0.700231
ENSG00000271503	0.484296	-0.218365	0.00579715	0.0252176	0.496219	-0.617938	-1.02076	-0.266888	0.355954	0.166346	0.287701	-1.66088	-0.12112	-0.822295	-0.582787	-0.745054	-0.304544	-0.181099	-0.86992	-0.570239	0.114496	-0.772575	-0.180901	1.5569	1.74607	-1.31875	-1.30444	0.49092	0.026706	-0.123884	0.0382027	-0.739669	-0.793828	0.0175726	-0.850693	-0.121948	-0.60296	0.77588	-0.561924	0.331633	0.0127573	-0.405394	-0.298798	-0.448394	-0.911647	-0.142406	-1.10773	-0.546771	-0.911405
ENSG00000023445.1	2.42776	0.236522	-0.0848169	-0.186936	-0.704855	-0.800606	-0.185495	-0.980595	-0.51913	-0.449346	-0.59465	-0.38303	0.493928	-0.987376	-0.0513582	-0.746294	-0.173319	0.0713694	-0.235586	-0.153167	0.669684	-0.456484	-0.769113	-0.144268	-0.475608	-0.429306	-0.933152	0.25786	-0.55035	-0.858101	-0.652891	-0.127951	0.603011	0.670117	-0.980152	-0.428029	-0.535138	0.646892	-0.395744	0.295467	-0.51243	-0.614348	-0.572476	-0.605322	-1.03469	-0.0747027	-0.889425	-0.438816	-0.692086
ENSG00000096968	-0.0386072	-0.456003	1.10476	0.0462365	-0.0823641	-0.807644	0.529304	-0.978436	-0.527593	-0.00933895	0.719897	-0.121275	0.875375	0.180801	-0.158442	-0.873666	-1.48318	-0.103042	-1.80623	-0.854586	0.132511	-0.700369	-0.153627	-0.68704	-1.07555	0.72263	-1.17451	-0.266671	-0.133503	-1.06263	0.723734	-1.00691	1.012	-0.768029	0.408527	-0.491547	0.807861	-0.182928	0.100087	0.197373	-0.236375	1.00278	-1.26088	-1.04015	-0.409929	-0.500742	-0.907746	-1.04458	-0.43283
ENSG00000118137	-0.979805	-0.192998	-1.41145	-0.459604	-0.216453	-0.135686	-1.25522	0.963102	-0.272947	-0.033573	1.85837	-1.09642	-1.30298	-0.167955	0.130988	-0.0559618	0.354255	0.0599375	-1.06299	-0.0658701	-0.433798	0.140616	-0.330893	-0.596957	-0.900422	-0.793334	-0.244	1.2913	-0.438431	0.15492	0.323903	-0.11594	-0.341081	0.563467	-0.161614	0.0639143	-0.815687	1.41619	0.294941	-0.497543	2.71944	1.54327	1.43035	1.01976	0.249385	0.705754	3.4941	1.09657	-0.618117
ENSG00000132170.1	-1.21793	0.833068	0.174616	-0.172474	-0.647131	2.57698	1.50008	-0.531536	-0.961518	0.352089	1.19462	0.458248	-0.784141	-1.07851	0.152019	-0.737116	-0.164538	2.50108	0.0796902	-1.55217	0.623624	0.317367	-0.919426	-0.913763	-1.34064	0.539254	0.710748	0.144757	-1.56493	1.78154	-0.855154	0.394508	0.165814	1.35542	0.497353	1.98108	-0.00443782	-0.160356	-0.273691	0.262546	0.654285	0.991495	1.16196	1.04692	0.470571	-0.0481223	2.03467	0.761648	-1.07926
ENSG00000150782	-0.820602	-0.463914	-1.3541	-0.148487	0.0744347	-0.270524	-0.45537	0.208139	-0.410043	-0.80178	0.174705	-1.50998	-1.12541	-1.18944	-0.15558	-0.361646	-0.677611	1.6558	1.08409	0.14654	-1.46216	2.06011	0.609752	-0.345485	1.00886	1.09114	-0.409631	0.760069	-0.987143	0.0689046	-1.15109	-0.507442	1.30466	0.198121	0.0768278	1.76198	-1.00559	-0.60324	-0.236292	1.44347	1.07423	2.9337	1.22354	0.284584	0.473212	1.30588	1.44078	1.16023	-0.703421
ENSG00000184434.1	0.13245	-0.513879	-1.55991	-0.544927	-0.869053	1.20674	-1.36117	0.372823	-0.764904	-1.56245	0.668845	-0.468383	-0.840521	-0.986248	-0.0341642	-1.11089	-1.28645	-1.20015	-0.536684	-0.273256	-0.337633	1.08549	0.0518548	0.733658	0.335041	-0.161309	1.91596	0.858042	-1.77947	-0.961316	0.512889	0.760661	1.48031	1.31146	0.535236	1.08227	-0.584921	0.102627	1.32194	0.820741	0.723208	0.875655	0.79147	0.908054	-0.458641	0.235729	2.40921	-0.600136	-0.163591
ENSG00000271503.1	0.484296	-0.218365	0.00579715	0.0252176	0.496219	-0.617938	-1.02076	-0.266888	0.355954	0.166346	0.287701	-1.66088	-0.12112	-0.822295	-0.582787	-0.745054	-0.304544	-0.181099	-0.86992	-0.570239	0.114496	-0.772575	-0.180901	1.5569	1.74607	-1.31875	-1.30444	0.49092	0.026706	-0.123884	0.0382027	-0.739669	-0.793828	0.0175726	-0.850693	-0.121948	-0.60296	0.77588	-0.561924	0.331633	0.0127573	-0.405394	-0.298798	-0.448394	-0.911647	-0.142406	-1.10773	-0.546771	-0.911405
ENSG00000096968.1	-0.0386072	-0.456003	1.10476	0.0462365	-0.0823641	-0.807644	0.529304	-0.978436	-0.527593	-0.00933895	0.719897	-0.121275	0.875375	0.180801	-0.158442	-0.873666	-1.48318	-0.103042	-1.80623	-0.854586	0.132511	-0.700369	-0.153627	-0.68704	-1.07555	0.72263	-1.17451	-0.266671	-0.133503	-1.06263	0.723734	-1.00691	1.012	-0.768029	0.408527	-0.491547	0.807861	-0.182928	0.100087	0.197373	-0.236375	1.00278	-1.26088	-1.04015	-0.409929	-0.500742	-0.907746	-1.04458	-0.43283
ENSG00000115415.1	1.10645	0.123046	0.228298	1.01067	-0.217179	-1.10344	0.562594	-0.625323	-0.828883	-0.766492	-0.447906	-1.25042	0.217142	-0.685987	0.164008	-0.822296	-0.168817	-0.875971	-0.930726	-0.391017	1.35715	-0.0952354	-0.594795	0.499122	0.119988	-0.846006	-0.541786	0.316999	-0.501314	-0.336701	-0.912901	-0.674444	-0.651174	-0.699934	-0.620824	-0.722778	0.161556	0.566032	-0.776829	-0.629797	-0.291527	-0.84328	-0.834551	-0.839512	-0.809566	-0.462601	-0.840058	-0.873542	-0.194247
ENSG00000125347.1	0.820461	0.0796198	-0.165497	1.01052	0.044118	-0.383089	-0.425183	0.337791	-0.705228	-0.727469	-0.503893	-0.94917	0.696435	-0.753871	-0.204315	-0.698039	0.171764	-0.321301	-1.11889	-0.833027	0.733402	0.382316	-0.317557	1.28876	-0.049737	-1.2481	-0.622269	0.959097	-0.454792	-0.499683	-0.905141	-0.724652	-0.8831	-0.615204	-0.523241	-0.132852	-0.551226	0.556868	-0.852949	-0.498557	-0.521964	-0.803535	-0.471106	-1.11781	-0.888892	0.0320013	-0.987839	-0.620731	-0.561941
ENSG00000132170.2	-1.21793	0.833068	0.174616	-0.172474	-0.647131	2.57698	1.50008	-0.531536	-0.961518	0.352089	1.19462	0.458248	-0.784141	-1.07851	0.152019	-0.737116	-0.164538	2.50108	0.0796902	-1.55217	0.623624	0.317367	-0.919426	-0.913763	-1.34064	0.539254	0.710748	0.144757	-1.56493	1.78154	-0.855154	0.394508	0.165814	1.35542	0.497353	1.98108	-0.00443782	-0.160356	-0.273691	0.262546	0.654285	0.991495	1.16196	1.04692	0.470571	-0.0481223	2.03467	0.761648	-1.07926
ENSG00000138496.1	0.893622	0.212935	-0.715477	0.96205	0.778452	-0.775627	0.317971	-0.0547013	-0.417389	-1.52418	-0.748622	-1.42111	-0.382187	-0.68329	0.828677	-0.509214	0.0852691	-0.526864	-1.35463	-0.542834	0.591343	-0.608078	-0.538832	0.17036	-0.466453	-0.104166	0.0630626	1.45769	-1.38709	0.447397	-0.0422504	-1.15657	-0.543998	-0.679367	-0.519054	-0.535797	-0.450302	0.515729	-1.01229	0.422991	0.336241	-0.261831	-0.826553	-1.3085	-0.489785	-0.481659	-0.629167	-0.192814	-0.968749
ENSG00000140853.2	0.83142	0.493067	0.218958	0.627961	-0.00375924	0.236441	-0.0540889	-0.988581	-0.555578	-0.991123	-0.487864	-1.06688	0.65892	-0.689749	-0.0762438	-0.719787	-0.218059	-1.11409	-1.16228	-0.848326	1.88336	-0.252391	-0.185109	1.67253	0.145361	-0.749321	-0.946752	0.417852	0.176341	-0.601782	-0.567392	-0.78301	0.067993	-0.785213	-0.786344	-0.289022	0.885269	-0.392038	-1.17099	-0.601205	-0.69712	-0.753977	-0.966794	-0.86024	-0.217056	-0.443493	-0.976056	-0.533463	-0.30548
ENSG00000007171	2.10228	1.5419	-0.425204	0.292933	-0.652782	-0.678677	-0.926141	-0.222738	-0.830724	-0.780279	-0.365115	-0.926141	-0.10386	-0.221483	0.180686	-0.227069	-0.64398	-0.203184	-0.792718	-0.484376	-0.233745	-0.582625	-0.0998159	-0.573918	-0.840439	-0.0839089	-0.65574	-0.653353	-0.509572	1.07413	-0.148437	-0.724597	-0.582752	-0.616979	-0.765619	0.0750028	-0.206247	0.0535453	-0.241977	-0.175578	0.0717479	-0.6978	0.563714	-0.465717	-0.32105	-0.288211	-0.754834	-0.353741	-0.852961
ENSG00000023445.2	2.42776	0.236522	-0.0848169	-0.186936	-0.704855	-0.800606	-0.185495	-0.980595	-0.51913	-0.449346	-0.59465	-0.38303	0.493928	-0.987376	-0.0513582	-0.746294	-0.173319	0.0713694	-0.235586	-0.153167	0.669684	-0.456484	-0.769113	-0.144268	-0.475608	-0.429306	-0.933152	0.25786	-0.55035	-0.858101	-0.652891	-0.127951	0.603011	0.670117	-0.980152	-0.428029	-0.535138	0.646892	-0.395744	0.295467	-0.51243	-0.614348	-0.572476	-0.605322	-1.03469	-0.0747027	-0.889425	-0.438816	-0.692086
ENSG00000084674	-0.905927	-0.332719	-1.56055	-0.849919	-0.146821	-0.21555	-1.11912	0.732221	-0.280759	0.55012	1.76688	-1.4704	-0.975872	-0.607016	0.0602051	-0.615636	0.139693	-0.431642	-0.792128	-0.312965	0.209088	0.316376	0.261993	-0.317398	-0.776199	-1.01464	-0.158072	0.705139	-0.726854	1.02115	0.941084	0.920664	-0.161375	0.226649	-0.62448	0.212878	-0.638026	1.45419	-0.117004	-0.112097	1.71574	2.06608	1.39178	0.0356985	0.114659	0.992784	3.35894	1.25158	-0.976803
ENSG00000096968.2	-0.0386072	-0.456003	1.10476	0.0462365	-0.0823641	-0.807644	0.529304	-0.978436	-0.527593	-0.00933895	0.719897	-0.121275	0.875375	0.180801	-0.158442	-0.873666	-1.48318	-0.103042	-1.80623	-0.854586	0.132511	-0.700369	-0.153627	-0.68704	-1.07555	0.72263	-1.17451	-0.266671	-0.133503	-1.06263	0.723734	-1.00691	1.012	-0.768029	0.408527	-0.491547	0.807861	-0.182928	0.100087	0.197373	-0.236375	1.00278	-1.26088	-1.04015	-0.409929	-0.500742	-0.907746	-1.04458	-0.43283
ENSG00000099958	-0.119316	0.0120344	0.591037	1.77558	0.454057	-0.492602	2.30668	0.274084	-0.0601411	-0.020288	-1.02567	0.37028	0.706488	1.58115	0.502329	0.294537	0.195375	-0.499283	-0.929837	0.267977	0.136242	-0.601849	-0.577432	-0.0606417	-0.740193	0.240396	0.316589	-0.0478133	-0.021205	-0.256367	-0.728576	-0.962037	-0.546867	-0.118408	-0.488496	-0.281452	1.61179	-1.25245	0.583455	-1.18269	-0.812143	-1.40515	-1.11688	0.329951	-0.430936	-1.43443	-1.41647	-0.407736	-0.945291
ENSG00000102524	0.924149	-1.28698	-0.0337254	0.296998	-0.778069	-0.652529	-0.650014	-0.548392	-1.01406	0.794012	-0.0578027	-0.42834	0.579865	-0.625719	-0.258019	-0.279829	0.469638	-1.65542	0.110033	-0.117168	-0.180075	0.508917	-0.418968	0.5784	0.913624	-0.216034	0.788586	-0.635983	0.161102	0.250661	-0.163646	-0.624015	-0.953558	-0.554704	0.329592	0.430706	-0.394017	-0.864208	-0.672446	-1.30064	-1.27676	-1.26052	-0.82727	-0.867642	0.0210211	-0.874824	-1.13872	-1.0904	-0.246811
ENSG00000113494	-0.46811	0.00191613	3.29175	-0.293619	-0.728671	2.20322	0.882776	0.616989	-1.94328	-1.49264	-0.475086	-0.862283	1.65187	0.946662	-0.204089	0.389265	0.504709	-1.22374	-0.0117055	1.61444	0.700181	-0.514884	-0.0268962	0.26347	0.018952	0.894822	-0.598643	1.17408	-0.510004	0.608378	-0.104869	1.06862	0.324771	-0.0343491	0.0903196	0.106551	-0.00504931	1.43309	0.140142	1.38855	0.909877	-0.349935	-0.79124	0.2875	0.248938	-0.489258	1.96422	0.22521	-0.334814
ENSG00000113749	-1.40842	-0.728776	-0.715312	-0.739757	-0.463841	0.637338	-1.27125	1.37935	0.818293	0.240048	1.8978	-0.251291	-0.340817	0.0287207	-1.0375	0.290697	-0.426115	0.0245113	-1.39039	-0.0125337	0.36315	-0.12108	0.356721	0.790745	-1.00578	-0.0883924	-0.145389	1.20398	-0.105097	-0.818974	1.69781	1.20283	0.0465681	1.09042	-0.750895	1.1843	-1.63548	1.06388	0.339386	0.202789	0.564133	-0.656793	-0.0183392	0.539301	-0.338746	0.317532	1.98324	1.65025	-0.156815
ENSG00000115415.2	1.10645	0.123046	0.228298	1.01067	-0.217179	-1.10344	0.562594	-0.625323	-0.828883	-0.766492	-0.447906	-1.25042	0.217142	-0.685987	0.164008	-0.822296	-0.168817	-0.875971	-0.930726	-0.391017	1.35715	-0.0952354	-0.594795	0.499122	0.119988	-0.846006	-0.541786	0.316999	-0.501314	-0.336701	-0.912901	-0.674444	-0.651174	-0.699934	-0.620824	-0.722778	0.161556	0.566032	-0.776829	-0.629797	-0.291527	-0.84328	-0.834551	-0.839512	-0.809566	-0.462601	-0.840058	-0.873542	-0.194247
ENSG00000116649	-0.517202	0.00164185	0.981797	0.601304	-1.05193	-1.00005	0.245653	-0.62213	0.364852	-0.836856	-0.478767	1.58246	1.03889	0.761971	-0.561562	1.14662	-0.340221	-0.851794	0.585424	-0.128031	0.00661543	0.0329441	0.605529	-0.0671743	-0.738083	1.4089	-0.64431	0.0139069	1.17025	-0.983936	-0.113562	-0.182256	-0.936858	0.210611	0.84516	-0.982352	-0.520473	-1.11196	-0.0238021	-0.198646	-0.909246	-0.940987	-0.481688	-0.0772126	-0.654692	-0.301759	-1.34328	0.812957	0.545494
ENSG00000117228	1.25702	-0.0526367	-0.244222	0.396256	0.0574576	-0.842086	0.176488	-0.160072	-0.340387	-0.400545	-0.105334	-0.605764	0.221047	-0.580099	-0.370439	-0.50524	0.100984	-0.390844	-0.821009	-0.724447	0.492091	-0.230787	-0.228351	0.750367	-0.133471	-0.343644	-0.887374	0.523842	-0.165824	-0.47004	-0.709101	-0.601008	-0.629863	-0.556505	-0.828411	-0.627059	-0.272782	0.0484789	-0.632393	-0.406774	-0.586318	-0.263353	-0.529921	-0.870079	-0.708898	-0.505676	-0.631363	-0.855904	-0.303086
ENSG00000118137.1	-0.979805	-0.192998	-1.41145	-0.459604	-0.216453	-0.135686	-1.25522	0.963102	-0.272947	-0.033573	1.85837	-1.09642	-1.30298	-0.167955	0.130988	-0.0559618	0.354255	0.0599375	-1.06299	-0.0658701	-0.433798	0.140616	-0.330893	-0.596957	-0.900422	-0.793334	-0.244	1.2913	-0.438431	0.15492	0.323903	-0.11594	-0.341081	0.563467	-0.161614	0.0639143	-0.815687	1.41619	0.294941	-0.497543	2.71944	1.54327	1.43035	1.01976	0.249385	0.705754	3.4941	1.09657	-0.618117
ENSG00000124253	-1.3089	-0.187722	-0.745622	-1.19679	-0.065513	-0.768075	-1.74666	0.78565	0.650699	0.175618	0.374399	-0.391492	-0.573812	-0.399954	0.114753	-0.310783	-0.539754	0.800094	-0.244567	0.197201	0.536369	0.481078	0.268208	-0.338085	0.890149	0.351567	-1.03712	0.409341	-0.238485	0.153948	0.948244	1.51734	1.17898	1.23054	0.178915	1.11116	-0.0766737	-0.0731487	0.308316	-0.805276	0.822432	1.31217	-0.14327	-0.525208	-0.193734	0.27135	1.40609	0.387825	-0.587775
ENSG00000125347.2	0.820461	0.0796198	-0.165497	1.01052	0.044118	-0.383089	-0.425183	0.337791	-0.705228	-0.727469	-0.503893	-0.94917	0.696435	-0.753871	-0.204315	-0.698039	0.171764	-0.321301	-1.11889	-0.833027	0.733402	0.382316	-0.317557	1.28876	-0.049737	-1.2481	-0.622269	0.959097	-0.454792	-0.499683	-0.905141	-0.724652	-0.8831	-0.615204	-0.523241	-0.132852	-0.551226	0.556868	-0.852949	-0.498557	-0.521964	-0.803535	-0.471106	-1.11781	-0.888892	0.0320013	-0.987839	-0.620731	-0.561941
ENSG00000132170.3	-1.21793	0.833068	0.174616	-0.172474	-0.647131	2.57698	1.50008	-0.531536	-0.961518	0.352089	1.19462	0.458248	-0.784141	-1.07851	0.152019	-0.737116	-0.164538	2.50108	0.0796902	-1.55217	0.623624	0.317367	-0.919426	-0.913763	-1.34064	0.539254	0.710748	0.144757	-1.56493	1.78154	-0.855154	0.394508	0.165814	1.35542	0.497353	1.98108	-0.00443782	-0.160356	-0.273691	0.262546	0.654285	0.991495	1.16196	1.04692	0.470571	-0.0481223	2.03467	0.761648	-1.07926
ENSG00000134240	-0.727081	-0.741262	-0.204907	-0.921264	-1.11168	-0.177876	-1.30239	0.324512	-1.10092	-0.438104	0.791909	1.46016	-0.294552	1.02829	-0.162358	0.428208	0.664703	1.56322	-1.18529	0.701699	-0.994489	0.687667	0.344796	-0.199568	-0.403907	0.548503	1.06237	1.47485	0.511619	0.346093	0.4111	-0.382202	0.78017	2.30574	0.960129	-0.148377	-1.28415	0.468949	0.216432	-0.0764646	0.660647	0.155733	-0.423228	2.24149	0.223596	-0.38531	-0.404912	0.815693	0.873678
ENSG00000138496.2	0.893622	0.212935	-0.715477	0.96205	0.778452	-0.775627	0.317971	-0.0547013	-0.417389	-1.52418	-0.748622	-1.42111	-0.382187	-0.68329	0.828677	-0.509214	0.0852691	-0.526864	-1.35463	-0.542834	0.591343	-0.608078	-0.538832	0.17036	-0.466453	-0.104166	0.0630626	1.45769	-1.38709	0.447397	-0.0422504	-1.15657	-0.543998	-0.679367	-0.519054	-0.535797	-0.450302	0.515729	-1.01229	0.422991	0.336241	-0.261831	-0.826553	-1.3085	-0.489785	-0.481659	-0.629167	-0.192814	-0.968749
ENSG00000140853.3	0.83142	0.493067	0.218958	0.627961	-0.00375924	0.236441	-0.0540889	-0.988581	-0.555578	-0.991123	-0.487864	-1.06688	0.65892	-0.689749	-0.0762438	-0.719787	-0.218059	-1.11409	-1.16228	-0.848326	1.88336	-0.252391	-0.185109	1.67253	0.145361	-0.749321	-0.946752	0.417852	0.176341	-0.601782	-0.567392	-0.78301	0.067993	-0.785213	-0.786344	-0.289022	0.885269	-0.392038	-1.17099	-0.601205	-0.69712	-0.753977	-0.966794	-0.86024	-0.217056	-0.443493	-0.976056	-0.533463	-0.30548
ENSG00000150782.1	-0.820602	-0.463914	-1.3541	-0.148487	0.0744347	-0.270524	-0.45537	0.208139	-0.410043	-0.80178	0.174705	-1.50998	-1.12541	-1.18944	-0.15558	-0.361646	-0.677611	1.6558	1.08409	0.14654	-1.46216	2.06011	0.609752	-0.345485	1.00886	1.09114	-0.409631	0.760069	-0.987143	0.0689046	-1.15109	-0.507442	1.30466	0.198121	0.0768278	1.76198	-1.00559	-0.60324	-0.236292	1.44347	1.07423	2.9337	1.22354	0.284584	0.473212	1.30588	1.44078	1.16023	-0.703421
ENSG00000162645	0.426645	-0.152855	-1.10972	0.710003	-0.622365	-0.561604	-0.671769	-0.312881	-0.236071	0.255056	-0.742867	-0.913699	0.677709	-0.411144	-0.254068	-0.505	0.949603	-0.914773	-1.11155	-0.503814	1.43691	-0.0175377	-0.471272	0.586399	0.0424645	-0.496491	-0.850502	-0.00215369	0.0313139	-0.26447	-1.45181	-0.383151	-0.367848	-0.987344	-1.23008	-0.346948	0.107837	0.631765	-0.848801	-0.72964	-0.506679	-0.141352	-0.106689	-0.98243	0.208496	0.363013	-0.416545	-0.181894	-0.460943
ENSG00000162654	1.26498	0.579216	0.00122859	-0.122399	0.28122	-0.324141	-0.74699	-0.0445918	-0.729626	-0.678586	-0.318073	-1.22485	0.534856	-0.360092	0.473437	-0.501868	-0.399694	-0.733009	-1.59525	-0.396791	0.341484	0.559128	-0.891124	0.533619	0.260105	-0.464274	-0.349283	-0.0575242	-0.666325	-0.546727	-0.649142	-0.811356	-0.648153	-0.779634	0.0283706	-0.122808	-0.340685	-0.639881	-0.403148	-0.614065	-0.372982	-0.767803	-0.844592	-0.631379	-1.03717	0.635202	-0.370922	-1.05134	-0.629774
ENSG00000165949.1	0.75579	0.254044	-0.473539	0.251686	0.417283	-0.615467	-0.104647	-0.24346	-0.612239	-0.622376	0.101753	-1.28162	-0.289316	-0.86886	0.516619	-0.954806	0.224749	-0.347538	-0.947112	-0.856498	1.14908	1.47336	0.0758919	1.34912	-0.146452	-0.722976	-0.0639627	0.73028	-0.769955	-0.655871	-0.893187	-0.469082	-0.340796	-0.44061	-1.06385	-0.33829	-0.130655	-0.267866	-0.843803	-0.41902	-0.597297	-0.409752	-0.753153	-0.703903	-0.506275	-0.0228672	-0.524521	-0.431544	-0.724743
ENSG00000185885.1	-0.191615	-0.250041	-1.6844	-1.25586	1.65734	0.568776	-0.776174	-0.443764	0.461113	0.334107	0.207624	-1.12004	0.718702	2.22336	-0.32748	0.72252	-1.00887	-0.156668	-1.18354	0.62083	-1.31152	0.875583	0.248966	-0.757436	0.285255	-0.762074	1.53666	-1.20567	0.968448	-0.426262	0.304345	-0.57489	-0.994526	-0.190794	0.570852	-0.763975	0.69122	-0.703031	-0.61845	-1.57254	-0.320417	-0.519135	-0.563279	0.752107	-0.483315	-0.495227	-0.715072	-0.224049	0.604781
ENSG00000185950	0.0207465	0.583808	-1.08203	-0.435551	0.615276	0.109187	-0.92221	0.79862	1.01855	-0.880995	1.26815	-1.77796	-0.830619	-0.340414	-0.58026	-0.599286	-0.0764477	-0.792725	-0.816469	0.157653	0.314006	0.949626	-0.864467	0.51716	-0.154792	-0.9345	-0.796667	0.862374	-0.910607	1.25591	0.40436	1.25173	1.20341	1.1409	1.1615	-0.351153	-0.297988	1.44837	-0.125329	0.832378	0.476086	0.134756	0.525988	0.994165	-0.617656	1.8422	1.87124	-1.20676	-0.672368
ENSG00000187608.2	0.0237787	-0.0294257	-1.05008	0.244253	-0.357665	-0.670409	-1.36008	-0.154358	-0.736055	-0.418465	0.485165	-1.4716	-1.26111	-0.740231	0.214257	-0.774671	-0.498634	-0.309315	-0.814653	-0.603184	0.174539	0.701823	0.301004	-0.112147	-1.2591	-0.474061	0.295035	1.17378	0.0167969	-0.170052	-0.932986	-0.897745	-0.890975	-0.267561	0.271828	-0.273445	-0.0487359	2.23812	-0.707849	-0.769526	-0.615556	-0.713699	-0.112527	-0.607803	-0.397716	-0.459982	-0.912519	-0.0117048	0.969893
ENSG00000197594	-0.921677	0.453063	-0.554167	0.419709	-0.0132126	0.920677	-0.641521	0.969516	-0.7039	0.547414	0.605635	-0.899554	-0.334776	0.507293	-0.121421	-1.08213	0.322842	0.472178	-0.439947	-1.06862	-1.19725	-1.15105	-1.14841	-0.581456	0.0898567	-1.90944	0.716389	-0.017991	0.0232235	2.03918	-0.854631	1.44738	-0.385087	-0.576061	-0.285855	2.1677	-1.89937	-0.251216	1.24362	1.18879	1.31801	0.0346937	-0.0339379	-0.282575	-0.0502874	-0.224748	1.28326	-0.504568	0.148833
ENSG00000198959	0.836989	-0.489032	-0.284193	1.02542	-0.25547	-1.01346	-1.82578	-0.815606	0.99312	-0.928025	-0.641891	-0.279793	0.921611	-0.710541	-1.10447	-0.750114	-0.089131	-0.268396	-0.347634	0.168139	-0.364669	0.373064	0.0178505	-0.308275	-0.348831	0.0749399	-0.0505602	2.09179	-0.902773	-1.55219	-1.34712	-0.916102	-0.83948	0.457618	-0.343806	1.04975	-0.762384	-0.770566	-0.983599	-0.696549	-0.720251	-0.420384	-0.32527	-0.611283	-0.956794	0.530025	-0.138801	-0.416573	0.876684
ENSG00000271503.2	0.484296	-0.218365	0.00579715	0.0252176	0.496219	-0.617938	-1.02076	-0.266888	0.355954	0.166346	0.287701	-1.66088	-0.12112	-0.822295	-0.582787	-0.745054	-0.304544	-0.181099	-0.86992	-0.570239	0.114496	-0.772575	-0.180901	1.5569	1.74607	-1.31875	-1.30444	0.49092	0.026706	-0.123884	0.0382027	-0.739669	-0.793828	0.0175726	-0.850693	-0.121948	-0.60296	0.77588	-0.561924	0.331633	0.0127573	-0.405394	-0.298798	-0.448394	-0.911647	-0.142406	-1.10773	-0.546771	-0.911405
ENSG00000274070	-1.43915	1.15973	-1.27766	0.7649	-0.642796	2.40731	-0.266657	1.78743	-0.107772	1.69832	0.918134	-1.27506	-0.196093	0.981844	1.12379	-0.706128	1.00147	0.438821	-0.895029	0.665519	0.926696	-0.856439	-0.936778	0.798092	-0.527077	-0.827708	-0.00462729	0.67531	-0.573354	-1.38017	-1.24582	0.57844	-1.63314	-0.240804	-0.0493519	0.07545	-1.49017	1.07489	-0.76731	1.04405	0.712569	-0.52852	2.24077	0.361228	0.743364	-0.642572	1.33897	1.79803	-0.769694
ENSG00000007171.1	2.10228	1.5419	-0.425204	0.292933	-0.652782	-0.678677	-0.926141	-0.222738	-0.830724	-0.780279	-0.365115	-0.926141	-0.10386	-0.221483	0.180686	-0.227069	-0.64398	-0.203184	-0.792718	-0.484376	-0.233745	-0.582625	-0.0998159	-0.573918	-0.840439	-0.0839089	-0.65574	-0.653353	-0.509572	1.07413	-0.148437	-0.724597	-0.582752	-0.616979	-0.765619	0.0750028	-0.206247	0.0535453	-0.241977	-0.175578	0.0717479	-0.6978	0.563714	-0.465717	-0.32105	-0.288211	-0.754834	-0.353741	-0.852961
ENSG00000023445.3	2.42776	0.236522	-0.0848169	-0.186936	-0.704855	-0.800606	-0.185495	-0.980595	-0.51913	-0.449346	-0.59465	-0.38303	0.493928	-0.987376	-0.0513582	-0.746294	-0.173319	0.0713694	-0.235586	-0.153167	0.669684	-0.456484	-0.769113	-0.144268	-0.475608	-0.429306	-0.933152	0.25786	-0.55035	-0.858101	-0.652891	-0.127951	0.603011	0.670117	-0.980152	-0.428029	-0.535138	0.646892	-0.395744	0.295467	-0.51243	-0.614348	-0.572476	-0.605322	-1.03469	-0.0747027	-0.889425	-0.438816	-0.692086
ENSG00000026751	-0.111216	-0.156759	-0.0118238	3.65375	-0.732825	-1.06613	0.188987	-1.21835	-0.335846	-0.463773	-0.374809	-0.147514	-0.817314	0.796639	0.152083	-0.10385	-0.25715	1.50492	-0.920719	0.220313	-0.936385	-0.880137	-0.584631	0.80995	0.630358	-0.373238	-0.0353755	-0.118488	-0.582442	-0.770501	-0.959488	-0.606955	-0.595604	-0.600182	-0.644644	0.213173	-0.324245	-0.755155	0.153987	-0.86397	-0.133802	-0.556833	0.0963843	-0.493075	-0.453481	-0.715408	-0.437815	-1.30808	-0.457567
ENSG00000096968.3	-0.0386072	-0.456003	1.10476	0.0462365	-0.0823641	-0.807644	0.529304	-0.978436	-0.527593	-0.00933895	0.719897	-0.121275	0.875375	0.180801	-0.158442	-0.873666	-1.48318	-0.103042	-1.80623	-0.854586	0.132511	-0.700369	-0.153627	-0.68704	-1.07555	0.72263	-1.17451	-0.266671	-0.133503	-1.06263	0.723734	-1.00691	1.012	-0.768029	0.408527	-0.491547	0.807861	-0.182928	0.100087	0.197373	-0.236375	1.00278	-1.26088	-1.04015	-0.409929	-0.500742	-0.907746	-1.04458	-0.43283
ENSG00000112299	-0.811147	-0.0919093	-1.20547	-1.28424	-0.492735	0.649779	-1.13865	0.660782	-0.0943154	1.76577	0.503788	-0.549914	-0.872697	0.452018	1.17979	-0.159784	0.240312	0.177468	-1.22515	-0.436185	-0.267673	1.46084	-0.109643	-0.811029	-0.523664	-0.459718	-0.270014	-0.802514	-0.637117	-0.0602358	1.57669	0.281298	1.06835	0.717055	-0.274757	0.851618	-0.400323	0.253634	0.268858	0.1788	0.789121	1.26743	1.6688	0.779014	0.826927	0.957362	1.77363	0.130687	0.0852249
ENSG00000115415.3	1.10645	0.123046	0.228298	1.01067	-0.217179	-1.10344	0.562594	-0.625323	-0.828883	-0.766492	-0.447906	-1.25042	0.217142	-0.685987	0.164008	-0.822296	-0.168817	-0.875971	-0.930726	-0.391017	1.35715	-0.0952354	-0.594795	0.499122	0.119988	-0.846006	-0.541786	0.316999	-0.501314	-0.336701	-0.912901	-0.674444	-0.651174	-0.699934	-0.620824	-0.722778	0.161556	0.566032	-0.776829	-0.629797	-0.291527	-0.84328	-0.834551	-0.839512	-0.809566	-0.462601	-0.840058	-0.873542	-0.194247
ENSG00000117228.1	1.25702	-0.0526367	-0.244222	0.396256	0.0574576	-0.842086	0.176488	-0.160072	-0.340387	-0.400545	-0.105334	-0.605764	0.221047	-0.580099	-0.370439	-0.50524	0.100984	-0.390844	-0.821009	-0.724447	0.492091	-0.230787	-0.228351	0.750367	-0.133471	-0.343644	-0.887374	0.523842	-0.165824	-0.47004	-0.709101	-0.601008	-0.629863	-0.556505	-0.828411	-0.627059	-0.272782	0.0484789	-0.632393	-0.406774	-0.586318	-0.263353	-0.529921	-0.870079	-0.708898	-0.505676	-0.631363	-0.855904	-0.303086
ENSG00000125347.3	0.820461	0.0796198	-0.165497	1.01052	0.044118	-0.383089	-0.425183	0.337791	-0.705228	-0.727469	-0.503893	-0.94917	0.696435	-0.753871	-0.204315	-0.698039	0.171764	-0.321301	-1.11889	-0.833027	0.733402	0.382316	-0.317557	1.28876	-0.049737	-1.2481	-0.622269	0.959097	-0.454792	-0.499683	-0.905141	-0.724652	-0.8831	-0.615204	-0.523241	-0.132852	-0.551226	0.556868	-0.852949	-0.498557	-0.521964	-0.803535	-0.471106	-1.11781	-0.888892	0.0320013	-0.987839	-0.620731	-0.561941
ENSG00000132170.4	-1.21793	0.833068	0.174616	-0.172474	-0.647131	2.57698	1.50008	-0.531536	-0.961518	0.352089	1.19462	0.458248	-0.784141	-1.07851	0.152019	-0.737116	-0.164538	2.50108	0.0796902	-1.55217	0.623624	0.317367	-0.919426	-0.913763	-1.34064	0.539254	0.710748	0.144757	-1.56493	1.78154	-0.855154	0.394508	0.165814	1.35542	0.497353	1.98108	-0.00443782	-0.160356	-0.273691	0.262546	0.654285	0.991495	1.16196	1.04692	0.470571	-0.0481223	2.03467	0.761648	-1.07926
ENSG00000138496.3	0.893622	0.212935	-0.715477	0.96205	0.778452	-0.775627	0.317971	-0.0547013	-0.417389	-1.52418	-0.748622	-1.42111	-0.382187	-0.68329	0.828677	-0.509214	0.0852691	-0.526864	-1.35463	-0.542834	0.591343	-0.608078	-0.538832	0.17036	-0.466453	-0.104166	0.0630626	1.45769	-1.38709	0.447397	-0.0422504	-1.15657	-0.543998	-0.679367	-0.519054	-0.535797	-0.450302	0.515729	-1.01229	0.422991	0.336241	-0.261831	-0.826553	-1.3085	-0.489785	-0.481659	-0.629167	-0.192814	-0.968749
ENSG00000140853.4	0.83142	0.493067	0.218958	0.627961	-0.00375924	0.236441	-0.0540889	-0.988581	-0.555578	-0.991123	-0.487864	-1.06688	0.65892	-0.689749	-0.0762438	-0.719787	-0.218059	-1.11409	-1.16228	-0.848326	1.88336	-0.252391	-0.185109	1.67253	0.145361	-0.749321	-0.946752	0.417852	0.176341	-0.601782	-0.567392	-0.78301	0.067993	-0.785213	-0.786344	-0.289022	0.885269	-0.392038	-1.17099	-0.601205	-0.69712	-0.753977	-0.966794	-0.86024	-0.217056	-0.443493	-0.976056	-0.533463	-0.30548
ENSG00000150782.2	-0.820602	-0.463914	-1.3541	-0.148487	0.0744347	-0.270524	-0.45537	0.208139	-0.410043	-0.80178	0.174705	-1.50998	-1.12541	-1.18944	-0.15558	-0.361646	-0.677611	1.6558	1.08409	0.14654	-1.46216	2.06011	0.609752	-0.345485	1.00886	1.09114	-0.409631	0.760069	-0.987143	0.0689046	-1.15109	-0.507442	1.30466	0.198121	0.0768278	1.76198	-1.00559	-0.60324	-0.236292	1.44347	1.07423	2.9337	1.22354	0.284584	0.473212	1.30588	1.44078	1.16023	-0.703421
ENSG00000153283.1	1.05179	-1.52408	-1.10682	-1.70088	-0.0666584	-0.441581	0.334435	-0.888587	0.917238	-1.30339	-0.297826	-1.39829	0.488424	-0.808085	-0.15745	-0.349898	-1.10562	-0.505521	-0.737011	1.11592	0.329066	-0.699715	-1.01914	0.899364	1.02285	-1.65766	-0.298409	2.05774	1.134	-0.945774	0.440954	-0.256448	-0.378675	-0.104712	-0.671154	-0.111512	-0.975191	0.306943	-1.07113	-0.814994	-0.584765	-0.382786	0.708531	-0.908509	-0.333825	1.00021	-0.783288	-0.478924	-1.12976
ENSG00000162645.1	0.426645	-0.152855	-1.10972	0.710003	-0.622365	-0.561604	-0.671769	-0.312881	-0.236071	0.255056	-0.742867	-0.913699	0.677709	-0.411144	-0.254068	-0.505	0.949603	-0.914773	-1.11155	-0.503814	1.43691	-0.0175377	-0.471272	0.586399	0.0424645	-0.496491	-0.850502	-0.00215369	0.0313139	-0.26447	-1.45181	-0.383151	-0.367848	-0.987344	-1.23008	-0.346948	0.107837	0.631765	-0.848801	-0.72964	-0.506679	-0.141352	-0.106689	-0.98243	0.208496	0.363013	-0.416545	-0.181894	-0.460943
ENSG00000162654.1	1.26498	0.579216	0.00122859	-0.122399	0.28122	-0.324141	-0.74699	-0.0445918	-0.729626	-0.678586	-0.318073	-1.22485	0.534856	-0.360092	0.473437	-0.501868	-0.399694	-0.733009	-1.59525	-0.396791	0.341484	0.559128	-0.891124	0.533619	0.260105	-0.464274	-0.349283	-0.0575242	-0.666325	-0.546727	-0.649142	-0.811356	-0.648153	-0.779634	0.0283706	-0.122808	-0.340685	-0.639881	-0.403148	-0.614065	-0.372982	-0.767803	-0.844592	-0.631379	-1.03717	0.635202	-0.370922	-1.05134	-0.629774
ENSG00000165949.2	0.75579	0.254044	-0.473539	0.251686	0.417283	-0.615467	-0.104647	-0.24346	-0.612239	-0.622376	0.101753	-1.28162	-0.289316	-0.86886	0.516619	-0.954806	0.224749	-0.347538	-0.947112	-0.856498	1.14908	1.47336	0.0758919	1.34912	-0.146452	-0.722976	-0.0639627	0.73028	-0.769955	-0.655871	-0.893187	-0.469082	-0.340796	-0.44061	-1.06385	-0.33829	-0.130655	-0.267866	-0.843803	-0.41902	-0.597297	-0.409752	-0.753153	-0.703903	-0.506275	-0.0228672	-0.524521	-0.431544	-0.724743
ENSG00000179583	0.495615	-0.307211	-0.585037	-0.803074	-0.975901	-0.210621	-0.843456	-1.51243	0.670091	-0.6742	1.92996	0.111428	1.39813	-1.37223	-0.240984	-0.917361	-0.409947	-0.988282	-1.74589	-0.859521	1.46588	-0.68438	1.42735	0.305945	-0.475866	-0.549074	-0.12426	1.02228	1.64581	-0.951384	0.0161917	-0.35449	-0.590567	-0.0984474	-0.492707	-0.0929299	-1.88586	1.22603	0.20893	-0.185642	-1.38188	-0.385994	-0.0579589	-0.398992	-0.399124	0.445094	-0.359183	-0.0194251	-0.265362
ENSG00000184434.2	0.13245	-0.513879	-1.55991	-0.544927	-0.869053	1.20674	-1.36117	0.372823	-0.764904	-1.56245	0.668845	-0.468383	-0.840521	-0.986248	-0.0341642	-1.11089	-1.28645	-1.20015	-0.536684	-0.273256	-0.337633	1.08549	0.0518548	0.733658	0.335041	-0.161309	1.91596	0.858042	-1.77947	-0.961316	0.512889	0.760661	1.48031	1.31146	0.535236	1.08227	-0.584921	0.102627	1.32194	0.820741	0.723208	0.875655	0.79147	0.908054	-0.458641	0.235729	2.40921	-0.600136	-0.163591
ENSG00000185885.2	-0.191615	-0.250041	-1.6844	-1.25586	1.65734	0.568776	-0.776174	-0.443764	0.461113	0.334107	0.207624	-1.12004	0.718702	2.22336	-0.32748	0.72252	-1.00887	-0.156668	-1.18354	0.62083	-1.31152	0.875583	0.248966	-0.757436	0.285255	-0.762074	1.53666	-1.20567	0.968448	-0.426262	0.304345	-0.57489	-0.994526	-0.190794	0.570852	-0.763975	0.69122	-0.703031	-0.61845	-1.57254	-0.320417	-0.519135	-0.563279	0.752107	-0.483315	-0.495227	-0.715072	-0.224049	0.604781
ENSG00000187608.3	0.0237787	-0.0294257	-1.05008	0.244253	-0.357665	-0.670409	-1.36008	-0.154358	-0.736055	-0.418465	0.485165	-1.4716	-1.26111	-0.740231	0.214257	-0.774671	-0.498634	-0.309315	-0.814653	-0.603184	0.174539	0.701823	0.301004	-0.112147	-1.2591	-0.474061	0.295035	1.17378	0.0167969	-0.170052	-0.932986	-0.897745	-0.890975	-0.267561	0.271828	-0.273445	-0.0487359	2.23812	-0.707849	-0.769526	-0.615556	-0.713699	-0.112527	-0.607803	-0.397716	-0.459982	-0.912519	-0.0117048	0.969893
ENSG00000204642.1	1.12455	0.0493601	-0.0897914	1.55698	-0.088859	-1.09365	-0.415292	-0.47125	0.138422	-1.24957	0.10181	-1.33338	0.116601	-0.965756	0.00653213	-0.493031	-0.686795	-1.05725	-1.20285	-1.21233	1.62462	0.39122	0.0249337	1.76095	0.195674	-0.85554	-0.611829	1.19423	-0.859413	0.161701	-0.809624	-0.43741	-0.709186	-0.968056	-1.55348	-0.474448	-0.462896	0.472735	-1.13252	-0.140026	-0.0981786	0.53948	-0.993416	-1.00287	-0.365324	0.283445	-1.1332	-0.911584	-0.700231
ENSG00000224389	0.382619	-1.16396	-0.737427	1.29981	-0.160848	-0.0503012	-0.326758	-0.452882	-1.03915	-1.03145	-0.540341	-0.735418	-0.12072	-0.0266934	-0.617926	-0.0905397	-0.251797	-0.552405	-1.25393	-0.613636	-0.329337	-0.186225	-0.497874	1.28113	-0.598322	-0.45505	-0.301379	-0.0357307	-0.153463	-0.660562	-0.166295	-0.0251923	-0.476246	-0.224857	-0.990249	-0.784841	0.177338	-0.580912	-0.0678392	-0.738216	-0.179255	-0.585684	-0.108999	-0.609484	-1.01625	-0.246048	-0.71918	-0.0336551	0.409811
ENSG00000243649	1.31926	-1.44214	-0.600347	0.0497278	0.465471	0.0463069	-2.015	-1.4349	-1.71534	-0.0442226	0.617074	-1.03395	-0.471001	-0.589176	-0.126815	-1.41014	-0.963512	-1.041	-0.759071	0.155521	0.17899	0.349779	0.498134	0.145098	-0.137698	-1.30151	-0.62466	0.139586	-0.605274	0.434438	-1.27572	-0.351164	-0.400465	-1.13547	-0.972261	-0.368076	0.591353	-0.652202	-0.886023	0.176649	0.2066	0.171164	0.144441	-0.482266	-0.46705	-0.829709	-0.239387	-0.767973	-0.632927
ENSG00000244731	0.283063	-1.05273	-0.773653	1.31011	0.0646973	0.0587025	-0.12012	-0.627692	-0.166794	-0.67677	0.0183792	-0.378731	0.109398	-0.258653	-0.138681	-0.814618	-0.0366164	-0.654442	-1.36184	0.0213821	-0.432705	-0.286249	-0.391591	1.67101	-0.690978	-0.482794	0.0492607	-0.222994	0.203357	-0.665941	-0.550143	-0.0997175	-0.645043	-0.200211	-0.733572	-0.839388	-0.2348	-0.786679	-0.137723	-1.23128	-0.112033	-0.527715	-0.40765	-0.538041	-1.04607	0.302694	-0.423168	-0.465711	0.127549
ENSG00000271503.3	0.484296	-0.218365	0.00579715	0.0252176	0.496219	-0.617938	-1.02076	-0.266888	0.355954	0.166346	0.287701	-1.66088	-0.12112	-0.822295	-0.582787	-0.745054	-0.304544	-0.181099	-0.86992	-0.570239	0.114496	-0.772575	-0.180901	1.5569	1.74607	-1.31875	-1.30444	0.49092	0.026706	-0.123884	0.0382027	-0.739669	-0.793828	0.0175726	-0.850693	-0.121948	-0.60296	0.77588	-0.561924	0.331633	0.0127573	-0.405394	-0.298798	-0.448394	-0.911647	-0.142406	-1.10773	-0.546771	-0.911405
ENSG00000002549	-0.067224	0.518545	-0.725189	0.794997	-0.668524	0.415571	-0.622855	-0.268031	-0.637464	0.82989	-0.897201	-0.950866	0.240573	0.270808	-0.292766	0.0570257	-0.37679	-1.01649	-0.114064	-0.491516	0.524556	0.464502	-0.794746	1.26457	-0.623833	-0.244395	-0.24711	-0.895423	-0.371609	-0.251605	-1.37573	-1.12621	0.168726	-0.445089	-0.107712	-0.890165	0.697778	-0.165511	-1.06976	-0.573907	-0.549026	-0.234812	0.255117	0.012757	-0.589407	-0.612392	-0.729939	-0.374669	-0.683541
ENSG00000008517	0.918916	0.795353	-1.32805	0.538174	-0.669949	-0.68507	0.00305912	-0.218767	-0.54317	-0.891429	0.186253	-0.724488	-0.888439	-0.658127	0.364204	-1.0121	-0.153566	-0.284413	-0.461085	-1.24677	1.22723	-0.329553	-0.440074	-0.369932	-1.11035	-0.964649	-0.904063	0.728643	-0.498684	0.225988	-0.361184	-0.744627	-0.995298	-0.262224	-1.17247	-0.619741	-0.428877	0.419721	-0.603371	0.141205	0.758233	0.0656683	-0.472363	-0.590391	-0.642919	-0.230309	0.230228	0.200627	-0.615119
ENSG00000010030	0.176924	-0.220098	-0.0468779	-0.0933155	-0.704764	-1.3015	-1.00416	-1.09364	-0.0825533	-1.21324	0.921942	-0.292327	1.25017	-1.39349	-0.107183	-0.400959	1.20583	0.72789	-0.996795	-0.326775	1.3609	-1.10996	0.0587602	0.136522	-0.76958	-1.51505	0.00237043	0.380876	-0.46589	0.199377	0.272769	-0.991171	-0.425474	0.547702	-0.194499	0.600662	-0.933646	-0.573981	-0.820479	-0.630877	-0.20307	-0.428976	-1.38984	-0.089882	-0.387266	0.113158	-1.11176	-0.510877	-1.35718
ENSG00000025708	0.587751	-0.518556	-1.09027	-0.351915	0.175042	-0.641269	1.30076	-0.757026	-0.646004	-0.374748	-0.914298	-0.557157	-1.16667	-1.11976	0.651761	-0.848548	1.11477	-0.226585	-0.728391	-0.45964	1.01432	0.816015	-1.0158	0.338599	-0.997377	-0.84267	-0.675478	1.44792	-0.214569	-0.838585	-0.227289	-1.23652	0.493085	-0.758065	-0.912287	-0.446197	0.106043	-0.515099	-1.22343	-0.564154	-0.42892	0.459139	-0.942243	-0.47341	-0.267062	-0.0807886	-0.396162	-0.21049	-1.19099
ENSG00000065833	-1.33558	-0.537657	-0.442283	-1.58646	-0.00685648	1.73338	-1.1588	0.0115225	0.60405	-0.631464	0.283656	1.00119	-0.431156	0.144296	0.225824	0.328309	0.0789405	1.69467	0.212378	0.69857	-1.03654	-0.662375	-0.70155	0.351363	0.37954	-0.886718	0.651894	-0.821685	-1.40031	0.578177	0.789316	0.0618679	0.675763	0.473153	0.18583	-0.295406	0.074424	-0.335952	1.80212	0.827588	0.373526	1.68331	1.63363	-0.162613	-0.235244	-0.643744	1.24901	0.330574	0.398973
ENSG00000087884	-0.228644	0.0819934	-0.92252	-0.686153	0.293023	-0.178411	-0.825744	1.6843	-0.452413	1.39356	1.2376	-0.917548	-0.758192	-1.03091	-0.400368	-1.65167	0.824393	1.10678	-0.808608	-0.274768	-0.141992	0.361844	1.52628	1.01021	-1.27375	0.915357	1.51489	-0.345625	1.39181	-0.603484	-0.2605	0.450575	0.785351	-0.657634	0.12664	-0.188745	-0.99558	-1.52896	0.0546219	0.622382	0.805785	2.62949	2.20273	0.385352	0.141172	2.26554	2.69727	0.819041	-0.798299
ENSG00000101224	1.63558	0.234602	0.171981	0.350822	-0.516325	-1.18977	-0.354441	-0.699043	-0.237115	-0.883305	-0.0908988	-1.0878	0.489319	-1.13615	1.06065	-1.12062	-0.267362	-1.07846	0.606394	0.913385	-0.758213	-0.414139	0.667052	-1.64413	0.411866	-1.22191	1.10049	0.764071	-0.67382	-1.45794	-0.524145	-1.40595	-0.738175	-0.109197	0.398145	-1.41215	-0.0308144	0.116023	-0.974395	0.337412	-1.14676	0.563031	-0.851796	0.962955	0.697343	-0.424123	-0.799432	-0.478085	0.00762838
ENSG00000102096	0.578036	0.903659	1.02895	0.543928	0.180506	-0.154302	-0.464312	-0.789868	-0.624502	-0.681326	-1.23013	-0.780687	-0.395242	0.00608525	-0.703254	-0.731832	0.823485	0.565891	0.106184	-1.1616	0.193209	-1.0197	-1.23812	0.943985	0.677134	-1.27424	-0.795454	1.34053	-0.461525	-0.290855	-0.0953489	0.15772	0.203541	-1.21095	0.245432	-0.673207	0.345025	-0.604037	0.712479	-0.460107	-1.51055	-1.26381	-0.127395	-0.910712	-0.888804	-0.833954	-0.421144	-1.14258	-0.269735
ENSG00000109929	0.0899729	0.651703	1.01868	-0.386202	-0.127239	0.895308	-0.734115	0.128166	0.860538	0.422223	0.0709358	1.47476	-1.94194	0.905279	1.3011	0.0562541	-0.860084	2.40383	1.29374	-0.844981	-0.215176	1.79193	-0.99668	0.0811879	0.448361	0.286337	-0.00101071	-0.294388	-0.389444	-0.0446057	-0.667312	-2.00028	1.0616	1.51253	0.217484	1.17786	-1.66074	-1.67249	0.0950618	0.350502	1.22248	0.0415117	0.40375	0.416834	0.199555	-0.556439	0.900575	1.49231	1.72833
ENSG00000110777	-0.318758	0.815871	-0.298337	2.46851	-1.10875	-1.18106	1.03501	-1.38105	0.925731	0.877407	-0.864948	0.758351	1.08029	1.71217	-0.37211	-0.0418989	-1.28116	0.0206346	-0.754335	0.286817	-0.214757	-0.433167	0.0749212	-1.50328	-0.79513	0.47991	0.393258	0.603707	-0.476147	-1.17389	-0.243255	-0.605748	0.525266	-0.965594	-0.695405	-0.893598	0.540346	-0.33319	-1.0533	0.573254	-1.03612	-1.5533	-0.311904	-0.770026	-0.393564	-0.313319	0.460052	-0.823119	1.04008
ENSG00000112902	0.526798	0.635187	-1.16037	-1.19532	-0.202611	0.665173	-1.69481	-0.320789	0.280457	0.971601	0.365533	0.657412	1.22598	-0.361005	1.71316	0.507385	0.488087	0.490652	-0.0231868	0.231092	1.94006	-0.310809	1.18606	1.33968	-0.1127	0.104562	-1.17403	-0.207359	0.696619	-0.141237	2.97042	1.67017	-0.822621	-0.12138	-0.368132	-0.022027	-0.585355	-1.18951	0.860858	2.78035	0.144703	0.122611	1.8813	0.37422	0.569795	2.55	-0.00157697	0.154712	0.214649
ENSG00000116661	-0.945234	0.308357	-0.135215	-0.18457	0.903594	0.104729	0.948542	0.491472	0.0290888	-0.756588	0.0451803	-1.46077	0.49645	-0.713048	1.45651	-0.326344	1.59486	-0.269396	1.68288	-1.68103	0.103207	-0.24585	0.305422	-0.126914	-0.90332	-0.208136	0.299176	-0.45143	-0.933692	1.77511	0.204513	2.84783	-0.295009	-1.3379	-0.12201	0.411555	-0.772553	0.0831764	0.492562	0.834798	0.967702	0.103926	0.590306	-0.59912	-0.924453	1.38687	0.548292	1.49458	2.50461
ENSG00000117054	-0.672164	0.713019	-1.48984	-1.11412	1.10328	0.31909	-1.12381	1.30943	-1.21095	1.73076	1.21181	-0.0648798	-1.19888	0.16715	0.871379	-0.445248	-0.802975	0.361503	-1.10221	-0.744863	0.181445	1.51121	0.281401	-0.799694	-0.836914	0.715495	-0.280698	-0.217354	-0.390026	-0.150715	-0.158683	-0.0646522	0.304984	1.3291	-0.689532	0.0173426	-0.355989	0.328173	0.404987	0.62049	1.22461	0.710674	1.3612	1.30009	0.213016	0.908599	2.90016	-0.0681037	0.436556
ENSG00000119121	-0.73884	0.0889914	-0.210755	-1.05406	-0.0606019	0.986982	-0.878217	1.79905	-1.07136	-0.418532	3.14069	0.82372	-1.08318	-0.202916	0.281666	-0.420716	0.151373	-0.519952	-1.41613	-0.163345	-0.231641	0.624926	1.4493	-0.265301	-0.0266673	-0.702746	0.0678046	-0.064347	-0.0775865	-0.760314	0.484424	1.34122	-0.915186	0.174247	-0.932387	0.225853	-1.14539	0.756974	0.229911	1.83881	1.74643	-0.231085	2.47742	1.81365	-0.199914	0.761624	0.253217	0.962306	-0.773652
ENSG00000125648	-0.78771	3.14287	-0.750693	0.153604	0.547809	0.817735	-0.680793	0.637909	-0.790647	-0.0853733	-0.381661	-0.405985	-0.455385	-1.84987	-0.462761	0.0263588	-0.578772	0.271463	0.687262	-0.249091	0.107666	0.447135	0.479478	0.29023	-1.30667	0.158388	-1.30869	-0.679244	-1.37068	1.01254	0.0438552	0.98755	0.537669	-1.3664	0.698372	-0.473302	-0.516636	1.31927	1.11123	1.76035	0.541626	1.29198	0.207736	-0.5187	-0.360265	0.243132	1.3317	0.135623	0.809148
ENSG00000126775	0.991452	0.305725	1.03623	0.944563	0.0962746	-0.646616	-0.593216	-1.33762	-0.953779	0.264945	0.0392942	0.661585	1.90113	0.359285	0.974139	-1.07673	-0.398763	-0.201051	0.85338	0.741339	-0.597429	-0.100708	-0.042707	1.09016	0.20938	0.593839	1.4488	0.647779	1.66661	-1.05352	2.74425	0.876406	-0.662231	-0.710677	1.02565	-0.166718	1.99348	0.584906	-0.918249	0.649394	0.0296388	-0.317187	-0.133791	-0.803413	0.0555897	1.49162	0.207885	0.214209	-0.398009
ENSG00000128340	-0.218274	-0.80364	0.0534236	-0.245033	-0.729133	-1.02699	-1.77216	-0.318519	0.838744	-0.72844	0.358537	-0.43395	-0.314826	1.00381	-0.626276	-0.444369	-0.867861	1.39051	-1.89965	-1.00418	0.365485	-0.406436	0.578827	0.607261	0.7017	-0.230596	-0.567481	-0.553406	-0.688121	-1.50664	-0.378564	-0.841447	0.762789	-0.217402	-0.426621	-0.325339	1.79994	-0.236331	-0.817175	0.132897	-0.200554	-0.366688	-0.564641	0.55298	-0.57616	0.972714	-0.141683	-0.755584	0.283299
ENSG00000130589	-0.371194	-0.808435	-0.971268	0.822757	0.201471	-0.0584948	-1.54751	-1.95436	-0.387547	0.751926	-0.531317	-1.28199	-0.479073	-1.53223	-0.0917335	-1.22693	-0.654386	0.405692	0.13608	-2.17325	1.92573	0.0436301	-0.728162	0.993195	-1.46735	-0.429	-0.280659	0.880381	0.802778	1.08291	-1.24158	-1.02532	0.0426794	0.0953392	-0.729883	0.639879	0.709386	1.76009	-0.0898146	-0.0311504	-1.04013	1.46879	0.516541	-0.726933	0.241369	-0.141219	-1.25299	-0.0287679	0.395848
ENSG00000133106	0.717114	-0.25731	0.497415	-0.615868	0.479589	-0.933211	-1.33493	0.591694	-0.499297	-1.07333	-0.0354846	-1.08374	0.300766	-0.294697	0.788419	-1.12494	0.819306	-1.1483	-1.32245	-0.560844	0.582342	0.97963	-0.53781	1.26549	-0.214298	-0.541123	-0.391449	-0.0642808	-1.05644	-0.141263	0.0613511	-0.235464	-1.0314	-0.064267	0.713525	0.030311	-1.4586	0.427182	-0.776402	-0.280491	-0.652346	-0.617989	-0.387383	-0.73069	-0.375497	0.197981	-0.721808	-0.258088	-0.326589
ENSG00000133265	0.359589	-0.637027	-0.387126	1.73711	-0.121728	-0.632309	0.433144	0.740788	0.49708	0.726208	-0.252988	1.18909	-0.302132	1.55561	0.0418697	-0.683455	2.97591	0.666683	0.697894	0.22996	-0.456895	-0.436891	-0.555405	-0.355658	0.35517	-0.14375	-0.3074	-1.58839	0.427199	0.180099	-1.01129	-1.8005	-1.58266	-0.854182	0.323581	-0.492917	-0.342962	-1.30676	0.567569	-1.35773	-0.796219	-0.361052	-0.706919	-0.638083	-0.238725	-0.311329	-0.564453	-0.355521	-1.22402
ENSG00000133321	0.896406	0.255926	-0.90506	0.740193	-0.0919254	-0.650728	-0.490961	-0.349057	-0.329404	-0.501434	-0.108141	-1.47694	0.0576291	-0.851807	0.554588	-0.737104	0.220839	-1.07309	-1.03683	-0.374719	2.22278	-0.614756	-0.348845	1.55721	0.350271	-0.77222	-0.662849	0.702023	-0.541817	-0.350484	-0.817143	-0.286673	-0.737549	-0.68292	-1.20785	-0.654394	0.303169	-0.181821	-0.586992	-0.794926	-0.595326	0.464386	-0.634622	-0.498299	-1.0421	0.308215	-0.794876	-0.529888	-0.775511
ENSG00000135916	-0.07285	-0.470947	-0.841661	3.59337	-0.695444	-0.202223	0.0916006	-0.00780836	0.377313	-0.461669	-1.28968	-1.13793	-0.4719	-0.27139	-0.570089	-0.418168	-0.338829	-0.0604105	0.328271	1.43846	-0.783021	0.0269724	-0.214794	0.511394	-0.936117	0.360456	0.725017	0.389956	-0.312849	-0.134607	-1.09615	-1.04689	-0.156722	-0.36801	-1.09578	0.382872	-0.257311	-1.26821	-0.568624	-0.843454	-1.24641	-1.28687	-0.92755	-0.39335	-0.267443	-0.149449	-1.21054	-0.67055	0.479995
ENSG00000136872	-0.810658	-0.242814	-1.57812	-1.26344	-0.21337	0.808332	-1.47185	0.106368	0.765572	0.381283	1.61615	-1.10125	-0.967876	-0.74121	0.0779908	0.0116472	0.395063	-0.451628	-0.826276	-0.716604	-0.288913	1.36897	1.71906	0.419848	-0.00903641	-0.877729	-0.141491	0.537299	-0.829717	1.04142	0.339342	2.97944	0.283812	0.307774	-0.443684	1.58715	-0.539779	-0.146876	0.49744	0.269881	1.0141	1.45997	1.07489	0.407687	0.241048	0.957189	2.36497	0.78716	-0.58471
ENSG00000136883	-1.2616	-0.596425	0.248371	-0.358474	1.60541	1.19444	-0.587299	1.07276	0.364523	1.68642	-0.131173	1.61587	0.317727	-0.554356	0.507841	-0.46356	-0.0868073	-0.972741	-0.134187	0.135225	1.12024	-0.800014	1.17897	0.887831	-1.06365	-0.910187	-0.197091	1.006	-0.569263	1.83645	0.633221	1.91958	-0.255755	0.478633	-0.474849	1.16701	-0.863353	1.24243	0.228355	-0.20617	2.23411	-0.0973693	0.637914	0.398716	-0.332144	1.869	2.08661	1.91243	0.434548
ENSG00000139318	-0.635199	-0.974409	0.473157	0.550009	-0.400603	-0.786836	0.873999	0.294724	-0.783001	-0.874094	-1.5255	-0.608178	-1.73774	-1.19737	-0.222476	-0.262743	-0.338801	1.03925	0.655786	-0.130458	0.498931	1.08514	0.367698	-0.246932	-0.514715	-0.580656	-0.309691	0.158722	-0.358565	0.1585	-0.0715002	-0.488629	-0.192551	-1.09413	-0.0326443	0.3264	-0.535966	0.259565	-0.745612	-0.666629	-0.588928	-0.528073	-1.39694	-0.689969	-0.195676	0.578305	-0.515744	1.4922	-0.506455
ENSG00000140105	0.505269	-0.0332558	-0.521782	-0.094957	0.49377	-0.761531	-0.672188	-0.954728	1.13451	-0.197491	0.0293766	0.964656	-0.48997	-0.512389	0.580074	0.256939	-0.519098	1.06116	-1.26702	0.403153	-0.0284691	0.119607	-0.799097	0.0473353	-0.581878	0.819592	0.933806	0.0110371	-0.962516	-0.0156575	-0.113257	-1.08238	-1.14098	-0.060425	-1.54425	-1.09157	0.338774	-1.04668	-0.0577439	0.350055	-1.18327	-1.79258	-0.450035	-0.336325	-0.244551	-0.401235	-0.246326	-0.897068	0.00208829
ENSG00000143819	-0.776836	0.480479	-0.928491	-1.37727	0.459578	0.599943	0.222071	0.984421	0.260641	-0.122319	-0.297885	-1.01031	-1.08771	0.12235	0.141456	1.48017	-0.22266	2.95917	1.06191	0.49887	-0.927913	0.504925	-0.414406	-0.888535	-1.50702	0.276868	0.308044	-0.0410455	0.401247	0.364393	0.262993	-0.28666	-0.648957	1.62236	0.0871904	-0.344617	-0.345204	-0.373419	1.45143	0.120043	1.73194	0.590234	2.12529	0.389343	-0.491103	0.108516	0.94082	-0.113101	1.6279
ENSG00000144366	-1.43563	0.630899	-1.31198	-0.293149	0.69623	-0.757374	0.130764	-0.584576	-0.796708	1.67457	0.852013	-1.74234	-0.986507	-0.522977	0.539832	0.409658	-0.00995602	-0.580312	1.07857	-0.574724	-0.0465088	0.00146508	-0.825525	-0.48013	1.09203	0.785561	0.971963	-0.724871	-0.306905	-0.114024	-0.146593	0.640183	-0.0390551	-0.152895	0.30217	1.65699	-0.122403	0.352234	-0.245892	0.271822	2.9077	0.940844	2.07059	0.231133	0.526462	-0.589414	0.645877	0.109698	-0.334168
ENSG00000145649	0.375946	-0.202313	-0.402425	-1.04262	-0.593673	-1.03178	-1.17796	1.13658	-0.443787	0.689535	0.217912	-1.51848	-0.603452	-0.670201	0.0389179	-0.468628	-0.276312	-0.961494	-0.974167	-0.60013	0.682786	-0.678197	-0.181048	1.80978	-0.0690457	-1.48919	-0.69568	1.56614	0.213819	-0.225875	-0.0977999	0.562408	-0.0661718	0.0705843	-1.36973	-0.246361	-0.483442	1.38739	-1.18631	0.0505109	-0.185391	0.570503	-0.559573	-0.20325	-0.268516	-0.924589	0.69379	-0.420385	-0.389695
ENSG00000146039	-1.1643	-0.498625	-1.06641	-1.40801	0.963845	0.798747	0.466409	0.229401	-0.693076	-0.0659798	2.43126	-1.06125	0.377045	-0.0882407	0.573222	-1.29763	-0.271319	-0.80852	0.658184	-0.393716	0.815929	-0.477002	0.668396	0.834735	-1.01846	-0.509727	-0.813918	1.28424	-1.17052	1.00413	-0.534947	0.1978	-0.257397	0.325288	-0.459987	0.659855	-1.31563	0.662708	0.419031	0.23678	3.1312	0.148262	-0.511301	-0.262486	0.888135	-0.315624	-0.710162	0.139236	-0.232586
ENSG00000146540	-0.836692	-1.903	1.10236	0.661867	0.0594762	0.254089	0.0292248	-0.119627	1.51669	1.32759	-0.498712	0.415224	-0.440862	0.351289	0.349922	-1.02612	1.19471	-0.465746	2.09428	0.138591	-0.801825	0.519796	-1.00373	-0.278909	-0.820663	-0.385416	-0.471649	-1.20985	1.44161	0.67107	-0.924967	-1.97925	-0.181228	0.0233485	0.173629	-1.79864	0.875123	-1.02441	-0.281458	-1.799	-1.06213	-1.87996	-0.0912266	-1.08091	1.19769	-0.657713	-0.821749	0.455453	0.324567
ENSG00000156587	0.179975	0.346315	-1.0522	0.990486	0.37023	-0.887177	-0.588428	-0.482775	-0.231912	-1.07558	0.27279	-1.3157	-0.107167	-1.20817	0.219423	-0.275437	-0.254984	-1.0823	-1.5649	-0.600785	0.97854	-0.320684	-0.043964	1.69321	-0.396367	-0.361997	-0.130609	1.42391	-0.34865	-0.671444	0.0727916	-0.283411	0.211644	-0.473351	-0.31864	-0.858574	-0.0191516	-0.421939	-0.606274	-0.435412	-0.263476	-0.317094	-0.700782	-0.524938	-1.31372	-0.384786	-0.57845	-1.01448	0.24338
ENSG00000160868	-1.45194	-0.798641	-1.25716	-1.20885	-0.171889	0.596721	-1.62737	0.9766	-0.274683	1.63317	0.816634	-1.20008	-1.3692	0.629131	0.703488	-0.244682	0.0881278	1.75273	-1.00833	0.205346	-0.379919	0.240413	-0.0826697	0.133703	-0.715629	-0.564407	0.631092	0.219861	-0.0592209	0.727526	0.135839	0.680765	0.945356	1.70169	0.256026	0.565764	-0.692014	0.358745	0.287359	0.106139	2.74087	0.476513	1.0126	1.06148	0.341462	0.342956	1.32165	0.861721	-0.00509335
ENSG00000164161	-1.36275	0.0755349	0.823211	1.50122	0.697299	0.327123	-0.161125	-0.674853	-0.590367	1.12859	-0.637796	-1.19458	-0.380373	0.118959	-1.72576	0.581398	-0.729078	1.34694	-0.805107	1.34245	-0.6567	1.02496	-0.463331	-0.927683	-0.108936	5.53531	0.554849	-0.437068	0.7653	-0.612743	0.604844	0.0379707	1.8477	0.0188424	-0.436454	0.27231	-0.521621	-0.154051	-0.0677371	-0.266816	-0.272144	-0.996249	0.139414	0.645615	0.999142	1.69675	1.1655	-0.975416	-0.949114
ENSG00000168394	1.24319	-0.0907052	-0.153253	0.404639	-0.160552	-0.406374	0.266746	0.360231	-0.216413	-0.803419	-0.560056	-0.99088	-0.174489	-0.980386	-0.0864353	-0.229131	0.856227	-0.971908	-0.514429	-1.31344	0.890445	-0.159744	-0.35647	0.809055	0.254343	-0.990851	-0.815057	0.702683	-0.303851	-0.734831	-0.8266	-0.694873	-0.984708	-0.720031	-1.0966	-0.725867	-0.308424	0.0689365	-0.660145	-0.42011	-0.670753	-0.731607	-0.63792	-0.532943	-0.622806	-0.369434	-1.25877	-0.822922	-0.38654
ENSG00000169442	-0.307868	0.0238214	-0.72726	0.221191	-0.212513	0.0454084	-1.06233	-0.446635	0.918147	-0.833685	-0.00862432	-1.35407	-1.15096	-0.14112	-0.290345	-0.80602	-0.348257	-0.0447194	-0.921049	-0.67616	-0.369479	0.692336	0.680905	1.23406	2.26924	-0.449731	-0.139887	0.240204	0.649595	-0.631667	-0.427588	-0.644829	-0.824522	0.251163	-0.489145	0.0838563	-0.846911	0.23063	-1.17167	-0.184657	-0.15607	-0.407152	-0.499201	-0.274274	-1.25101	1.23545	-1.34248	-0.42236	0.344581
ENSG00000169903	-1.13348	1.12851	-1.34641	-0.482304	0.567676	1.12231	-0.941749	0.401018	-0.994115	0.0108154	1.67113	-0.209427	-1.13124	0.119146	0.00371592	-0.851362	-0.485451	0.0956446	0.0143794	-0.974826	0.177572	-0.270716	0.840173	0.134488	-0.729453	-0.0734532	-1.03891	5.01463e-05	-0.320345	0.235392	0.91472	2.68637	0.590935	0.141672	-0.94584	-0.789149	-0.516617	0.155469	-0.351277	-0.312143	0.394059	0.946612	-0.369655	0.419953	0.242831	-0.187126	3.51483	-0.077043	0.0232574
ENSG00000171234	-1.15512	-1.33279	-0.955076	-1.08661	0.357526	-0.180829	-0.900844	0.454993	0.134863	0.342841	0.880242	-1.22426	-0.913863	-0.972217	0.0706798	0.0744577	0.227554	-1.22687	0.148892	-0.655856	0.681828	0.359776	1.13297	0.433104	0.555499	-1.08024	0.0595004	0.549652	-0.560217	0.475048	0.25797	1.00734	0.696035	0.130645	-0.123808	1.16159	-0.808947	1.83429	-0.153513	0.127388	2.77943	3.31001	1.70551	0.77489	0.165137	0.555204	1.81536	0.206811	-1.26579
ENSG00000172689	-0.804142	0.671116	-1.3437	-1.14792	0.246218	0.334746	-1.63553	0.542548	-0.562982	-0.359794	0.916467	-0.607131	-1.21389	-0.399484	-0.451414	-0.384717	0.801217	0.249552	-0.409827	-1.09146	0.0982697	-0.0962135	0.407349	0.188375	-0.41849	-0.819299	-0.44406	1.11959	-0.678244	0.544053	0.496369	2.07865	0.799226	-0.536336	-0.180918	0.473243	-1.04158	0.132921	1.09032	0.489178	2.37572	0.066144	0.976325	-0.200024	0.449675	-0.544957	3.34735	0.20672	0.632235
ENSG00000172915	-1.15151	1.28668	0.438912	0.36715	1.01338	0.999618	-1.19319	0.055602	0.310274	-0.427111	1.05109	-0.230655	-0.362069	-0.272009	-0.0388237	-0.534624	-0.909946	-0.313143	-1.06331	0.384515	-0.662252	-0.780508	0.0584078	0.42837	-0.259767	0.765446	-0.318233	-1.28178	1.3318	0.334342	0.300463	0.152773	-0.822203	1.62768	-0.242648	0.616906	-0.450808	0.819349	0.19717	1.03552	0.428168	0.884352	0.172159	-0.488968	0.638019	-0.351286	-0.876778	-0.976329	0.236891
ENSG00000173762	0.227183	0.789085	-1.69581	-0.13765	0.246007	-0.2621	-0.834953	-0.206186	-0.176317	-1.12325	1.01292	-1.46494	-0.202742	-1.55632	0.222871	-0.964285	0.315924	-0.765793	-1.19165	-0.305798	0.0691067	-1.16975	0.252031	-0.47266	-0.354387	0.133126	-0.934043	-0.0918891	-0.398169	1.13016	0.450609	-0.0781436	-1.29592	0.454836	-1.04263	-0.334892	-0.605754	1.44182	-1.02957	0.21482	1.00136	0.0279335	-0.187454	-0.116819	-0.816197	-0.171313	-0.6693	-0.220338	-0.852215
ENSG00000174827	-0.222087	1.09492	-0.60969	-1.8468	-0.180115	-0.597436	-0.418403	0.148488	-1.06421	0.04988	0.110283	-0.360803	-1.09203	-0.2831	1.11477	-0.460452	-0.0923662	-0.115361	-1.48937	0.930501	0.911851	1.2705	1.37971	-1.03634	-1.58238	-0.332204	-0.122646	1.48099	-0.333195	-0.975514	0.22096	0.529865	1.51191	1.7477	0.424322	1.66649	-0.821715	1.7024	0.300698	-0.169744	0.464255	1.57405	-0.291916	0.584859	-1.44588	1.19773	0.0695798	0.201007	0.271784
ENSG00000177409	-0.483824	0.00798972	1.02141	0.807101	0.1093	-0.969739	0.935536	0.204727	-0.56078	-0.826992	0.0631647	-0.389688	0.69299	-0.567141	-0.51923	-0.979042	0.187745	-1.39764	0.279921	0.398752	1.13142	0.00450186	-0.308812	-0.425378	0.228848	-0.594749	0.0829372	-0.176307	-0.527778	-0.155723	-1.26062	-0.254391	-0.561347	-0.800919	0.314183	-0.473822	0.782288	0.065742	-0.216293	0.503104	-0.99293	0.099437	-1.14307	-0.906532	-1.28988	-0.24959	-1.09382	-0.11962	-0.972375
ENSG00000184613	-0.821419	-0.737156	-0.950554	-0.981626	0.00739572	1.1541	-0.268253	0.0696778	-0.783457	0.263865	2.184	0.519055	0.62264	0.465337	-0.599985	-0.691952	2.05243	-0.221129	-1.18561	0.28663	1.11323	-0.836869	0.532766	0.347067	0.281126	0.17413	-0.0156274	0.427589	-0.563943	0.734014	0.300999	3.37013	-0.249348	0.478559	-0.433562	1.15248	-0.439293	-1.2624	1.07479	0.41123	-0.0231857	-0.165271	1.51668	0.183515	0.47004	0.1141	1.67975	-0.282485	-0.924111
ENSG00000185880	1.75045	-0.138176	-0.390167	1.81401	0.741026	-0.861616	-0.677926	-0.693899	-0.894419	-0.162661	-0.592794	-1.30966	0.387898	-1.21626	0.0238022	0.798651	0.47615	-0.774689	-0.299855	-0.959339	1.50139	0.501807	0.222213	1.46585	1.37933	-0.481239	-0.61161	0.568635	-0.546218	-0.341499	0.849468	-1.03043	-0.929767	-0.97577	-1.32878	-1.15795	-0.712747	0.929868	-0.873085	0.0681732	-0.670804	-0.93192	-0.402074	-0.320512	-0.659118	-0.989628	-0.98415	-0.982251	-0.291682
ENSG00000187720	-1.15769	-1.05183	-0.910675	-0.336724	0.224291	-0.104075	-0.923675	-0.11464	0.693002	2.38188	0.536084	-0.594399	-0.695527	-1.03005	-0.0504981	-0.199747	0.0668099	0.0921745	0.00141855	-0.508025	-0.803386	0.322489	-0.550555	0.25381	-1.09101	-0.0608692	-0.811413	1.46457	-0.498406	-0.221098	1.23079	0.602108	0.549583	1.61402	0.53993	1.99667	-1.08248	0.281384	-0.211089	0.0223571	1.07211	1.53763	1.46737	-0.274558	0.101984	-0.437202	2.64065	-0.55458	0.484134
ENSG00000196188	-1.07353	-0.853382	-1.61378	-0.588333	0.309675	0.0656525	-0.751417	1.34932	-0.797669	-0.076294	1.52579	-1.57171	-1.13784	0.385347	1.44174	-0.269467	0.414181	1.14677	-0.892472	-0.635241	-0.592731	-0.186767	-0.193901	-0.658947	-1.31012	-0.102172	0.638143	-0.378181	-0.947879	0.957995	0.388829	0.256205	0.0742691	0.724248	-0.880913	-0.194386	-0.00684782	1.57784	-0.130414	-0.21143	3.55878	0.90181	0.030867	0.918282	0.85079	1.17816	2.29834	0.495218	0.169233
ENSG00000204099	-0.51036	-0.468981	-1.38243	-0.965895	-0.590853	-0.288421	-0.638828	0.663137	1.00775	-1.01237	2.51688	-0.0381993	-0.796178	-0.0791801	0.0359215	-0.806403	-0.711356	-0.924834	0.562688	0.046796	-0.642096	-0.705469	1.44422	-0.639976	-0.830369	0.698857	-0.446102	1.83573	1.06492	-0.468065	0.719013	0.341766	-0.0127159	1.58306	0.235858	0.326142	-1.53873	2.52932	-0.31065	1.81077	1.68122	1.20232	0.240344	0.994656	1.36156	-0.725923	1.61017	-0.139868	-0.357025
ENSG00000204264	1.88424	-0.48114	0.266225	1.66014	0.532128	-0.701587	-0.536074	-0.236867	0.127714	-0.802295	-0.918642	-1.0808	0.921103	-1.0281	0.0263506	-0.548073	-0.0987994	-1.15085	-0.187569	-1.2167	2.30614	-0.424029	-0.238364	0.967171	0.417749	-0.923645	-0.948778	0.49541	0.0553516	0.138198	-0.431867	-0.520747	-0.147818	-0.925231	-0.968458	-0.906837	-0.87527	-0.202425	-0.472339	-1.08764	-0.423355	-0.440954	-0.746089	-1.04197	-1.09085	-0.197787	-1.20923	-0.582777	-0.388478
ENSG00000204267	0.805962	-0.332578	-0.440403	0.417121	-0.50349	-0.697558	0.0484119	-2.3325	1.0233	-0.0925669	0.451097	-1.84623	0.529098	-0.100266	0.131526	-0.0963112	-0.437524	-1.0283	-1.30225	-1.72446	0.783694	0.537178	-0.616899	0.747468	-0.143576	-0.448144	-1.20116	0.514423	1.03807	-0.261891	-1.3379	-0.664084	-0.62203	-0.119323	-0.597253	0.0738875	-0.394082	-0.48717	0.927152	-0.0521432	0.0653499	-0.127843	0.112359	-1.31979	-0.473705	-0.1617	-1.10783	-0.54131	-0.358384
ENSG00000206337	0.694008	0.422099	-0.00323092	0.963539	-0.211384	-0.782532	-0.229541	1.2455	0.185766	-0.666761	0.122019	-0.626329	0.0761314	-1.0437	-0.0370594	0.594618	-0.471316	-0.225145	-1.21561	-0.900767	0.261601	-0.0496991	-0.418795	-0.267604	0.975786	-0.244265	-0.530163	-0.214876	-0.493576	-0.0296665	-1.01845	-0.874724	-0.546779	-1.05816	-1.61551	-0.435996	0.278165	0.363665	-0.905093	-0.492206	-1.05101	0.021115	-0.866629	-0.676413	-0.369312	-0.641838	-1.31177	-0.57045	0.313919
ENSG00000234224	-1.01156	-0.325721	0.166829	0.105023	-0.33673	-0.0379008	-0.742934	0.185733	-1.20526	0.758497	2.07803	-1.62132	-1.3204	0.429679	-0.205854	-0.536346	0.394015	-0.351735	-1.77841	-1.52844	1.23275	0.491139	-0.314641	-0.0205204	-1.54738	1.04986	0.416385	-0.210593	-0.850085	0.857565	2.8415	0.816454	0.7846	0.0493066	-0.324584	-0.633674	0.103553	0.465313	-0.0646508	-0.0145461	-0.0206812	1.53847	0.162901	0.942135	2.0197	-0.0325846	1.14516	0.0897384	-0.172746
ENSG00000240065	1.34855	-0.263389	0.0435562	0.327862	0.244397	-0.574071	-0.416209	0.416199	0.950898	-0.81043	0.552226	-1.38402	0.469672	-0.591714	0.0859294	0.030798	0.021252	-0.772299	-0.99678	-1.21612	1.71771	-0.339624	0.00205882	0.767519	1.2783	-0.983173	-0.335247	0.609868	0.259401	0.135709	-1.14133	-0.000661877	-0.769914	-0.617078	-0.982345	-0.642215	-0.00818872	-0.708948	-0.403859	-0.894618	-0.647791	-0.246172	-0.451347	-0.747581	-1.12328	0.0279275	-1.27428	-0.606239	-0.148432
ENSG00000240857	-0.842859	-1.47373	1.8788	-0.63448	0.544968	-0.760069	0.858673	-1.64258	1.08603	2.11502	-0.824153	-0.562455	0.197318	0.131015	0.29161	0.398909	-0.0757908	2.28231	1.15563	-0.7147	0.462966	0.205749	0.415056	-0.263403	1.3384	-0.822344	0.506416	-1.5956	-0.0859772	-0.410763	0.0230281	-0.916323	-0.780011	-0.841883	-0.507212	-0.669085	-0.765936	-0.623662	1.568	-0.0830877	-1.8472	1.74381	-0.899456	0.839874	0.136743	-1.35487	-2.013	-1.89868	-0.442564
ENSG00000249096	-0.83503	0.0213928	1.53038	-0.963542	0.00764619	-0.0608007	-0.499592	0.241649	-0.566094	0.0738218	-0.2665	1.54123	2.55255	0.605405	-0.0612962	0.226193	-0.926094	-0.49489	-0.602152	-0.429366	1.61447	-0.552392	-1.16287	-0.22604	1.40167	-1.01634	0.787236	-0.808432	-0.633394	-1.27729	-0.880992	0.728341	-0.430467	-0.393024	-0.979774	-0.48226	-0.213357	-0.957617	-0.524673	-0.929424	-0.488068	0.0402227	-1.06033	0.0787089	-0.109229	-0.940687	-0.893167	-1.11968	0.212417
ENSG00000256162	-1.11218	-0.0978684	-0.724534	-1.13221	-0.153941	0.831116	-0.524933	1.57258	1.22334	0.437402	1.32426	-0.349706	-0.493123	-1.53035	0.594063	-0.252874	-0.629768	-0.57269	-0.407749	-0.833857	-0.675191	0.566475	-0.135556	0.283141	0.206966	-0.708341	0.217791	0.376161	-0.605831	-1.09561	-0.0879226	1.28783	-0.546189	1.89064	-0.205343	0.575269	-0.0250665	-0.0446277	0.596538	-0.113092	4.33345	0.120564	0.92022	1.49745	-0.489806	-0.377066	2.97789	-0.461672	-0.736714
ENSG00000261183	-1.477	1.72623	1.03952	0.0666134	-0.158324	-0.268315	0.819632	1.03303	-0.230806	-1.99201	-0.356012	-2.18181	0.216906	-1.94392	-1.07168	0.937817	0.164859	-0.3962	-0.234561	0.778626	-0.810818	0.82362	-0.698118	-0.884283	0.253301	-0.0718903	0.440019	1.75065	0.737733	0.544145	0.283185	1.51731	-0.410437	0.405453	0.587662	-0.233084	0.0125393	0.368819	0.989201	-0.819959	2.94914	2.34365	1.08088	0.1835	-0.761001	0.873219	2.05575	0.159455	-0.788224
[truncated: 66 more columns]

## Sheet: Fig.2B
	term	direction	-log10(adj.p-value)	Freq	term1	comparison
	Interferon Signaling	up	6.76283	13	- Interferon Signaling	PGCp VS GFDp
	Interferon alpha/beta signaling	up	5.40158	8	- Interferon alpha/beta signaling	PGCp VS GFDp
	Interferon gamma signaling	up	4.73146	8	- Interferon gamma signaling	PGCp VS GFDp
	Growth hormone receptor signaling	down	2.76137	-2	- Growth hormone receptor signaling	PGCp VS GFDp
	Growth hormone receptor signaling	up	2.76137	2	- Growth hormone receptor signaling	PGCp VS GFDp
	PPARA activates gene expression	down	2.13103	-5	- PPARA activates gene expression	PGCp VS GFDp
	PPARA activates gene expression	up	2.13103	1	- PPARA activates gene expression	PGCp VS GFDp
	Metabolism of vitamins and cofactors	down	1.08047	-4	- Metabolism of vitamins and cofactors	PGCp VS GFDp
	Metabolism of vitamins and cofactors	up	1.08047	1	- Metabolism of vitamins and cofactors	PGCp VS GFDp
	Interferon Signaling	up	2.75105	11	- Interferon Signaling	PGCp VS PGCd
	Interferon alpha/beta signaling	up	3.30359	8	- Interferon alpha/beta signaling	PGCp VS PGCd
	Interferon gamma signaling	up	1.02412	5	- Interferon gamma signaling	PGCp VS PGCd
	Growth hormone receptor signaling	down	0.513414	-1	- Growth hormone receptor signaling	PGCp VS PGCd
	Growth hormone receptor signaling	up	0.513414	1	- Growth hormone receptor signaling	PGCp VS PGCd
	PPARA activates gene expression	down	0.424716	-4	- PPARA activates gene expression	PGCp VS PGCd
	Metabolism of vitamins and cofactors	down	2.86013	-9	- Metabolism of vitamins and cofactors	PGCp VS PGCd
	Metabolism of vitamins and cofactors	up	2.86013	2	- Metabolism of vitamins and cofactors	PGCp VS PGCd

## Sheet: Fig.2C
	term	direction	-log10(adj.p-value)	Freq	term1	comparison
	defense response to other organism	down	2.24471	-19	- defense response to other organism	PGCp VS GFDp
	defense response to other organism	up	2.24471	77	- defense response to other organism	PGCp VS GFDp
	type II interferon-mediated signaling pa...	down	2.24471	-1	- interferon-gamma-mediated signaling pathway	PGCp VS GFDp
	type II interferon-mediated signaling pa...	up	2.24471	6	- interferon-gamma-mediated signaling pathway	PGCp VS GFDp
	regulation of innate immune response	down	1.93305	-7	- regulation of innate immune response	PGCp VS GFDp
	regulation of innate immune response	up	1.93305	29	- regulation of innate immune response	PGCp VS GFDp
	regulation of inflammatory response	down	1.56864	-16	- regulation of inflammatory response	PGCp VS GFDp
	regulation of inflammatory response	up	1.56864	17	- regulation of inflammatory response	PGCp VS GFDp
	response to type I interferon	up	1.5075	11	- response to type I interferon	PGCp VS GFDp
	cellular response to organic substance	down	1.19189	-70	- cellular response to organic substance	PGCp VS GFDp
	cellular response to organic substance	up	1.19189	73	- cellular response to organic substance	PGCp VS GFDp
	defense response to other organism	down	1.1549	-33	- defense response to other organism	PGCp VS PGCd
	defense response to other organism	up	1.1549	100	- defense response to other organism	PGCp VS PGCd
	type II interferon-mediated signaling pa...	down	1.40606	-1	- interferon-gamma-mediated signaling pathway	PGCp VS PGCd
	type II interferon-mediated signaling pa...	up	1.40606	6	- interferon-gamma-mediated signaling pathway	PGCp VS PGCd
	regulation of innate immune response	down	1.07754	-11	- regulation of innate immune response	PGCp VS PGCd
	regulation of innate immune response	up	1.07754	37	- regulation of innate immune response	PGCp VS PGCd
	regulation of inflammatory response	down	0.810639	-21	- regulation of inflammatory response	PGCp VS PGCd
	regulation of inflammatory response	up	0.810639	21	- regulation of inflammatory response	PGCp VS PGCd
	response to type I interferon	down	0.9905	-1	- response to type I interferon	PGCp VS PGCd
	response to type I interferon	up	0.9905	13	- response to type I interferon	PGCp VS PGCd
	cellular response to organic substance	down	1.36991	-103	- cellular response to organic substance	PGCp VS PGCd
	cellular response to organic substance	up	1.36991	99	- cellular response to organic substance	PGCp VS PGCd

## Sheet: Fig.2D
	gene.sets	group2	set.size	gene.set.scores	pvalue	avg.logFC	avg.abs.logFC	group1	comparison	p_new	p_full	max	y_pos
	Duodenal transporters	GFD	61	5.93481	0.0175139	0.0554224	0.100647	PGCp	PGCp-GFD	italic('P')~`= .02 `	0.02	5.57925	4.9
	Duodenal transporters	PGCp	61	6.90994	0.00920452	0.0663606	0.106851	PGCd	PGCd-PGCp	italic('P')~`= .009 `	0.009	4.32786	4.6
	Immune cells	GFD	520	10.775	0.0207209	-0.0504541	0.0661645	PGCp	PGCp-GFD	italic('P')~`= .02 `	0.02	16.1708	16.5
	Immune cells	PGCp	520	11.4966	0.0253663	-0.0491645	0.0643462	PGCd	PGCd-PGCp	italic('P')~`= .03 `	0.03	17.3089	15.8
	Mature enterocytes	GFD	51	10.4925	0.00535066	0.0953641	0.0970212	PGCp	PGCp-GFD	italic('P')~`= .005 `	0.005	19.8908	17
	Mature enterocytes	PGCp	51	14.4711	0.00053502	0.116122	0.11643	PGCd	PGCd-PGCp	italic('P')~` <.001 `	5.35e-04	18.3575	16.5
	Transit amplifying cells	GFD	20	4.89511	0.0308296	-0.0483774	0.0483774	PGCp	PGCp-GFD	italic('P')~`= .03 `	0.03	15.1155	13.8
	Transit amplifying cells	PGCp	20	7.04158	0.00366095	-0.0528627	0.0558385	PGCd	PGCd-PGCp	italic('P')~`= .004 `	0.004	15.9725	13.5
