# Supplementary material for: Transcriptomic analysis of intestine following administration of a transglutaminase 2 inhibitor to prevent gluten-induced intestinal damage in celiac disease
Source: Nat Immunol. 2024 Jun 24;25(7):1218–30. doi: 10.1038/s41590-024-01867-0 (PMC11224021; doi:10.1038/s41590-024-01867-0)
Supplement: Supplementary file 12 — Statistical source data. [file 41590_2024_1867_MOESM12_ESM.xlsx]

## Sheet: Fig.3A
	ID	external_gene_name
	ENSG00000002549	LAP3
	ENSG00000007171	NOS2
	ENSG00000008517	IL32
	ENSG00000010030	ETV7
	ENSG00000023445	BIRC3
	ENSG00000025708	TYMP
	ENSG00000065833	ME1
	ENSG00000096968	JAK2
	ENSG00000101224	CDC25B
	ENSG00000102524	TNFSF13B
	ENSG00000112902	SEMA5A
	ENSG00000115415	STAT1
	ENSG00000117228	GBP1
	ENSG00000125347	IRF1
	ENSG00000130589	HELZ2
	ENSG00000133106	EPSTI1
	ENSG00000133321	PLAAT4
	ENSG00000134240	HMGCS2
	ENSG00000138496	PARP9
	ENSG00000140105	WARS1
	ENSG00000140853	NLRC5
	ENSG00000156587	UBE2L6
	ENSG00000162645	GBP2
	ENSG00000162654	GBP4
	ENSG00000165949	IFI27
	ENSG00000168394	TAP1
	ENSG00000173762	CD7
	ENSG00000177409	SAMD9L
	ENSG00000179583	CIITA
	ENSG00000184613	NELL2
	ENSG00000185880	TRIM69
	ENSG00000185885	IFITM1
	ENSG00000187608	ISG15
	ENSG00000198959	TGM2
	ENSG00000204264	PSMB8
	ENSG00000204267	TAP2
	ENSG00000204642	HLA-F
	ENSG00000206337	HCP5
	ENSG00000224389	C4B
	ENSG00000240065	PSMB9
	ENSG00000240857	RDH14
	ENSG00000243649	CFB
	ENSG00000271503	CCL5

## Sheet: Fig.3B
	gene.sets	group1	set.size	gene.set.scores	pvalue	avg.logFC	avg.abs.logFC	group2	comparison	p_new	p_full	max
	epithelial_IFNg_responce_CeD	GFD	43	4.58404	0.0506258	-0.0349095	0.0432313	PGCd	GFD-PGCd	italic('P')~`= .05 `	0.05	2.15164
	epithelial_IFNg_responce_CeD	PGCd	43	11.6142	0.000123833	-0.129048	0.16984	PGCp	PGCd-PGCp	italic('P')~` <.001 `	1.24e-04	3.67492
	epithelial_IFNg_responce_CeD	PGCp	43	17.3322	6.07145e-06	-0.163958	0.209101	GFD	PGCp-GFD	italic('P')~` <.001 `	6.07e-06	4.50382

## Sheet: Fig.3C
	Samples	gene.sets	value	Timepoint	Pair	Treatment	label2	VHCrD	value_norm	x	y	onoff	col	status
	P1_C59	epithelial_IFNg_responce_CeD	1.30381	baseline	2	drug	GFDd	1.62	-0.766269	0	0	0	#ffffcc	-
	P2_C59	epithelial_IFNg_responce_CeD	0.677772	baseline	50	drug	GFDd	1.62	-1.39231	0.00877193	0	0	#ffffcc	-
	P2_C60	epithelial_IFNg_responce_CeD	2.46692	baseline	54	drug	GFDd	1.66	0.396835	0.0175439	0	0	#ffffcc	-
	P2_C8	epithelial_IFNg_responce_CeD	0.121946	baseline	36	drug	GFDd	1.72	-1.94814	0.0263158	0	-1	#e74c3c	off
	P2_C80	epithelial_IFNg_responce_CeD	2.76161	baseline	39	drug	GFDd	1.76	0.691526	0.0350877	0	0	#ffffcc	-
	P2_C1	epithelial_IFNg_responce_CeD	0.936827	baseline	56	drug	GFDd	1.77	-1.13325	0.0438596	0	0	#ffffcc	-
	P1_C25	epithelial_IFNg_responce_CeD	2.43981	baseline	9	drug	GFDd	1.79	0.369728	0.0526316	0	0	#ffffcc	-
	P1_C84	epithelial_IFNg_responce_CeD	0.773399	baseline	7	drug	GFDd	1.81	-1.29668	0.0614035	0	0	#ffffcc	-
	P1_C50	epithelial_IFNg_responce_CeD	0.646735	baseline	14	drug	GFDd	1.88	-1.42335	0.0701754	0	0	#ffffcc	-
	P1_C28	epithelial_IFNg_responce_CeD	4.07809	baseline	21	drug	GFDd	1.9	2.00801	0.0789474	0	1	#98a148	on
	P1_C26	epithelial_IFNg_responce_CeD	2.34312	baseline	13	drug	GFDd	1.93	0.273037	0.0877193	0	0	#ffffcc	-
	P2_C82	epithelial_IFNg_responce_CeD	2.0459	baseline	47	drug	GFDd	1.93	-0.0241842	0.0964912	0	0	#ffffcc	-
	P2_C10	epithelial_IFNg_responce_CeD	2.04235	baseline	44	drug	GFDd	1.94	-0.027735	0.105263	0	0	#ffffcc	-
	P2_C49	epithelial_IFNg_responce_CeD	1.18439	baseline	58	drug	GFDd	1.97	-0.885689	0.114035	0	0	#ffffcc	-
	P2_C81	epithelial_IFNg_responce_CeD	1.54901	baseline	43	drug	GFDd	2.06	-0.521072	0.122807	0	0	#ffffcc	-
	P2_C57	epithelial_IFNg_responce_CeD	1.72709	baseline	42	drug	GFDd	2.08	-0.342991	0.131579	0	0	#ffffcc	-
	P2_C84	epithelial_IFNg_responce_CeD	1.04554	baseline	55	drug	GFDd	2.08	-1.02455	0.140351	0	0	#ffffcc	-
	P1_C29	epithelial_IFNg_responce_CeD	0.842987	baseline	25	drug	GFDd	2.1	-1.2271	0.149123	0	0	#ffffcc	-
	P1_C6	epithelial_IFNg_responce_CeD	1.31932	baseline	28	drug	GFDd	2.1	-0.750766	0.157895	0	0	#ffffcc	-
	P2_C31	epithelial_IFNg_responce_CeD	-0.0141071	baseline	33	drug	GFDd	2.11	-2.08419	0.166667	0	-1	#e74c3c	off
	P2_C56	epithelial_IFNg_responce_CeD	1.85182	baseline	38	drug	GFDd	2.13	-0.218262	0.175439	0	0	#ffffcc	-
	P1_C52	epithelial_IFNg_responce_CeD	0.802006	baseline	22	drug	GFDd	2.15	-1.26808	0.184211	0	0	#ffffcc	-
	P1_C83	epithelial_IFNg_responce_CeD	2.5304	baseline	3	drug	GFDd	2.15	0.460323	0.192982	0	0	#ffffcc	-
	P1_C60	epithelial_IFNg_responce_CeD	1.6257	baseline	6	drug	GFDd	2.2	-0.444379	0.201754	0	0	#ffffcc	-
	P1_C12	epithelial_IFNg_responce_CeD	1.07105	baseline	4	drug	GFDd	2.25	-0.99903	0.210526	0	0	#ffffcc	-
	P1_C36	epithelial_IFNg_responce_CeD	0.855335	baseline	5	drug	GFDd	2.27	-1.21475	0.219298	0	0	#ffffcc	-
	P2_C33	epithelial_IFNg_responce_CeD	0.690777	baseline	41	drug	GFDd	2.28	-1.37931	0.22807	0	0	#ffffcc	-
	P1_C27	epithelial_IFNg_responce_CeD	0.940331	baseline	17	drug	GFDd	2.31	-1.12975	0.236842	0	0	#ffffcc	-
	P2_C9	epithelial_IFNg_responce_CeD	1.1687	baseline	40	drug	GFDd	2.33	-0.901383	0.245614	0	0	#ffffcc	-
	P2_C34	epithelial_IFNg_responce_CeD	2.10683	baseline	45	drug	GFDd	2.53	0.0367451	0.254386	0	0	#ffffcc	-
	P1_C74	epithelial_IFNg_responce_CeD	1.23715	baseline	15	drug	GFDd	2.6	-0.832932	0.263158	0	0	#ffffcc	-
	P1_C73	epithelial_IFNg_responce_CeD	2.17788	baseline	11	drug	GFDd	2.68	0.1078	0.27193	0	0	#ffffcc	-
	P2_C25	epithelial_IFNg_responce_CeD	2.5083	baseline	57	drug	GFDd	2.83	0.438216	0.280702	0	0	#ffffcc	-
	P1_C30	epithelial_IFNg_responce_CeD	0.0931653	baseline	29	drug	GFDd	3.04	-1.97692	0.289474	0	-1	#e74c3c	off
	P1_C75	epithelial_IFNg_responce_CeD	4.22173	baseline	19	placebo	GFDp	1.5	2.15164	0.298246	0	1	#98a148	on
	P2_C11	epithelial_IFNg_responce_CeD	2.30208	baseline	48	placebo	GFDp	1.51	0.231996	0.307018	0	0	#ffffcc	-
	P1_C78	epithelial_IFNg_responce_CeD	1.14892	baseline	31	placebo	GFDp	1.54	-0.921164	0.315789	0	0	#ffffcc	-
	P1_C1	epithelial_IFNg_responce_CeD	3.20665	baseline	8	placebo	GFDp	1.55	1.13657	0.324561	0	0	#ffffcc	-
	P2_C32	epithelial_IFNg_responce_CeD	2.35741	baseline	37	placebo	GFDp	1.55	0.287333	0.333333	0	0	#ffffcc	-
	P2_C55	epithelial_IFNg_responce_CeD	0.599268	baseline	34	placebo	GFDp	1.56	-1.47081	0.342105	0	0	#ffffcc	-
	P1_C35	epithelial_IFNg_responce_CeD	0.974952	baseline	1	placebo	GFDp	1.59	-1.09513	0.350877	0	0	#ffffcc	-
	P2_C79	epithelial_IFNg_responce_CeD	0.51169	baseline	35	placebo	GFDp	1.59	-1.55839	0.359649	0	0	#ffffcc	-
	P1_C54	epithelial_IFNg_responce_CeD	-1.10663	baseline	30	placebo	GFDp	1.68	-3.17671	0.368421	0	-1	#e74c3c	off
	P2_C36	epithelial_IFNg_responce_CeD	3.09091	baseline	53	placebo	GFDp	1.68	1.02082	0.377193	0	0	#ffffcc	-
	P2_C12	epithelial_IFNg_responce_CeD	-0.994731	baseline	52	placebo	GFDp	1.82	-3.06481	0.385965	0	-1	#e74c3c	off
	P1_C53	epithelial_IFNg_responce_CeD	3.66408	baseline	26	placebo	GFDp	1.94	1.594	0.394737	0	0	#ffffcc	-
	P1_C5	epithelial_IFNg_responce_CeD	0.659747	baseline	24	placebo	GFDp	1.95	-1.41033	0.403509	0	0	#ffffcc	-
	P1_C3	epithelial_IFNg_responce_CeD	3.35663	baseline	16	placebo	GFDp	2.05	1.28655	0.412281	0	0	#ffffcc	-
	P1_C4	epithelial_IFNg_responce_CeD	0.587422	baseline	20	placebo	GFDp	2.1	-1.48266	0.421053	0	0	#ffffcc	-
	P1_C77	epithelial_IFNg_responce_CeD	1.37111	baseline	27	placebo	GFDp	2.13	-0.698974	0.429825	0	0	#ffffcc	-
	P1_C76	epithelial_IFNg_responce_CeD	1.6554	baseline	23	placebo	GFDp	2.19	-0.414683	0.438596	0	0	#ffffcc	-
	P2_C35	epithelial_IFNg_responce_CeD	1.12152	baseline	49	placebo	GFDp	2.19	-0.948563	0.447368	0	0	#ffffcc	-
	P1_C49	epithelial_IFNg_responce_CeD	1.98374	baseline	10	placebo	GFDp	2.29	-0.0863378	0.45614	0	0	#ffffcc	-
	P1_C2	epithelial_IFNg_responce_CeD	-0.108671	baseline	12	placebo	GFDp	2.31	-2.17875	0.464912	0	-1	#e74c3c	off
	P2_C7	epithelial_IFNg_responce_CeD	2.6835	baseline	32	placebo	GFDp	2.41	0.613416	0.473684	0	0	#ffffcc	-
	P1_C51	epithelial_IFNg_responce_CeD	1.01838	baseline	18	placebo	GFDp	2.46	-1.0517	0.482456	0	0	#ffffcc	-
	P2_C83	epithelial_IFNg_responce_CeD	-0.115519	baseline	51	placebo	GFDp	2.54	-2.1856	0.491228	0	-1	#e74c3c	off
	P2_C58	epithelial_IFNg_responce_CeD	0.881321	baseline	46	placebo	GFDp	2.55	-1.18876	0.5	0	0	#ffffcc	-
	P2_C61	epithelial_IFNg_responce_CeD	4.39751	challenge	58	drug	PGCd	0.97	2.32743	0.508772	0	1	#98a148	on
	P1_C71	epithelial_IFNg_responce_CeD	2.41957	challenge	2	drug	PGCd	1.33	0.349491	0.517544	0	0	#ffffcc	-
	P2_C20	epithelial_IFNg_responce_CeD	2.13743	challenge	36	drug	PGCd	1.34	0.0673468	0.526316	0	0	#ffffcc	-
	P2_C68	epithelial_IFNg_responce_CeD	1.21393	challenge	38	drug	PGCd	1.37	-0.856147	0.535088	0	0	#ffffcc	-
	P2_C22	epithelial_IFNg_responce_CeD	5.3917	challenge	44	drug	PGCd	1.38	3.32162	0.54386	0	1	#98a148	on
	P1_C95	epithelial_IFNg_responce_CeD	5.745	challenge	3	drug	PGCd	1.41	3.67492	0.552632	0	1	#98a148	on
	P1_C37	epithelial_IFNg_responce_CeD	2.95388	challenge	9	drug	PGCd	1.46	0.883802	0.561404	0	0	#ffffcc	-
	P1_C40	epithelial_IFNg_responce_CeD	5.30444	challenge	21	drug	PGCd	1.48	3.23436	0.570175	0	1	#98a148	on
	P1_C18	epithelial_IFNg_responce_CeD	0.430095	challenge	28	drug	PGCd	1.56	-1.63999	0.578947	0	0	#ffffcc	-
	P1_C42	epithelial_IFNg_responce_CeD	-1.44148	challenge	29	drug	PGCd	1.66	-3.51156	0.587719	0	-1	#e74c3c	off
	P2_C72	epithelial_IFNg_responce_CeD	2.69633	challenge	54	drug	PGCd	1.69	0.626251	0.596491	0	0	#ffffcc	-
	P2_C94	epithelial_IFNg_responce_CeD	2.61078	challenge	47	drug	PGCd	1.7	0.540696	0.605263	0	0	#ffffcc	-
	P1_C72	epithelial_IFNg_responce_CeD	1.67384	challenge	6	drug	PGCd	1.72	-0.396239	0.614035	0	0	#ffffcc	-
	P2_C71	epithelial_IFNg_responce_CeD	1.73075	challenge	50	drug	PGCd	1.77	-0.339335	0.622807	0	0	#ffffcc	-
	P2_C13	epithelial_IFNg_responce_CeD	2.28414	challenge	56	drug	PGCd	1.83	0.214057	0.631579	0	0	#ffffcc	-
	P2_C93	epithelial_IFNg_responce_CeD	1.44562	challenge	43	drug	PGCd	1.87	-0.624462	0.640351	0	0	#ffffcc	-
	P1_C62	epithelial_IFNg_responce_CeD	0.200027	challenge	14	drug	PGCd	1.95	-1.87005	0.649123	0	-1	#e74c3c	off
	P1_C96	epithelial_IFNg_responce_CeD	1.50605	challenge	7	drug	PGCd	1.95	-0.564036	0.657895	0	0	#ffffcc	-
	P1_C38	epithelial_IFNg_responce_CeD	0.84973	challenge	13	drug	PGCd	1.99	-1.22035	0.666667	0	0	#ffffcc	-
	P2_C37	epithelial_IFNg_responce_CeD	2.61644	challenge	57	drug	PGCd	2.02	0.546355	0.675439	0	0	#ffffcc	-
	P2_C43	epithelial_IFNg_responce_CeD	0.527942	challenge	33	drug	PGCd	2.02	-1.54214	0.684211	0	0	#ffffcc	-
	P1_C24	epithelial_IFNg_responce_CeD	0.7988	challenge	4	drug	PGCd	2.08	-1.27128	0.692982	0	0	#ffffcc	-
	P2_C21	epithelial_IFNg_responce_CeD	0.992732	challenge	40	drug	PGCd	2.13	-1.07735	0.701754	0	0	#ffffcc	-
	P1_C86	epithelial_IFNg_responce_CeD	1.87602	challenge	15	drug	PGCd	2.17	-0.19406	0.710526	0	0	#ffffcc	-
	P2_C69	epithelial_IFNg_responce_CeD	1.65893	challenge	42	drug	PGCd	2.21	-0.41115	0.719298	0	0	#ffffcc	-
	P1_C39	epithelial_IFNg_responce_CeD	0.593795	challenge	17	drug	PGCd	2.25	-1.47629	0.72807	0	0	#ffffcc	-
	P2_C46	epithelial_IFNg_responce_CeD	3.37844	challenge	45	drug	PGCd	2.26	1.30835	0.736842	0	0	#ffffcc	-
	P2_C92	epithelial_IFNg_responce_CeD	2.94564	challenge	39	drug	PGCd	2.26	0.875554	0.745614	0	0	#ffffcc	-
	P1_C41	epithelial_IFNg_responce_CeD	0.0102216	challenge	25	drug	PGCd	2.27	-2.05986	0.754386	0	-1	#e74c3c	off
	P2_C45	epithelial_IFNg_responce_CeD	0.231254	challenge	41	drug	PGCd	2.35	-1.83883	0.763158	0	-1	#e74c3c	off
	P2_C96	epithelial_IFNg_responce_CeD	0.81102	challenge	55	drug	PGCd	2.4	-1.25906	0.77193	0	0	#ffffcc	-
	P1_C64	epithelial_IFNg_responce_CeD	0.485928	challenge	22	drug	PGCd	2.41	-1.58415	0.780702	0	0	#ffffcc	-
	P1_C48	epithelial_IFNg_responce_CeD	2.42621	challenge	5	drug	PGCd	2.54	0.356128	0.789474	0	0	#ffffcc	-
	P1_C85	epithelial_IFNg_responce_CeD	2.33566	challenge	11	drug	PGCd	2.56	0.265581	0.798246	0	0	#ffffcc	-
	P1_C15	epithelial_IFNg_responce_CeD	6.18093	challenge	16	placebo	PGCp	0.43	4.11084	0.807018	0	1	#98a148	on
	P1_C90	epithelial_IFNg_responce_CeD	4.95128	challenge	31	placebo	PGCp	0.47	2.88119	0.815789	0	1	#98a148	on
	P1_C47	epithelial_IFNg_responce_CeD	3.20991	challenge	1	placebo	PGCp	0.48	1.13983	0.824561	0	0	#ffffcc	-
	P2_C19	epithelial_IFNg_responce_CeD	5.81015	challenge	32	placebo	PGCp	0.64	3.74006	0.833333	0	1	#98a148	on
	P2_C91	epithelial_IFNg_responce_CeD	3.51062	challenge	35	placebo	PGCp	0.65	1.44053	0.842105	0	0	#ffffcc	-
	P1_C65	epithelial_IFNg_responce_CeD	6.51683	challenge	26	placebo	PGCp	0.71	4.44675	0.850877	0	1	#98a148	on
	P2_C48	epithelial_IFNg_responce_CeD	4.71043	challenge	53	placebo	PGCp	0.85	2.64035	0.859649	0	1	#98a148	on
	P2_C23	epithelial_IFNg_responce_CeD	5.5039	challenge	48	placebo	PGCp	0.92	3.43382	0.868421	0	1	#98a148	on
	P1_C87	epithelial_IFNg_responce_CeD	5.38728	challenge	19	placebo	PGCp	0.96	3.3172	0.877193	0	1	#98a148	on
	P2_C67	epithelial_IFNg_responce_CeD	6.2469	challenge	34	placebo	PGCp	1.05	4.17682	0.885965	0	1	#98a148	on
	P1_C61	epithelial_IFNg_responce_CeD	6.5739	challenge	10	placebo	PGCp	1.09	4.50382	0.894737	0	1	#98a148	on
	P2_C44	epithelial_IFNg_responce_CeD	3.1222	challenge	37	placebo	PGCp	1.33	1.05212	0.903509	0	0	#ffffcc	-
	P1_C16	epithelial_IFNg_responce_CeD	5.1014	challenge	20	placebo	PGCp	1.44	3.03132	0.912281	0	1	#98a148	on
	P1_C17	epithelial_IFNg_responce_CeD	5.13822	challenge	24	placebo	PGCp	1.46	3.06813	0.921053	0	1	#98a148	on
	P1_C13	epithelial_IFNg_responce_CeD	3.93589	challenge	8	placebo	PGCp	1.53	1.86581	0.929825	0	1	#98a148	on
	P2_C95	epithelial_IFNg_responce_CeD	0.126718	challenge	51	placebo	PGCp	1.53	-1.94336	0.938596	0	-1	#e74c3c	off
	P2_C24	epithelial_IFNg_responce_CeD	1.3878	challenge	52	placebo	PGCp	1.72	-0.682283	0.947368	0	0	#ffffcc	-
	P2_C70	epithelial_IFNg_responce_CeD	2.56449	challenge	46	placebo	PGCp	1.91	0.494406	0.95614	0	0	#ffffcc	-
	P1_C66	epithelial_IFNg_responce_CeD	1.40188	challenge	30	placebo	PGCp	1.95	-0.668205	0.964912	0	0	#ffffcc	-
	P1_C89	epithelial_IFNg_responce_CeD	4.35347	challenge	27	placebo	PGCp	2.11	2.28339	0.973684	0	1	#98a148	on
	P2_C47	epithelial_IFNg_responce_CeD	0.205418	challenge	49	placebo	PGCp	2.33	-1.86466	0.982456	0	-1	#e74c3c	off
	P1_C63	epithelial_IFNg_responce_CeD	1.18716	challenge	18	placebo	PGCp	2.4	-0.882923	0.991228	0	0	#ffffcc	-
	P1_C14	epithelial_IFNg_responce_CeD	0.671423	challenge	12	placebo	PGCp	2.44	-1.39866	1	0	0	#ffffcc	-

## Sheet: Fig.3D
	variable	value	log10_Expr	label2
	P1_C1	25.2178	1.4186	GFDp
	P1_C12	13.2714	1.15447	GFDd
	P1_C13	29.3859	1.48267	PGCp
	P1_C14	19.4635	1.31098	PGCp
	P1_C15	37.6879	1.58758	PGCp
	P1_C16	35.4916	1.56219	PGCp
	P1_C17	12.5787	1.13286	PGCp
	P1_C18	7.73665	0.941345	PGCd
	P1_C2	14.9206	1.20196	GFDp
	P1_C24	11.8496	1.10889	PGCd
	P1_C25	15.36	1.21378	GFDd
	P1_C26	19.4479	1.31065	GFDd
	P1_C27	12.4639	1.12917	GFDd
	P1_C28	12.9229	1.14373	GFDd
	P1_C29	8.72341	0.987819	GFDd
	P1_C3	34.6494	1.55205	GFDp
	P1_C30	11.7145	1.1043	GFDd
	P1_C35	8.93457	0.997149	GFDp
	P1_C36	10.7417	1.06973	GFDd
	P1_C37	16.2847	1.23766	PGCd
	P1_C38	11.2987	1.08986	PGCd
	P1_C39	20.5074	1.33259	PGCd
	P1_C4	8.04572	0.956443	GFDp
	P1_C40	17.663	1.27098	PGCd
	P1_C41	12.2705	1.12289	PGCd
	P1_C42	5.09934	0.785283	PGCd
	P1_C47	11.8602	1.10925	PGCp
	P1_C48	14.584	1.19268	PGCd
	P1_C49	20.8361	1.33918	GFDp
	P1_C5	16.8111	1.25069	GFDp
	P1_C50	17.6354	1.27034	GFDd
	P1_C51	23.5298	1.38969	GFDp
	P1_C52	7.44874	0.926792	GFDd
	P1_C53	13.4217	1.15902	GFDp
	P1_C54	13.6736	1.16654	GFDp
	P1_C59	24.932	1.41384	GFDd
	P1_C6	20.1957	1.32625	GFDd
	P1_C60	12.4301	1.12808	GFDd
	P1_C61	50.4521	1.7114	PGCp
	P1_C62	16.3842	1.24016	PGCd
	P1_C63	22.4355	1.36987	PGCp
	P1_C64	7.24049	0.915953	PGCd
	P1_C65	38.2001	1.59329	PGCp
	P1_C66	9.45276	1.01923	PGCp
	P1_C71	40.6922	1.62005	PGCd
	P1_C72	9.77007	1.03222	PGCd
	P1_C73	24.1902	1.40123	GFDd
	P1_C74	18.6911	1.29427	GFDd
	P1_C75	23.5511	1.39007	GFDp
	P1_C76	9.98758	1.0409	GFDp
	P1_C77	25.4329	1.42214	GFDp
	P1_C78	13.6347	1.16538	GFDp
	P1_C83	9.33293	1.01422	GFDd
	P1_C84	13.7744	1.16951	GFDd
	P1_C85	13.205	1.15244	PGCd
	P1_C86	21.596	1.35403	PGCd
	P1_C87	26.2419	1.43524	PGCp
	P1_C89	25.5089	1.42339	PGCp
	P1_C90	29.1071	1.47867	PGCp
	P1_C95	28.6783	1.47244	PGCd
	P1_C96	10.2419	1.05084	PGCd
	P2_C1	9.51382	1.02176	GFDd
	P2_C10	13.063	1.14808	GFDd
	P2_C11	11.823	1.10799	GFDp
	P2_C12	13.0736	1.14841	GFDp
	P2_C13	10.8147	1.07242	PGCd
	P2_C19	29.5438	1.48492	PGCp
	P2_C20	15.2372	1.21051	PGCd
	P2_C21	12.766	1.13881	PGCd
	P2_C22	29.6326	1.48618	PGCd
	P2_C23	13.1826	1.15176	PGCp
	P2_C24	29.6322	1.48618	PGCp
	P2_C25	10.1813	1.04849	GFDd
	P2_C31	13.1074	1.14945	GFDd
	P2_C32	13.8887	1.17286	GFDp
	P2_C33	7.68582	0.938811	GFDd
	P2_C34	11.6964	1.10368	GFDd
	P2_C35	9.77794	1.03254	GFDp
	P2_C36	24.2996	1.40311	GFDp
	P2_C37	23.4899	1.38899	PGCd
	P2_C43	9.79407	1.03319	PGCd
	P2_C44	15.4593	1.21641	PGCp
	P2_C45	6.92121	0.898792	PGCd
	P2_C46	10.9624	1.07782	PGCd
	P2_C47	16.6387	1.24647	PGCp
	P2_C48	24.8888	1.41311	PGCp
	P2_C49	15.7011	1.22274	GFDd
	P2_C55	7.18461	0.912998	GFDp
	P2_C56	9.4053	1.01725	GFDd
	P2_C57	2.41974	0.533993	GFDd
	P2_C58	10.7319	1.06937	GFDp
	P2_C59	7.94027	0.951351	GFDd
	P2_C60	10.471	1.0596	GFDd
	P2_C61	20.0667	1.3236	PGCd
	P2_C67	30.0382	1.4919	PGCp
	P2_C68	9.39766	1.01694	PGCd
	P2_C69	9.59756	1.02521	PGCd
	P2_C7	14.7154	1.19633	GFDp
	P2_C70	12.6975	1.13664	PGCp
	P2_C71	8.78012	0.990344	PGCd
	P2_C72	4.74969	0.759644	PGCd
	P2_C79	0	0	GFDp
	P2_C8	9.86383	1.03598	GFDd
	P2_C80	6.37964	0.868035	GFDd
	P2_C81	8.16361	0.962067	GFDd
	P2_C82	16.3062	1.2382	GFDd
	P2_C83	4.53347	0.742998	GFDp
	P2_C84	4.23357	0.718798	GFDd
	P2_C9	23.9022	1.39624	GFDd
	P2_C91	14.7365	1.19691	PGCp
	P2_C92	29.4392	1.48343	PGCd
	P2_C93	24.6551	1.40917	PGCd
	P2_C94	10.6088	1.06479	PGCd
	P2_C95	11.3437	1.09144	PGCp
	P2_C96	13.0244	1.14688	PGCd

## Sheet: Fig.3E
	variable	value	log10_Expr	label
	IFNg_1	2894.1	3.46166	I
	IFNg_2	2738.52	3.43767	I
	IFNg_3	1257.18	3.09974	I
	Mock_1	222.306	2.3489	M
	Mock_2	367.459	2.56639	M
	Mock_3	198.672	2.30032	M

## Sheet: Fig.3F
	Samples	label2	gene.sets	value	TGM2_UMI_count	log10_Expr
	P1_C13	PGCp	epithelial_IFNg_responce_CeD	3.93589	29.3859	1.48267
	P1_C14	PGCp	epithelial_IFNg_responce_CeD	0.671423	19.4635	1.31098
	P1_C15	PGCp	epithelial_IFNg_responce_CeD	6.18093	37.6879	1.58758
	P1_C16	PGCp	epithelial_IFNg_responce_CeD	5.1014	35.4916	1.56219
	P1_C17	PGCp	epithelial_IFNg_responce_CeD	5.13822	12.5787	1.13286
	P1_C18	PGCd	epithelial_IFNg_responce_CeD	0.430095	7.73665	0.941345
	P1_C24	PGCd	epithelial_IFNg_responce_CeD	0.7988	11.8496	1.10889
	P1_C37	PGCd	epithelial_IFNg_responce_CeD	2.95388	16.2847	1.23766
	P1_C38	PGCd	epithelial_IFNg_responce_CeD	0.84973	11.2987	1.08986
	P1_C39	PGCd	epithelial_IFNg_responce_CeD	0.593795	20.5074	1.33259
	P1_C40	PGCd	epithelial_IFNg_responce_CeD	5.30444	17.663	1.27098
	P1_C41	PGCd	epithelial_IFNg_responce_CeD	0.0102216	12.2705	1.12289
	P1_C42	PGCd	epithelial_IFNg_responce_CeD	-1.44148	5.09934	0.785283
	P1_C47	PGCp	epithelial_IFNg_responce_CeD	3.20991	11.8602	1.10925
	P1_C48	PGCd	epithelial_IFNg_responce_CeD	2.42621	14.584	1.19268
	P1_C61	PGCp	epithelial_IFNg_responce_CeD	6.5739	50.4521	1.7114
	P1_C62	PGCd	epithelial_IFNg_responce_CeD	0.200027	16.3842	1.24016
	P1_C63	PGCp	epithelial_IFNg_responce_CeD	1.18716	22.4355	1.36987
	P1_C64	PGCd	epithelial_IFNg_responce_CeD	0.485928	7.24049	0.915953
	P1_C65	PGCp	epithelial_IFNg_responce_CeD	6.51683	38.2001	1.59329
	P1_C66	PGCp	epithelial_IFNg_responce_CeD	1.40188	9.45276	1.01923
	P1_C71	PGCd	epithelial_IFNg_responce_CeD	2.41957	40.6922	1.62005
	P1_C72	PGCd	epithelial_IFNg_responce_CeD	1.67384	9.77007	1.03222
	P1_C85	PGCd	epithelial_IFNg_responce_CeD	2.33566	13.205	1.15244
	P1_C86	PGCd	epithelial_IFNg_responce_CeD	1.87602	21.596	1.35403
	P1_C87	PGCp	epithelial_IFNg_responce_CeD	5.38728	26.2419	1.43524
	P1_C89	PGCp	epithelial_IFNg_responce_CeD	4.35347	25.5089	1.42339
	P1_C90	PGCp	epithelial_IFNg_responce_CeD	4.95128	29.1071	1.47867
	P1_C95	PGCd	epithelial_IFNg_responce_CeD	5.745	28.6783	1.47244
	P1_C96	PGCd	epithelial_IFNg_responce_CeD	1.50605	10.2419	1.05084
	P2_C13	PGCd	epithelial_IFNg_responce_CeD	2.28414	10.8147	1.07242
	P2_C19	PGCp	epithelial_IFNg_responce_CeD	5.81015	29.5438	1.48492
	P2_C20	PGCd	epithelial_IFNg_responce_CeD	2.13743	15.2372	1.21051
	P2_C21	PGCd	epithelial_IFNg_responce_CeD	0.992732	12.766	1.13881
	P2_C22	PGCd	epithelial_IFNg_responce_CeD	5.3917	29.6326	1.48618
	P2_C23	PGCp	epithelial_IFNg_responce_CeD	5.5039	13.1826	1.15176
	P2_C24	PGCp	epithelial_IFNg_responce_CeD	1.3878	29.6322	1.48618
	P2_C37	PGCd	epithelial_IFNg_responce_CeD	2.61644	23.4899	1.38899
	P2_C43	PGCd	epithelial_IFNg_responce_CeD	0.527942	9.79407	1.03319
	P2_C44	PGCp	epithelial_IFNg_responce_CeD	3.1222	15.4593	1.21641
	P2_C45	PGCd	epithelial_IFNg_responce_CeD	0.231254	6.92121	0.898792
	P2_C46	PGCd	epithelial_IFNg_responce_CeD	3.37844	10.9624	1.07782
	P2_C47	PGCp	epithelial_IFNg_responce_CeD	0.205418	16.6387	1.24647
	P2_C48	PGCp	epithelial_IFNg_responce_CeD	4.71043	24.8888	1.41311
	P2_C61	PGCd	epithelial_IFNg_responce_CeD	4.39751	20.0667	1.3236
	P2_C67	PGCp	epithelial_IFNg_responce_CeD	6.2469	30.0382	1.4919
	P2_C68	PGCd	epithelial_IFNg_responce_CeD	1.21393	9.39766	1.01694
	P2_C69	PGCd	epithelial_IFNg_responce_CeD	1.65893	9.59756	1.02521
	P2_C70	PGCp	epithelial_IFNg_responce_CeD	2.56449	12.6975	1.13664
	P2_C71	PGCd	epithelial_IFNg_responce_CeD	1.73075	8.78012	0.990344
	P2_C72	PGCd	epithelial_IFNg_responce_CeD	2.69633	4.74969	0.759644
	P2_C91	PGCp	epithelial_IFNg_responce_CeD	3.51062	14.7365	1.19691
	P2_C92	PGCd	epithelial_IFNg_responce_CeD	2.94564	29.4392	1.48343
	P2_C93	PGCd	epithelial_IFNg_responce_CeD	1.44562	24.6551	1.40917
	P2_C94	PGCd	epithelial_IFNg_responce_CeD	2.61078	10.6088	1.06479
	P2_C95	PGCp	epithelial_IFNg_responce_CeD	0.126718	11.3437	1.09144
	P2_C96	PGCd	epithelial_IFNg_responce_CeD	0.81102	13.0244	1.14688
