# Supplementary material for: Transcriptomic analysis of intestine following administration of a transglutaminase 2 inhibitor to prevent gluten-induced intestinal damage in celiac disease
Source: Nat Immunol. 2024 Jun 24;25(7):1218–30. doi: 10.1038/s41590-024-01867-0 (PMC11224021; doi:10.1038/s41590-024-01867-0)
Supplement: Supplementary file 13 — Statistical source data. [file 41590_2024_1867_MOESM13_ESM.xlsx]

## Sheet: Fig.4A
	Var2	Var1	value	log10_Expr	label2
	P1_C1	ENSG00000132170	13.2725	1.1545	GFDp
	P1_C12	ENSG00000132170	19.9071	1.32029	GFDd
	P1_C13	ENSG00000132170	6.78136	0.891056	PGCp
	P1_C14	ENSG00000132170	20.3482	1.32936	PGCp
	P1_C15	ENSG00000132170	14.4101	1.18781	PGCp
	P1_C16	ENSG00000132170	10.8018	1.07195	PGCp
	P1_C17	ENSG00000132170	9.22439	1.00964	PGCp
	P1_C18	ENSG00000132170	18.3745	1.28723	PGCd
	P1_C2	ENSG00000132170	24.246	1.40219	GFDp
	P1_C24	ENSG00000132170	15.7995	1.2253	PGCd
	P1_C25	ENSG00000132170	13.312	1.1557	GFDd
	P1_C26	ENSG00000132170	15.7079	1.22292	GFDd
	P1_C27	ENSG00000132170	17.9168	1.27685	GFDd
	P1_C28	ENSG00000132170	17.2306	1.2608	GFDd
	P1_C29	ENSG00000132170	14.9544	1.20288	GFDd
	P1_C3	ENSG00000132170	14.8497	1.20002	GFDp
	P1_C30	ENSG00000132170	17.0392	1.25622	GFDd
	P1_C35	ENSG00000132170	11.4873	1.09647	GFDp
	P1_C36	ENSG00000132170	19.3351	1.30825	GFDd
	P1_C37	ENSG00000132170	21.7129	1.35627	PGCd
	P1_C38	ENSG00000132170	17.3246	1.26304	PGCd
	P1_C39	ENSG00000132170	13.1834	1.15178	PGCd
	P1_C4	ENSG00000132170	16.0914	1.23278	GFDp
	P1_C40	ENSG00000132170	2.94384	0.595919	PGCd
	P1_C41	ENSG00000132170	10.8269	1.07287	PGCd
	P1_C42	ENSG00000132170	18.3576	1.28685	PGCd
	P1_C47	ENSG00000132170	10.5424	1.0623	PGCp
	P1_C48	ENSG00000132170	19.0713	1.30258	PGCd
	P1_C49	ENSG00000132170	13.8908	1.17292	GFDp
	P1_C5	ENSG00000132170	16.8111	1.25069	GFDp
	P1_C50	ENSG00000132170	6.41287	0.869987	GFDd
	P1_C51	ENSG00000132170	16.4708	1.24231	GFDp
	P1_C52	ENSG00000132170	12.7693	1.13891	GFDd
	P1_C53	ENSG00000132170	9.58694	1.02477	GFDp
	P1_C54	ENSG00000132170	16.4083	1.24076	GFDp
	P1_C59	ENSG00000132170	9.34951	1.01492	GFDd
	P1_C6	ENSG00000132170	20.8689	1.33983	GFDd
	P1_C60	ENSG00000132170	19.0596	1.30232	GFDd
	P1_C61	ENSG00000132170	4.83787	0.766255	PGCp
	P1_C62	ENSG00000132170	17.129	1.25837	PGCd
	P1_C63	ENSG00000132170	14.0222	1.17673	PGCp
	P1_C64	ENSG00000132170	18.5035	1.29011	PGCd
	P1_C65	ENSG00000132170	8.8154	0.991908	PGCp
	P1_C66	ENSG00000132170	17.015	1.25563	PGCp
	P1_C71	ENSG00000132170	12.2077	1.12083	PGCd
	P1_C72	ENSG00000132170	21.3165	1.34863	PGCd
	P1_C73	ENSG00000132170	14.0049	1.17623	GFDd
	P1_C74	ENSG00000132170	12.0588	1.1159	GFDd
	P1_C75	ENSG00000132170	8.07467	0.957831	GFDp
	P1_C76	ENSG00000132170	15.4353	1.21578	GFDp
	P1_C77	ENSG00000132170	23.9796	1.39759	GFDp
	P1_C78	ENSG00000132170	14.9982	1.20407	GFDp
	P1_C83	ENSG00000132170	13.3328	1.15633	GFDd
	P1_C84	ENSG00000132170	26.565	1.44036	GFDd
	P1_C85	ENSG00000132170	17.921	1.27694	PGCd
	P1_C86	ENSG00000132170	12.9576	1.14481	PGCd
	P1_C87	ENSG00000132170	10.093	1.04505	PGCp
	P1_C89	ENSG00000132170	8.11648	0.959827	PGCp
	P1_C90	ENSG00000132170	6.71703	0.88745	PGCp
	P1_C95	ENSG00000132170	8.60348	0.982428	PGCd
	P1_C96	ENSG00000132170	20.4837	1.33211	PGCd
	P2_C1	ENSG00000132170	10.4652	1.05938	GFDd
	P2_C10	ENSG00000132170	7.46458	0.927605	GFDd
	P2_C11	ENSG00000132170	18.2719	1.28492	GFDp
	P2_C12	ENSG00000132170	14.5262	1.19107	GFDp
	P2_C13	ENSG00000132170	10.8147	1.07242	PGCd
	P2_C19	ENSG00000132170	7.9848	0.953509	PGCp
	P2_C20	ENSG00000132170	5.80463	0.832805	PGCd
	P2_C21	ENSG00000132170	13.4379	1.1595	PGCd
	P2_C22	ENSG00000132170	8.71547	0.987464	PGCd
	P2_C23	ENSG00000132170	15.8191	1.2258	PGCp
	P2_C24	ENSG00000132170	7.18355	0.912942	PGCp
	P2_C25	ENSG00000132170	11.4539	1.09531	GFDd
	P2_C31	ENSG00000132170	16.6028	1.24558	GFDd
	P2_C32	ENSG00000132170	10.9126	1.07601	GFDp
	P2_C33	ENSG00000132170	16.4696	1.24228	GFDd
	P2_C34	ENSG00000132170	21.5934	1.35398	GFDd
	P2_C35	ENSG00000132170	17.383	1.26442	GFDp
	P2_C36	ENSG00000132170	10.2314	1.05043	GFDp
	P2_C37	ENSG00000132170	15.6599	1.22167	PGCd
	P2_C43	ENSG00000132170	22.1999	1.36549	PGCd
	P2_C44	ENSG00000132170	7.72967	0.940998	PGCp
	P2_C45	ENSG00000132170	17.303	1.26252	PGCd
	P2_C46	ENSG00000132170	14.8314	1.19952	PGCd
	P2_C47	ENSG00000132170	12.479	1.12966	PGCp
	P2_C48	ENSG00000132170	8.29628	0.968309	PGCp
	P2_C49	ENSG00000132170	17.6637	1.271	GFDd
	P2_C55	ENSG00000132170	26.9423	1.44626	GFDp
	P2_C56	ENSG00000132170	14.1079	1.17921	GFDd
	P2_C57	ENSG00000132170	22.9875	1.37999	GFDd
	P2_C58	ENSG00000132170	16.4135	1.24089	GFDp
	P2_C59	ENSG00000132170	15.8805	1.22739	GFDd
	P2_C60	ENSG00000132170	20.0694	1.32365	GFDd
	P2_C61	ENSG00000132170	15.6074	1.2203	PGCd
	P2_C67	ENSG00000132170	10.0127	1.0419	PGCp
	P2_C68	ENSG00000132170	22.2127	1.36572	PGCd
	P2_C69	ENSG00000132170	12.4768	1.12959	PGCd
	P2_C7	ENSG00000132170	14.7154	1.19633	GFDp
	P2_C70	ENSG00000132170	10.8836	1.07495	PGCp
	P2_C71	ENSG00000132170	15.3652	1.21392	PGCd
	P2_C72	ENSG00000132170	7.12453	0.909798	PGCd
	P2_C79	ENSG00000132170	21.5882	1.35388	GFDp
	P2_C8	ENSG00000132170	8.76785	0.989799	GFDd
	P2_C80	ENSG00000132170	14.8858	1.20101	GFDd
	P2_C81	ENSG00000132170	6.34947	0.866256	GFDd
	P2_C82	ENSG00000132170	9.55878	1.02361	GFDd
	P2_C83	ENSG00000132170	10.8803	1.07483	GFDp
	P2_C84	ENSG00000132170	9.87834	1.03656	GFDd
	P2_C9	ENSG00000132170	8.76414	0.989634	GFDd
	P2_C91	ENSG00000132170	7.93504	0.951096	PGCp
	P2_C92	ENSG00000132170	9.05821	1.00252	PGCd
	P2_C93	ENSG00000132170	14.5689	1.19226	PGCd
	P2_C94	ENSG00000132170	15.1555	1.20832	PGCd
	P2_C95	ENSG00000132170	17.8258	1.27475	PGCp
	P2_C96	ENSG00000132170	9.76827	1.03215	PGCd

## Sheet: Fig.4B
	Samples	KEGG_PPAR_SIGNALING_PATHWAY	label2
	P1_C1	6.05843	GFDp
	P1_C12	8.52841	GFDd
	P1_C13	6.23778	PGCp
	P1_C14	7.19587	PGCp
	P1_C15	4.49085	PGCp
	P1_C16	6.49819	PGCp
	P1_C17	6.40734	PGCp
	P1_C18	9.34136	PGCd
	P1_C2	8.52099	GFDp
	P1_C24	8.20196	PGCd
	P1_C25	7.66541	GFDd
	P1_C26	8.25788	GFDd
	P1_C27	8.36272	GFDd
	P1_C28	7.40857	GFDd
	P1_C29	7.90645	GFDd
	P1_C3	8.26086	GFDp
	P1_C30	8.47925	GFDd
	P1_C35	7.67225	GFDp
	P1_C36	8.68401	GFDd
	P1_C37	8.05148	PGCd
	P1_C38	8.24184	PGCd
	P1_C39	5.61578	PGCd
	P1_C4	7.36008	GFDp
	P1_C40	6.54406	PGCd
	P1_C41	6.7473	PGCd
	P1_C42	7.03312	PGCd
	P1_C47	5.35422	PGCp
	P1_C48	8.56715	PGCd
	P1_C49	7.76858	GFDp
	P1_C5	6.79365	GFDp
	P1_C50	6.9739	GFDd
	P1_C51	8.03657	GFDp
	P1_C52	7.81682	GFDd
	P1_C53	6.52169	GFDp
	P1_C54	7.08463	GFDp
	P1_C59	7.47238	GFDd
	P1_C6	8.87876	GFDd
	P1_C60	7.88817	GFDd
	P1_C61	6.36792	PGCp
	P1_C62	7.36756	PGCd
	P1_C63	7.89603	PGCp
	P1_C64	6.83351	PGCd
	P1_C65	5.17006	PGCp
	P1_C66	8.093	PGCp
	P1_C71	6.29062	PGCd
	P1_C72	8.27469	PGCd
	P1_C73	8.09049	GFDd
	P1_C74	7.98739	GFDd
	P1_C75	6.91044	GFDp
	P1_C76	7.68822	GFDp
	P1_C77	8.03061	GFDp
	P1_C78	5.33312	GFDp
	P1_C83	8.32471	GFDd
	P1_C84	8.1212	GFDd
	P1_C85	7.58801	PGCd
	P1_C86	6.59603	PGCd
	P1_C87	5.13083	PGCp
	P1_C89	6.78492	PGCp
	P1_C90	4.29783	PGCp
	P1_C95	8.05748	PGCd
	P1_C96	7.60504	PGCd
	P2_C1	6.62688	GFDd
	P2_C10	6.54064	GFDd
	P2_C11	6.8198	GFDp
	P2_C12	6.60429	GFDp
	P2_C13	8.27189	PGCd
	P2_C19	5.75298	PGCp
	P2_C20	6.12713	PGCd
	P2_C21	7.74486	PGCd
	P2_C22	6.71974	PGCd
	P2_C23	5.63582	PGCp
	P2_C24	6.36703	PGCp
	P2_C25	8.46823	GFDd
	P2_C31	7.47164	GFDd
	P2_C32	7.75009	GFDp
	P2_C33	7.83965	GFDd
	P2_C34	7.75854	GFDd
	P2_C35	8.96614	GFDp
	P2_C36	5.44265	GFDp
	P2_C37	6.92277	PGCd
	P2_C43	8.00925	PGCd
	P2_C44	6.28498	PGCp
	P2_C45	8.29093	PGCd
	P2_C46	8.46491	PGCd
	P2_C47	6.43755	PGCp
	P2_C48	5.04382	PGCp
	P2_C49	7.77826	GFDd
	P2_C55	7.78276	GFDp
	P2_C56	6.05287	GFDd
	P2_C57	6.94506	GFDd
	P2_C58	8.96608	GFDp
	P2_C59	7.85217	GFDd
	P2_C60	8.16231	GFDd
	P2_C61	4.72622	PGCd
	P2_C67	6.47181	PGCp
	P2_C68	7.3027	PGCd
	P2_C69	7.13558	PGCd
	P2_C7	7.42369	GFDp
	P2_C70	8.33273	PGCp
	P2_C71	6.25236	PGCd
	P2_C72	6.88778	PGCd
	P2_C79	5.76501	GFDp
	P2_C8	6.79341	GFDd
	P2_C80	8.59532	GFDd
	P2_C81	6.80632	GFDd
	P2_C82	6.81942	GFDd
	P2_C83	7.98675	GFDp
	P2_C84	6.66851	GFDd
	P2_C9	7.40251	GFDd
	P2_C91	4.34553	PGCp
	P2_C92	7.5962	PGCd
	P2_C93	5.98068	PGCd
	P2_C94	7.8405	PGCd
	P2_C95	8.21788	PGCp
	P2_C96	6.92446	PGCd

## Sheet: Fig.4C
	ID	ENSG00000132170	ENSG00000198959	label2	IELs
	P1_C1	13.2725	25.2178	GFDp	37
	P1_C12	19.9071	13.2714	GFDd	23
	P1_C13	6.78136	29.3859	PGCp	45
	P1_C14	20.3482	19.4635	PGCp	15
	P1_C15	14.4101	37.6879	PGCp	53
	P1_C16	10.8018	35.4916	PGCp	41
	P1_C17	9.22439	12.5787	PGCp	38
	P1_C18	18.3745	7.73665	PGCd	24
	P1_C2	24.246	14.9206	GFDp	10
	P1_C24	15.7995	11.8496	PGCd	21
	P1_C25	13.312	15.36	GFDd	32
	P1_C26	15.7079	19.4479	GFDd	23
	P1_C27	17.9168	12.4639	GFDd	12
	P1_C28	17.2306	12.9229	GFDd	44
	P1_C29	14.9544	8.72341	GFDd	25
	P1_C3	14.8497	34.6494	GFDp	41
	P1_C30	17.0392	11.7145	GFDd	26
	P1_C35	11.4873	8.93457	GFDp	27
	P1_C36	19.3351	10.7417	GFDd	31
	P1_C37	21.7129	16.2847	PGCd	33
	P1_C38	17.3246	11.2987	PGCd	26
	P1_C39	13.1834	20.5074	PGCd	16
	P1_C4	16.0914	8.04572	GFDp	18
	P1_C40	2.94384	17.663	PGCd	42
	P1_C41	10.8269	12.2705	PGCd	14
	P1_C42	18.3576	5.09934	PGCd	14
	P1_C47	10.5424	11.8602	PGCp	47
	P1_C48	19.0713	14.584	PGCd	30
	P1_C49	13.8908	20.8361	GFDp	29
	P1_C5	16.8111	16.8111	GFDp	23
	P1_C50	6.41287	17.6354	GFDd	26
	P1_C51	16.4708	23.5298	GFDp	19
	P1_C52	12.7693	7.44874	GFDd	22
	P1_C53	9.58694	13.4217	GFDp	32
	P1_C54	16.4083	13.6736	GFDp	22
	P1_C59	9.34951	24.932	GFDd	32
	P1_C6	20.8689	20.1957	GFDd	22
	P1_C60	19.0596	12.4301	GFDd	25
	P1_C61	4.83787	50.4521	PGCp	72
	P1_C62	17.129	16.3842	PGCd	24
	P1_C63	14.0222	22.4355	PGCp	16
	P1_C64	18.5035	7.24049	PGCd	25
	P1_C65	8.8154	38.2001	PGCp	72
	P1_C66	17.015	9.45276	PGCp	31
	P1_C71	12.2077	40.6922	PGCd	28
	P1_C72	21.3165	9.77007	PGCd	24
	P1_C73	14.0049	24.1902	GFDd	14
	P1_C74	12.0588	18.6911	GFDd	20
	P1_C75	8.07467	23.5511	GFDp	34
	P1_C76	15.4353	9.98758	GFDp	41
	P1_C77	23.9796	25.4329	GFDp	32
	P1_C78	14.9982	13.6347	GFDp	56
	P1_C83	13.3328	9.33293	GFDd	26
	P1_C84	26.565	13.7744	GFDd	17
	P1_C85	17.921	13.205	PGCd	17
	P1_C86	12.9576	21.596	PGCd	23
	P1_C87	10.093	26.2419	PGCp	28
	P1_C89	8.11648	25.5089	PGCp	47
	P1_C90	6.71703	29.1071	PGCp	50
	P1_C95	8.60348	28.6783	PGCd	41
	P1_C96	20.4837	10.2419	PGCd	31
	P2_C1	10.4652	9.51382	GFDd	30
	P2_C10	7.46458	13.063	GFDd	53
	P2_C11	18.2719	11.823	GFDp	20
	P2_C12	14.5262	13.0736	GFDp	21
	P2_C13	10.8147	10.8147	PGCd	30
	P2_C19	7.9848	29.5438	PGCp	42
	P2_C20	5.80463	15.2372	PGCd	30
	P2_C21	13.4379	12.766	PGCd	26
	P2_C22	8.71547	29.6326	PGCd	40
	P2_C23	15.8191	13.1826	PGCp	50
	P2_C24	7.18355	29.6322	PGCp	26
	P2_C25	11.4539	10.1813	GFDd	27
	P2_C31	16.6028	13.1074	GFDd	16
	P2_C32	10.9126	13.8887	GFDp	36
	P2_C33	16.4696	7.68582	GFDd	22
	P2_C34	21.5934	11.6964	GFDd	32
	P2_C35	17.383	9.77794	GFDp	38
	P2_C36	10.2314	24.2996	GFDp	29
	P2_C37	15.6599	23.4899	PGCd	33
	P2_C43	22.1999	9.79407	PGCd	16
	P2_C44	7.72967	15.4593	PGCp	41
	P2_C45	17.303	6.92121	PGCd	29
	P2_C46	14.8314	10.9624	PGCd	33
	P2_C47	12.479	16.6387	PGCp	29
	P2_C48	8.29628	24.8888	PGCp	46
	P2_C49	17.6637	15.7011	GFDd	19
	P2_C55	26.9423	7.18461	GFDp	18
	P2_C56	14.1079	9.4053	GFDd	24
	P2_C57	22.9875	2.41974	GFDd	38
	P2_C58	16.4135	10.7319	GFDp	22
	P2_C59	15.8805	7.94027	GFDd	17
	P2_C60	20.0694	10.471	GFDd	33
	P2_C61	15.6074	20.0667	PGCd	35
	P2_C67	10.0127	30.0382	PGCp	46
	P2_C68	22.2127	9.39766	PGCd	18
	P2_C69	12.4768	9.59756	PGCd	31
	P2_C7	14.7154	14.7154	GFDp	24
	P2_C70	10.8836	12.6975	PGCp	24
	P2_C71	15.3652	8.78012	PGCd	24
	P2_C72	7.12453	4.74969	PGCd	27
	P2_C79	21.5882	0	GFDp	31
	P2_C8	8.76785	9.86383	GFDd	15
	P2_C80	14.8858	6.37964	GFDd	23
	P2_C81	6.34947	8.16361	GFDd	33
	P2_C82	9.55878	16.3062	GFDd	26
	P2_C83	10.8803	4.53347	GFDp	26
	P2_C84	9.87834	4.23357	GFDd	37
	P2_C9	8.76414	23.9022	GFDd	24
	P2_C91	7.93504	14.7365	PGCp	42
	P2_C92	9.05821	29.4392	PGCd	38
	P2_C93	14.5689	24.6551	PGCd	34
	P2_C94	15.1555	10.6088	PGCd	30
	P2_C95	17.8258	11.3437	PGCp	19
	P2_C96	9.76827	13.0244	PGCd	30

## Sheet: Fig.4D
	Var2	Var1	value	log10_Expr	label2
	P1_C1	ENSG00000007171	13.2725	1.1545	GFDp
	P1_C12	ENSG00000007171	16.2206	1.23605	GFDd
	P1_C13	ENSG00000007171	7.91159	0.949955	PGCp
	P1_C14	ENSG00000007171	8.84706	0.993307	PGCp
	P1_C15	ENSG00000007171	24.3863	1.4046	PGCp
	P1_C16	ENSG00000007171	7.71557	0.940296	PGCp
	P1_C17	ENSG00000007171	50.3148	1.71024	PGCp
	P1_C18	ENSG00000007171	0.967081	0.293822	PGCd
	P1_C2	ENSG00000007171	1.86508	0.457137	GFDp
	P1_C24	ENSG00000007171	29.6241	1.48606	PGCd
	P1_C25	ENSG00000007171	3.07199	0.609807	GFDd
	P1_C26	ENSG00000007171	3.73998	0.675776	GFDd
	P1_C27	ENSG00000007171	6.23193	0.859254	GFDd
	P1_C28	ENSG00000007171	7.53837	0.931375	GFDd
	P1_C29	ENSG00000007171	3.7386	0.67565	GFDd
	P1_C3	ENSG00000007171	2.96994	0.598784	GFDp
	P1_C30	ENSG00000007171	1.06495	0.31491	GFDd
	P1_C35	ENSG00000007171	7.6582	0.937428	GFDp
	P1_C36	ENSG00000007171	5.01281	0.779077	GFDd
	P1_C37	ENSG00000007171	8.14233	0.961057	PGCd
	P1_C38	ENSG00000007171	13.5584	1.16311	PGCd
	P1_C39	ENSG00000007171	10.2537	1.0513	PGCd
	P1_C4	ENSG00000007171	2.19429	0.504374	GFDp
	P1_C40	ENSG00000007171	15.7005	1.22273	PGCd
	P1_C41	ENSG00000007171	12.2705	1.12289	PGCd
	P1_C42	ENSG00000007171	2.03974	0.482836	PGCd
	P1_C47	ENSG00000007171	10.5424	1.0623	PGCp
	P1_C48	ENSG00000007171	6.73105	0.888239	PGCd
	P1_C49	ENSG00000007171	6.94538	0.900115	GFDp
	P1_C5	ENSG00000007171	9.16969	1.00731	GFDp
	P1_C50	ENSG00000007171	4.80965	0.76415	GFDd
	P1_C51	ENSG00000007171	1.56865	0.409705	GFDp
	P1_C52	ENSG00000007171	7.44874	0.926792	GFDd
	P1_C53	ENSG00000007171	3.83478	0.684376	GFDp
	P1_C54	ENSG00000007171	0	0	GFDp
	P1_C59	ENSG00000007171	1.03883	0.309382	GFDd
	P1_C6	ENSG00000007171	3.36595	0.640079	GFDd
	P1_C60	ENSG00000007171	2.48603	0.542331	GFDd
	P1_C61	ENSG00000007171	20.0426	1.3231	PGCp
	P1_C62	ENSG00000007171	9.68159	1.02864	PGCd
	P1_C63	ENSG00000007171	3.73925	0.67571	PGCp
	P1_C64	ENSG00000007171	4.82699	0.765444	PGCd
	P1_C65	ENSG00000007171	49.954	1.70718	PGCp
	P1_C66	ENSG00000007171	3.7811	0.679528	PGCp
	P1_C71	ENSG00000007171	6.78203	0.891093	PGCd
	P1_C72	ENSG00000007171	7.99369	0.953938	PGCd
	P1_C73	ENSG00000007171	8.91219	0.99617	GFDd
	P1_C74	ENSG00000007171	2.41175	0.532978	GFDd
	P1_C75	ENSG00000007171	32.9716	1.53112	GFDp
	P1_C76	ENSG00000007171	8.17166	0.962448	GFDp
	P1_C77	ENSG00000007171	10.8998	1.07554	GFDp
	P1_C78	ENSG00000007171	5.45388	0.809821	GFDp
	P1_C83	ENSG00000007171	10.6662	1.06693	GFDd
	P1_C84	ENSG00000007171	7.8711	0.947978	GFDd
	P1_C85	ENSG00000007171	7.54569	0.931747	PGCd
	P1_C86	ENSG00000007171	6.17028	0.855536	PGCd
	P1_C87	ENSG00000007171	38.3536	1.59498	PGCp
	P1_C89	ENSG00000007171	13.914	1.17359	PGCp
	P1_C90	ENSG00000007171	38.8095	1.59999	PGCp
	P1_C95	ENSG00000007171	52.5768	1.72898	PGCd
	P1_C96	ENSG00000007171	2.56047	0.551507	PGCd
	P2_C1	ENSG00000007171	7.61106	0.935056	GFDd
	P2_C10	ENSG00000007171	0.933072	0.286248	GFDd
	P2_C11	ENSG00000007171	26.8704	1.44514	GFDp
	P2_C12	ENSG00000007171	1.45262	0.389631	GFDp
	P2_C13	ENSG00000007171	6.30858	0.863833	PGCd
	P2_C19	ENSG00000007171	28.7453	1.47342	PGCp
	P2_C20	ENSG00000007171	2.17674	0.501981	PGCd
	P2_C21	ENSG00000007171	6.04704	0.848007	PGCd
	P2_C22	ENSG00000007171	13.0732	1.14839	PGCd
	P2_C23	ENSG00000007171	25.047	1.41576	PGCp
	P2_C24	ENSG00000007171	10.7753	1.07097	PGCp
	P2_C25	ENSG00000007171	2.54532	0.549655	GFDd
	P2_C31	ENSG00000007171	1.74766	0.438963	GFDd
	P2_C32	ENSG00000007171	2.97616	0.599464	GFDp
	P2_C33	ENSG00000007171	6.58784	0.880118	GFDd
	P2_C34	ENSG00000007171	10.7967	1.07176	GFDd
	P2_C35	ENSG00000007171	10.8644	1.07425	GFDp
	P2_C36	ENSG00000007171	8.95247	0.997931	GFDp
	P2_C37	ENSG00000007171	3.91499	0.691522	PGCd
	P2_C43	ENSG00000007171	0.652938	0.218257	PGCd
	P2_C44	ENSG00000007171	6.44139	0.871654	PGCp
	P2_C45	ENSG00000007171	0	0	PGCd
	P2_C46	ENSG00000007171	16.1211	1.23353	PGCd
	P2_C47	ENSG00000007171	4.15967	0.712622	PGCp
	P2_C48	ENSG00000007171	29.037	1.47766	PGCp
	P2_C49	ENSG00000007171	2.94396	0.595932	GFDd
	P2_C55	ENSG00000007171	2.69423	0.567524	GFDp
	P2_C56	ENSG00000007171	7.83775	0.946342	GFDd
	P2_C57	ENSG00000007171	21.7776	1.35751	GFDd
	P2_C58	ENSG00000007171	6.94419	0.90005	GFDp
	P2_C59	ENSG00000007171	1.58805	0.412973	GFDd
	P2_C60	ENSG00000007171	6.10809	0.851753	GFDd
	P2_C61	ENSG00000007171	26.0124	1.43156	PGCd
	P2_C67	ENSG00000007171	38.3822	1.5953	PGCp
	P2_C68	ENSG00000007171	0	0	PGCd
	P2_C69	ENSG00000007171	8.63781	0.983978	PGCd
	P2_C7	ENSG00000007171	4.64698	0.751816	GFDp
	P2_C70	ENSG00000007171	23.5811	1.3906	PGCp
	P2_C71	ENSG00000007171	4.39006	0.731594	PGCd
	P2_C72	ENSG00000007171	3.56227	0.659181	PGCd
	P2_C79	ENSG00000007171	0	0	GFDp
	P2_C8	ENSG00000007171	7.67186	0.938112	GFDd
	P2_C80	ENSG00000007171	12.0504	1.11562	GFDd
	P2_C81	ENSG00000007171	4.53534	0.743144	GFDd
	P2_C82	ENSG00000007171	8.9965	0.999848	GFDd
	P2_C83	ENSG00000007171	3.62678	0.665279	GFDp
	P2_C84	ENSG00000007171	8.46714	0.976219	GFDd
	P2_C9	ENSG00000007171	0.79674	0.254485	GFDd
	P2_C91	ENSG00000007171	5.66788	0.823988	PGCp
	P2_C92	ENSG00000007171	5.66138	0.823564	PGCd
	P2_C93	ENSG00000007171	4.48275	0.738999	PGCd
	P2_C94	ENSG00000007171	3.03109	0.605423	PGCd
	P2_C95	ENSG00000007171	8.10263	0.959167	PGCp
	P2_C96	ENSG00000007171	15.1951	1.20938	PGCd

## Sheet: Fig.4E
	Samples	label2	label3	gene.sets	value	gene.sets2
	P1_C1	GFDp	GFD	KEGG_NATURAL_KILLER_CELL_MEDIATED_CYTOTOXICITY	3.10489	KEGG NATURAL KILLER CELL MEDIATED CYTOTOXICITY
	P1_C12	GFDd	GFD	KEGG_NATURAL_KILLER_CELL_MEDIATED_CYTOTOXICITY	3.78891	KEGG NATURAL KILLER CELL MEDIATED CYTOTOXICITY
	P1_C13	PGCp	PGCp	KEGG_NATURAL_KILLER_CELL_MEDIATED_CYTOTOXICITY	5.94509	KEGG NATURAL KILLER CELL MEDIATED CYTOTOXICITY
	P1_C14	PGCp	PGCp	KEGG_NATURAL_KILLER_CELL_MEDIATED_CYTOTOXICITY	2.26633	KEGG NATURAL KILLER CELL MEDIATED CYTOTOXICITY
	P1_C15	PGCp	PGCp	KEGG_NATURAL_KILLER_CELL_MEDIATED_CYTOTOXICITY	5.09301	KEGG NATURAL KILLER CELL MEDIATED CYTOTOXICITY
	P1_C16	PGCp	PGCp	KEGG_NATURAL_KILLER_CELL_MEDIATED_CYTOTOXICITY	6.26664	KEGG NATURAL KILLER CELL MEDIATED CYTOTOXICITY
	P1_C17	PGCp	PGCp	KEGG_NATURAL_KILLER_CELL_MEDIATED_CYTOTOXICITY	5.03841	KEGG NATURAL KILLER CELL MEDIATED CYTOTOXICITY
	P1_C18	PGCd	PGCd	KEGG_NATURAL_KILLER_CELL_MEDIATED_CYTOTOXICITY	1.23813	KEGG NATURAL KILLER CELL MEDIATED CYTOTOXICITY
	P1_C2	GFDp	GFD	KEGG_NATURAL_KILLER_CELL_MEDIATED_CYTOTOXICITY	2.45418	KEGG NATURAL KILLER CELL MEDIATED CYTOTOXICITY
	P1_C24	PGCd	PGCd	KEGG_NATURAL_KILLER_CELL_MEDIATED_CYTOTOXICITY	4.8719	KEGG NATURAL KILLER CELL MEDIATED CYTOTOXICITY
	P1_C25	GFDd	GFD	KEGG_NATURAL_KILLER_CELL_MEDIATED_CYTOTOXICITY	3.95399	KEGG NATURAL KILLER CELL MEDIATED CYTOTOXICITY
	P1_C26	GFDd	GFD	KEGG_NATURAL_KILLER_CELL_MEDIATED_CYTOTOXICITY	3.91854	KEGG NATURAL KILLER CELL MEDIATED CYTOTOXICITY
	P1_C27	GFDd	GFD	KEGG_NATURAL_KILLER_CELL_MEDIATED_CYTOTOXICITY	2.61161	KEGG NATURAL KILLER CELL MEDIATED CYTOTOXICITY
	P1_C28	GFDd	GFD	KEGG_NATURAL_KILLER_CELL_MEDIATED_CYTOTOXICITY	2.92623	KEGG NATURAL KILLER CELL MEDIATED CYTOTOXICITY
	P1_C29	GFDd	GFD	KEGG_NATURAL_KILLER_CELL_MEDIATED_CYTOTOXICITY	2.04376	KEGG NATURAL KILLER CELL MEDIATED CYTOTOXICITY
	P1_C3	GFDp	GFD	KEGG_NATURAL_KILLER_CELL_MEDIATED_CYTOTOXICITY	6.00389	KEGG NATURAL KILLER CELL MEDIATED CYTOTOXICITY
	P1_C30	GFDd	GFD	KEGG_NATURAL_KILLER_CELL_MEDIATED_CYTOTOXICITY	3.00587	KEGG NATURAL KILLER CELL MEDIATED CYTOTOXICITY
	P1_C35	GFDp	GFD	KEGG_NATURAL_KILLER_CELL_MEDIATED_CYTOTOXICITY	4.17631	KEGG NATURAL KILLER CELL MEDIATED CYTOTOXICITY
	P1_C36	GFDd	GFD	KEGG_NATURAL_KILLER_CELL_MEDIATED_CYTOTOXICITY	2.20163	KEGG NATURAL KILLER CELL MEDIATED CYTOTOXICITY
	P1_C37	PGCd	PGCd	KEGG_NATURAL_KILLER_CELL_MEDIATED_CYTOTOXICITY	5.48428	KEGG NATURAL KILLER CELL MEDIATED CYTOTOXICITY
	P1_C38	PGCd	PGCd	KEGG_NATURAL_KILLER_CELL_MEDIATED_CYTOTOXICITY	0.0544578	KEGG NATURAL KILLER CELL MEDIATED CYTOTOXICITY
	P1_C39	PGCd	PGCd	KEGG_NATURAL_KILLER_CELL_MEDIATED_CYTOTOXICITY	4.5656	KEGG NATURAL KILLER CELL MEDIATED CYTOTOXICITY
	P1_C4	GFDp	GFD	KEGG_NATURAL_KILLER_CELL_MEDIATED_CYTOTOXICITY	2.36482	KEGG NATURAL KILLER CELL MEDIATED CYTOTOXICITY
	P1_C40	PGCd	PGCd	KEGG_NATURAL_KILLER_CELL_MEDIATED_CYTOTOXICITY	4.92283	KEGG NATURAL KILLER CELL MEDIATED CYTOTOXICITY
	P1_C41	PGCd	PGCd	KEGG_NATURAL_KILLER_CELL_MEDIATED_CYTOTOXICITY	-1.35535	KEGG NATURAL KILLER CELL MEDIATED CYTOTOXICITY
	P1_C42	PGCd	PGCd	KEGG_NATURAL_KILLER_CELL_MEDIATED_CYTOTOXICITY	-1.11191	KEGG NATURAL KILLER CELL MEDIATED CYTOTOXICITY
	P1_C47	PGCp	PGCp	KEGG_NATURAL_KILLER_CELL_MEDIATED_CYTOTOXICITY	1.42726	KEGG NATURAL KILLER CELL MEDIATED CYTOTOXICITY
	P1_C48	PGCd	PGCd	KEGG_NATURAL_KILLER_CELL_MEDIATED_CYTOTOXICITY	7.04535	KEGG NATURAL KILLER CELL MEDIATED CYTOTOXICITY
	P1_C49	GFDp	GFD	KEGG_NATURAL_KILLER_CELL_MEDIATED_CYTOTOXICITY	3.72611	KEGG NATURAL KILLER CELL MEDIATED CYTOTOXICITY
	P1_C5	GFDp	GFD	KEGG_NATURAL_KILLER_CELL_MEDIATED_CYTOTOXICITY	0.835813	KEGG NATURAL KILLER CELL MEDIATED CYTOTOXICITY
	P1_C50	GFDd	GFD	KEGG_NATURAL_KILLER_CELL_MEDIATED_CYTOTOXICITY	1.81677	KEGG NATURAL KILLER CELL MEDIATED CYTOTOXICITY
	P1_C51	GFDp	GFD	KEGG_NATURAL_KILLER_CELL_MEDIATED_CYTOTOXICITY	1.67711	KEGG NATURAL KILLER CELL MEDIATED CYTOTOXICITY
	P1_C52	GFDd	GFD	KEGG_NATURAL_KILLER_CELL_MEDIATED_CYTOTOXICITY	1.56993	KEGG NATURAL KILLER CELL MEDIATED CYTOTOXICITY
	P1_C53	GFDp	GFD	KEGG_NATURAL_KILLER_CELL_MEDIATED_CYTOTOXICITY	5.39346	KEGG NATURAL KILLER CELL MEDIATED CYTOTOXICITY
	P1_C54	GFDp	GFD	KEGG_NATURAL_KILLER_CELL_MEDIATED_CYTOTOXICITY	0.852499	KEGG NATURAL KILLER CELL MEDIATED CYTOTOXICITY
	P1_C59	GFDd	GFD	KEGG_NATURAL_KILLER_CELL_MEDIATED_CYTOTOXICITY	3.74591	KEGG NATURAL KILLER CELL MEDIATED CYTOTOXICITY
	P1_C6	GFDd	GFD	KEGG_NATURAL_KILLER_CELL_MEDIATED_CYTOTOXICITY	3.2832	KEGG NATURAL KILLER CELL MEDIATED CYTOTOXICITY
	P1_C60	GFDd	GFD	KEGG_NATURAL_KILLER_CELL_MEDIATED_CYTOTOXICITY	3.15854	KEGG NATURAL KILLER CELL MEDIATED CYTOTOXICITY
	P1_C61	PGCp	PGCp	KEGG_NATURAL_KILLER_CELL_MEDIATED_CYTOTOXICITY	7.81452	KEGG NATURAL KILLER CELL MEDIATED CYTOTOXICITY
	P1_C62	PGCd	PGCd	KEGG_NATURAL_KILLER_CELL_MEDIATED_CYTOTOXICITY	2.32978	KEGG NATURAL KILLER CELL MEDIATED CYTOTOXICITY
	P1_C63	PGCp	PGCp	KEGG_NATURAL_KILLER_CELL_MEDIATED_CYTOTOXICITY	1.72685	KEGG NATURAL KILLER CELL MEDIATED CYTOTOXICITY
	P1_C64	PGCd	PGCd	KEGG_NATURAL_KILLER_CELL_MEDIATED_CYTOTOXICITY	1.9024	KEGG NATURAL KILLER CELL MEDIATED CYTOTOXICITY
	P1_C65	PGCp	PGCp	KEGG_NATURAL_KILLER_CELL_MEDIATED_CYTOTOXICITY	7.35475	KEGG NATURAL KILLER CELL MEDIATED CYTOTOXICITY
	P1_C66	PGCp	PGCp	KEGG_NATURAL_KILLER_CELL_MEDIATED_CYTOTOXICITY	3.47407	KEGG NATURAL KILLER CELL MEDIATED CYTOTOXICITY
	P1_C71	PGCd	PGCd	KEGG_NATURAL_KILLER_CELL_MEDIATED_CYTOTOXICITY	3.28567	KEGG NATURAL KILLER CELL MEDIATED CYTOTOXICITY
	P1_C72	PGCd	PGCd	KEGG_NATURAL_KILLER_CELL_MEDIATED_CYTOTOXICITY	3.6989	KEGG NATURAL KILLER CELL MEDIATED CYTOTOXICITY
	P1_C73	GFDd	GFD	KEGG_NATURAL_KILLER_CELL_MEDIATED_CYTOTOXICITY	2.88056	KEGG NATURAL KILLER CELL MEDIATED CYTOTOXICITY
	P1_C74	GFDd	GFD	KEGG_NATURAL_KILLER_CELL_MEDIATED_CYTOTOXICITY	4.62618	KEGG NATURAL KILLER CELL MEDIATED CYTOTOXICITY
	P1_C75	GFDp	GFD	KEGG_NATURAL_KILLER_CELL_MEDIATED_CYTOTOXICITY	4.05405	KEGG NATURAL KILLER CELL MEDIATED CYTOTOXICITY
	P1_C76	GFDp	GFD	KEGG_NATURAL_KILLER_CELL_MEDIATED_CYTOTOXICITY	3.6716	KEGG NATURAL KILLER CELL MEDIATED CYTOTOXICITY
	P1_C77	GFDp	GFD	KEGG_NATURAL_KILLER_CELL_MEDIATED_CYTOTOXICITY	3.35818	KEGG NATURAL KILLER CELL MEDIATED CYTOTOXICITY
	P1_C78	GFDp	GFD	KEGG_NATURAL_KILLER_CELL_MEDIATED_CYTOTOXICITY	2.67004	KEGG NATURAL KILLER CELL MEDIATED CYTOTOXICITY
	P1_C83	GFDd	GFD	KEGG_NATURAL_KILLER_CELL_MEDIATED_CYTOTOXICITY	4.87701	KEGG NATURAL KILLER CELL MEDIATED CYTOTOXICITY
	P1_C84	GFDd	GFD	KEGG_NATURAL_KILLER_CELL_MEDIATED_CYTOTOXICITY	3.2276	KEGG NATURAL KILLER CELL MEDIATED CYTOTOXICITY
	P1_C85	PGCd	PGCd	KEGG_NATURAL_KILLER_CELL_MEDIATED_CYTOTOXICITY	3.31935	KEGG NATURAL KILLER CELL MEDIATED CYTOTOXICITY
	P1_C86	PGCd	PGCd	KEGG_NATURAL_KILLER_CELL_MEDIATED_CYTOTOXICITY	4.48144	KEGG NATURAL KILLER CELL MEDIATED CYTOTOXICITY
	P1_C87	PGCp	PGCp	KEGG_NATURAL_KILLER_CELL_MEDIATED_CYTOTOXICITY	5.61177	KEGG NATURAL KILLER CELL MEDIATED CYTOTOXICITY
	P1_C89	PGCp	PGCp	KEGG_NATURAL_KILLER_CELL_MEDIATED_CYTOTOXICITY	5.85976	KEGG NATURAL KILLER CELL MEDIATED CYTOTOXICITY
	P1_C90	PGCp	PGCp	KEGG_NATURAL_KILLER_CELL_MEDIATED_CYTOTOXICITY	6.05043	KEGG NATURAL KILLER CELL MEDIATED CYTOTOXICITY
	P1_C95	PGCd	PGCd	KEGG_NATURAL_KILLER_CELL_MEDIATED_CYTOTOXICITY	7.01055	KEGG NATURAL KILLER CELL MEDIATED CYTOTOXICITY
	P1_C96	PGCd	PGCd	KEGG_NATURAL_KILLER_CELL_MEDIATED_CYTOTOXICITY	1.91436	KEGG NATURAL KILLER CELL MEDIATED CYTOTOXICITY
	P2_C1	GFDd	GFD	KEGG_NATURAL_KILLER_CELL_MEDIATED_CYTOTOXICITY	3.23576	KEGG NATURAL KILLER CELL MEDIATED CYTOTOXICITY
	P2_C10	GFDd	GFD	KEGG_NATURAL_KILLER_CELL_MEDIATED_CYTOTOXICITY	3.45416	KEGG NATURAL KILLER CELL MEDIATED CYTOTOXICITY
	P2_C11	GFDp	GFD	KEGG_NATURAL_KILLER_CELL_MEDIATED_CYTOTOXICITY	4.71057	KEGG NATURAL KILLER CELL MEDIATED CYTOTOXICITY
	P2_C12	GFDp	GFD	KEGG_NATURAL_KILLER_CELL_MEDIATED_CYTOTOXICITY	-1.37773	KEGG NATURAL KILLER CELL MEDIATED CYTOTOXICITY
	P2_C13	PGCd	PGCd	KEGG_NATURAL_KILLER_CELL_MEDIATED_CYTOTOXICITY	3.5071	KEGG NATURAL KILLER CELL MEDIATED CYTOTOXICITY
	P2_C19	PGCp	PGCp	KEGG_NATURAL_KILLER_CELL_MEDIATED_CYTOTOXICITY	4.52966	KEGG NATURAL KILLER CELL MEDIATED CYTOTOXICITY
	P2_C20	PGCd	PGCd	KEGG_NATURAL_KILLER_CELL_MEDIATED_CYTOTOXICITY	5.23973	KEGG NATURAL KILLER CELL MEDIATED CYTOTOXICITY
	P2_C21	PGCd	PGCd	KEGG_NATURAL_KILLER_CELL_MEDIATED_CYTOTOXICITY	1.4051	KEGG NATURAL KILLER CELL MEDIATED CYTOTOXICITY
	P2_C22	PGCd	PGCd	KEGG_NATURAL_KILLER_CELL_MEDIATED_CYTOTOXICITY	7.5323	KEGG NATURAL KILLER CELL MEDIATED CYTOTOXICITY
	P2_C23	PGCp	PGCp	KEGG_NATURAL_KILLER_CELL_MEDIATED_CYTOTOXICITY	5.97177	KEGG NATURAL KILLER CELL MEDIATED CYTOTOXICITY
	P2_C24	PGCp	PGCp	KEGG_NATURAL_KILLER_CELL_MEDIATED_CYTOTOXICITY	1.65707	KEGG NATURAL KILLER CELL MEDIATED CYTOTOXICITY
	P2_C25	GFDd	GFD	KEGG_NATURAL_KILLER_CELL_MEDIATED_CYTOTOXICITY	5.22918	KEGG NATURAL KILLER CELL MEDIATED CYTOTOXICITY
	P2_C31	GFDd	GFD	KEGG_NATURAL_KILLER_CELL_MEDIATED_CYTOTOXICITY	1.62408	KEGG NATURAL KILLER CELL MEDIATED CYTOTOXICITY
	P2_C32	GFDp	GFD	KEGG_NATURAL_KILLER_CELL_MEDIATED_CYTOTOXICITY	3.81949	KEGG NATURAL KILLER CELL MEDIATED CYTOTOXICITY
	P2_C33	GFDd	GFD	KEGG_NATURAL_KILLER_CELL_MEDIATED_CYTOTOXICITY	2.58399	KEGG NATURAL KILLER CELL MEDIATED CYTOTOXICITY
	P2_C34	GFDd	GFD	KEGG_NATURAL_KILLER_CELL_MEDIATED_CYTOTOXICITY	2.73092	KEGG NATURAL KILLER CELL MEDIATED CYTOTOXICITY
	P2_C35	GFDp	GFD	KEGG_NATURAL_KILLER_CELL_MEDIATED_CYTOTOXICITY	4.1037	KEGG NATURAL KILLER CELL MEDIATED CYTOTOXICITY
	P2_C36	GFDp	GFD	KEGG_NATURAL_KILLER_CELL_MEDIATED_CYTOTOXICITY	1.77191	KEGG NATURAL KILLER CELL MEDIATED CYTOTOXICITY
	P2_C37	PGCd	PGCd	KEGG_NATURAL_KILLER_CELL_MEDIATED_CYTOTOXICITY	4.61562	KEGG NATURAL KILLER CELL MEDIATED CYTOTOXICITY
	P2_C43	PGCd	PGCd	KEGG_NATURAL_KILLER_CELL_MEDIATED_CYTOTOXICITY	3.8407	KEGG NATURAL KILLER CELL MEDIATED CYTOTOXICITY
	P2_C44	PGCp	PGCp	KEGG_NATURAL_KILLER_CELL_MEDIATED_CYTOTOXICITY	3.34712	KEGG NATURAL KILLER CELL MEDIATED CYTOTOXICITY
	P2_C45	PGCd	PGCd	KEGG_NATURAL_KILLER_CELL_MEDIATED_CYTOTOXICITY	1.93596	KEGG NATURAL KILLER CELL MEDIATED CYTOTOXICITY
	P2_C46	PGCd	PGCd	KEGG_NATURAL_KILLER_CELL_MEDIATED_CYTOTOXICITY	2.8932	KEGG NATURAL KILLER CELL MEDIATED CYTOTOXICITY
	P2_C47	PGCp	PGCp	KEGG_NATURAL_KILLER_CELL_MEDIATED_CYTOTOXICITY	3.2141	KEGG NATURAL KILLER CELL MEDIATED CYTOTOXICITY
	P2_C48	PGCp	PGCp	KEGG_NATURAL_KILLER_CELL_MEDIATED_CYTOTOXICITY	5.69273	KEGG NATURAL KILLER CELL MEDIATED CYTOTOXICITY
	P2_C49	GFDd	GFD	KEGG_NATURAL_KILLER_CELL_MEDIATED_CYTOTOXICITY	3.41675	KEGG NATURAL KILLER CELL MEDIATED CYTOTOXICITY
	P2_C55	GFDp	GFD	KEGG_NATURAL_KILLER_CELL_MEDIATED_CYTOTOXICITY	1.55085	KEGG NATURAL KILLER CELL MEDIATED CYTOTOXICITY
	P2_C56	GFDd	GFD	KEGG_NATURAL_KILLER_CELL_MEDIATED_CYTOTOXICITY	3.03976	KEGG NATURAL KILLER CELL MEDIATED CYTOTOXICITY
	P2_C57	GFDd	GFD	KEGG_NATURAL_KILLER_CELL_MEDIATED_CYTOTOXICITY	3.07415	KEGG NATURAL KILLER CELL MEDIATED CYTOTOXICITY
	P2_C58	GFDp	GFD	KEGG_NATURAL_KILLER_CELL_MEDIATED_CYTOTOXICITY	4.0086	KEGG NATURAL KILLER CELL MEDIATED CYTOTOXICITY
	P2_C59	GFDd	GFD	KEGG_NATURAL_KILLER_CELL_MEDIATED_CYTOTOXICITY	1.67768	KEGG NATURAL KILLER CELL MEDIATED CYTOTOXICITY
	P2_C60	GFDd	GFD	KEGG_NATURAL_KILLER_CELL_MEDIATED_CYTOTOXICITY	3.5727	KEGG NATURAL KILLER CELL MEDIATED CYTOTOXICITY
	P2_C61	PGCd	PGCd	KEGG_NATURAL_KILLER_CELL_MEDIATED_CYTOTOXICITY	4.25722	KEGG NATURAL KILLER CELL MEDIATED CYTOTOXICITY
	P2_C67	PGCp	PGCp	KEGG_NATURAL_KILLER_CELL_MEDIATED_CYTOTOXICITY	6.67022	KEGG NATURAL KILLER CELL MEDIATED CYTOTOXICITY
	P2_C68	PGCd	PGCd	KEGG_NATURAL_KILLER_CELL_MEDIATED_CYTOTOXICITY	4.04414	KEGG NATURAL KILLER CELL MEDIATED CYTOTOXICITY
	P2_C69	PGCd	PGCd	KEGG_NATURAL_KILLER_CELL_MEDIATED_CYTOTOXICITY	2.5283	KEGG NATURAL KILLER CELL MEDIATED CYTOTOXICITY
	P2_C7	GFDp	GFD	KEGG_NATURAL_KILLER_CELL_MEDIATED_CYTOTOXICITY	4.94297	KEGG NATURAL KILLER CELL MEDIATED CYTOTOXICITY
	P2_C70	PGCp	PGCp	KEGG_NATURAL_KILLER_CELL_MEDIATED_CYTOTOXICITY	4.46997	KEGG NATURAL KILLER CELL MEDIATED CYTOTOXICITY
	P2_C71	PGCd	PGCd	KEGG_NATURAL_KILLER_CELL_MEDIATED_CYTOTOXICITY	2.16443	KEGG NATURAL KILLER CELL MEDIATED CYTOTOXICITY
	P2_C72	PGCd	PGCd	KEGG_NATURAL_KILLER_CELL_MEDIATED_CYTOTOXICITY	3.93355	KEGG NATURAL KILLER CELL MEDIATED CYTOTOXICITY
	P2_C79	GFDp	GFD	KEGG_NATURAL_KILLER_CELL_MEDIATED_CYTOTOXICITY	4.17093	KEGG NATURAL KILLER CELL MEDIATED CYTOTOXICITY
	P2_C8	GFDd	GFD	KEGG_NATURAL_KILLER_CELL_MEDIATED_CYTOTOXICITY	3.33738	KEGG NATURAL KILLER CELL MEDIATED CYTOTOXICITY
	P2_C80	GFDd	GFD	KEGG_NATURAL_KILLER_CELL_MEDIATED_CYTOTOXICITY	3.44621	KEGG NATURAL KILLER CELL MEDIATED CYTOTOXICITY
	P2_C81	GFDd	GFD	KEGG_NATURAL_KILLER_CELL_MEDIATED_CYTOTOXICITY	3.2296	KEGG NATURAL KILLER CELL MEDIATED CYTOTOXICITY
	P2_C82	GFDd	GFD	KEGG_NATURAL_KILLER_CELL_MEDIATED_CYTOTOXICITY	5.33607	KEGG NATURAL KILLER CELL MEDIATED CYTOTOXICITY
	P2_C83	GFDp	GFD	KEGG_NATURAL_KILLER_CELL_MEDIATED_CYTOTOXICITY	3.09288	KEGG NATURAL KILLER CELL MEDIATED CYTOTOXICITY
	P2_C84	GFDd	GFD	KEGG_NATURAL_KILLER_CELL_MEDIATED_CYTOTOXICITY	3.2536	KEGG NATURAL KILLER CELL MEDIATED CYTOTOXICITY
	P2_C9	GFDd	GFD	KEGG_NATURAL_KILLER_CELL_MEDIATED_CYTOTOXICITY	3.17053	KEGG NATURAL KILLER CELL MEDIATED CYTOTOXICITY
	P2_C91	PGCp	PGCp	KEGG_NATURAL_KILLER_CELL_MEDIATED_CYTOTOXICITY	3.89214	KEGG NATURAL KILLER CELL MEDIATED CYTOTOXICITY
	P2_C92	PGCd	PGCd	KEGG_NATURAL_KILLER_CELL_MEDIATED_CYTOTOXICITY	2.82742	KEGG NATURAL KILLER CELL MEDIATED CYTOTOXICITY
	P2_C93	PGCd	PGCd	KEGG_NATURAL_KILLER_CELL_MEDIATED_CYTOTOXICITY	4.85516	KEGG NATURAL KILLER CELL MEDIATED CYTOTOXICITY
	P2_C94	PGCd	PGCd	KEGG_NATURAL_KILLER_CELL_MEDIATED_CYTOTOXICITY	4.44286	KEGG NATURAL KILLER CELL MEDIATED CYTOTOXICITY
	P2_C95	PGCp	PGCp	KEGG_NATURAL_KILLER_CELL_MEDIATED_CYTOTOXICITY	2.02821	KEGG NATURAL KILLER CELL MEDIATED CYTOTOXICITY
	P2_C96	PGCd	PGCd	KEGG_NATURAL_KILLER_CELL_MEDIATED_CYTOTOXICITY	3.2857	KEGG NATURAL KILLER CELL MEDIATED CYTOTOXICITY
	P1_C1	GFDp	GFD	KEGG_INTESTINAL_IMMUNE_NETWORK_FOR_IGA_PRODUCTION	5.36836	KEGG INTESTINAL IMMUNE NETWORK FOR IGA PRODUCTION
	P1_C12	GFDd	GFD	KEGG_INTESTINAL_IMMUNE_NETWORK_FOR_IGA_PRODUCTION	5.81672	KEGG INTESTINAL IMMUNE NETWORK FOR IGA PRODUCTION
	P1_C13	PGCp	PGCp	KEGG_INTESTINAL_IMMUNE_NETWORK_FOR_IGA_PRODUCTION	6.80988	KEGG INTESTINAL IMMUNE NETWORK FOR IGA PRODUCTION
	P1_C14	PGCp	PGCp	KEGG_INTESTINAL_IMMUNE_NETWORK_FOR_IGA_PRODUCTION	3.55442	KEGG INTESTINAL IMMUNE NETWORK FOR IGA PRODUCTION
	P1_C15	PGCp	PGCp	KEGG_INTESTINAL_IMMUNE_NETWORK_FOR_IGA_PRODUCTION	7.24721	KEGG INTESTINAL IMMUNE NETWORK FOR IGA PRODUCTION
	P1_C16	PGCp	PGCp	KEGG_INTESTINAL_IMMUNE_NETWORK_FOR_IGA_PRODUCTION	8.09039	KEGG INTESTINAL IMMUNE NETWORK FOR IGA PRODUCTION
	P1_C17	PGCp	PGCp	KEGG_INTESTINAL_IMMUNE_NETWORK_FOR_IGA_PRODUCTION	7.54424	KEGG INTESTINAL IMMUNE NETWORK FOR IGA PRODUCTION
	P1_C18	PGCd	PGCd	KEGG_INTESTINAL_IMMUNE_NETWORK_FOR_IGA_PRODUCTION	1.78319	KEGG INTESTINAL IMMUNE NETWORK FOR IGA PRODUCTION
	P1_C2	GFDp	GFD	KEGG_INTESTINAL_IMMUNE_NETWORK_FOR_IGA_PRODUCTION	2.91914	KEGG INTESTINAL IMMUNE NETWORK FOR IGA PRODUCTION
	P1_C24	PGCd	PGCd	KEGG_INTESTINAL_IMMUNE_NETWORK_FOR_IGA_PRODUCTION	5.90284	KEGG INTESTINAL IMMUNE NETWORK FOR IGA PRODUCTION
	P1_C25	GFDd	GFD	KEGG_INTESTINAL_IMMUNE_NETWORK_FOR_IGA_PRODUCTION	3.48527	KEGG INTESTINAL IMMUNE NETWORK FOR IGA PRODUCTION
	P1_C26	GFDd	GFD	KEGG_INTESTINAL_IMMUNE_NETWORK_FOR_IGA_PRODUCTION	5.45491	KEGG INTESTINAL IMMUNE NETWORK FOR IGA PRODUCTION
	P1_C27	GFDd	GFD	KEGG_INTESTINAL_IMMUNE_NETWORK_FOR_IGA_PRODUCTION	6.11394	KEGG INTESTINAL IMMUNE NETWORK FOR IGA PRODUCTION
	P1_C28	GFDd	GFD	KEGG_INTESTINAL_IMMUNE_NETWORK_FOR_IGA_PRODUCTION	3.74727	KEGG INTESTINAL IMMUNE NETWORK FOR IGA PRODUCTION
	P1_C29	GFDd	GFD	KEGG_INTESTINAL_IMMUNE_NETWORK_FOR_IGA_PRODUCTION	4.57019	KEGG INTESTINAL IMMUNE NETWORK FOR IGA PRODUCTION
	P1_C3	GFDp	GFD	KEGG_INTESTINAL_IMMUNE_NETWORK_FOR_IGA_PRODUCTION	6.2574	KEGG INTESTINAL IMMUNE NETWORK FOR IGA PRODUCTION
	P1_C30	GFDd	GFD	KEGG_INTESTINAL_IMMUNE_NETWORK_FOR_IGA_PRODUCTION	3.40509	KEGG INTESTINAL IMMUNE NETWORK FOR IGA PRODUCTION
	P1_C35	GFDp	GFD	KEGG_INTESTINAL_IMMUNE_NETWORK_FOR_IGA_PRODUCTION	6.26115	KEGG INTESTINAL IMMUNE NETWORK FOR IGA PRODUCTION
	P1_C36	GFDd	GFD	KEGG_INTESTINAL_IMMUNE_NETWORK_FOR_IGA_PRODUCTION	7.01711	KEGG INTESTINAL IMMUNE NETWORK FOR IGA PRODUCTION
	P1_C37	PGCd	PGCd	KEGG_INTESTINAL_IMMUNE_NETWORK_FOR_IGA_PRODUCTION	5.59447	KEGG INTESTINAL IMMUNE NETWORK FOR IGA PRODUCTION
	P1_C38	PGCd	PGCd	KEGG_INTESTINAL_IMMUNE_NETWORK_FOR_IGA_PRODUCTION	3.69559	KEGG INTESTINAL IMMUNE NETWORK FOR IGA PRODUCTION
	P1_C39	PGCd	PGCd	KEGG_INTESTINAL_IMMUNE_NETWORK_FOR_IGA_PRODUCTION	7.55206	KEGG INTESTINAL IMMUNE NETWORK FOR IGA PRODUCTION
	P1_C4	GFDp	GFD	KEGG_INTESTINAL_IMMUNE_NETWORK_FOR_IGA_PRODUCTION	4.70026	KEGG INTESTINAL IMMUNE NETWORK FOR IGA PRODUCTION
	P1_C40	PGCd	PGCd	KEGG_INTESTINAL_IMMUNE_NETWORK_FOR_IGA_PRODUCTION	7.8036	KEGG INTESTINAL IMMUNE NETWORK FOR IGA PRODUCTION
	P1_C41	PGCd	PGCd	KEGG_INTESTINAL_IMMUNE_NETWORK_FOR_IGA_PRODUCTION	1.67018	KEGG INTESTINAL IMMUNE NETWORK FOR IGA PRODUCTION
	P1_C42	PGCd	PGCd	KEGG_INTESTINAL_IMMUNE_NETWORK_FOR_IGA_PRODUCTION	-2.72494	KEGG INTESTINAL IMMUNE NETWORK FOR IGA PRODUCTION
	P1_C47	PGCp	PGCp	KEGG_INTESTINAL_IMMUNE_NETWORK_FOR_IGA_PRODUCTION	4.89822	KEGG INTESTINAL IMMUNE NETWORK FOR IGA PRODUCTION
	P1_C48	PGCd	PGCd	KEGG_INTESTINAL_IMMUNE_NETWORK_FOR_IGA_PRODUCTION	8.5783	KEGG INTESTINAL IMMUNE NETWORK FOR IGA PRODUCTION
	P1_C49	GFDp	GFD	KEGG_INTESTINAL_IMMUNE_NETWORK_FOR_IGA_PRODUCTION	4.94173	KEGG INTESTINAL IMMUNE NETWORK FOR IGA PRODUCTION
	P1_C5	GFDp	GFD	KEGG_INTESTINAL_IMMUNE_NETWORK_FOR_IGA_PRODUCTION	5.06405	KEGG INTESTINAL IMMUNE NETWORK FOR IGA PRODUCTION
	P1_C50	GFDd	GFD	KEGG_INTESTINAL_IMMUNE_NETWORK_FOR_IGA_PRODUCTION	5.432	KEGG INTESTINAL IMMUNE NETWORK FOR IGA PRODUCTION
	P1_C51	GFDp	GFD	KEGG_INTESTINAL_IMMUNE_NETWORK_FOR_IGA_PRODUCTION	6.40905	KEGG INTESTINAL IMMUNE NETWORK FOR IGA PRODUCTION
	P1_C52	GFDd	GFD	KEGG_INTESTINAL_IMMUNE_NETWORK_FOR_IGA_PRODUCTION	3.9953	KEGG INTESTINAL IMMUNE NETWORK FOR IGA PRODUCTION
	P1_C53	GFDp	GFD	KEGG_INTESTINAL_IMMUNE_NETWORK_FOR_IGA_PRODUCTION	8.4902	KEGG INTESTINAL IMMUNE NETWORK FOR IGA PRODUCTION
	P1_C54	GFDp	GFD	KEGG_INTESTINAL_IMMUNE_NETWORK_FOR_IGA_PRODUCTION	2.6885	KEGG INTESTINAL IMMUNE NETWORK FOR IGA PRODUCTION
	P1_C59	GFDd	GFD	KEGG_INTESTINAL_IMMUNE_NETWORK_FOR_IGA_PRODUCTION	3.7063	KEGG INTESTINAL IMMUNE NETWORK FOR IGA PRODUCTION
	P1_C6	GFDd	GFD	KEGG_INTESTINAL_IMMUNE_NETWORK_FOR_IGA_PRODUCTION	6.24345	KEGG INTESTINAL IMMUNE NETWORK FOR IGA PRODUCTION
	P1_C60	GFDd	GFD	KEGG_INTESTINAL_IMMUNE_NETWORK_FOR_IGA_PRODUCTION	2.90586	KEGG INTESTINAL IMMUNE NETWORK FOR IGA PRODUCTION
	P1_C61	PGCp	PGCp	KEGG_INTESTINAL_IMMUNE_NETWORK_FOR_IGA_PRODUCTION	10.3323	KEGG INTESTINAL IMMUNE NETWORK FOR IGA PRODUCTION
	P1_C62	PGCd	PGCd	KEGG_INTESTINAL_IMMUNE_NETWORK_FOR_IGA_PRODUCTION	6.03524	KEGG INTESTINAL IMMUNE NETWORK FOR IGA PRODUCTION
	P1_C63	PGCp	PGCp	KEGG_INTESTINAL_IMMUNE_NETWORK_FOR_IGA_PRODUCTION	8.0431	KEGG INTESTINAL IMMUNE NETWORK FOR IGA PRODUCTION
	P1_C64	PGCd	PGCd	KEGG_INTESTINAL_IMMUNE_NETWORK_FOR_IGA_PRODUCTION	3.63727	KEGG INTESTINAL IMMUNE NETWORK FOR IGA PRODUCTION
	P1_C65	PGCp	PGCp	KEGG_INTESTINAL_IMMUNE_NETWORK_FOR_IGA_PRODUCTION	9.01717	KEGG INTESTINAL IMMUNE NETWORK FOR IGA PRODUCTION
	P1_C66	PGCp	PGCp	KEGG_INTESTINAL_IMMUNE_NETWORK_FOR_IGA_PRODUCTION	6.86586	KEGG INTESTINAL IMMUNE NETWORK FOR IGA PRODUCTION
	P1_C71	PGCd	PGCd	KEGG_INTESTINAL_IMMUNE_NETWORK_FOR_IGA_PRODUCTION	5.48052	KEGG INTESTINAL IMMUNE NETWORK FOR IGA PRODUCTION
	P1_C72	PGCd	PGCd	KEGG_INTESTINAL_IMMUNE_NETWORK_FOR_IGA_PRODUCTION	2.46369	KEGG INTESTINAL IMMUNE NETWORK FOR IGA PRODUCTION
	P1_C73	GFDd	GFD	KEGG_INTESTINAL_IMMUNE_NETWORK_FOR_IGA_PRODUCTION	9.55622	KEGG INTESTINAL IMMUNE NETWORK FOR IGA PRODUCTION
	P1_C74	GFDd	GFD	KEGG_INTESTINAL_IMMUNE_NETWORK_FOR_IGA_PRODUCTION	8.13815	KEGG INTESTINAL IMMUNE NETWORK FOR IGA PRODUCTION
	P1_C75	GFDp	GFD	KEGG_INTESTINAL_IMMUNE_NETWORK_FOR_IGA_PRODUCTION	6.40516	KEGG INTESTINAL IMMUNE NETWORK FOR IGA PRODUCTION
	P1_C76	GFDp	GFD	KEGG_INTESTINAL_IMMUNE_NETWORK_FOR_IGA_PRODUCTION	4.89594	KEGG INTESTINAL IMMUNE NETWORK FOR IGA PRODUCTION
	P1_C77	GFDp	GFD	KEGG_INTESTINAL_IMMUNE_NETWORK_FOR_IGA_PRODUCTION	5.41037	KEGG INTESTINAL IMMUNE NETWORK FOR IGA PRODUCTION
	P1_C78	GFDp	GFD	KEGG_INTESTINAL_IMMUNE_NETWORK_FOR_IGA_PRODUCTION	0.635976	KEGG INTESTINAL IMMUNE NETWORK FOR IGA PRODUCTION
	P1_C83	GFDd	GFD	KEGG_INTESTINAL_IMMUNE_NETWORK_FOR_IGA_PRODUCTION	3.7342	KEGG INTESTINAL IMMUNE NETWORK FOR IGA PRODUCTION
	P1_C84	GFDd	GFD	KEGG_INTESTINAL_IMMUNE_NETWORK_FOR_IGA_PRODUCTION	4.12001	KEGG INTESTINAL IMMUNE NETWORK FOR IGA PRODUCTION
	P1_C85	PGCd	PGCd	KEGG_INTESTINAL_IMMUNE_NETWORK_FOR_IGA_PRODUCTION	7.89823	KEGG INTESTINAL IMMUNE NETWORK FOR IGA PRODUCTION
	P1_C86	PGCd	PGCd	KEGG_INTESTINAL_IMMUNE_NETWORK_FOR_IGA_PRODUCTION	8.51302	KEGG INTESTINAL IMMUNE NETWORK FOR IGA PRODUCTION
	P1_C87	PGCp	PGCp	KEGG_INTESTINAL_IMMUNE_NETWORK_FOR_IGA_PRODUCTION	7.08438	KEGG INTESTINAL IMMUNE NETWORK FOR IGA PRODUCTION
	P1_C89	PGCp	PGCp	KEGG_INTESTINAL_IMMUNE_NETWORK_FOR_IGA_PRODUCTION	6.25365	KEGG INTESTINAL IMMUNE NETWORK FOR IGA PRODUCTION
	P1_C90	PGCp	PGCp	KEGG_INTESTINAL_IMMUNE_NETWORK_FOR_IGA_PRODUCTION	7.34554	KEGG INTESTINAL IMMUNE NETWORK FOR IGA PRODUCTION
	P1_C95	PGCd	PGCd	KEGG_INTESTINAL_IMMUNE_NETWORK_FOR_IGA_PRODUCTION	9.49754	KEGG INTESTINAL IMMUNE NETWORK FOR IGA PRODUCTION
	P1_C96	PGCd	PGCd	KEGG_INTESTINAL_IMMUNE_NETWORK_FOR_IGA_PRODUCTION	3.47449	KEGG INTESTINAL IMMUNE NETWORK FOR IGA PRODUCTION
	P2_C1	GFDd	GFD	KEGG_INTESTINAL_IMMUNE_NETWORK_FOR_IGA_PRODUCTION	5.73454	KEGG INTESTINAL IMMUNE NETWORK FOR IGA PRODUCTION
	P2_C10	GFDd	GFD	KEGG_INTESTINAL_IMMUNE_NETWORK_FOR_IGA_PRODUCTION	4.66244	KEGG INTESTINAL IMMUNE NETWORK FOR IGA PRODUCTION
	P2_C11	GFDp	GFD	KEGG_INTESTINAL_IMMUNE_NETWORK_FOR_IGA_PRODUCTION	7.83894	KEGG INTESTINAL IMMUNE NETWORK FOR IGA PRODUCTION
	P2_C12	GFDp	GFD	KEGG_INTESTINAL_IMMUNE_NETWORK_FOR_IGA_PRODUCTION	1.89968	KEGG INTESTINAL IMMUNE NETWORK FOR IGA PRODUCTION
	P2_C13	PGCd	PGCd	KEGG_INTESTINAL_IMMUNE_NETWORK_FOR_IGA_PRODUCTION	6.6092	KEGG INTESTINAL IMMUNE NETWORK FOR IGA PRODUCTION
	P2_C19	PGCp	PGCp	KEGG_INTESTINAL_IMMUNE_NETWORK_FOR_IGA_PRODUCTION	9.12634	KEGG INTESTINAL IMMUNE NETWORK FOR IGA PRODUCTION
	P2_C20	PGCd	PGCd	KEGG_INTESTINAL_IMMUNE_NETWORK_FOR_IGA_PRODUCTION	10.0812	KEGG INTESTINAL IMMUNE NETWORK FOR IGA PRODUCTION
	P2_C21	PGCd	PGCd	KEGG_INTESTINAL_IMMUNE_NETWORK_FOR_IGA_PRODUCTION	5.88732	KEGG INTESTINAL IMMUNE NETWORK FOR IGA PRODUCTION
	P2_C22	PGCd	PGCd	KEGG_INTESTINAL_IMMUNE_NETWORK_FOR_IGA_PRODUCTION	9.10994	KEGG INTESTINAL IMMUNE NETWORK FOR IGA PRODUCTION
	P2_C23	PGCp	PGCp	KEGG_INTESTINAL_IMMUNE_NETWORK_FOR_IGA_PRODUCTION	9.04355	KEGG INTESTINAL IMMUNE NETWORK FOR IGA PRODUCTION
	P2_C24	PGCp	PGCp	KEGG_INTESTINAL_IMMUNE_NETWORK_FOR_IGA_PRODUCTION	5.69436	KEGG INTESTINAL IMMUNE NETWORK FOR IGA PRODUCTION
	P2_C25	GFDd	GFD	KEGG_INTESTINAL_IMMUNE_NETWORK_FOR_IGA_PRODUCTION	6.00783	KEGG INTESTINAL IMMUNE NETWORK FOR IGA PRODUCTION
	P2_C31	GFDd	GFD	KEGG_INTESTINAL_IMMUNE_NETWORK_FOR_IGA_PRODUCTION	3.92161	KEGG INTESTINAL IMMUNE NETWORK FOR IGA PRODUCTION
	P2_C32	GFDp	GFD	KEGG_INTESTINAL_IMMUNE_NETWORK_FOR_IGA_PRODUCTION	7.97388	KEGG INTESTINAL IMMUNE NETWORK FOR IGA PRODUCTION
	P2_C33	GFDd	GFD	KEGG_INTESTINAL_IMMUNE_NETWORK_FOR_IGA_PRODUCTION	4.81941	KEGG INTESTINAL IMMUNE NETWORK FOR IGA PRODUCTION
	P2_C34	GFDd	GFD	KEGG_INTESTINAL_IMMUNE_NETWORK_FOR_IGA_PRODUCTION	6.22599	KEGG INTESTINAL IMMUNE NETWORK FOR IGA PRODUCTION
	P2_C35	GFDp	GFD	KEGG_INTESTINAL_IMMUNE_NETWORK_FOR_IGA_PRODUCTION	6.04839	KEGG INTESTINAL IMMUNE NETWORK FOR IGA PRODUCTION
	P2_C36	GFDp	GFD	KEGG_INTESTINAL_IMMUNE_NETWORK_FOR_IGA_PRODUCTION	6.87457	KEGG INTESTINAL IMMUNE NETWORK FOR IGA PRODUCTION
	P2_C37	PGCd	PGCd	KEGG_INTESTINAL_IMMUNE_NETWORK_FOR_IGA_PRODUCTION	5.788	KEGG INTESTINAL IMMUNE NETWORK FOR IGA PRODUCTION
	P2_C43	PGCd	PGCd	KEGG_INTESTINAL_IMMUNE_NETWORK_FOR_IGA_PRODUCTION	5.64956	KEGG INTESTINAL IMMUNE NETWORK FOR IGA PRODUCTION
	P2_C44	PGCp	PGCp	KEGG_INTESTINAL_IMMUNE_NETWORK_FOR_IGA_PRODUCTION	6.0034	KEGG INTESTINAL IMMUNE NETWORK FOR IGA PRODUCTION
	P2_C45	PGCd	PGCd	KEGG_INTESTINAL_IMMUNE_NETWORK_FOR_IGA_PRODUCTION	3.7334	KEGG INTESTINAL IMMUNE NETWORK FOR IGA PRODUCTION
	P2_C46	PGCd	PGCd	KEGG_INTESTINAL_IMMUNE_NETWORK_FOR_IGA_PRODUCTION	7.35099	KEGG INTESTINAL IMMUNE NETWORK FOR IGA PRODUCTION
	P2_C47	PGCp	PGCp	KEGG_INTESTINAL_IMMUNE_NETWORK_FOR_IGA_PRODUCTION	4.8274	KEGG INTESTINAL IMMUNE NETWORK FOR IGA PRODUCTION
	P2_C48	PGCp	PGCp	KEGG_INTESTINAL_IMMUNE_NETWORK_FOR_IGA_PRODUCTION	10.9701	KEGG INTESTINAL IMMUNE NETWORK FOR IGA PRODUCTION
	P2_C49	GFDd	GFD	KEGG_INTESTINAL_IMMUNE_NETWORK_FOR_IGA_PRODUCTION	8.26833	KEGG INTESTINAL IMMUNE NETWORK FOR IGA PRODUCTION
	P2_C55	GFDp	GFD	KEGG_INTESTINAL_IMMUNE_NETWORK_FOR_IGA_PRODUCTION	4.94942	KEGG INTESTINAL IMMUNE NETWORK FOR IGA PRODUCTION
	P2_C56	GFDd	GFD	KEGG_INTESTINAL_IMMUNE_NETWORK_FOR_IGA_PRODUCTION	4.7789	KEGG INTESTINAL IMMUNE NETWORK FOR IGA PRODUCTION
	P2_C57	GFDd	GFD	KEGG_INTESTINAL_IMMUNE_NETWORK_FOR_IGA_PRODUCTION	5.47821	KEGG INTESTINAL IMMUNE NETWORK FOR IGA PRODUCTION
	P2_C58	GFDp	GFD	KEGG_INTESTINAL_IMMUNE_NETWORK_FOR_IGA_PRODUCTION	7.01862	KEGG INTESTINAL IMMUNE NETWORK FOR IGA PRODUCTION
	P2_C59	GFDd	GFD	KEGG_INTESTINAL_IMMUNE_NETWORK_FOR_IGA_PRODUCTION	7.79487	KEGG INTESTINAL IMMUNE NETWORK FOR IGA PRODUCTION
	P2_C60	GFDd	GFD	KEGG_INTESTINAL_IMMUNE_NETWORK_FOR_IGA_PRODUCTION	4.59137	KEGG INTESTINAL IMMUNE NETWORK FOR IGA PRODUCTION
	P2_C61	PGCd	PGCd	KEGG_INTESTINAL_IMMUNE_NETWORK_FOR_IGA_PRODUCTION	11.0364	KEGG INTESTINAL IMMUNE NETWORK FOR IGA PRODUCTION
	P2_C67	PGCp	PGCp	KEGG_INTESTINAL_IMMUNE_NETWORK_FOR_IGA_PRODUCTION	9.19328	KEGG INTESTINAL IMMUNE NETWORK FOR IGA PRODUCTION
	P2_C68	PGCd	PGCd	KEGG_INTESTINAL_IMMUNE_NETWORK_FOR_IGA_PRODUCTION	3.79247	KEGG INTESTINAL IMMUNE NETWORK FOR IGA PRODUCTION
	P2_C69	PGCd	PGCd	KEGG_INTESTINAL_IMMUNE_NETWORK_FOR_IGA_PRODUCTION	6.58009	KEGG INTESTINAL IMMUNE NETWORK FOR IGA PRODUCTION
	P2_C7	GFDp	GFD	KEGG_INTESTINAL_IMMUNE_NETWORK_FOR_IGA_PRODUCTION	8.26974	KEGG INTESTINAL IMMUNE NETWORK FOR IGA PRODUCTION
	P2_C70	PGCp	PGCp	KEGG_INTESTINAL_IMMUNE_NETWORK_FOR_IGA_PRODUCTION	8.90499	KEGG INTESTINAL IMMUNE NETWORK FOR IGA PRODUCTION
	P2_C71	PGCd	PGCd	KEGG_INTESTINAL_IMMUNE_NETWORK_FOR_IGA_PRODUCTION	6.82608	KEGG INTESTINAL IMMUNE NETWORK FOR IGA PRODUCTION
	P2_C72	PGCd	PGCd	KEGG_INTESTINAL_IMMUNE_NETWORK_FOR_IGA_PRODUCTION	5.08225	KEGG INTESTINAL IMMUNE NETWORK FOR IGA PRODUCTION
	P2_C79	GFDp	GFD	KEGG_INTESTINAL_IMMUNE_NETWORK_FOR_IGA_PRODUCTION	4.75283	KEGG INTESTINAL IMMUNE NETWORK FOR IGA PRODUCTION
	P2_C8	GFDd	GFD	KEGG_INTESTINAL_IMMUNE_NETWORK_FOR_IGA_PRODUCTION	8.62574	KEGG INTESTINAL IMMUNE NETWORK FOR IGA PRODUCTION
	P2_C80	GFDd	GFD	KEGG_INTESTINAL_IMMUNE_NETWORK_FOR_IGA_PRODUCTION	7.47294	KEGG INTESTINAL IMMUNE NETWORK FOR IGA PRODUCTION
	P2_C81	GFDd	GFD	KEGG_INTESTINAL_IMMUNE_NETWORK_FOR_IGA_PRODUCTION	5.1226	KEGG INTESTINAL IMMUNE NETWORK FOR IGA PRODUCTION
	P2_C82	GFDd	GFD	KEGG_INTESTINAL_IMMUNE_NETWORK_FOR_IGA_PRODUCTION	6.26548	KEGG INTESTINAL IMMUNE NETWORK FOR IGA PRODUCTION
	P2_C83	GFDp	GFD	KEGG_INTESTINAL_IMMUNE_NETWORK_FOR_IGA_PRODUCTION	6.77328	KEGG INTESTINAL IMMUNE NETWORK FOR IGA PRODUCTION
	P2_C84	GFDd	GFD	KEGG_INTESTINAL_IMMUNE_NETWORK_FOR_IGA_PRODUCTION	5.86952	KEGG INTESTINAL IMMUNE NETWORK FOR IGA PRODUCTION
	P2_C9	GFDd	GFD	KEGG_INTESTINAL_IMMUNE_NETWORK_FOR_IGA_PRODUCTION	5.44508	KEGG INTESTINAL IMMUNE NETWORK FOR IGA PRODUCTION
	P2_C91	PGCp	PGCp	KEGG_INTESTINAL_IMMUNE_NETWORK_FOR_IGA_PRODUCTION	9.50462	KEGG INTESTINAL IMMUNE NETWORK FOR IGA PRODUCTION
	P2_C92	PGCd	PGCd	KEGG_INTESTINAL_IMMUNE_NETWORK_FOR_IGA_PRODUCTION	8.01968	KEGG INTESTINAL IMMUNE NETWORK FOR IGA PRODUCTION
	P2_C93	PGCd	PGCd	KEGG_INTESTINAL_IMMUNE_NETWORK_FOR_IGA_PRODUCTION	4.93999	KEGG INTESTINAL IMMUNE NETWORK FOR IGA PRODUCTION
	P2_C94	PGCd	PGCd	KEGG_INTESTINAL_IMMUNE_NETWORK_FOR_IGA_PRODUCTION	6.22612	KEGG INTESTINAL IMMUNE NETWORK FOR IGA PRODUCTION
	P2_C95	PGCp	PGCp	KEGG_INTESTINAL_IMMUNE_NETWORK_FOR_IGA_PRODUCTION	5.70141	KEGG INTESTINAL IMMUNE NETWORK FOR IGA PRODUCTION
	P2_C96	PGCd	PGCd	KEGG_INTESTINAL_IMMUNE_NETWORK_FOR_IGA_PRODUCTION	5.88954	KEGG INTESTINAL IMMUNE NETWORK FOR IGA PRODUCTION
	P1_C1	GFDp	GFD	KEGG_ANTIGEN_PROCESSING_AND_PRESENTATION	26.672	KEGG ANTIGEN PROCESSING AND PRESENTATION
	P1_C12	GFDd	GFD	KEGG_ANTIGEN_PROCESSING_AND_PRESENTATION	25.0376	KEGG ANTIGEN PROCESSING AND PRESENTATION
	P1_C13	PGCp	PGCp	KEGG_ANTIGEN_PROCESSING_AND_PRESENTATION	28.8282	KEGG ANTIGEN PROCESSING AND PRESENTATION
	P1_C14	PGCp	PGCp	KEGG_ANTIGEN_PROCESSING_AND_PRESENTATION	20.985	KEGG ANTIGEN PROCESSING AND PRESENTATION
	P1_C15	PGCp	PGCp	KEGG_ANTIGEN_PROCESSING_AND_PRESENTATION	30.4871	KEGG ANTIGEN PROCESSING AND PRESENTATION
	P1_C16	PGCp	PGCp	KEGG_ANTIGEN_PROCESSING_AND_PRESENTATION	28.2069	KEGG ANTIGEN PROCESSING AND PRESENTATION
	P1_C17	PGCp	PGCp	KEGG_ANTIGEN_PROCESSING_AND_PRESENTATION	30.8527	KEGG ANTIGEN PROCESSING AND PRESENTATION
	P1_C18	PGCd	PGCd	KEGG_ANTIGEN_PROCESSING_AND_PRESENTATION	17.379	KEGG ANTIGEN PROCESSING AND PRESENTATION
	P1_C2	GFDp	GFD	KEGG_ANTIGEN_PROCESSING_AND_PRESENTATION	19.7119	KEGG ANTIGEN PROCESSING AND PRESENTATION
	P1_C24	PGCd	PGCd	KEGG_ANTIGEN_PROCESSING_AND_PRESENTATION	23.1303	KEGG ANTIGEN PROCESSING AND PRESENTATION
	P1_C25	GFDd	GFD	KEGG_ANTIGEN_PROCESSING_AND_PRESENTATION	23.8358	KEGG ANTIGEN PROCESSING AND PRESENTATION
	P1_C26	GFDd	GFD	KEGG_ANTIGEN_PROCESSING_AND_PRESENTATION	24.7146	KEGG ANTIGEN PROCESSING AND PRESENTATION
	P1_C27	GFDd	GFD	KEGG_ANTIGEN_PROCESSING_AND_PRESENTATION	24.224	KEGG ANTIGEN PROCESSING AND PRESENTATION
	P1_C28	GFDd	GFD	KEGG_ANTIGEN_PROCESSING_AND_PRESENTATION	24.21	KEGG ANTIGEN PROCESSING AND PRESENTATION
	P1_C29	GFDd	GFD	KEGG_ANTIGEN_PROCESSING_AND_PRESENTATION	19.5218	KEGG ANTIGEN PROCESSING AND PRESENTATION
	P1_C3	GFDp	GFD	KEGG_ANTIGEN_PROCESSING_AND_PRESENTATION	27.8168	KEGG ANTIGEN PROCESSING AND PRESENTATION
	P1_C30	GFDd	GFD	KEGG_ANTIGEN_PROCESSING_AND_PRESENTATION	19.9536	KEGG ANTIGEN PROCESSING AND PRESENTATION
	P1_C35	GFDp	GFD	KEGG_ANTIGEN_PROCESSING_AND_PRESENTATION	24.4569	KEGG ANTIGEN PROCESSING AND PRESENTATION
	P1_C36	GFDd	GFD	KEGG_ANTIGEN_PROCESSING_AND_PRESENTATION	24.5435	KEGG ANTIGEN PROCESSING AND PRESENTATION
	P1_C37	PGCd	PGCd	KEGG_ANTIGEN_PROCESSING_AND_PRESENTATION	25.639	KEGG ANTIGEN PROCESSING AND PRESENTATION
	P1_C38	PGCd	PGCd	KEGG_ANTIGEN_PROCESSING_AND_PRESENTATION	21.8913	KEGG ANTIGEN PROCESSING AND PRESENTATION
	P1_C39	PGCd	PGCd	KEGG_ANTIGEN_PROCESSING_AND_PRESENTATION	23.2661	KEGG ANTIGEN PROCESSING AND PRESENTATION
	P1_C4	GFDp	GFD	KEGG_ANTIGEN_PROCESSING_AND_PRESENTATION	21.1322	KEGG ANTIGEN PROCESSING AND PRESENTATION
	P1_C40	PGCd	PGCd	KEGG_ANTIGEN_PROCESSING_AND_PRESENTATION	29.1713	KEGG ANTIGEN PROCESSING AND PRESENTATION
	P1_C41	PGCd	PGCd	KEGG_ANTIGEN_PROCESSING_AND_PRESENTATION	20.8559	KEGG ANTIGEN PROCESSING AND PRESENTATION
	P1_C42	PGCd	PGCd	KEGG_ANTIGEN_PROCESSING_AND_PRESENTATION	13.5544	KEGG ANTIGEN PROCESSING AND PRESENTATION
	P1_C47	PGCp	PGCp	KEGG_ANTIGEN_PROCESSING_AND_PRESENTATION	26.0975	KEGG ANTIGEN PROCESSING AND PRESENTATION
	P1_C48	PGCd	PGCd	KEGG_ANTIGEN_PROCESSING_AND_PRESENTATION	26.6302	KEGG ANTIGEN PROCESSING AND PRESENTATION
	P1_C49	GFDp	GFD	KEGG_ANTIGEN_PROCESSING_AND_PRESENTATION	25.2393	KEGG ANTIGEN PROCESSING AND PRESENTATION
	P1_C5	GFDp	GFD	KEGG_ANTIGEN_PROCESSING_AND_PRESENTATION	21.2623	KEGG ANTIGEN PROCESSING AND PRESENTATION
	P1_C50	GFDd	GFD	KEGG_ANTIGEN_PROCESSING_AND_PRESENTATION	21.3134	KEGG ANTIGEN PROCESSING AND PRESENTATION
	P1_C51	GFDp	GFD	KEGG_ANTIGEN_PROCESSING_AND_PRESENTATION	24.3141	KEGG ANTIGEN PROCESSING AND PRESENTATION
	P1_C52	GFDd	GFD	KEGG_ANTIGEN_PROCESSING_AND_PRESENTATION	21.5685	KEGG ANTIGEN PROCESSING AND PRESENTATION
	P1_C53	GFDp	GFD	KEGG_ANTIGEN_PROCESSING_AND_PRESENTATION	28.8096	KEGG ANTIGEN PROCESSING AND PRESENTATION
	P1_C54	GFDp	GFD	KEGG_ANTIGEN_PROCESSING_AND_PRESENTATION	17.3001	KEGG ANTIGEN PROCESSING AND PRESENTATION
	P1_C59	GFDd	GFD	KEGG_ANTIGEN_PROCESSING_AND_PRESENTATION	24.7514	KEGG ANTIGEN PROCESSING AND PRESENTATION
	P1_C6	GFDd	GFD	KEGG_ANTIGEN_PROCESSING_AND_PRESENTATION	24.2285	KEGG ANTIGEN PROCESSING AND PRESENTATION
	P1_C60	GFDd	GFD	KEGG_ANTIGEN_PROCESSING_AND_PRESENTATION	22.8835	KEGG ANTIGEN PROCESSING AND PRESENTATION
	P1_C61	PGCp	PGCp	KEGG_ANTIGEN_PROCESSING_AND_PRESENTATION	34.8606	KEGG ANTIGEN PROCESSING AND PRESENTATION
	P1_C62	PGCd	PGCd	KEGG_ANTIGEN_PROCESSING_AND_PRESENTATION	23.3794	KEGG ANTIGEN PROCESSING AND PRESENTATION
	P1_C63	PGCp	PGCp	KEGG_ANTIGEN_PROCESSING_AND_PRESENTATION	25.5599	KEGG ANTIGEN PROCESSING AND PRESENTATION
	P1_C64	PGCd	PGCd	KEGG_ANTIGEN_PROCESSING_AND_PRESENTATION	22.4363	KEGG ANTIGEN PROCESSING AND PRESENTATION
	P1_C65	PGCp	PGCp	KEGG_ANTIGEN_PROCESSING_AND_PRESENTATION	32.4865	KEGG ANTIGEN PROCESSING AND PRESENTATION
	P1_C66	PGCp	PGCp	KEGG_ANTIGEN_PROCESSING_AND_PRESENTATION	24.3007	KEGG ANTIGEN PROCESSING AND PRESENTATION
	P1_C71	PGCd	PGCd	KEGG_ANTIGEN_PROCESSING_AND_PRESENTATION	22.6765	KEGG ANTIGEN PROCESSING AND PRESENTATION
	P1_C72	PGCd	PGCd	KEGG_ANTIGEN_PROCESSING_AND_PRESENTATION	23.1375	KEGG ANTIGEN PROCESSING AND PRESENTATION
	P1_C73	GFDd	GFD	KEGG_ANTIGEN_PROCESSING_AND_PRESENTATION	26.9631	KEGG ANTIGEN PROCESSING AND PRESENTATION
	P1_C74	GFDd	GFD	KEGG_ANTIGEN_PROCESSING_AND_PRESENTATION	27.1275	KEGG ANTIGEN PROCESSING AND PRESENTATION
	P1_C75	GFDp	GFD	KEGG_ANTIGEN_PROCESSING_AND_PRESENTATION	29.605	KEGG ANTIGEN PROCESSING AND PRESENTATION
	P1_C76	GFDp	GFD	KEGG_ANTIGEN_PROCESSING_AND_PRESENTATION	23.776	KEGG ANTIGEN PROCESSING AND PRESENTATION
	P1_C77	GFDp	GFD	KEGG_ANTIGEN_PROCESSING_AND_PRESENTATION	22.9307	KEGG ANTIGEN PROCESSING AND PRESENTATION
	P1_C78	GFDp	GFD	KEGG_ANTIGEN_PROCESSING_AND_PRESENTATION	19.1412	KEGG ANTIGEN PROCESSING AND PRESENTATION
	P1_C83	GFDd	GFD	KEGG_ANTIGEN_PROCESSING_AND_PRESENTATION	23.6139	KEGG ANTIGEN PROCESSING AND PRESENTATION
	P1_C84	GFDd	GFD	KEGG_ANTIGEN_PROCESSING_AND_PRESENTATION	23.2207	KEGG ANTIGEN PROCESSING AND PRESENTATION
	P1_C85	PGCd	PGCd	KEGG_ANTIGEN_PROCESSING_AND_PRESENTATION	25.118	KEGG ANTIGEN PROCESSING AND PRESENTATION
	P1_C86	PGCd	PGCd	KEGG_ANTIGEN_PROCESSING_AND_PRESENTATION	29.0192	KEGG ANTIGEN PROCESSING AND PRESENTATION
	P1_C87	PGCp	PGCp	KEGG_ANTIGEN_PROCESSING_AND_PRESENTATION	27.6386	KEGG ANTIGEN PROCESSING AND PRESENTATION
	P1_C89	PGCp	PGCp	KEGG_ANTIGEN_PROCESSING_AND_PRESENTATION	28.048	KEGG ANTIGEN PROCESSING AND PRESENTATION
	P1_C90	PGCp	PGCp	KEGG_ANTIGEN_PROCESSING_AND_PRESENTATION	30.9668	KEGG ANTIGEN PROCESSING AND PRESENTATION
	P1_C95	PGCd	PGCd	KEGG_ANTIGEN_PROCESSING_AND_PRESENTATION	30.4679	KEGG ANTIGEN PROCESSING AND PRESENTATION
	P1_C96	PGCd	PGCd	KEGG_ANTIGEN_PROCESSING_AND_PRESENTATION	22.2607	KEGG ANTIGEN PROCESSING AND PRESENTATION
	P2_C1	GFDd	GFD	KEGG_ANTIGEN_PROCESSING_AND_PRESENTATION	22.351	KEGG ANTIGEN PROCESSING AND PRESENTATION
	P2_C10	GFDd	GFD	KEGG_ANTIGEN_PROCESSING_AND_PRESENTATION	25.903	KEGG ANTIGEN PROCESSING AND PRESENTATION
	P2_C11	GFDp	GFD	KEGG_ANTIGEN_PROCESSING_AND_PRESENTATION	28.0327	KEGG ANTIGEN PROCESSING AND PRESENTATION
	P2_C12	GFDp	GFD	KEGG_ANTIGEN_PROCESSING_AND_PRESENTATION	17.3712	KEGG ANTIGEN PROCESSING AND PRESENTATION
	P2_C13	PGCd	PGCd	KEGG_ANTIGEN_PROCESSING_AND_PRESENTATION	25.6226	KEGG ANTIGEN PROCESSING AND PRESENTATION
	P2_C19	PGCp	PGCp	KEGG_ANTIGEN_PROCESSING_AND_PRESENTATION	30.3766	KEGG ANTIGEN PROCESSING AND PRESENTATION
	P2_C20	PGCd	PGCd	KEGG_ANTIGEN_PROCESSING_AND_PRESENTATION	29.1159	KEGG ANTIGEN PROCESSING AND PRESENTATION
	P2_C21	PGCd	PGCd	KEGG_ANTIGEN_PROCESSING_AND_PRESENTATION	23.198	KEGG ANTIGEN PROCESSING AND PRESENTATION
	P2_C22	PGCd	PGCd	KEGG_ANTIGEN_PROCESSING_AND_PRESENTATION	33.1118	KEGG ANTIGEN PROCESSING AND PRESENTATION
	P2_C23	PGCp	PGCp	KEGG_ANTIGEN_PROCESSING_AND_PRESENTATION	31.4093	KEGG ANTIGEN PROCESSING AND PRESENTATION
	P2_C24	PGCp	PGCp	KEGG_ANTIGEN_PROCESSING_AND_PRESENTATION	24.6027	KEGG ANTIGEN PROCESSING AND PRESENTATION
	P2_C25	GFDd	GFD	KEGG_ANTIGEN_PROCESSING_AND_PRESENTATION	25.851	KEGG ANTIGEN PROCESSING AND PRESENTATION
	P2_C31	GFDd	GFD	KEGG_ANTIGEN_PROCESSING_AND_PRESENTATION	21.7476	KEGG ANTIGEN PROCESSING AND PRESENTATION
	P2_C32	GFDp	GFD	KEGG_ANTIGEN_PROCESSING_AND_PRESENTATION	27.3803	KEGG ANTIGEN PROCESSING AND PRESENTATION
	P2_C33	GFDd	GFD	KEGG_ANTIGEN_PROCESSING_AND_PRESENTATION	22.7	KEGG ANTIGEN PROCESSING AND PRESENTATION
	P2_C34	GFDd	GFD	KEGG_ANTIGEN_PROCESSING_AND_PRESENTATION	24.7343	KEGG ANTIGEN PROCESSING AND PRESENTATION
	P2_C35	GFDp	GFD	KEGG_ANTIGEN_PROCESSING_AND_PRESENTATION	25.2207	KEGG ANTIGEN PROCESSING AND PRESENTATION
	P2_C36	GFDp	GFD	KEGG_ANTIGEN_PROCESSING_AND_PRESENTATION	25.5275	KEGG ANTIGEN PROCESSING AND PRESENTATION
	P2_C37	PGCd	PGCd	KEGG_ANTIGEN_PROCESSING_AND_PRESENTATION	25.6522	KEGG ANTIGEN PROCESSING AND PRESENTATION
	P2_C43	PGCd	PGCd	KEGG_ANTIGEN_PROCESSING_AND_PRESENTATION	23.2228	KEGG ANTIGEN PROCESSING AND PRESENTATION
	P2_C44	PGCp	PGCp	KEGG_ANTIGEN_PROCESSING_AND_PRESENTATION	26.0357	KEGG ANTIGEN PROCESSING AND PRESENTATION
	P2_C45	PGCd	PGCd	KEGG_ANTIGEN_PROCESSING_AND_PRESENTATION	23.292	KEGG ANTIGEN PROCESSING AND PRESENTATION
	P2_C46	PGCd	PGCd	KEGG_ANTIGEN_PROCESSING_AND_PRESENTATION	26.9518	KEGG ANTIGEN PROCESSING AND PRESENTATION
	P2_C47	PGCp	PGCp	KEGG_ANTIGEN_PROCESSING_AND_PRESENTATION	22.466	KEGG ANTIGEN PROCESSING AND PRESENTATION
	P2_C48	PGCp	PGCp	KEGG_ANTIGEN_PROCESSING_AND_PRESENTATION	31.1054	KEGG ANTIGEN PROCESSING AND PRESENTATION
	P2_C49	GFDd	GFD	KEGG_ANTIGEN_PROCESSING_AND_PRESENTATION	27.4347	KEGG ANTIGEN PROCESSING AND PRESENTATION
	P2_C55	GFDp	GFD	KEGG_ANTIGEN_PROCESSING_AND_PRESENTATION	22.1678	KEGG ANTIGEN PROCESSING AND PRESENTATION
	P2_C56	GFDd	GFD	KEGG_ANTIGEN_PROCESSING_AND_PRESENTATION	19.7103	KEGG ANTIGEN PROCESSING AND PRESENTATION
	P2_C57	GFDd	GFD	KEGG_ANTIGEN_PROCESSING_AND_PRESENTATION	26.5909	KEGG ANTIGEN PROCESSING AND PRESENTATION
	P2_C58	GFDp	GFD	KEGG_ANTIGEN_PROCESSING_AND_PRESENTATION	27.6577	KEGG ANTIGEN PROCESSING AND PRESENTATION
	P2_C59	GFDd	GFD	KEGG_ANTIGEN_PROCESSING_AND_PRESENTATION	25.8683	KEGG ANTIGEN PROCESSING AND PRESENTATION
	P2_C60	GFDd	GFD	KEGG_ANTIGEN_PROCESSING_AND_PRESENTATION	23.8117	KEGG ANTIGEN PROCESSING AND PRESENTATION
	P2_C61	PGCd	PGCd	KEGG_ANTIGEN_PROCESSING_AND_PRESENTATION	34.0732	KEGG ANTIGEN PROCESSING AND PRESENTATION
	P2_C67	PGCp	PGCp	KEGG_ANTIGEN_PROCESSING_AND_PRESENTATION	32.548	KEGG ANTIGEN PROCESSING AND PRESENTATION
	P2_C68	PGCd	PGCd	KEGG_ANTIGEN_PROCESSING_AND_PRESENTATION	24.1951	KEGG ANTIGEN PROCESSING AND PRESENTATION
	P2_C69	PGCd	PGCd	KEGG_ANTIGEN_PROCESSING_AND_PRESENTATION	25.6304	KEGG ANTIGEN PROCESSING AND PRESENTATION
	P2_C7	GFDp	GFD	KEGG_ANTIGEN_PROCESSING_AND_PRESENTATION	27.9635	KEGG ANTIGEN PROCESSING AND PRESENTATION
	P2_C70	PGCp	PGCp	KEGG_ANTIGEN_PROCESSING_AND_PRESENTATION	31.9789	KEGG ANTIGEN PROCESSING AND PRESENTATION
	P2_C71	PGCd	PGCd	KEGG_ANTIGEN_PROCESSING_AND_PRESENTATION	27.9408	KEGG ANTIGEN PROCESSING AND PRESENTATION
	P2_C72	PGCd	PGCd	KEGG_ANTIGEN_PROCESSING_AND_PRESENTATION	23.894	KEGG ANTIGEN PROCESSING AND PRESENTATION
	P2_C79	GFDp	GFD	KEGG_ANTIGEN_PROCESSING_AND_PRESENTATION	19.2379	KEGG ANTIGEN PROCESSING AND PRESENTATION
	P2_C8	GFDd	GFD	KEGG_ANTIGEN_PROCESSING_AND_PRESENTATION	25.579	KEGG ANTIGEN PROCESSING AND PRESENTATION
	P2_C80	GFDd	GFD	KEGG_ANTIGEN_PROCESSING_AND_PRESENTATION	27.5014	KEGG ANTIGEN PROCESSING AND PRESENTATION
	P2_C81	GFDd	GFD	KEGG_ANTIGEN_PROCESSING_AND_PRESENTATION	23.1521	KEGG ANTIGEN PROCESSING AND PRESENTATION
	P2_C82	GFDd	GFD	KEGG_ANTIGEN_PROCESSING_AND_PRESENTATION	28.3975	KEGG ANTIGEN PROCESSING AND PRESENTATION
	P2_C83	GFDp	GFD	KEGG_ANTIGEN_PROCESSING_AND_PRESENTATION	24.3711	KEGG ANTIGEN PROCESSING AND PRESENTATION
	P2_C84	GFDd	GFD	KEGG_ANTIGEN_PROCESSING_AND_PRESENTATION	21.6171	KEGG ANTIGEN PROCESSING AND PRESENTATION
	P2_C9	GFDd	GFD	KEGG_ANTIGEN_PROCESSING_AND_PRESENTATION	24.762	KEGG ANTIGEN PROCESSING AND PRESENTATION
	P2_C91	PGCp	PGCp	KEGG_ANTIGEN_PROCESSING_AND_PRESENTATION	29.7546	KEGG ANTIGEN PROCESSING AND PRESENTATION
	P2_C92	PGCd	PGCd	KEGG_ANTIGEN_PROCESSING_AND_PRESENTATION	26.5228	KEGG ANTIGEN PROCESSING AND PRESENTATION
	P2_C93	PGCd	PGCd	KEGG_ANTIGEN_PROCESSING_AND_PRESENTATION	25.1091	KEGG ANTIGEN PROCESSING AND PRESENTATION
	P2_C94	PGCd	PGCd	KEGG_ANTIGEN_PROCESSING_AND_PRESENTATION	28.2125	KEGG ANTIGEN PROCESSING AND PRESENTATION
	P2_C95	PGCp	PGCp	KEGG_ANTIGEN_PROCESSING_AND_PRESENTATION	24.7376	KEGG ANTIGEN PROCESSING AND PRESENTATION
	P2_C96	PGCd	PGCd	KEGG_ANTIGEN_PROCESSING_AND_PRESENTATION	26.2817	KEGG ANTIGEN PROCESSING AND PRESENTATION
	P1_C1	GFDp	GFD	BIOCARTA_NO2IL12_PATHWAY	-2.31931	BIOCARTA NO2IL12 PATHWAY
	P1_C12	GFDd	GFD	BIOCARTA_NO2IL12_PATHWAY	-3.09982	BIOCARTA NO2IL12 PATHWAY
	P1_C13	PGCp	PGCp	BIOCARTA_NO2IL12_PATHWAY	-2.16273	BIOCARTA NO2IL12 PATHWAY
	P1_C14	PGCp	PGCp	BIOCARTA_NO2IL12_PATHWAY	-3.40926	BIOCARTA NO2IL12 PATHWAY
	P1_C15	PGCp	PGCp	BIOCARTA_NO2IL12_PATHWAY	-0.16427	BIOCARTA NO2IL12 PATHWAY
	P1_C16	PGCp	PGCp	BIOCARTA_NO2IL12_PATHWAY	-2.2548	BIOCARTA NO2IL12 PATHWAY
	P1_C17	PGCp	PGCp	BIOCARTA_NO2IL12_PATHWAY	-1.90589	BIOCARTA NO2IL12 PATHWAY
	P1_C18	PGCd	PGCd	BIOCARTA_NO2IL12_PATHWAY	-3.676	BIOCARTA NO2IL12 PATHWAY
	P1_C2	GFDp	GFD	BIOCARTA_NO2IL12_PATHWAY	-4.66352	BIOCARTA NO2IL12 PATHWAY
	P1_C24	PGCd	PGCd	BIOCARTA_NO2IL12_PATHWAY	-2.20367	BIOCARTA NO2IL12 PATHWAY
	P1_C25	GFDd	GFD	BIOCARTA_NO2IL12_PATHWAY	-3.94576	BIOCARTA NO2IL12 PATHWAY
	P1_C26	GFDd	GFD	BIOCARTA_NO2IL12_PATHWAY	-3.10704	BIOCARTA NO2IL12 PATHWAY
	P1_C27	GFDd	GFD	BIOCARTA_NO2IL12_PATHWAY	-3.41311	BIOCARTA NO2IL12 PATHWAY
	P1_C28	GFDd	GFD	BIOCARTA_NO2IL12_PATHWAY	-2.91669	BIOCARTA NO2IL12 PATHWAY
	P1_C29	GFDd	GFD	BIOCARTA_NO2IL12_PATHWAY	-4.66117	BIOCARTA NO2IL12 PATHWAY
	P1_C3	GFDp	GFD	BIOCARTA_NO2IL12_PATHWAY	-2.62898	BIOCARTA NO2IL12 PATHWAY
	P1_C30	GFDd	GFD	BIOCARTA_NO2IL12_PATHWAY	-3.03528	BIOCARTA NO2IL12 PATHWAY
	P1_C35	GFDp	GFD	BIOCARTA_NO2IL12_PATHWAY	-2.82762	BIOCARTA NO2IL12 PATHWAY
	P1_C36	GFDd	GFD	BIOCARTA_NO2IL12_PATHWAY	-2.7621	BIOCARTA NO2IL12 PATHWAY
	P1_C37	PGCd	PGCd	BIOCARTA_NO2IL12_PATHWAY	-2.66657	BIOCARTA NO2IL12 PATHWAY
	P1_C38	PGCd	PGCd	BIOCARTA_NO2IL12_PATHWAY	-3.58518	BIOCARTA NO2IL12 PATHWAY
	P1_C39	PGCd	PGCd	BIOCARTA_NO2IL12_PATHWAY	-2.4567	BIOCARTA NO2IL12 PATHWAY
	P1_C4	GFDp	GFD	BIOCARTA_NO2IL12_PATHWAY	-4.29423	BIOCARTA NO2IL12 PATHWAY
	P1_C40	PGCd	PGCd	BIOCARTA_NO2IL12_PATHWAY	-1.78513	BIOCARTA NO2IL12 PATHWAY
	P1_C41	PGCd	PGCd	BIOCARTA_NO2IL12_PATHWAY	-3.73561	BIOCARTA NO2IL12 PATHWAY
	P1_C42	PGCd	PGCd	BIOCARTA_NO2IL12_PATHWAY	-5.28567	BIOCARTA NO2IL12 PATHWAY
	P1_C47	PGCp	PGCp	BIOCARTA_NO2IL12_PATHWAY	-2.74988	BIOCARTA NO2IL12 PATHWAY
	P1_C48	PGCd	PGCd	BIOCARTA_NO2IL12_PATHWAY	-0.978646	BIOCARTA NO2IL12 PATHWAY
	P1_C49	GFDp	GFD	BIOCARTA_NO2IL12_PATHWAY	-3.46972	BIOCARTA NO2IL12 PATHWAY
	P1_C5	GFDp	GFD	BIOCARTA_NO2IL12_PATHWAY	-4.69991	BIOCARTA NO2IL12 PATHWAY
	P1_C50	GFDd	GFD	BIOCARTA_NO2IL12_PATHWAY	-3.67465	BIOCARTA NO2IL12 PATHWAY
	P1_C51	GFDp	GFD	BIOCARTA_NO2IL12_PATHWAY	-3.50213	BIOCARTA NO2IL12 PATHWAY
	P1_C52	GFDd	GFD	BIOCARTA_NO2IL12_PATHWAY	-3.41898	BIOCARTA NO2IL12 PATHWAY
	P1_C53	GFDp	GFD	BIOCARTA_NO2IL12_PATHWAY	-2.84437	BIOCARTA NO2IL12 PATHWAY
	P1_C54	GFDp	GFD	BIOCARTA_NO2IL12_PATHWAY	-4.32276	BIOCARTA NO2IL12 PATHWAY
	P1_C59	GFDd	GFD	BIOCARTA_NO2IL12_PATHWAY	-3.07637	BIOCARTA NO2IL12 PATHWAY
	P1_C6	GFDd	GFD	BIOCARTA_NO2IL12_PATHWAY	-2.90278	BIOCARTA NO2IL12 PATHWAY
	P1_C60	GFDd	GFD	BIOCARTA_NO2IL12_PATHWAY	-3.66202	BIOCARTA NO2IL12 PATHWAY
	P1_C61	PGCp	PGCp	BIOCARTA_NO2IL12_PATHWAY	-0.25771	BIOCARTA NO2IL12 PATHWAY
	P1_C62	PGCd	PGCd	BIOCARTA_NO2IL12_PATHWAY	-3.56531	BIOCARTA NO2IL12 PATHWAY
	P1_C63	PGCp	PGCp	BIOCARTA_NO2IL12_PATHWAY	-3.56076	BIOCARTA NO2IL12 PATHWAY
	P1_C64	PGCd	PGCd	BIOCARTA_NO2IL12_PATHWAY	-4.5199	BIOCARTA NO2IL12 PATHWAY
	P1_C65	PGCp	PGCp	BIOCARTA_NO2IL12_PATHWAY	-0.01069	BIOCARTA NO2IL12 PATHWAY
	P1_C66	PGCp	PGCp	BIOCARTA_NO2IL12_PATHWAY	-3.90243	BIOCARTA NO2IL12 PATHWAY
	P1_C71	PGCd	PGCd	BIOCARTA_NO2IL12_PATHWAY	-3.28303	BIOCARTA NO2IL12 PATHWAY
	P1_C72	PGCd	PGCd	BIOCARTA_NO2IL12_PATHWAY	-2.56485	BIOCARTA NO2IL12 PATHWAY
	P1_C73	GFDd	GFD	BIOCARTA_NO2IL12_PATHWAY	-3.28627	BIOCARTA NO2IL12 PATHWAY
	P1_C74	GFDd	GFD	BIOCARTA_NO2IL12_PATHWAY	-3.50786	BIOCARTA NO2IL12 PATHWAY
	P1_C75	GFDp	GFD	BIOCARTA_NO2IL12_PATHWAY	-1.55481	BIOCARTA NO2IL12 PATHWAY
	P1_C76	GFDp	GFD	BIOCARTA_NO2IL12_PATHWAY	-3.15879	BIOCARTA NO2IL12 PATHWAY
	P1_C77	GFDp	GFD	BIOCARTA_NO2IL12_PATHWAY	-3.02445	BIOCARTA NO2IL12 PATHWAY
	P1_C78	GFDp	GFD	BIOCARTA_NO2IL12_PATHWAY	-4.04652	BIOCARTA NO2IL12 PATHWAY
	P1_C83	GFDd	GFD	BIOCARTA_NO2IL12_PATHWAY	-1.7446	BIOCARTA NO2IL12 PATHWAY
	P1_C84	GFDd	GFD	BIOCARTA_NO2IL12_PATHWAY	-2.21386	BIOCARTA NO2IL12 PATHWAY
	P1_C85	PGCd	PGCd	BIOCARTA_NO2IL12_PATHWAY	-3.79733	BIOCARTA NO2IL12 PATHWAY
	P1_C86	PGCd	PGCd	BIOCARTA_NO2IL12_PATHWAY	-2.53284	BIOCARTA NO2IL12 PATHWAY
	P1_C87	PGCp	PGCp	BIOCARTA_NO2IL12_PATHWAY	-1.27677	BIOCARTA NO2IL12 PATHWAY
	P1_C89	PGCp	PGCp	BIOCARTA_NO2IL12_PATHWAY	-1.55644	BIOCARTA NO2IL12 PATHWAY
	P1_C90	PGCp	PGCp	BIOCARTA_NO2IL12_PATHWAY	-1.0872	BIOCARTA NO2IL12 PATHWAY
	P1_C95	PGCd	PGCd	BIOCARTA_NO2IL12_PATHWAY	-0.993388	BIOCARTA NO2IL12 PATHWAY
	P1_C96	PGCd	PGCd	BIOCARTA_NO2IL12_PATHWAY	-4.33282	BIOCARTA NO2IL12 PATHWAY
	P2_C1	GFDd	GFD	BIOCARTA_NO2IL12_PATHWAY	-3.37784	BIOCARTA NO2IL12 PATHWAY
	P2_C10	GFDd	GFD	BIOCARTA_NO2IL12_PATHWAY	-3.23539	BIOCARTA NO2IL12 PATHWAY
	P2_C11	GFDp	GFD	BIOCARTA_NO2IL12_PATHWAY	-2.79357	BIOCARTA NO2IL12 PATHWAY
	P2_C12	GFDp	GFD	BIOCARTA_NO2IL12_PATHWAY	-4.73786	BIOCARTA NO2IL12 PATHWAY
	P2_C13	PGCd	PGCd	BIOCARTA_NO2IL12_PATHWAY	-3.57308	BIOCARTA NO2IL12 PATHWAY
	P2_C19	PGCp	PGCp	BIOCARTA_NO2IL12_PATHWAY	-0.974549	BIOCARTA NO2IL12 PATHWAY
	P2_C20	PGCd	PGCd	BIOCARTA_NO2IL12_PATHWAY	-3.13169	BIOCARTA NO2IL12 PATHWAY
	P2_C21	PGCd	PGCd	BIOCARTA_NO2IL12_PATHWAY	-3.46774	BIOCARTA NO2IL12 PATHWAY
	P2_C22	PGCd	PGCd	BIOCARTA_NO2IL12_PATHWAY	-0.923474	BIOCARTA NO2IL12 PATHWAY
	P2_C23	PGCp	PGCp	BIOCARTA_NO2IL12_PATHWAY	-1.36664	BIOCARTA NO2IL12 PATHWAY
	P2_C24	PGCp	PGCp	BIOCARTA_NO2IL12_PATHWAY	-3.58196	BIOCARTA NO2IL12 PATHWAY
	P2_C25	GFDd	GFD	BIOCARTA_NO2IL12_PATHWAY	-2.77946	BIOCARTA NO2IL12 PATHWAY
	P2_C31	GFDd	GFD	BIOCARTA_NO2IL12_PATHWAY	-3.46398	BIOCARTA NO2IL12 PATHWAY
	P2_C32	GFDp	GFD	BIOCARTA_NO2IL12_PATHWAY	-3.18019	BIOCARTA NO2IL12 PATHWAY
	P2_C33	GFDd	GFD	BIOCARTA_NO2IL12_PATHWAY	-3.32439	BIOCARTA NO2IL12 PATHWAY
	P2_C34	GFDd	GFD	BIOCARTA_NO2IL12_PATHWAY	-3.38648	BIOCARTA NO2IL12 PATHWAY
	P2_C35	GFDp	GFD	BIOCARTA_NO2IL12_PATHWAY	-3.31141	BIOCARTA NO2IL12 PATHWAY
	P2_C36	GFDp	GFD	BIOCARTA_NO2IL12_PATHWAY	-3.06541	BIOCARTA NO2IL12 PATHWAY
	P2_C37	PGCd	PGCd	BIOCARTA_NO2IL12_PATHWAY	-3.53423	BIOCARTA NO2IL12 PATHWAY
	P2_C43	PGCd	PGCd	BIOCARTA_NO2IL12_PATHWAY	-4.28428	BIOCARTA NO2IL12 PATHWAY
	P2_C44	PGCp	PGCp	BIOCARTA_NO2IL12_PATHWAY	-2.77581	BIOCARTA NO2IL12 PATHWAY
	P2_C45	PGCd	PGCd	BIOCARTA_NO2IL12_PATHWAY	-3.99727	BIOCARTA NO2IL12 PATHWAY
	P2_C46	PGCd	PGCd	BIOCARTA_NO2IL12_PATHWAY	-3.04133	BIOCARTA NO2IL12 PATHWAY
	P2_C47	PGCp	PGCp	BIOCARTA_NO2IL12_PATHWAY	-3.90021	BIOCARTA NO2IL12 PATHWAY
	P2_C48	PGCp	PGCp	BIOCARTA_NO2IL12_PATHWAY	-1.5982	BIOCARTA NO2IL12 PATHWAY
	P2_C49	GFDd	GFD	BIOCARTA_NO2IL12_PATHWAY	-3.26804	BIOCARTA NO2IL12 PATHWAY
	P2_C55	GFDp	GFD	BIOCARTA_NO2IL12_PATHWAY	-3.80463	BIOCARTA NO2IL12 PATHWAY
	P2_C56	GFDd	GFD	BIOCARTA_NO2IL12_PATHWAY	-2.76064	BIOCARTA NO2IL12 PATHWAY
	P2_C57	GFDd	GFD	BIOCARTA_NO2IL12_PATHWAY	-2.46752	BIOCARTA NO2IL12 PATHWAY
	P2_C58	GFDp	GFD	BIOCARTA_NO2IL12_PATHWAY	-3.09379	BIOCARTA NO2IL12 PATHWAY
	P2_C59	GFDd	GFD	BIOCARTA_NO2IL12_PATHWAY	-3.65496	BIOCARTA NO2IL12 PATHWAY
	P2_C60	GFDd	GFD	BIOCARTA_NO2IL12_PATHWAY	-3.33569	BIOCARTA NO2IL12 PATHWAY
	P2_C61	PGCd	PGCd	BIOCARTA_NO2IL12_PATHWAY	-1.43997	BIOCARTA NO2IL12 PATHWAY
	P2_C67	PGCp	PGCp	BIOCARTA_NO2IL12_PATHWAY	-0.25223	BIOCARTA NO2IL12 PATHWAY
	P2_C68	PGCd	PGCd	BIOCARTA_NO2IL12_PATHWAY	-3.51796	BIOCARTA NO2IL12 PATHWAY
	P2_C69	PGCd	PGCd	BIOCARTA_NO2IL12_PATHWAY	-3.31193	BIOCARTA NO2IL12 PATHWAY
	P2_C7	GFDp	GFD	BIOCARTA_NO2IL12_PATHWAY	-1.5976	BIOCARTA NO2IL12 PATHWAY
	P2_C70	PGCp	PGCp	BIOCARTA_NO2IL12_PATHWAY	-2.21654	BIOCARTA NO2IL12 PATHWAY
	P2_C71	PGCd	PGCd	BIOCARTA_NO2IL12_PATHWAY	-3.88383	BIOCARTA NO2IL12 PATHWAY
	P2_C72	PGCd	PGCd	BIOCARTA_NO2IL12_PATHWAY	-3.11181	BIOCARTA NO2IL12 PATHWAY
	P2_C79	GFDp	GFD	BIOCARTA_NO2IL12_PATHWAY	-4.74308	BIOCARTA NO2IL12 PATHWAY
	P2_C8	GFDd	GFD	BIOCARTA_NO2IL12_PATHWAY	-2.76548	BIOCARTA NO2IL12 PATHWAY
	P2_C80	GFDd	GFD	BIOCARTA_NO2IL12_PATHWAY	-3.22578	BIOCARTA NO2IL12 PATHWAY
	P2_C81	GFDd	GFD	BIOCARTA_NO2IL12_PATHWAY	-3.2596	BIOCARTA NO2IL12 PATHWAY
	P2_C82	GFDd	GFD	BIOCARTA_NO2IL12_PATHWAY	-2.14683	BIOCARTA NO2IL12 PATHWAY
	P2_C83	GFDp	GFD	BIOCARTA_NO2IL12_PATHWAY	-2.8588	BIOCARTA NO2IL12 PATHWAY
	P2_C84	GFDd	GFD	BIOCARTA_NO2IL12_PATHWAY	-4.27062	BIOCARTA NO2IL12 PATHWAY
	P2_C9	GFDd	GFD	BIOCARTA_NO2IL12_PATHWAY	-3.36685	BIOCARTA NO2IL12 PATHWAY
	P2_C91	PGCp	PGCp	BIOCARTA_NO2IL12_PATHWAY	-2.92594	BIOCARTA NO2IL12 PATHWAY
	P2_C92	PGCd	PGCd	BIOCARTA_NO2IL12_PATHWAY	-2.75647	BIOCARTA NO2IL12 PATHWAY
	P2_C93	PGCd	PGCd	BIOCARTA_NO2IL12_PATHWAY	-2.49342	BIOCARTA NO2IL12 PATHWAY
	P2_C94	PGCd	PGCd	BIOCARTA_NO2IL12_PATHWAY	-3.27124	BIOCARTA NO2IL12 PATHWAY
	P2_C95	PGCp	PGCp	BIOCARTA_NO2IL12_PATHWAY	-4.49724	BIOCARTA NO2IL12 PATHWAY
	P2_C96	PGCd	PGCd	BIOCARTA_NO2IL12_PATHWAY	-2.8361	BIOCARTA NO2IL12 PATHWAY

## Sheet: Fig.4F
	P1_C2	P1_C27	P1_C73	P2_C8	P2_C31	P1_C84	P2_C59	P1_C4	P2_C55	P1_C51	P2_C49	P1_C74	P2_C11	P2_C12	P1_C52	P2_C33	P2_C58	P1_C6	P1_C54	P1_C26	P1_C5	P2_C80	P1_C12	P2_C7	P2_C56	P2_C9	P1_C60	P1_C29	P1_C83	P1_C30	P2_C82	P2_C83	P1_C50	P2_C25	P1_C35	P1_C49	P2_C36	P2_C1	P1_C36	P2_C79	P1_C59	P1_C25	P1_C53	P1_C77	P2_C34	P2_C81	P2_C60	P1_C75	P2_C32
ACTB	0.821238	-0.919761	-0.230781	-0.685519	0.314935	0.363818	0.121494	-0.967065	0.219386	0.788517	-0.833036	-0.232595	1.06379	0.721928	-0.414114	-0.823667	0.175347	-0.819311	-0.672339	-0.297152	-1.26682	-0.546363	-0.028887	-1.09626	-0.47079	0.119351	-0.615239	-0.5202	-1.272	-0.99349	-0.0586148	-1.20493	-1.27535	-0.689854	-0.38627	-1.27474	-1.1852	-0.204763	-1.31518	-0.431195	-0.567838	0.420103	-0.281157	-0.782305	-1.13113	-0.898128	-0.959645	1.48797	-0.106383
ACTG1	0.110151	-1.12354	-1.19208	0.393899	0.967159	0.498012	-0.604967	-0.329767	-0.436745	0.292215	-1.48983	-1.72207	0.485928	-0.224481	-0.546925	-1.32572	-0.49392	-0.937627	0.480914	-0.256229	-1.16087	-0.286202	-0.397069	-0.35509	-0.307082	-0.224026	2.86768	-0.491158	-1.46853	-0.791419	1.41144	-0.00321691	-0.816618	-2.056	-1.25481	-0.429089	0.00908071	-0.501907	0.314847	0.588799	1.0489	-0.174326	0.412796	-1.43532	-0.437242	1.16445	-0.020895	1.04829	-1.58071
ACTR2	-0.12811	0.0735441	-0.0977581	-0.109076	-0.459243	2.55073	0.473708	-0.958795	-0.36205	-0.74313	-0.0214656	0.789697	1.13295	-0.514486	1.10805	-1.45064	-0.435992	0.72835	-0.0227419	0.585248	1.66608	0.35693	0.372031	-0.929188	1.71982	-0.825689	-0.028126	0.42822	-2.44322	0.983743	-0.702852	-2.02459	-1.22754	-1.04385	-0.31444	0.903756	-1.64152	-0.439823	-0.0441924	0.0388077	-0.197663	0.134056	-1.03315	-0.421235	0.485166	-1.57411	-0.847065	0.225902	-1.09843
AHNAK	2.67564	1.08127	0.148583	0.389924	-1.02126	0.831659	0.239902	-0.961747	-0.760859	0.0640612	-0.691011	0.974924	1.1953	-0.639273	-0.703992	-0.295183	-0.907309	-1.07251	-0.244303	-0.0366089	-0.221956	-0.02138	0.982757	1.05184	-0.309891	0.380202	2.58372	-0.972282	0.292807	2.95418	0.54932	-0.836898	0.343841	-0.305009	-1.04957	1.91656	0.722486	-1.20549	-0.404198	-0.017477	-0.20894	-1.15222	-1.25951	-0.0356006	-0.36439	0.381216	-0.0615537	-0.755245	0.0891027
ARHGDIB	-1.13158	-0.942212	0.548447	0.416072	-1.10132	-0.0120266	-1.01766	-0.842753	-0.585962	0.00521807	0.241962	0.227658	0.645181	-0.565127	-0.0921942	-0.74436	0.355587	0.455314	-0.859745	0.683654	1.76633	-0.517403	-1.02521	0.487842	-0.204569	0.573449	-0.0734707	-0.673687	-0.546573	0.192378	0.26807	-0.928653	0.91134	-1.14176	-0.629649	1.19402	0.222733	0.15853	0.738339	-1.63344	0.540125	-0.862173	0.942295	-0.274906	-1.17949	-0.0853522	-0.8717	-0.43902	0.140222
ATP8A1	2.36022	0.272603	0.638805	1.10444	-0.349559	-0.888872	-1.20214	0.102569	-0.289549	-1.00246	-0.353388	0.472253	-1.62556	1.08295	-0.171256	-0.70063	-0.77624	-0.475885	-2.51228	-1.07239	1.69048	0.411711	0.731827	1.10848	-0.356907	0.336055	0.450227	1.60017	2.62081	-0.462258	-1.12064	1.7265	-0.307864	0.637538	-0.0552823	1.62599	-0.402063	-0.419248	-0.542971	1.04975	-0.226853	-0.541094	0.124118	-0.314159	-0.532892	0.231589	0.847156	-0.846886	-2.23947
BCL11B	-1.42853	-1.20356	0.599674	-0.0468826	1.34997	-0.317821	-0.0343249	-1.37711	0.239295	0.136808	-1.29161	-0.0689724	0.9318	-0.376453	1.33022	-0.655985	-0.679341	-0.644836	-0.208033	-0.791777	-1.25775	-1.16106	0.403397	1.28005	-0.0861225	-2.03334	-0.905962	-0.548118	-0.116594	0.28827	1.2411	-0.101331	0.00398196	-0.116635	-0.105184	-0.959371	0.80016	0.0930886	-1.03098	-0.107357	-0.546994	1.27128	1.06673	-0.578681	-0.636737	-0.736216	-0.862044	0.486871	-0.565336
CCL5	-1.10773	-0.546771	-0.943804	-0.822295	-0.850693	-0.181099	0.166346	-0.739669	-0.617938	-0.798184	-1.30444	0.104448	-0.218365	-0.86992	-0.561924	-0.911647	-0.479096	0.0175726	-1.66088	-0.772575	-1.31875	-0.582787	-0.298798	0.951742	-0.60296	-0.911405	-0.405394	-0.793828	0.77588	-0.856799	-0.180901	-0.50346	-0.570239	0.470917	-0.266888	-0.142406	-0.12112	-0.745054	-0.448394	-1.02076	0.355954	-0.304544	1.5569	-0.121948	-0.765396	0.026706	0.287701	0.484296	0.496219
CD2	-1.24288	-0.615069	0.667856	0.121494	-0.868729	-0.410957	-0.971337	-1.05182	-0.548873	0.150706	0.0580685	0.527254	-0.610307	1.0428	-1.30817	-1.10993	-0.165964	-0.0447451	-1.11322	0.4121	-1.00976	-0.511222	-0.570277	2.86236	-0.228704	0.184627	-1.05997	-0.990818	1.22201	0.232808	-0.0944927	0.485051	0.326765	0.666786	0.0591186	0.426309	0.474329	-1.07483	-0.0356609	-0.604404	0.345204	-1.0048	0.318962	-0.824385	0.0321946	1.06921	-0.870331	1.144	0.239942
CD4	-0.748469	-0.092157	-0.391026	-0.193603	0.412536	1.37031	0.494878	-1.47119	-0.784633	0.742075	2.39198	0.592854	-1.72704	-1.72704	0.134008	-0.57487	-0.40214	-0.549674	-0.292186	1.67426	-1.19247	1.7442	-0.953346	0.982042	-1.17873	1.89591	-1.14732	-1.29113	-0.794315	1.253	0.633099	0.175856	-0.0446885	0.0535941	0.0587834	-1.32214	-1.27969	-0.0631377	0.777832	-0.971914	1.90666	-1.36886	0.284988	-0.201997	-1.41233	-0.457919	-0.506167	0.391266	0.355
CD44	-0.856647	-1.3526	-0.743309	2.03739	-0.810827	0.838567	1.39015	0.242114	1.23281	-0.553826	0.335763	-0.0101222	-0.110177	-0.582743	0.0756766	-1.04256	-0.507682	-0.28006	-0.582421	-0.2124	0.460221	-0.638888	-1.21414	1.05073	-0.0829812	2.52562	-1.33602	-0.288522	-0.640645	-0.563958	-1.22313	1.72815	-1.30715	0.278788	-1.37907	0.571217	1.96504	0.714458	-0.543573	2.50472	0.735226	1.09459	0.646049	-1.01971	0.698029	1.36551	-1.69057	-0.416461	0.371357
CD48	-1.70436	-0.0208715	2.04395	0.436561	-0.335037	1.75008	0.0173411	-0.838818	-1.14471	-0.754799	0.805065	1.83017	0.389498	-1.53914	0.703721	-0.256605	0.00485064	-0.0758962	-0.697471	-0.337264	0.426885	-0.199131	0.107397	2.67413	-0.00871366	0.530446	-0.684352	-0.81294	-0.306407	0.367559	0.857366	0.303675	2.07382	0.425152	-1.18966	0.941234	-0.375471	0.417244	1.63927	-1.3148	0.969509	-1.02471	0.435826	-0.615561	-0.857321	0.592776	-1.44621	-0.29052	-0.739999
CD8A	-0.971494	-1.2079	-1.50502	-0.877986	-0.338496	-0.754481	0.31211	-0.668085	-0.477398	-0.158826	-0.382149	-0.125198	-0.685117	-0.950969	-0.0844851	-0.248665	-1.02345	-0.606341	-0.983489	-0.934428	-1.21357	-0.96429	-1.0832	2.77837	0.288648	-0.593353	0.707477	-1.26736	0.274845	-1.30193	0.532382	-0.467537	0.329461	-0.776904	-1.0182	1.36482	1.1779	-0.416404	-0.2759	-1.09332	-0.91068	0.252541	1.23744	-0.812128	-0.132341	0.397818	-0.506568	0.676514	-0.369865
CELF2	-2.58515	-0.646801	-0.590368	1.22999	-1.79996	1.2877	-0.596114	-1.88587	-1.47526	-0.794069	-0.481631	-0.351049	-0.6686	-0.365307	-0.134058	-0.265491	-0.812192	-0.294283	-1.11214	-0.199702	-0.0528722	-0.584558	-0.865015	1.13302	0.855535	1.09169	-0.479309	0.665627	-0.042369	0.541561	0.340439	-1.26698	-0.232771	-0.18924	-1.39039	2.21466	0.23013	0.335234	-1.38684	-1.45345	1.10464	-1.22323	0.564952	0.248466	-0.808491	0.26273	-1.43437	1.05121	-0.137572
COTL1	-1.86158	-1.00018	-0.393116	-0.0427872	-0.246858	-0.0243371	-1.56447	-0.421304	-0.532772	-0.295144	-0.54842	-0.166096	-1.43277	0.123399	-0.252367	0.539115	0.512452	-0.417258	-0.00274177	0.248228	0.20787	-0.904523	-0.520733	-0.00453087	-0.229422	0.111875	-0.154663	-0.362047	0.0124623	-2.29284	0.356174	-1.05253	0.556859	-2.05963	-0.82922	-0.927797	0.181192	-0.572494	-1.1845	-0.856677	0.0196953	-0.753056	1.46113	-0.952079	0.572349	-0.497484	-0.328399	0.989674	-0.250446
DERL3	-1.41647	-0.407736	-0.796062	1.58115	-0.488496	-0.499283	-0.020288	-0.962037	-0.492602	-0.74546	0.316589	-1.16966	0.0120344	-0.929837	0.583455	-0.430936	-0.350004	-0.118408	0.37028	-0.601849	0.240396	0.502329	-1.11688	-0.762984	1.61179	-0.945291	-1.40515	-0.546867	-1.25245	-1.19451	-0.577432	0.281041	0.267977	-0.725693	0.274084	-1.43443	0.706488	0.294537	0.329951	2.30668	-0.0601411	0.195375	-0.0606417	-0.281452	-0.840491	-0.021205	-1.02567	-0.119316	0.454057
DGKA	1.46033	0.558606	0.469996	-0.946488	-0.779199	-0.549302	-0.859593	0.345377	-0.770521	1.79458	0.0622595	0.941042	-0.423124	-0.997543	0.310182	0.150282	-0.822095	1.33617	-1.7924	0.714479	-0.426097	0.274777	-0.951873	-0.447417	-0.758724	-0.632859	2.42262	-1.2013	1.52498	0.506048	0.454376	-0.08404	-0.53976	-0.106713	-0.441268	1.42222	-0.780747	-0.835747	-0.0694321	-0.505298	0.489006	-1.1481	-0.811304	0.316907	0.536037	-0.574128	1.0294	-0.733214	0.196503
DNAJB9	-0.888239	-0.0132838	0.687929	1.46894	0.364813	0.803583	-0.269897	-1.2235	0.461479	-0.773741	1.38018	-0.114221	-0.333658	-1.38155	-1.20987	0.820683	0.0270667	0.772643	0.697001	-1.18057	-0.377131	-0.71682	-1.6492	1.35827	1.25567	-1.21308	-0.310758	0.110463	-1.25852	-0.359225	-0.540997	1.58026	0.716047	-0.0746638	-0.829072	0.342258	-0.824484	0.673992	0.87803	0.754065	0.401409	-0.465352	-0.0612682	0.647157	-1.14608	0.135699	-1.03166	-0.570415	-0.548129
DZIP3	0.546143	-0.368941	-0.191927	-0.800416	-1.11345	-1.23565	1.68317	-0.69571	0.9455	-0.576452	-0.961987	-0.305717	0.078484	0.111513	0.0543355	-1.41647	-0.209836	-0.257852	-1.57407	-1.07996	0.670152	0.651767	0.772039	-0.598611	-1.01946	-0.323922	-0.943538	0.113677	-0.0902945	0.656495	0.349104	0.721547	1.26981	-0.192793	-0.186522	-1.69232	1.25952	0.0683114	-0.326602	-0.519568	-1.46647	0.252492	0.357039	0.112675	-1.58409	0.467176	-0.623379	-0.638058	0.451053
EML4	-0.148168	-1.13923	-0.386324	-0.652677	-0.646732	-0.353545	1.40779	0.342123	-0.695088	-0.586815	1.33497	-0.850463	-1.75441	-0.300224	2.55844	0.668488	0.341386	1.77307	0.696939	1.44701	0.525107	0.498114	-0.166063	-1.36975	0.774159	-0.766812	0.0297942	-1.4615	0.662424	-0.049484	1.26329	-0.0387397	0.746175	-0.288963	0.445227	-1.55077	0.0589248	1.24085	-0.424702	1.27232	0.715188	-0.724855	0.256794	0.280046	2.53024	1.18749	0.171239	-0.899097	-0.673633
FCER1G	-1.0957	0.0871061	-1.16624	-0.650376	-0.409211	0.881004	1.68546	-0.0330637	-1.12473	-0.119602	0.598304	2.01199	1.73974	-1.88108	0.508745	-1.26461	-0.108851	-0.747166	-0.729497	0.21878	-1.02301	0.307879	-0.432198	1.81516	-0.560899	0.355621	-0.95054	0.567856	-0.758205	0.211677	0.802373	-0.353854	-0.0807851	-0.0947038	-0.0894977	-1.23115	-1.16301	0.522667	0.933427	-0.062938	-0.131279	0.131197	0.272005	0.158868	-0.113012	-0.862512	-0.166347	-0.369872	1.46093
FYN	-0.630546	-0.597304	-0.236066	-0.61347	0.619469	-1.37613	1.84398	-1.00047	0.0808367	-0.302781	-0.160977	1.65396	-0.849323	-1.40085	0.451881	0.170317	0.637784	-0.677571	0.449958	0.105764	0.036043	-0.808952	-1.37744	1.45118	-1.55668	-0.119495	-0.447383	0.148881	-1.7646	-0.868586	1.04425	-0.372903	-0.955902	0.214625	-1.362	-0.276841	-0.22381	0.0917377	-0.405706	1.26713	0.924306	-0.766792	0.285262	1.05046	-0.552392	-0.371843	-0.624654	0.0380189	0.0455949
GBP1	-0.631363	-0.855904	-0.125198	-0.580099	-0.828411	-0.390844	-0.400545	-0.601008	-0.842086	-0.457933	-0.887374	-0.562062	-0.0526367	-0.821009	-0.632393	-0.708898	-0.508928	-0.556505	-0.605764	-0.230787	-0.343644	-0.370439	-0.529921	-0.307817	-0.272782	-0.303086	-0.263353	-0.629863	0.0484789	-0.537228	-0.228351	-0.676596	-0.724447	-0.0879696	-0.160072	-0.505676	0.221047	-0.50524	-0.870079	0.176488	-0.340387	0.100984	0.750367	-0.627059	-0.628041	-0.165824	-0.105334	1.25702	0.0574576
GBP2	-0.416545	-0.181894	0.573562	-0.411144	-1.23008	-0.914773	0.255056	-0.383151	-0.561604	-0.659778	-0.850502	-0.103282	-0.152855	-1.11155	-0.848801	0.208496	-1.22285	-0.987344	-0.913699	-0.0175377	-0.496491	-0.254068	-0.106689	-0.250346	0.107837	-0.460943	-0.141352	-0.367848	0.631765	-0.0264033	-0.471272	-1.55837	-0.503814	0.215506	-0.312881	0.363013	0.677709	-0.505	-0.98243	-0.671769	-0.236071	0.949603	0.586399	-0.346948	-0.368627	0.0313139	-0.742867	0.426645	-0.622365
GFOD1	0.651129	0.131021	2.98107	0.529768	-0.354975	0.522085	-0.0625544	-0.0300835	-1.12488	-1.0585	0.514174	-0.0939858	-1.18373	-0.718381	0.113759	0.535293	-0.758067	-0.434646	0.0187092	0.0260316	-1.09579	0.984815	-0.69131	1.54675	0.388574	-0.299541	0.809667	2.09732	1.1874	-0.21209	-0.0835957	-1.11161	-1.02657	-1.33194	2.20879	1.41334	-0.932328	1.88679	-0.522983	0.816221	1.01117	-0.615688	-0.736341	-0.941294	-0.0141303	0.564847	0.716739	-2.0932	1.76917
GZMA	0.69379	-0.420385	0.202377	-0.670201	-1.36973	-0.961494	0.689535	0.562408	-1.03178	-1.19633	-0.69568	-0.505317	-0.202313	-0.974167	-1.18631	-0.268516	-0.33107	0.0705843	-1.51848	-0.678197	-1.48919	0.0389179	-0.559573	-0.14622	-0.483442	-0.389695	0.570503	-0.0661718	1.38739	0.461742	-0.181048	-0.282085	-0.60013	0.0857647	1.13658	-0.924589	-0.603452	-0.468628	-0.20325	-1.17796	-0.443787	-0.276312	1.80978	-0.246361	-0.621025	0.213819	0.217912	0.375946	-0.593673
HERPUD1	-0.690083	-1.41092	-0.871474	1.78376	-0.0741657	0.28349	0.468671	-0.467652	-1.81618	-0.562615	1.67986	-1.21888	0.333937	-0.808583	0.0264761	-1.14965	-0.542318	0.729084	-0.477796	-1.32293	-0.934058	-0.661636	-1.81932	0.168352	0.510157	-0.609332	-0.271239	0.0747362	-0.812198	-1.29841	-0.276998	-0.0437928	1.40992	-0.952038	0.0910785	-0.92886	0.338274	0.204991	0.309083	-0.92675	0.645997	-1.33415	-0.540621	0.416159	0.094952	-0.155323	-0.786876	-1.28681	-0.857125
HLA-A	-0.1567	-0.319097	1.09486	-0.916619	-1.26935	-0.660144	-0.44402	-0.984358	-0.562853	-1.23062	0.0992689	-0.323413	0.527324	-1.37594	-1.14723	-1.27813	-0.433103	-0.13087	-1.72046	0.290436	-1.0767	-0.406012	-0.353845	0.177926	-0.734364	-0.733939	0.471016	-1.44998	0.782059	-1.13763	0.235554	0.216019	-1.19842	1.2976	-0.0222937	0.176922	-0.5543	-1.12569	-1.1026	-0.576218	-0.741667	0.545984	1.57175	-0.574996	0.0745621	-0.663612	-0.387624	1.46303	-0.823048
HLA-DPB1	-1.02051	-0.71155	0.175986	-0.434188	-1.37492	1.04284	-0.158327	-0.163166	-0.170242	-0.272271	-0.088527	0.116989	-0.181317	-1.78121	-0.928638	-0.251082	0.824096	-0.183725	-2.08358	1.41697	-0.412641	1.19304	-0.706529	0.838567	-1.25542	-0.627575	-0.462552	0.0176605	0.991684	-0.724435	0.446174	0.567932	-0.0487348	0.833251	-0.547069	1.63548	-0.264611	-0.757635	0.31447	-1.31757	0.67464	0.713032	0.586874	0.237086	0.593395	-0.295162	0.856642	0.254921	-0.0892322
HOPX	-0.279294	1.16616	-0.0334927	0.0335007	1.00197	2.64345	-1.55746	0.96894	-0.63171	-0.562951	0.127069	-0.525454	-0.69267	1.64273	-1.04575	-1.36356	-0.855832	0.083268	-0.319418	0.56046	-0.114105	-1.6118	-1.35848	-0.0876791	-1.064	-0.539191	-1.53536	0.718495	-1.21346	-0.705258	0.0882016	1.6957	-0.529872	-0.440249	-0.842639	0.151358	1.60744	-0.850158	-0.236654	-2.064	-0.738579	0.875607	-0.840829	1.64448	-1.77702	1.40792	0.162616	0.296936	-0.798266
HSP90B1	-0.848908	-0.0212305	-1.20944	-0.0272587	-0.664927	-0.204168	1.33659	-0.360414	-0.928761	-1.30474	-0.337109	-1.11969	0.172612	-0.207736	-0.991441	-0.627733	-0.378973	-0.359888	2.0007	-0.509355	0.152964	0.416241	-1.27054	-0.666218	-0.812169	0.0784339	-0.203577	-1.28674	-0.987588	0.0645858	-0.607476	-0.945989	0.0938506	-0.975857	-0.125817	-0.628534	-0.13103	-0.310992	-0.757227	0.953699	0.616881	-0.0709023	-0.080192	-0.156728	-0.845082	-0.21443	-0.601553	1.02913	-0.386758
IKZF2	-1.17374	-1.46635	0.0388763	0.0954636	-1.20537	-1.41115	0.463061	-0.296785	-0.224456	-1.67623	-0.618673	-0.214222	0.350832	-0.502122	0.904021	-0.197134	-0.145475	0.500247	1.27096	-1.07165	0.38254	-0.912311	-0.285712	1.03644	-1.67623	-0.817592	-0.11338	-1.00472	0.119844	1.76684	0.596143	0.0337598	0.0515444	0.723954	0.0431827	-0.11686	0.735772	-0.394611	-0.325666	-1.0946	0.00308462	-1.12446	1.16501	-0.501567	-0.706605	0.767619	-0.50076	0.136687	-0.339821
IL7R	-1.085	-0.303831	0.930623	0.259859	-0.248827	1.02724	-0.762139	-0.727158	-1.22152	0.525841	0.0994412	0.888034	-0.907302	0.471732	-1.14219	-0.535538	0.444222	0.763166	1.16591	0.552984	-0.659063	-1.36439	-0.177755	0.732895	-0.291881	-0.176568	-0.697224	-1.08237	-1.0008	1.62977	1.08612	0.581398	2.08881	0.929343	-0.522719	0.641837	-0.119916	-0.269291	-0.311824	0.22191	-0.19537	-0.0115518	-0.353854	1.45624	-0.845053	0.0161021	-0.3425	0.271561	0.12514
INPP4B	0.219146	-1.03745	-0.228141	-0.0608655	-0.990009	0.696043	2.34467	1.06942	0.838599	0.0773278	-1.51349	0.784307	-0.427097	-0.182645	-0.755124	-0.362238	-1.13888	-0.232143	-1.52257	-0.085472	2.9831	0.533226	-0.546399	1.11787	-0.364169	-0.0901855	-0.420199	-0.296122	0.296779	1.33486	-0.445251	-1.15191	0.6038	0.839886	0.137395	1.42567	0.502752	0.825941	-0.830031	1.39965	0.0540288	0.864546	-1.02083	0.0224113	0.342467	1.13545	-0.260333	-0.045121	0.174651
ITGA1	-0.0633109	-1.58112	0.751007	-0.131615	-1.42266	1.04815	0.111858	-0.818229	-0.376814	-1.06945	-0.113134	-0.377167	0.467166	-1.16841	-0.919281	-1.21079	-1.0505	0.0652343	-2.20589	-0.674931	-0.599405	-1.1769	-0.260666	0.285138	1.74875	-0.0885259	0.373432	-0.362309	0.143909	1.86163	-0.683779	0.720001	0.152782	0.291065	-0.844159	0.928613	2.15391	0.790033	-0.437531	-2.42616	0.87252	0.431959	0.483204	0.0750556	-1.09831	0.558812	-0.406102	1.69775	-0.336449
ITGAE	-0.311892	-0.00805629	-0.855506	0.417592	-0.271494	-0.399632	-0.708493	-1.93487	-0.196283	-1.29771	0.296072	-0.248579	-0.417431	-0.555778	0.572622	-0.100192	-1.02383	1.03368	-0.698183	0.587519	-1.88804	0.569841	-0.694995	-1.31881	-0.737848	-0.700725	-0.80701	-1.49526	-0.118861	-0.695076	1.71373	-1.03492	0.0782923	0.661961	-0.241068	-0.496195	-0.845895	0.650081	0.264511	0.10863	-0.503287	-0.0500264	0.449245	0.312291	0.452871	-0.601259	-0.0671542	1.99521	-0.85162
ITM2B	1.25385	-0.183167	1.57968	0.437895	-1.3157	-0.155441	-0.21441	0.0093212	-0.0503565	-0.517058	0.507223	-0.526692	0.655713	-2.03276	0.195987	-0.68938	-0.392717	0.153218	-2.81912	0.184904	-0.449979	1.0493	1.22365	0.346344	0.0965458	0.741317	2.01822	-0.172119	-0.193238	0.139863	-0.225031	0.621358	-1.51079	1.84557	0.91284	0.67044	-1.55565	-0.0349407	1.07134	-1.49272	-1.08079	0.377707	-0.55681	-0.74545	0.584123	-0.89284	1.00869	-0.315454	0.583583
JCHAIN	-0.554351	-1.43614	0.203435	1.73313	0.130696	1.33914	-0.421402	0.176689	-0.0715061	0.393042	0.0468643	0.384393	1.53897	-0.777554	0.919112	-0.940665	0.0588134	-0.448908	-0.679715	-0.863659	-0.726464	-0.869573	-0.554895	-0.229528	1.20971	0.181225	-1.55666	0.0322731	-1.22288	-1.22388	-0.406042	-0.28811	-0.367318	-0.628725	-0.191578	-1.1804	-0.581243	0.251516	-0.861263	-0.368187	-0.381108	0.580626	1.31603	-0.315223	-1.36426	-0.60155	-1.23511	-0.367295	0.529162
KLRD1	-1.31336	-0.665407	-1.19033	-0.660537	-1.01895	-0.761755	-0.216201	-1.12182	-0.35267	-0.941957	-0.232404	0.527589	0.290898	-0.600834	-0.497144	0.134429	-0.168072	-0.191274	-1.40325	-0.434418	-0.546178	-1.13813	1.14605	-0.81096	-0.517811	-0.499079	-0.153625	0.375353	0.516881	-0.496229	0.0760986	-0.0127259	-1.65019	1.33771	0.654893	-0.395876	-1.18825	-0.103839	-0.874222	-0.87044	-0.149306	-0.170744	-0.265092	0.58075	-0.675265	0.643204	-1.01985	0.172637	1.57473
LCP2	-1.19232	-0.596068	0.346162	0.269529	-0.415243	-0.439893	-1.32437	-0.686752	-1.43921	-0.585897	-0.210299	-0.93174	0.992621	-1.73513	-0.0524526	-0.249559	0.0250557	-0.476906	-0.777791	-1.01171	-0.260144	-0.560863	0.203052	1.61041	-0.586946	0.956881	-0.698835	-0.596288	-1.12805	-1.06609	-0.205201	-1.21696	-0.170845	0.6485	-0.56034	-0.150146	1.88117	1.09309	-0.886623	1.52027	0.146951	-0.372978	1.34597	-0.00311623	-1.00917	1.16141	1.2461	-0.156884	-0.426269
LYZ	-0.746757	-0.479092	-0.201499	0.429116	1.88943	0.949764	2.47959	0.411437	1.26882	-0.672705	0.450452	-0.159784	-0.651365	1.28962	-0.163435	-0.380983	-0.133761	-0.399853	0.204863	-0.181038	1.18418	-0.773414	-0.531335	-0.0516176	-0.369617	0.963268	-0.801338	-0.341035	-0.717963	-0.588915	-0.322741	0.410278	2.01018	-0.570062	-0.331283	-0.662682	0.0233576	-0.142012	-0.227113	-0.469209	-0.28577	-0.448546	-0.4341	-0.0895311	-0.533982	-0.475309	-0.814864	-0.132125	-0.61614
MACF1	-0.37123	0.324596	-0.587542	0.490027	-1.37931	-0.12259	1.28523	-0.0401977	-0.194789	-0.339339	-0.697749	0.529771	-0.0931732	0.388654	-0.276542	-1.80877	-0.422194	-0.812129	-0.617952	-1.12188	-0.212935	-0.551132	-0.142226	1.38015	0.206787	0.037226	0.181803	1.06821	0.379963	0.880616	-0.587814	1.41001	0.935577	0.383769	-1.71527	0.718398	1.14309	0.326175	-1.09984	0.890136	-0.187465	-0.646048	-0.244586	0.530043	-0.587456	0.776877	-0.605959	-0.942574	0.738657
MAF	2.84799	-0.0609294	2.29136	-0.946914	0.230842	-0.730656	-0.806937	1.5316	0.449263	0.563291	-0.957047	1.35355	0.778282	-1.47193	0.386874	-0.286267	-0.22814	-1.02651	-1.1906	-0.143795	-0.976634	-0.195006	0.994354	-0.268975	-0.234492	-0.832975	0.189027	0.179835	-0.171475	0.173592	-0.180953	-0.775019	-0.887318	1.70475	0.61478	0.103892	-1.38545	-1.17627	-0.463004	-1.64878	-0.75101	1.44566	0.835359	0.600861	-0.0437829	-0.987157	0.710601	0.23011	0.613729
MALAT1	-0.295264	0.335139	-0.494828	0.616939	-1.55966	-0.303297	0.313778	0.00957685	-0.225378	-0.0579355	-0.376459	-0.2004	0.00888422	0.821792	-0.176689	-0.393169	-1.83942	-0.746111	-0.158287	-1.67832	0.226202	0.507763	0.356642	0.0297194	0.843862	-0.371439	-0.278526	0.85351	1.92109	-0.509996	-1.54842	-1.25941	0.387978	1.36323	-1.22148	1.33357	1.10819	-0.216266	-1.71184	2.03975	-0.640473	-0.517678	-0.810868	1.16507	-0.0774442	0.537721	-0.490845	-0.423107	0.944133
MANEA	-0.261757	-0.656685	-0.897006	2.11013	-1.10429	0.843599	-0.460917	-0.344884	0.360326	1.21914	0.834449	2.46917	2.8686	-0.361085	0.287158	-0.270721	0.212409	-0.129674	0.586076	1.03945	2.47994	-0.977333	-1.20153	1.47699	0.751219	0.650019	-2.00445	0.298422	-0.2862	-0.763982	-1.21406	-0.328232	2.0976	-0.142345	0.370041	0.775039	0.629142	0.916065	-0.109999	-0.0975712	-0.810485	-0.634312	-0.19449	1.65272	-1.4142	-0.327273	-0.761238	-0.796451	-0.69751
MBNL1	0.187394	-0.65336	-1.07402	0.339582	-0.363495	0.118033	0.778127	-0.316799	-1.33083	0.279543	-1.14152	0.55672	0.543985	-1.44254	1.79446	-0.259301	-1.13632	-0.69053	-0.328489	0.70801	1.28267	-2.01082	0.523816	1.19917	-0.220606	-0.696309	-1.01929	-0.360016	-0.253679	0.534965	0.296136	-1.38842	-0.143051	0.61618	0.911059	0.110289	0.213599	0.36419	-1.34191	-1.00439	1.25752	-0.962169	0.0971416	0.189087	-0.24652	-0.496234	-0.619592	-0.69406	0.120612
MCTP2	-2.20505	0.516762	-0.174112	1.17974	-0.813502	-1.46994	0.0912365	-1.17729	-0.337967	0.0410969	0.213917	-1.28582	1.54237	0.366878	0.341318	0.479886	0.337714	0.191558	0.404287	-0.629864	-0.39231	1.17743	0.433134	1.32451	-0.636843	0.276823	0.0918625	-1.32882	0.868386	-0.113867	-1.22751	0.283021	-0.560037	1.46863	1.20976	-0.771897	1.22022	0.699587	-1.08244	1.56609	-0.656865	-0.043285	-0.296401	-1.19579	0.831231	-0.496506	2.1883	0.189673	1.11464
MGAT4A	1.92802	-1.31764	1.18619	-2.3904	-0.89573	-1.42111	0.462331	0.881333	-0.434891	0.390074	0.121436	-0.455661	1.35283	0.228469	0.0962534	-0.238264	-1.21986	-0.876323	-0.232198	0.815859	-0.613919	-0.436017	0.657603	0.244771	-0.0518234	-0.704241	0.720389	0.465505	-1.35529	1.58781	1.14429	0.626166	0.668053	1.18352	1.44051	-0.925225	-0.926949	0.128571	1.01542	-1.02984	-0.712478	0.363801	-1.61356	1.04294	0.328167	-1.82023	0.641229	0.62507	-0.464097
MT-ATP6	0.390171	-0.82543	0.982273	-0.198284	-0.262126	-0.328596	-1.0806	0.0561175	0.346238	2.9701	-1.37522	-1.30846	0.701107	2.28004	0.4437	-0.0704827	-1.01812	-0.950405	-0.444584	-1.47095	0.312767	0.0287126	-0.154253	-0.263854	-0.256955	1.11207	0.104316	-0.562652	3.84955	-0.278556	-0.416638	-1.10562	-1.00106	0.88873	-0.327831	-0.0490286	-0.0464769	0.821142	-1.39505	0.248045	0.0988815	-0.783363	-0.404594	0.757091	1.02048	-0.334718	-1.17921	-0.366864	-0.290792
MT-CO1	0.277886	0.11812	1.22042	0.464055	-0.449364	0.468901	0.65456	-0.346566	-0.329374	0.74735	0.288796	-1.26479	0.207242	2.9112	0.225766	0.117704	-0.556673	-1.67033	-0.168855	-1.29717	0.445151	0.565206	-0.0869299	-0.0212589	-0.0388991	1.06141	-0.242523	0.938667	2.57095	-0.719335	-0.883316	-1.03941	-1.27332	1.72521	-0.380619	0.953596	0.31775	0.373617	-0.939361	1.4133	0.0242995	-1.7437	-1.12832	-1.09514	2.06976	-0.353966	-0.218586	-0.941632	-0.310273
MT-CO3	0.546758	-1.168	1.29441	-0.748657	0.306872	0.258126	-0.828541	0.247655	0.32443	1.28421	0.302278	-1.82837	0.179352	2.9909	0.420999	-0.395497	-1.2048	-1.10877	0.828713	-1.36285	0.501588	-0.313986	-0.0290959	-1.02153	0.794468	-1.89789	0.815209	0.49293	3.19765	-0.0400393	-0.624009	-0.552864	-0.96929	1.37352	-0.0580317	0.260235	0.0244878	0.152245	-1.61521	1.0988	0.249069	0.0379837	0.434742	-1.06743	1.01872	0.0518568	-1.1997	-0.323203	-0.281861
MT-ND4	0.133705	-0.992816	1.07533	-0.396874	0.253302	-0.104813	-0.696926	0.00360239	0.400074	2.32578	-0.560366	-1.47525	-0.00624748	2.8952	-0.105497	-0.238289	-0.535718	-0.707463	-0.439256	-1.23417	0.831478	-0.0985921	-0.208532	-0.0963465	-0.139778	3.6284	0.241207	-0.365495	3.63761	-0.402597	-0.699849	-0.623128	-0.803234	0.909508	-0.338686	0.545498	-0.000766626	0.510399	-1.11235	0.0952613	-0.319406	-0.609607	-0.0638062	-0.548186	0.790487	-0.173582	-1.30918	-0.528796	0.790402
MYOF	-0.48748	-0.963802	-1.3416	0.401298	-1.07576	0.976967	0.16946	-0.415711	-0.0422307	0.362004	-1.50512	-0.872584	-0.248335	2.4214	-1.45874	-0.824588	-0.463285	0.208126	0.626446	-0.797672	0.0857358	0.129419	-0.609102	-0.31919	-0.298396	1.29306	-0.66206	-0.658489	-0.560917	-0.861592	-0.637275	-0.530923	-0.707556	-0.272317	-0.267122	1.18788	1.52786	-0.722332	-0.650645	0.96893	0.564247	-0.333756	-0.17495	0.387854	-1.29879	-0.022081	-0.0993631	1.71515	1.00213
MZB1	-1.74247	-0.856397	-1.00894	1.37326	-0.241281	1.32465	-0.0107444	-1.07293	-0.425976	0.886024	0.3864	-0.898399	-0.0150003	-0.567757	-0.501232	-0.826622	-0.598492	-0.312142	1.09639	-0.509641	0.43712	-0.251371	-0.596423	0.141349	0.698297	0.186217	-1.10991	0.0888302	-0.570042	-0.919353	-0.0766105	0.0228801	0.329092	-0.558119	-0.602723	-0.826273	0.257995	-0.302025	-0.341069	1.1443	0.51547	-0.294604	-0.549512	-0.0799734	-0.457603	0.560166	-0.93233	0.190751	-0.402946
NCAM1	-0.15536	0.491614	1.94842	-0.189361	0.255995	2.25581	1.94038	-0.942318	-1.27531	0.276125	-0.647655	0.505849	-0.537405	0.76454	-0.550035	0.460929	-0.315999	-1.01099	0.210647	0.84125	-0.0026911	-0.551016	-0.935396	1.61995	0.0436135	1.01368	-1.56051	-0.335313	0.553444	0.0788429	0.515796	-0.201075	1.50353	-0.304115	-1.05227	1.60762	-1.05076	-0.402495	-0.538164	0.104413	2.17634	0.00640488	0.173516	0.123116	-1.53957	1.40397	-0.51864	-1.01135	0.534807
NKG7	-0.591789	-0.239507	-0.0528301	-0.458104	-0.28244	-0.750979	-0.380351	-0.905851	-0.987263	-0.552637	-0.551891	-0.861383	-0.695199	-0.760471	-0.701769	-0.680993	-0.0636585	-0.390949	-1.07494	-0.589781	-0.104509	-0.629806	-0.44995	0.862668	-0.0723897	-0.865786	0.00106341	-0.844891	1.09916	-0.701251	0.485097	-0.798334	-1.35455	0.727363	-0.571557	0.539082	-0.569988	-0.77092	-0.915245	1.29412	0.344856	0.739366	0.997908	-0.463011	-0.250669	-0.241661	-0.105539	-0.391381	-0.340251
PABPC1	-0.614643	-1.74033	0.880506	0.290729	0.961343	0.411857	-0.462925	2.28069	0.328361	-0.87279	-1.50398	-0.480944	-0.929309	0.0449776	-0.110452	-0.453376	-0.687731	-0.727375	1.02588	-0.613468	0.412587	-1.18963	0.24279	0.364815	0.601085	-0.448168	-0.812805	-0.0308444	-1.92792	-0.492991	1.78591	-0.208335	2.03036	-1.64895	0.0945441	-0.0638627	0.384343	-0.586311	-0.623893	-0.581738	-0.0679022	2.06928	2.02926	0.707349	-1.4567	-0.0648053	-0.902419	0.707733	-0.00467291
PDK1	-1.62341	-0.614508	-1.33455	0.721493	-1.74056	0.744416	-1.2904	-0.565178	-1.00292	-0.113289	1.03463	0.217716	0.310314	-0.808578	1.08919	-0.113539	-1.64314	-0.69427	0.503582	0.534277	0.50372	-0.328875	-0.654922	-0.155532	0.846805	1.28534	-1.19467	1.68053	-0.00513961	-1.52266	-0.636074	1.94357	-0.285095	0.618083	-0.153638	0.24708	1.42353	-0.709604	-0.846138	0.823581	-0.614011	-0.340645	0.0475062	0.977321	0.797008	-0.281914	-0.00183774	0.130773	0.322679
PLCG2	-0.112501	1.156	1.32968	0.702187	-0.747639	-0.93916	-1.97395	-0.218781	-0.453001	-1.59188	1.04081	-1.34888	2.80226	-0.60694	0.589307	-1.2349	0.334051	-1.13563	-1.44966	-0.151732	-0.472972	1.66219	0.737491	0.73917	1.18263	-1.36522	-1.29251	0.288478	0.193504	1.66983	-0.19221	-1.1149	0.876333	-1.56944	1.66386	0.334653	-1.23801	0.671423	0.262671	0.643496	0.499813	0.188244	-0.0264974	0.864752	-1.13076	-0.655155	0.793955	-0.796126	-0.418684
PLSCR1	0.536747	-0.230221	-0.388786	0.532936	-0.393487	0.545326	-2.22966	0.609729	0.0416167	-0.0537825	-1.81031	-1.01671	-0.395213	0.00445524	0.424987	-0.33524	-0.537756	-1.30123	-0.999572	-0.496552	0.779161	0.210349	-0.388025	2.37571	0.880858	1.10673	-0.867578	-1.19267	0.274138	-0.20861	-1.1625	-0.288733	0.015081	0.117154	-0.636051	-0.180917	0.388162	-0.714881	-0.75353	-1.45849	-1.7301	0.085158	-1.45989	0.729759	0.226765	-0.468245	0.471696	0.842713	0.180972
PRDX4	-1.49495	-0.599345	-0.0956239	3.91807	0.172775	0.97367	-0.783685	-0.630821	-0.386896	-0.921003	0.401658	-1.10354	-0.0599482	0.705839	-0.0875556	-0.000259705	-0.118372	0.929205	1.08569	-0.152568	0.671176	-0.191205	-0.296435	-0.0576977	-1.25904	-0.548514	-0.9317	-1.0458	-0.730196	0.372109	-0.334306	0.28572	1.07244	-1.19015	0.276781	-0.675454	-0.632671	-0.105636	0.553656	1.49754	0.591086	0.395587	-0.359255	0.291299	-0.12474	-0.362435	-1.8307	0.73481	-1.12561
PRKCB	1.01498	-0.141206	1.5171	0.412167	-1.52027	0.142984	-0.948552	0.122214	-1.0216	1.33797	-0.910548	0.193437	-0.785809	0.493423	-0.232239	-0.754914	-1.04064	-0.0642586	-1.12521	-0.623078	-1.40418	-0.517501	-0.842639	0.673423	-0.964965	0.331334	-0.229745	-1.88723	-0.0852419	-0.23066	1.08093	0.925326	-0.508634	0.836446	-0.176348	-0.984282	-0.172254	-0.442782	-0.500052	1.23641	-0.556627	2.1519	-0.173321	-0.862522	-1.49954	0.92662	0.108524	0.114318	-0.366816
PRKCH	0.0539255	-0.596405	-0.300648	-1.2978	-0.381331	0.505754	-0.819546	-0.230345	-0.908242	-1.0925	-0.13757	-0.604988	-0.273744	-0.00996508	-1.32878	-0.58444	0.295751	0.254128	0.29491	-0.424368	0.112591	-0.0665368	0.742222	-0.355684	-0.331637	-0.298035	0.590132	-0.344335	-0.203289	-0.292921	-0.359208	-0.306801	2.31155	-0.301478	-2.36299	-0.1129	-1.53432	1.33563	-0.274995	-0.26482	-0.00713618	-1.36776	1.36406	1.87446	-0.905572	-0.0120931	0.463915	-0.183036	1.81514
PTPN12	0.298701	-1.01445	1.25675	-0.417929	0.262622	1.25707	0.433366	-0.559417	-0.532049	-0.382085	0.0848083	0.555545	-1.5278	1.57189	1.39525	-1.06279	-1.01962	1.10392	0.763579	-0.0613556	1.20785	-0.355541	-1.70292	1.72324	-0.538493	0.130896	-0.233399	1.90361	-0.119311	-0.281347	-0.682943	-0.865864	1.7309	-0.75275	-0.997872	2.23884	1.27604	-0.572498	-0.751977	-0.0314213	-0.143438	-0.790211	-0.553753	1.43076	1.24679	0.923791	-0.258277	0.0405071	0.11868
PTPN22	-0.592724	-1.28798	1.57265	-0.911787	-0.169687	-0.0504379	0.611201	0.0298972	0.0952964	-0.941821	-0.267712	0.180181	1.12324	-2.1671	-0.966388	-0.908372	0.319807	0.237871	-0.446916	-0.707065	-1.15298	-0.360692	-0.26322	0.361726	-1.78224	-1.25378	1.46934	-0.387623	-0.219822	-0.052821	0.822732	-0.265312	-2.10261	2.1159	-0.329489	0.680864	1.59236	-0.140921	-0.642471	-0.940176	-1.89943	-1.03509	0.700544	-0.455284	0.293242	-0.846944	0.387098	-0.195728	1.0344
RORA	-0.522481	-0.606114	-1.37836	-0.116924	-1.83571	-0.207269	0.497855	-0.183844	-0.436577	-1.03997	0.160483	0.155769	-1.81068	-0.895578	-1.21157	-0.740705	0.0554756	0.118929	-1.27049	0.875652	1.24749	-1.48345	-0.584749	1.155	-0.442814	0.205092	-0.622032	0.0179607	0.471892	-0.193921	-0.260652	-0.932744	0.223679	0.0785608	-1.13108	2.24538	0.337028	0.250652	-0.37607	-1.60027	-1.05187	0.290823	-0.823565	0.631041	0.0830327	0.626267	-0.671254	0.246041	0.193268
RPL9	-0.68492	-1.31926	0.158344	0.375863	-0.0280419	-0.786871	0.123298	1.48191	1.12164	-1.43383	-0.296803	-0.658519	-0.222222	0.524819	0.700928	-1.09437	0.434666	0.189119	0.578574	-0.369948	0.753149	-0.989382	-0.279336	-0.12233	1.24206	0.608206	-1.01641	1.21307	0.168651	-1.09225	1.84073	0.896586	2.13896	-1.74224	0.278717	0.856506	-0.0873607	0.395613	-0.283443	1.39622	0.385601	1.92393	1.27475	-0.569355	-1.27751	1.11638	-1.65178	-0.951328	-0.219546
S100A4	0.321952	-0.88863	-0.877998	0.856797	-0.346761	1.0266	-0.13132	-1.53294	-1.26027	-0.876023	-0.0536387	-0.208568	-1.75269	1.4957	0.752489	-0.933192	-0.549094	0.574733	-1.73535	0.533963	2.27146	-0.15232	-0.585038	-0.195232	-1.3048	2.48482	-0.921857	-0.0109814	-0.305801	-0.793616	-0.685241	-1.08133	2.22522	-1.34148	-0.641304	1.9001	-0.869629	0.729534	-0.38628	0.0176145	1.42523	-1.05423	0.407537	-0.616004	0.214568	-0.421027	-1.30198	0.206256	-0.0243641
S100A6	0.499655	0.444852	-0.388904	-0.431765	-0.828405	0.663173	-1.118	-0.268024	-0.302417	0.440018	-0.391986	-1.14279	-0.103385	0.830865	0.118391	-0.367895	-0.792088	-0.805685	0.217458	-0.425503	-0.371014	0.143915	-0.429099	-0.875816	1.06298	0.585937	0.349639	-0.967125	-0.990795	0.206215	-0.106935	-1.15311	-1.16	-1.16901	0.297978	-0.510218	-0.511327	-0.205918	0.0280154	0.772459	-0.905522	0.979533	-0.308759	-0.452961	-0.548075	-0.416015	-0.100703	1.76254	-0.266457
SEC11C	-1.26666	-0.388822	-0.824692	0.411602	0.933747	0.215282	0.218273	-0.358539	-0.452716	-0.763199	0.204396	-0.836786	0.327309	-1.12227	-0.61708	-0.138717	-0.101776	-0.473637	1.02898	0.22997	0.70879	0.191232	-0.517122	-1.52512	-0.765437	0.36756	-1.07436	-1.10218	-0.564004	-1.33639	-0.189283	0.656552	0.529824	-1.14949	1.23821	-0.618332	0.489971	-0.164308	-0.312438	-0.294694	-0.168127	0.558774	-0.541388	-1.30566	-0.598777	-0.340803	-1.21758	0.779266	-0.674859
SH3BGRL3	0.441834	-0.419079	0.295745	0.0897191	-0.0336433	0.913473	0.448783	-1.61563	-0.30009	-0.477091	0.00438298	-0.644496	-0.0358437	0.916523	-0.665851	-0.851834	0.167252	0.347904	-0.45911	0.0249403	-0.634711	0.0520761	-0.92562	-0.791455	0.396701	1.02922	-1.10121	-1.11594	-1.55302	-0.393028	-0.528565	-0.31463	-0.978724	-0.546304	-0.472607	-0.29186	-1.24602	-0.443437	0.416776	1.24053	0.267534	-0.67184	-0.175777	-0.853272	-0.065524	-0.451526	-0.0387065	1.09818	0.245239
SPOCK2	-0.832023	-0.766854	0.159082	1.28762	-0.510308	-0.397656	4.12193	-0.506332	0.249908	-0.120235	-0.400286	-0.293865	-1.18471	0.0821274	-0.969061	-0.955194	0.0168395	-0.164429	-0.00514226	0.739021	0.15957	-1.11451	-0.800993	0.18077	-0.762936	2.34666	-0.217242	-0.63939	-1.1318	-0.314682	-0.368772	-0.105442	-0.0919286	-0.102078	-0.359573	0.0170832	-0.881108	-0.820452	0.0612552	-0.520855	0.509244	-0.356602	-0.0309268	0.231587	-0.483803	-0.661977	-0.511583	0.386015	0.0168776
SSR4	-1.46602	-1.22029	-0.429791	0.652843	-0.146043	0.62137	-0.453784	-0.596728	-0.0461272	-0.848503	0.296894	-0.460853	-1.08946	-0.734628	0.213693	-0.623534	0.667097	-0.256943	1.45147	0.309835	0.194245	-0.354764	-0.0814018	-0.411241	-0.121233	0.277653	-1.47772	-0.765107	-0.911224	-1.19879	0.289227	-0.348087	0.0465109	-1.34466	-0.760794	-0.946418	0.231223	0.021773	0.15597	0.500221	0.699615	0.745	-0.0767005	-0.269556	-0.876529	-0.467264	-1.40388	-0.0617267	-0.186359
SYNE2	-0.835306	-0.759369	-1.33116	1.00217	-1.13655	-0.337178	1.97167	0.181693	0.0744938	-0.910081	-0.612846	-0.582337	-0.763123	0.701531	-1.01013	-0.585776	-1.74952	-0.728113	1.20017	-0.587612	1.23738	0.290667	-0.680225	0.52168	1.15961	0.25531	-1.62658	-1.2197	0.685719	-0.0273586	-1.05857	0.88851	0.564458	0.862175	-0.783643	0.102217	1.96979	0.089238	-0.834326	1.69606	-0.828292	0.327438	0.974089	-0.186894	-0.191884	0.68239	0.128593	0.172523	0.196516
TC2N	-1.37214	0.484961	-0.116247	0.771633	1.05304	-0.349278	-0.670548	0.424525	-0.0463278	0.206457	0.962515	-0.142594	-0.947465	2.77137	-0.965964	-1.32887	0.588263	-0.0908905	0.607374	-0.0765158	3.06175	-0.0832206	0.450437	-0.128516	-0.698092	0.559893	0.376676	-0.651467	-0.245227	-0.760141	0.325369	-0.0198677	1.19576	-0.849996	-1.57911	-0.138146	-0.104101	-0.0652298	1.31889	3.41036	-0.0128499	-0.445722	-0.228156	0.264006	0.649361	-0.714986	-0.292049	-0.0921071	-0.709656
TNFRSF17	-0.110629	-0.199888	0.936359	-0.286294	-0.377474	-0.224458	-0.330718	-0.430183	0.191358	-0.657695	-0.422937	-0.394838	0.115439	-1.30386	-0.324279	0.152235	-0.0877571	-0.790134	1.12344	-0.403859	0.835967	-0.606851	-0.713735	0.253563	0.58702	0.464825	-1.09861	-0.849827	-0.00350906	-0.111754	-0.698948	0.74873	-0.00024388	-0.58129	-0.324835	-0.67273	1.2018	0.10827	0.114416	0.122734	1.50258	-1.18561	0.882994	-0.149117	-1.05628	-0.511422	-0.205896	-0.389552	1.16617
TPT1	1.75073	-0.233763	2.1123	1.00929	-0.225055	0.822101	-0.000387921	2.43247	0.624695	-0.476407	0.518243	0.445422	0.454243	-1.04006	0.937173	0.00101897	-0.247745	0.807986	-0.0842436	1.00664	1.50487	-0.442623	0.988113	0.293364	0.4869	0.18314	-0.399176	1.14188	-0.72388	1.45552	1.81263	1.10165	1.1587	-1.17616	-0.479118	1.47647	0.442239	-0.384178	1.11433	-1.16568	0.860288	-0.0190248	1.15673	0.300937	-0.611953	-0.18292	0.145803	-1.41004	-1.11462
TXNIP	-1.98945	-0.279302	-0.801517	1.64593	-0.236077	1.39412	0.806349	0.379239	-0.312582	-0.137858	0.684052	0.475266	-1.0212	-0.288764	-0.365597	-0.357193	-0.264225	1.19125	-0.434277	0.296437	1.63627	-0.368616	-1.3049	0.456615	0.02263	0.591058	-1.23666	-0.0948257	-0.417613	0.480907	-0.310416	0.367468	1.45585	-0.219348	-0.580105	2.1688	1.58629	0.554135	0.357476	-1.12	1.68625	-0.0201825	0.0513709	0.243172	-0.474171	0.312642	-0.787357	-0.550205	-0.358102
TYROBP	0.361909	0.576277	0.290062	0.0590623	-1.62978	0.666905	-1.3601	-0.370898	0.387695	-0.214431	0.948818	1.30004	0.167945	-1.2454	-0.0163662	-0.0986101	0.266566	0.0542221	-0.714368	2.0013	2.21221	0.925209	0.845977	2.39109	-0.911578	1.23634	-1.30885	-0.875645	-1.15412	0.45815	-0.53859	0.281636	1.4965	-0.463977	-0.457942	0.547196	-1.21039	0.701847	0.748848	-0.618731	-0.0761677	0.191617	-0.265812	0.582225	-0.538424	-0.522135	-1.37296	-1.34022	0.546751
UBE2J1	-0.578696	0.0647417	1.38528	0.313146	-1.04355	0.108215	-0.809335	-0.76901	-1.5835	-0.285082	0.742192	0.214925	0.197661	-0.623137	0.755054	-0.311416	0.178361	0.0654411	-0.35395	-0.47254	-0.360416	-1.09604	0.367544	-0.288494	0.812744	-1.1221	-1.48801	1.13285	-0.706868	-0.736642	-0.181718	-0.0450624	0.164895	-1.56371	0.0311442	0.170663	0.676987	-0.711854	-0.101883	0.401196	0.860194	-1.77286	0.990729	1.42188	-0.980916	-0.792685	-0.833714	-1.6061	0.484228
VCAN	0.0724845	1.1384	-0.0872202	1.4842	1.12779	1.41685	2.45547	-0.743792	-1.12002	0.753174	1.23541	1.88667	-0.842614	-2.02293	-0.673851	-0.0403452	0.993397	-1.12078	-1.57575	0.992456	2.00131	-0.551684	0.0420272	2.33285	-0.0692448	0.666189	-1.66249	-0.356287	-0.669466	0.627673	0.510228	1.26535	0.26633	-0.975981	-0.303679	1.10411	1.039	2.11605	1.96632	-0.647166	0.187912	-0.743799	-1.02487	0.511795	-0.803615	0.475971	0.0573622	-1.23876	-0.626498
XBP1	-1.64062	-0.689642	-1.22798	0.495414	0.481983	-0.684847	0.250452	-0.437451	-0.447041	0.301987	0.037842	-1.07347	1.12917	0.651827	-0.939848	-0.0872445	0.292522	-0.235396	0.804271	-0.0591637	0.362289	-0.561	-0.412945	-0.289688	0.526072	0.526658	-0.100019	-0.400349	-1.50688	-0.717759	0.041647	0.219194	1.47883	-1.33409	0.0964572	-1.05071	-0.054924	0.0874798	-0.294202	0.702801	0.115845	-0.65511	-0.756691	0.0531551	-0.441454	-0.379083	-0.353121	0.0412394	-0.784561
ZEB2	-0.644062	-0.190293	1.18685	0.349635	-1.06351	0.727456	2.14987	-0.801471	-0.828958	-0.39404	0.998629	0.660041	-1.26421	-0.680083	-0.877354	0.671551	-1.08607	0.0287047	-0.311673	0.257804	1.21263	0.273998	-1.27518	0.755225	0.429014	2.01606	-0.307809	-0.101308	0.634085	-0.467737	-0.953741	-1.06536	0.821219	-0.64193	-0.756273	2.88234	0.472838	0.138437	-0.991301	-0.635603	0.854156	-0.479481	0.165028	0.0165968	-0.824383	1.71346	-1.31726	-0.616774	1.04589
ZFP36L1	1.08557	-0.981359	0.778469	0.0693025	-0.501872	0.336638	1.01645	2.19274	1.51429	-1.35365	-1.54315	0.762265	-0.887782	-1.18662	1.07346	-1.09047	-0.271029	-1.246	0.811023	-0.590713	-0.980791	-0.627023	0.30524	0.603469	0.0701354	-0.0356848	0.0431595	-1.10829	-1.4065	0.332589	0.246645	-0.459887	-1.31078	2.593	-0.101814	0.05659	1.4458	-1.28162	-0.809665	-0.329344	0.0731868	0.92759	1.82739	0.523228	-1.06871	-0.661396	-0.0921378	0.353416	1.87461
[truncated: 66 more columns]
