# Supplementary material for: Transcriptomic analysis of intestine following administration of a transglutaminase 2 inhibitor to prevent gluten-induced intestinal damage in celiac disease
Source: Nat Immunol. 2024 Jun 24;25(7):1218–30. doi: 10.1038/s41590-024-01867-0 (PMC11224021; doi:10.1038/s41590-024-01867-0)
Supplement: Supplementary file 15 — Statistical source data. [file 41590_2024_1867_MOESM15_ESM.xlsx]

## Sheet: Fig.6A
	Sample	VHCrD	label3	variable	value
	P1_C1	1.55	GFDd+p	ATP8B2	22.5633
	P1_C12	2.25	GFDd+p	ATP8B2	39.0769
	P1_C13	1.53	PGCp	ATP8B2	19.2139
	P1_C14	2.44	PGCp	ATP8B2	25.6565
	P1_C15	0.43	PGCp	ATP8B2	12.1932
	P1_C16	1.44	PGCp	ATP8B2	20.0605
	P1_C17	1.46	PGCp	ATP8B2	19.2874
	P1_C18	1.56	PGCd	ATP8B2	36.7491
	P1_C2	2.31	GFDd+p	ATP8B2	34.504
	P1_C24	2.08	PGCd	ATP8B2	44.4362
	P1_C25	1.79	GFDd+p	ATP8B2	14.336
	P1_C26	1.93	GFDd+p	ATP8B2	22.4399
	P1_C27	2.31	GFDd+p	ATP8B2	34.2756
	P1_C28	1.9	GFDd+p	ATP8B2	24.7689
	P1_C29	2.1	GFDd+p	ATP8B2	21.1854
	P1_C3	2.05	GFDd+p	ATP8B2	26.7295
	P1_C30	3.04	GFDd+p	ATP8B2	46.8578
	P1_C35	1.59	GFDd+p	ATP8B2	25.5273
	P1_C36	2.27	GFDd+p	ATP8B2	19.3351
	P1_C37	1.46	PGCd	ATP8B2	16.2847
	P1_C38	1.99	PGCd	ATP8B2	35.4025
	P1_C39	2.25	PGCd	ATP8B2	33.6908
	P1_C4	2.1	GFDd+p	ATP8B2	17.5543
	P1_C40	1.48	PGCd	ATP8B2	26.4945
	P1_C41	2.27	PGCd	ATP8B2	18.7666
	P1_C42	1.66	PGCd	ATP8B2	12.2384
	P1_C47	0.48	PGCp	ATP8B2	10.5424
	P1_C48	2.54	PGCd	ATP8B2	26.9242
	P1_C49	2.29	GFDd+p	ATP8B2	30.0966
	P1_C5	1.95	GFDd+p	ATP8B2	10.698
	P1_C50	1.88	GFDd+p	ATP8B2	17.6354
	P1_C51	2.46	GFDd+p	ATP8B2	29.02
	P1_C52	2.15	GFDd+p	ATP8B2	17.0257
	P1_C53	1.94	GFDd+p	ATP8B2	15.3391
	P1_C54	1.68	GFDd+p	ATP8B2	8.20417
	P1_C59	1.62	GFDd+p	ATP8B2	30.1262
	P1_C6	2.1	GFDd+p	ATP8B2	26.9276
	P1_C60	2.2	GFDd+p	ATP8B2	39.7765
	P1_C61	1.09	PGCp	ATP8B2	14.5136
	P1_C62	1.95	PGCd	ATP8B2	34.2579
	P1_C63	2.4	PGCp	ATP8B2	21.5007
	P1_C64	2.41	PGCd	ATP8B2	10.4585
	P1_C65	0.71	PGCp	ATP8B2	13.2231
	P1_C66	1.95	PGCp	ATP8B2	23.6319
	P1_C71	1.33	PGCd	ATP8B2	23.0589
	P1_C72	1.72	PGCd	ATP8B2	27.5338
	P1_C73	2.68	GFDd+p	ATP8B2	26.7366
	P1_C74	2.6	GFDd+p	ATP8B2	40.3969
	P1_C75	1.5	GFDd+p	ATP8B2	16.1493
	P1_C76	2.19	GFDd+p	ATP8B2	21.7911
	P1_C77	2.13	GFDd+p	ATP8B2	34.8794
	P1_C78	1.54	GFDd+p	ATP8B2	19.0886
	P1_C83	2.15	GFDd+p	ATP8B2	45.3314
	P1_C84	1.81	GFDd+p	ATP8B2	12.7905
	P1_C85	2.56	PGCd	ATP8B2	33.9556
	P1_C86	2.17	PGCd	ATP8B2	29.0003
	P1_C87	0.96	PGCp	ATP8B2	16.1489
	P1_C89	2.11	PGCp	ATP8B2	22.0304
	P1_C90	0.47	PGCp	ATP8B2	14.9267
	P1_C95	1.41	PGCd	ATP8B2	30.5901
	P1_C96	1.95	PGCd	ATP8B2	10.2419
	P2_C1	1.77	GFDd+p	ATP8B2	14.2707
	P2_C10	1.94	GFDd+p	ATP8B2	13.063
	P2_C11	1.51	GFDd+p	ATP8B2	22.5712
	P2_C12	1.82	GFDd+p	ATP8B2	13.0736
	P2_C13	1.83	PGCd	ATP8B2	24.3331
	P2_C19	0.64	PGCp	ATP8B2	13.5742
	P2_C20	1.34	PGCd	ATP8B2	10.1581
	P2_C21	2.13	PGCd	ATP8B2	14.7817
	P2_C22	1.38	PGCd	ATP8B2	21.7887
	P2_C23	0.92	PGCp	ATP8B2	22.4105
	P2_C24	1.72	PGCp	ATP8B2	19.7548
	P2_C25	2.83	GFDd+p	ATP8B2	31.8165
	P2_C31	2.11	GFDd+p	ATP8B2	7.86447
	P2_C32	1.55	GFDd+p	ATP8B2	20.8331
	P2_C33	2.28	GFDd+p	ATP8B2	18.6656
	P2_C34	2.53	GFDd+p	ATP8B2	24.2926
	P2_C35	2.19	GFDd+p	ATP8B2	27.161
	P2_C36	1.68	GFDd+p	ATP8B2	11.5103
	P2_C37	2.02	PGCd	ATP8B2	46.9798
	P2_C43	2.02	PGCd	ATP8B2	21.547
	P2_C44	1.33	PGCp	ATP8B2	14.1711
	P2_C45	2.35	PGCd	ATP8B2	25.9545
	P2_C46	2.26	PGCd	ATP8B2	32.8871
	P2_C47	2.33	PGCp	ATP8B2	19.4118
	P2_C48	0.85	PGCp	ATP8B2	19.358
	P2_C49	1.97	GFDd+p	ATP8B2	21.589
	P2_C55	1.56	GFDd+p	ATP8B2	20.6558
	P2_C56	2.13	GFDd+p	ATP8B2	18.8106
	P2_C57	2.08	GFDd+p	ATP8B2	27.827
	P2_C58	2.55	GFDd+p	ATP8B2	17.0448
	P2_C59	1.62	GFDd+p	ATP8B2	15.8805
	P2_C60	1.66	GFDd+p	ATP8B2	25.3049
	P2_C61	0.97	PGCd	ATP8B2	18.5803
	P2_C67	1.05	PGCp	ATP8B2	26.7006
	P2_C68	1.37	PGCd	ATP8B2	17.941
	P2_C69	2.21	PGCd	ATP8B2	20.1549
	P2_C7	2.41	GFDd+p	ATP8B2	24.7839
	P2_C70	1.91	PGCp	ATP8B2	27.2089
	P2_C71	1.77	PGCd	ATP8B2	8.78012
	P2_C72	1.69	PGCd	ATP8B2	32.0604
	P2_C79	1.59	GFDd+p	ATP8B2	19.4293
	P2_C8	1.72	GFDd+p	ATP8B2	12.0558
	P2_C80	1.76	GFDd+p	ATP8B2	26.2274
	P2_C81	2.06	GFDd+p	ATP8B2	16.3272
	P2_C82	1.93	GFDd+p	ATP8B2	17.4307
	P2_C83	2.54	GFDd+p	ATP8B2	22.6674
	P2_C84	2.08	GFDd+p	ATP8B2	38.1021
	P2_C9	2.33	GFDd+p	ATP8B2	11.1544
	P2_C91	0.65	PGCp	ATP8B2	11.3358
	P2_C92	2.26	PGCd	ATP8B2	20.381
	P2_C93	1.87	PGCd	ATP8B2	17.931
	P2_C94	1.7	PGCd	ATP8B2	7.57773
	P2_C95	1.53	PGCp	ATP8B2	18.6361
	P2_C96	2.4	PGCd	ATP8B2	32.5609
	P1_C1	1.55	GFDd+p	PLA2R1	21.236
	P1_C12	2.25	GFDd+p	PLA2R1	25.8055
	P1_C13	1.53	PGCp	PLA2R1	18.0836
	P1_C14	2.44	PGCp	PLA2R1	44.2353
	P1_C15	0.43	PGCp	PLA2R1	14.4101
	P1_C16	1.44	PGCp	PLA2R1	24.6898
	P1_C17	1.46	PGCp	PLA2R1	27.6732
	P1_C18	1.56	PGCd	PLA2R1	16.4404
	P1_C2	2.31	GFDd+p	PLA2R1	38.2341
	P1_C24	2.08	PGCd	PLA2R1	23.6993
	P1_C25	1.79	GFDd+p	PLA2R1	23.5519
	P1_C26	1.93	GFDd+p	PLA2R1	22.4399
	P1_C27	2.31	GFDd+p	PLA2R1	22.5907
	P1_C28	1.9	GFDd+p	PLA2R1	27.9997
	P1_C29	2.1	GFDd+p	PLA2R1	29.9088
	P1_C3	2.05	GFDd+p	PLA2R1	33.6594
	P1_C30	3.04	GFDd+p	PLA2R1	45.7929
	P1_C35	1.59	GFDd+p	PLA2R1	35.7383
	P1_C36	2.27	GFDd+p	PLA2R1	22.1996
	P1_C37	1.46	PGCd	PLA2R1	17.6417
	P1_C38	1.99	PGCd	PLA2R1	21.8441
	P1_C39	2.25	PGCd	PLA2R1	33.6908
	P1_C4	2.1	GFDd+p	PLA2R1	44.6172
	P1_C40	1.48	PGCd	PLA2R1	17.663
	P1_C41	2.27	PGCd	PLA2R1	32.4807
	P1_C42	1.66	PGCd	PLA2R1	19.3775
	P1_C47	0.48	PGCp	PLA2R1	11.8602
	P1_C48	2.54	PGCd	PLA2R1	35.899
	P1_C49	2.29	GFDd+p	PLA2R1	43.9874
	P1_C5	1.95	GFDd+p	PLA2R1	19.8677
	P1_C50	1.88	GFDd+p	PLA2R1	33.6676
	P1_C51	2.46	GFDd+p	PLA2R1	34.5103
	P1_C52	2.15	GFDd+p	PLA2R1	37.2437
	P1_C53	1.94	GFDd+p	PLA2R1	27.8021
	P1_C54	1.68	GFDd+p	PLA2R1	24.6125
	P1_C59	1.62	GFDd+p	PLA2R1	57.1359
	P1_C6	2.1	GFDd+p	PLA2R1	24.9081
	P1_C60	2.2	GFDd+p	PLA2R1	29.0037
	P1_C61	1.09	PGCp	PLA2R1	18.6604
	P1_C62	1.95	PGCd	PLA2R1	37.2369
	P1_C63	2.4	PGCp	PLA2R1	29.914
	P1_C64	2.41	PGCd	PLA2R1	24.9395
	P1_C65	0.71	PGCp	PLA2R1	9.55002
	P1_C66	1.95	PGCp	PLA2R1	34.9752
	P1_C71	1.33	PGCd	PLA2R1	37.9794
	P1_C72	1.72	PGCd	PLA2R1	23.0929
	P1_C73	2.68	GFDd+p	PLA2R1	28.0098
	P1_C74	2.6	GFDd+p	PLA2R1	37.3822
	P1_C75	1.5	GFDd+p	PLA2R1	12.112
	P1_C76	2.19	GFDd+p	PLA2R1	25.4229
	P1_C77	2.13	GFDd+p	PLA2R1	30.5195
	P1_C78	1.54	GFDd+p	PLA2R1	23.179
	P1_C83	2.15	GFDd+p	PLA2R1	29.3321
	P1_C84	1.81	GFDd+p	PLA2R1	11.8067
	P1_C85	2.56	PGCd	PLA2R1	27.3531
	P1_C86	2.17	PGCd	PLA2R1	49.3622
	P1_C87	0.96	PGCp	PLA2R1	23.214
	P1_C89	2.11	PGCp	PLA2R1	34.7849
	P1_C90	0.47	PGCp	PLA2R1	19.4047
	P1_C95	1.41	PGCd	PLA2R1	18.1629
	P1_C96	1.95	PGCd	PLA2R1	23.0442
	P2_C1	1.77	GFDd+p	PLA2R1	34.2498
	P2_C10	1.94	GFDd+p	PLA2R1	42.9213
	P2_C11	1.51	GFDd+p	PLA2R1	21.4963
	P2_C12	1.82	GFDd+p	PLA2R1	29.0524
	P2_C13	1.83	PGCd	PLA2R1	40.5552
	P2_C19	0.64	PGCp	PLA2R1	15.1711
	P2_C20	1.34	PGCd	PLA2R1	27.572
	P2_C21	2.13	PGCd	PLA2R1	30.2352
	P2_C22	1.38	PGCd	PLA2R1	27.018
	P2_C23	0.92	PGCp	PLA2R1	36.9113
	P2_C24	1.72	PGCp	PLA2R1	26.0404
	P2_C25	2.83	GFDd+p	PLA2R1	36.9071
	P2_C31	2.11	GFDd+p	PLA2R1	30.584
	P2_C32	1.55	GFDd+p	PLA2R1	22.8172
	P2_C33	2.28	GFDd+p	PLA2R1	19.7635
	P2_C34	2.53	GFDd+p	PLA2R1	25.1923
	P2_C35	2.19	GFDd+p	PLA2R1	26.0745
	P2_C36	1.68	GFDd+p	PLA2R1	16.626
	P2_C37	2.02	PGCd	PLA2R1	27.4049
	P2_C43	2.02	PGCd	PLA2R1	17.6293
	P2_C44	1.33	PGCp	PLA2R1	29.6304
	P2_C45	2.35	PGCd	PLA2R1	32.0106
	P2_C46	2.26	PGCd	PLA2R1	11.6072
	P2_C47	2.33	PGCp	PLA2R1	41.5967
	P2_C48	0.85	PGCp	PLA2R1	17.9753
	P2_C49	1.97	GFDd+p	PLA2R1	26.4956
	P2_C55	1.56	GFDd+p	PLA2R1	26.0442
	P2_C56	2.13	GFDd+p	PLA2R1	20.3781
	P2_C57	2.08	GFDd+p	PLA2R1	24.1974
	P2_C58	2.55	GFDd+p	PLA2R1	24.6203
	P2_C59	1.62	GFDd+p	PLA2R1	44.4655
	P2_C60	1.66	GFDd+p	PLA2R1	27.9227
	P2_C61	0.97	PGCd	PLA2R1	21.5531
	P2_C67	1.05	PGCp	PLA2R1	40.8854
	P2_C68	1.37	PGCd	PLA2R1	15.378
	P2_C69	2.21	PGCd	PLA2R1	8.63781
	P2_C7	2.41	GFDd+p	PLA2R1	48.7933
	P2_C70	1.91	PGCp	PLA2R1	20.5579
	P2_C71	1.77	PGCd	PLA2R1	17.5602
	P2_C72	1.69	PGCd	PLA2R1	47.4969
	P2_C79	1.59	GFDd+p	PLA2R1	21.5882
	P2_C8	1.72	GFDd+p	PLA2R1	19.7277
	P2_C80	1.76	GFDd+p	PLA2R1	14.8858
	P2_C81	2.06	GFDd+p	PLA2R1	32.6544
	P2_C82	1.93	GFDd+p	PLA2R1	34.8614
	P2_C83	2.54	GFDd+p	PLA2R1	40.8013
	P2_C84	2.08	GFDd+p	PLA2R1	38.1021
	P2_C9	2.33	GFDd+p	PLA2R1	31.8696
	P2_C91	0.65	PGCp	PLA2R1	26.0723
	P2_C92	2.26	PGCd	PLA2R1	27.1746
	P2_C93	1.87	PGCd	PLA2R1	36.9827
	P2_C94	1.7	PGCd	PLA2R1	23.491
	P2_C95	1.53	PGCp	PLA2R1	17.8258
	P2_C96	2.4	PGCd	PLA2R1	37.9877
	P1_C1	1.55	GFDd+p	PDIA3	197.76
	P1_C12	2.25	GFDd+p	PDIA3	113.544
	P1_C13	1.53	PGCp	PDIA3	165.013
	P1_C14	2.44	PGCp	PDIA3	138.899
	P1_C15	0.43	PGCp	PDIA3	215.043
	P1_C16	1.44	PGCp	PDIA3	149.682
	P1_C17	1.46	PGCp	PDIA3	171.909
	P1_C18	1.56	PGCd	PDIA3	140.227
	P1_C2	2.31	GFDd+p	PDIA3	173.452
	P1_C24	2.08	PGCd	PDIA3	106.647
	P1_C25	1.79	GFDd+p	PDIA3	165.887
	P1_C26	1.93	GFDd+p	PDIA3	151.095
	P1_C27	2.31	GFDd+p	PDIA3	158.914
	P1_C28	1.9	GFDd+p	PDIA3	150.767
	P1_C29	2.1	GFDd+p	PDIA3	123.374
	P1_C3	2.05	GFDd+p	PDIA3	137.607
	P1_C30	3.04	GFDd+p	PDIA3	138.444
	P1_C35	1.59	GFDd+p	PDIA3	168.48
	P1_C36	2.27	GFDd+p	PDIA3	136.062
	P1_C37	1.46	PGCd	PDIA3	141.134
	P1_C38	1.99	PGCd	PDIA3	164.961
	P1_C39	2.25	PGCd	PDIA3	118.65
	P1_C4	2.1	GFDd+p	PDIA3	121.417
	P1_C40	1.48	PGCd	PDIA3	143.267
	P1_C41	2.27	PGCd	PDIA3	180.448
	P1_C42	1.66	PGCd	PDIA3	189.696
	P1_C47	0.48	PGCp	PDIA3	268.83
	P1_C48	2.54	PGCd	PDIA3	125.646
	P1_C49	2.29	GFDd+p	PDIA3	145.853
	P1_C5	1.95	GFDd+p	PDIA3	145.187
	P1_C50	1.88	GFDd+p	PDIA3	169.941
	P1_C51	2.46	GFDd+p	PDIA3	155.296
	P1_C52	2.15	GFDd+p	PDIA3	129.821
	P1_C53	1.94	GFDd+p	PDIA3	143.804
	P1_C54	1.68	GFDd+p	PDIA3	181.859
	P1_C59	1.62	GFDd+p	PDIA3	142.32
	P1_C6	2.1	GFDd+p	PDIA3	144.736
	P1_C60	2.2	GFDd+p	PDIA3	151.648
	P1_C61	1.09	PGCp	PDIA3	225.998
	P1_C62	1.95	PGCd	PDIA3	148.948
	P1_C63	2.4	PGCp	PDIA3	164.527
	P1_C64	2.41	PGCd	PDIA3	135.96
	P1_C65	0.71	PGCp	PDIA3	202.02
	P1_C66	1.95	PGCp	PDIA3	137.065
	P1_C71	1.33	PGCd	PDIA3	138.353
	P1_C72	1.72	PGCd	PDIA3	143.886
	P1_C73	2.68	GFDd+p	PDIA3	122.224
	P1_C74	2.6	GFDd+p	PDIA3	142.293
	P1_C75	1.5	GFDd+p	PDIA3	215.324
	P1_C76	2.19	GFDd+p	PDIA3	146.182
	P1_C77	2.13	GFDd+p	PDIA3	143.878
	P1_C78	1.54	GFDd+p	PDIA3	129.53
	P1_C83	2.15	GFDd+p	PDIA3	110.662
	P1_C84	1.81	GFDd+p	PDIA3	164.309
	P1_C85	2.56	PGCd	PDIA3	141.482
	P1_C86	2.17	PGCd	PDIA3	153.023
	P1_C87	0.96	PGCp	PDIA3	152.405
	P1_C89	2.11	PGCp	PDIA3	136.821
	P1_C90	0.47	PGCp	PDIA3	181.36
	P1_C95	1.41	PGCd	PDIA3	159.642
	P1_C96	1.95	PGCd	PDIA3	159.602
	P2_C1	1.77	GFDd+p	PDIA3	134.145
	P2_C10	1.94	GFDd+p	PDIA3	143.693
	P2_C11	1.51	GFDd+p	PDIA3	191.317
	P2_C12	1.82	GFDd+p	PDIA3	199.009
	P2_C13	1.83	PGCd	PDIA3	156.813
	P2_C19	0.64	PGCp	PDIA3	172.472
	P2_C20	1.34	PGCd	PDIA3	137.86
	P2_C21	2.13	PGCd	PDIA3	131.019
	P2_C22	1.38	PGCd	PDIA3	191.74
	P2_C23	0.92	PGCp	PDIA3	187.193
	P2_C24	1.72	PGCp	PDIA3	203.833
	P2_C25	2.83	GFDd+p	PDIA3	138.72
	P2_C31	2.11	GFDd+p	PDIA3	154.668
	P2_C32	1.55	GFDd+p	PDIA3	139.88
	P2_C33	2.28	GFDd+p	PDIA3	148.227
	P2_C34	2.53	GFDd+p	PDIA3	153.853
	P2_C35	2.19	GFDd+p	PDIA3	171.657
	P2_C36	1.68	GFDd+p	PDIA3	156.029
	P2_C37	2.02	PGCd	PDIA3	135.067
	P2_C43	2.02	PGCd	PDIA3	153.44
	P2_C44	1.33	PGCp	PDIA3	162.323
	P2_C45	2.35	PGCd	PDIA3	160.918
	P2_C46	2.26	PGCd	PDIA3	150.249
	P2_C47	2.33	PGCp	PDIA3	141.429
	P2_C48	0.85	PGCp	PDIA3	159.012
	P2_C49	1.97	GFDd+p	PDIA3	157.011
	P2_C55	1.56	GFDd+p	PDIA3	148.183
	P2_C56	2.13	GFDd+p	PDIA3	161.458
	P2_C57	2.08	GFDd+p	PDIA3	176.641
	P2_C58	2.55	GFDd+p	PDIA3	176.761
	P2_C59	1.62	GFDd+p	PDIA3	168.334
	P2_C60	1.66	GFDd+p	PDIA3	150.957
	P2_C61	0.97	PGCd	PDIA3	173.911
	P2_C67	1.05	PGCp	PDIA3	135.172
	P2_C68	1.37	PGCd	PDIA3	205.04
	P2_C69	2.21	PGCd	PDIA3	137.245
	P2_C7	2.41	GFDd+p	PDIA3	124.694
	P2_C70	1.91	PGCp	PDIA3	157.207
	P2_C71	1.77	PGCd	PDIA3	152.555
	P2_C72	1.69	PGCd	PDIA3	129.429
	P2_C79	1.59	GFDd+p	PDIA3	161.911
	P2_C8	1.72	GFDd+p	PDIA3	165.493
	P2_C80	1.76	GFDd+p	PDIA3	188.554
	P2_C81	2.06	GFDd+p	PDIA3	147.852
	P2_C82	1.93	GFDd+p	PDIA3	159.126
	P2_C83	2.54	GFDd+p	PDIA3	154.138
	P2_C84	2.08	GFDd+p	PDIA3	145.353
	P2_C9	2.33	GFDd+p	PDIA3	176.876
	P2_C91	0.65	PGCp	PDIA3	230.116
	P2_C92	2.26	PGCd	PDIA3	120.021
	P2_C93	1.87	PGCd	PDIA3	150.172
	P2_C94	1.7	PGCd	PDIA3	194.748
	P2_C95	1.53	PGCp	PDIA3	167.725
	P2_C96	2.4	PGCd	PDIA3	124.817
	P1_C1	1.55	GFDd+p	TM4SF4	199.088
	P1_C12	2.25	GFDd+p	TM4SF4	214.554
	P1_C13	1.53	PGCp	TM4SF4	315.333
	P1_C14	2.44	PGCp	TM4SF4	277.798
	P1_C15	0.43	PGCp	TM4SF4	50.9896
	P1_C16	1.44	PGCp	TM4SF4	262.329
	P1_C17	1.46	PGCp	TM4SF4	208.807
	P1_C18	1.56	PGCd	TM4SF4	738.85
	P1_C2	2.31	GFDd+p	TM4SF4	747.897
	P1_C24	2.08	PGCd	TM4SF4	354.502
	P1_C25	1.79	GFDd+p	TM4SF4	198.655
	P1_C26	1.93	GFDd+p	TM4SF4	228.139
	P1_C27	2.31	GFDd+p	TM4SF4	254.73
	P1_C28	1.9	GFDd+p	TM4SF4	289.689
	P1_C29	2.1	GFDd+p	TM4SF4	346.444
	P1_C3	2.05	GFDd+p	TM4SF4	265.315
	P1_C30	3.04	GFDd+p	TM4SF4	500.527
	P1_C35	1.59	GFDd+p	TM4SF4	320.368
	P1_C36	2.27	GFDd+p	TM4SF4	322.968
	P1_C37	1.46	PGCd	TM4SF4	199.487
	P1_C38	1.99	PGCd	TM4SF4	381.895
	P1_C39	2.25	PGCd	TM4SF4	108.396
	P1_C4	2.1	GFDd+p	TM4SF4	634.149
	P1_C40	1.48	PGCd	TM4SF4	208.031
	P1_C41	2.27	PGCd	TM4SF4	342.851
	P1_C42	1.66	PGCd	TM4SF4	536.451
	P1_C47	0.48	PGCp	TM4SF4	79.0678
	P1_C48	2.54	PGCd	TM4SF4	265.877
	P1_C49	2.29	GFDd+p	TM4SF4	239.616
	P1_C5	1.95	GFDd+p	TM4SF4	255.223
	P1_C50	1.88	GFDd+p	TM4SF4	131.464
	P1_C51	2.46	GFDd+p	TM4SF4	321.573
	P1_C52	2.15	GFDd+p	TM4SF4	217.078
	P1_C53	1.94	GFDd+p	TM4SF4	283.773
	P1_C54	1.68	GFDd+p	TM4SF4	236.554
	P1_C59	1.62	GFDd+p	TM4SF4	128.815
	P1_C6	2.1	GFDd+p	TM4SF4	284.76
	P1_C60	2.2	GFDd+p	TM4SF4	395.279
	P1_C61	1.09	PGCp	TM4SF4	93.9929
	P1_C62	1.95	PGCd	TM4SF4	197.355
	P1_C63	2.4	PGCp	TM4SF4	311.293
	P1_C64	2.41	PGCd	TM4SF4	313.754
	P1_C65	0.71	PGCp	TM4SF4	130.762
	P1_C66	1.95	PGCp	TM4SF4	343.135
	P1_C71	1.33	PGCd	TM4SF4	104.443
	P1_C72	1.72	PGCd	TM4SF4	333.07
	P1_C73	2.68	GFDd+p	TM4SF4	515.634
	P1_C74	2.6	GFDd+p	TM4SF4	238.161
	P1_C75	1.5	GFDd+p	TM4SF4	109.681
	P1_C76	2.19	GFDd+p	TM4SF4	222.451
	P1_C77	2.13	GFDd+p	TM4SF4	156.957
	P1_C78	1.54	GFDd+p	TM4SF4	80.4448
	P1_C83	2.15	GFDd+p	TM4SF4	286.654
	P1_C84	1.81	GFDd+p	TM4SF4	278.44
	P1_C85	2.56	PGCd	TM4SF4	533.857
	P1_C86	2.17	PGCd	TM4SF4	226.449
	P1_C87	0.96	PGCp	TM4SF4	39.3629
	P1_C89	2.11	PGCp	TM4SF4	53.3369
	P1_C90	0.47	PGCp	TM4SF4	42.5412
	P1_C95	1.41	PGCd	TM4SF4	167.29
	P1_C96	1.95	PGCd	TM4SF4	401.14
	P2_C1	1.77	GFDd+p	TM4SF4	148.416
	P2_C10	1.94	GFDd+p	TM4SF4	165.154
	P2_C11	1.51	GFDd+p	TM4SF4	420.253
	P2_C12	1.82	GFDd+p	TM4SF4	267.282
	P2_C13	1.83	PGCd	TM4SF4	267.664
	P2_C19	0.64	PGCp	TM4SF4	60.6845
	P2_C20	1.34	PGCd	TM4SF4	218.399
	P2_C21	2.13	PGCd	TM4SF4	251.288
	P2_C22	1.38	PGCd	TM4SF4	81.9255
	P2_C23	0.92	PGCp	TM4SF4	200.376
	P2_C24	1.72	PGCp	TM4SF4	172.405
	P2_C25	2.83	GFDd+p	TM4SF4	386.888
	P2_C31	2.11	GFDd+p	TM4SF4	135.444
	P2_C32	1.55	GFDd+p	TM4SF4	343.25
	P2_C33	2.28	GFDd+p	TM4SF4	298.649
	P2_C34	2.53	GFDd+p	TM4SF4	163.75
	P2_C35	2.19	GFDd+p	TM4SF4	319.413
	P2_C36	1.68	GFDd+p	TM4SF4	109.988
	P2_C37	2.02	PGCd	TM4SF4	336.689
	P2_C43	2.02	PGCd	TM4SF4	426.369
	P2_C44	1.33	PGCp	TM4SF4	148.152
	P2_C45	2.35	PGCd	TM4SF4	457.665
	P2_C46	2.26	PGCd	TM4SF4	263.741
	P2_C47	2.33	PGCp	TM4SF4	226.009
	P2_C48	0.85	PGCp	TM4SF4	99.5554
	P2_C49	1.97	GFDd+p	TM4SF4	122.665
	P2_C55	1.56	GFDd+p	TM4SF4	419.402
	P2_C56	2.13	GFDd+p	TM4SF4	194.376
	P2_C57	2.08	GFDd+p	TM4SF4	297.628
	P2_C58	2.55	GFDd+p	TM4SF4	358.573
	P2_C59	1.62	GFDd+p	TM4SF4	266.793
	P2_C60	1.66	GFDd+p	TM4SF4	494.755
	P2_C61	0.97	PGCd	TM4SF4	124.859
	P2_C67	1.05	PGCp	TM4SF4	215.274
	P2_C68	1.37	PGCd	TM4SF4	632.206
	P2_C69	2.21	PGCd	TM4SF4	311.921
	P2_C7	2.41	GFDd+p	TM4SF4	133.213
	P2_C70	1.91	PGCp	TM4SF4	341.019
	P2_C71	1.77	PGCd	TM4SF4	275.476
	P2_C72	1.69	PGCd	TM4SF4	265.983
	P2_C79	1.59	GFDd+p	TM4SF4	136.005
	P2_C8	1.72	GFDd+p	TM4SF4	281.667
	P2_C80	1.76	GFDd+p	TM4SF4	265.818
	P2_C81	2.06	GFDd+p	TM4SF4	221.325
	P2_C82	1.93	GFDd+p	TM4SF4	380.664
	P2_C83	2.54	GFDd+p	TM4SF4	194.939
	P2_C84	2.08	GFDd+p	TM4SF4	390.9
	P2_C9	2.33	GFDd+p	TM4SF4	268.501
	P2_C91	0.65	PGCp	TM4SF4	81.6175
	P2_C92	2.26	PGCd	TM4SF4	298.921
	P2_C93	1.87	PGCd	TM4SF4	216.293
	P2_C94	1.7	PGCd	TM4SF4	337.209
	P2_C95	1.53	PGCp	TM4SF4	219.581
	P2_C96	2.4	PGCd	TM4SF4	265.914

## Sheet: Fig.6B
	Sample	pred	Timepoint	Pair	Treatment	label2	VHCrD
	P1_C1	1.23286	baseline	8	placebo	GFDp	1.55
	P1_C12	2.02569	baseline	4	drug	GFDd	2.25
	P1_C13	1.88057	challenge	8	placebo	PGCp	1.53
	P1_C14	2.14718	challenge	12	placebo	PGCp	2.44
	P1_C15	0.032911	challenge	16	placebo	PGCp	0.43
	P1_C16	1.71195	challenge	20	placebo	PGCp	1.44
	P1_C17	1.34943	challenge	24	placebo	PGCp	1.46
	P1_C18	4.74806	challenge	28	drug	PGCd	1.56
	P1_C2	4.83987	baseline	12	placebo	GFDp	2.31
	P1_C24	2.94432	challenge	4	drug	PGCd	2.08
	P1_C25	1.1543	baseline	9	drug	GFDd	1.79
	P1_C26	1.55184	baseline	13	drug	GFDd	1.93
	P1_C27	1.9631	baseline	17	drug	GFDd	2.31
	P1_C28	2.00616	baseline	21	drug	GFDd	1.9
	P1_C29	2.34317	baseline	25	drug	GFDd	2.1
	P1_C3	2.00984	baseline	16	placebo	GFDp	2.05
	P1_C30	3.92617	baseline	29	drug	GFDd	3.04
	P1_C35	2.212	baseline	1	placebo	GFDp	1.59
	P1_C36	2.05572	baseline	5	drug	GFDd	2.27
	P1_C37	1.22991	challenge	9	drug	PGCd	1.46
	P1_C38	2.67947	challenge	13	drug	PGCd	1.99
	P1_C39	1.35516	challenge	17	drug	PGCd	2.25
	P1_C4	4.01501	baseline	20	placebo	GFDp	2.1
	P1_C40	1.5173	challenge	21	drug	PGCd	1.48
	P1_C41	2.10791	challenge	25	drug	PGCd	2.27
	P1_C42	2.89004	challenge	29	drug	PGCd	1.66
	P1_C47	-0.0423565	challenge	1	placebo	PGCp	0.48
	P1_C48	2.07605	challenge	5	drug	PGCd	2.54
	P1_C49	2.01512	baseline	10	placebo	GFDp	2.29
	P1_C5	1.41646	baseline	24	placebo	GFDp	1.95
	P1_C50	0.935891	baseline	14	drug	GFDd	1.88
	P1_C51	2.3333	baseline	18	placebo	GFDp	2.46
	P1_C52	1.56236	baseline	22	drug	GFDd	2.15
	P1_C53	1.76599	baseline	26	placebo	GFDp	1.94
	P1_C54	1.17902	baseline	30	placebo	GFDp	1.68
	P1_C59	1.52451	baseline	2	drug	GFDd	1.62
	P1_C6	2.02112	baseline	28	drug	GFDd	2.1
	P1_C60	2.96787	baseline	6	drug	GFDd	2.2
	P1_C61	0.335033	challenge	10	placebo	PGCp	1.09
	P1_C62	1.80591	challenge	14	drug	PGCd	1.95
	P1_C63	2.02303	challenge	18	placebo	PGCp	2.4
	P1_C64	1.81559	challenge	22	drug	PGCd	2.41
	P1_C65	0.50293	challenge	26	placebo	PGCp	0.71
	P1_C66	2.3867	challenge	30	placebo	PGCp	1.95
	P1_C71	1.05396	challenge	2	drug	PGCd	1.33
	P1_C72	2.29345	challenge	6	drug	PGCd	1.72
	P1_C73	3.41462	baseline	11	drug	GFDd	2.68
	P1_C74	2.20562	baseline	15	drug	GFDd	2.6
	P1_C75	0.436295	baseline	19	placebo	GFDp	1.5
	P1_C76	1.54713	baseline	23	placebo	GFDp	2.19
	P1_C77	1.54805	baseline	27	placebo	GFDp	2.13
	P1_C78	0.715426	baseline	31	placebo	GFDp	1.54
	P1_C83	2.6233	baseline	3	drug	GFDd	2.15
	P1_C84	1.463	baseline	7	drug	GFDd	1.81
	P1_C85	3.62407	challenge	11	drug	PGCd	2.56
	P1_C86	1.94133	challenge	15	drug	PGCd	2.17
	P1_C87	0.341589	challenge	19	placebo	PGCp	0.96
	P1_C89	0.717286	challenge	27	placebo	PGCp	2.11
	P1_C90	0.203543	challenge	31	placebo	PGCp	0.47
	P1_C95	1.33962	challenge	3	drug	PGCd	1.41
	P1_C96	2.20972	challenge	7	drug	PGCd	1.95
	P2_C1	1.0687	baseline	56	drug	GFDd	1.77
	P2_C10	1.18315	baseline	44	drug	GFDd	1.94
	P2_C11	2.49968	baseline	48	placebo	GFDp	1.51
	P2_C12	1.45565	baseline	52	placebo	GFDp	1.82
	P2_C13	1.96792	challenge	56	drug	PGCd	1.83
	P2_C19	0.26225	challenge	32	placebo	PGCp	0.64
	P2_C20	1.29022	challenge	36	drug	PGCd	1.34
	P2_C21	1.63261	challenge	40	drug	PGCd	2.13
	P2_C22	0.627362	challenge	44	drug	PGCd	1.38
	P2_C23	1.4137	challenge	48	placebo	PGCp	0.92
	P2_C24	1.04006	challenge	52	placebo	PGCp	1.72
	P2_C25	2.84239	baseline	57	drug	GFDd	2.83
	P2_C31	0.742941	baseline	33	drug	GFDd	2.11
	P2_C32	2.19947	baseline	37	placebo	GFDp	1.55
	P2_C33	1.84201	baseline	41	drug	GFDd	2.28
	P2_C34	1.25087	baseline	45	drug	GFDd	2.53
	P2_C35	2.14724	baseline	49	placebo	GFDp	2.19
	P2_C36	0.555166	baseline	53	placebo	GFDp	1.68
	P2_C37	2.84957	challenge	57	drug	PGCd	2.02
	P2_C43	2.59365	challenge	33	drug	PGCd	2.02
	P2_C44	0.933345	challenge	37	placebo	PGCp	1.33
	P2_C45	2.98417	challenge	41	drug	PGCd	2.35
	P2_C46	1.90693	challenge	45	drug	PGCd	2.26
	P2_C47	1.67331	challenge	49	placebo	PGCp	2.33
	P2_C48	0.688441	challenge	53	placebo	PGCp	0.85
	P2_C49	0.956666	baseline	58	drug	GFDd	1.97
	P2_C55	2.62686	baseline	34	placebo	GFDp	1.56
	P2_C56	1.22287	baseline	38	drug	GFDd	2.13
	P2_C57	2.00777	baseline	42	drug	GFDd	2.08
	P2_C58	2.09437	baseline	46	placebo	GFDp	2.55
	P2_C59	1.75893	baseline	50	drug	GFDd	1.62
	P2_C60	3.17109	baseline	54	drug	GFDd	1.66
	P2_C61	0.797764	challenge	58	drug	PGCd	0.97
	P2_C67	1.80172	challenge	34	placebo	PGCp	1.05
	P2_C68	3.4807	challenge	38	drug	PGCd	1.37
	P2_C69	1.88512	challenge	42	drug	PGCd	2.21
	P2_C7	1.39974	baseline	32	placebo	GFDp	2.41
	P2_C70	2.26495	challenge	46	placebo	PGCp	1.91
	P2_C71	1.43971	challenge	50	drug	PGCd	1.77
	P2_C72	2.29483	challenge	54	drug	PGCd	1.69
	P2_C79	0.919155	baseline	35	placebo	GFDp	1.59
	P2_C8	1.53241	baseline	36	drug	GFDd	1.72
	P2_C80	1.66723	baseline	39	drug	GFDd	1.76
	P2_C81	1.4703	baseline	43	drug	GFDd	2.06
	P2_C82	2.37765	baseline	47	drug	GFDd	1.93
	P2_C83	1.5295	baseline	51	placebo	GFDp	2.54
	P2_C84	3.00633	baseline	55	drug	GFDd	2.08
	P2_C9	1.51211	baseline	40	drug	GFDd	2.33
	P2_C91	0.243907	challenge	35	placebo	PGCp	0.65
	P2_C92	2.04203	challenge	39	drug	PGCd	2.26
	P2_C93	1.51302	challenge	43	drug	PGCd	1.87
	P2_C94	1.67901	challenge	47	drug	PGCd	1.7
	P2_C95	1.31719	challenge	51	placebo	PGCp	1.53
	P2_C96	2.2338	challenge	55	drug	PGCd	2.4

## Sheet: Fig.6c
	Sample	pred	Timepoint	Pair	Treatment	label2	VHCrD
	P1_C1	1.23286	baseline	8	placebo	GFDp	1.55
	P1_C12	2.02569	baseline	4	drug	GFDd	2.25
	P1_C13	1.88057	challenge	8	placebo	PGCp	1.53
	P1_C14	2.14718	challenge	12	placebo	PGCp	2.44
	P1_C15	0.032911	challenge	16	placebo	PGCp	0.43
	P1_C16	1.71195	challenge	20	placebo	PGCp	1.44
	P1_C17	1.34943	challenge	24	placebo	PGCp	1.46
	P1_C18	4.74806	challenge	28	drug	PGCd	1.56
	P1_C2	4.83987	baseline	12	placebo	GFDp	2.31
	P1_C24	2.94432	challenge	4	drug	PGCd	2.08
	P1_C25	1.1543	baseline	9	drug	GFDd	1.79
	P1_C26	1.55184	baseline	13	drug	GFDd	1.93
	P1_C27	1.9631	baseline	17	drug	GFDd	2.31
	P1_C28	2.00616	baseline	21	drug	GFDd	1.9
	P1_C29	2.34317	baseline	25	drug	GFDd	2.1
	P1_C3	2.00984	baseline	16	placebo	GFDp	2.05
	P1_C30	3.92617	baseline	29	drug	GFDd	3.04
	P1_C35	2.212	baseline	1	placebo	GFDp	1.59
	P1_C36	2.05572	baseline	5	drug	GFDd	2.27
	P1_C37	1.22991	challenge	9	drug	PGCd	1.46
	P1_C38	2.67947	challenge	13	drug	PGCd	1.99
	P1_C39	1.35516	challenge	17	drug	PGCd	2.25
	P1_C4	4.01501	baseline	20	placebo	GFDp	2.1
	P1_C40	1.5173	challenge	21	drug	PGCd	1.48
	P1_C41	2.10791	challenge	25	drug	PGCd	2.27
	P1_C42	2.89004	challenge	29	drug	PGCd	1.66
	P1_C47	-0.0423565	challenge	1	placebo	PGCp	0.48
	P1_C48	2.07605	challenge	5	drug	PGCd	2.54
	P1_C49	2.01512	baseline	10	placebo	GFDp	2.29
	P1_C5	1.41646	baseline	24	placebo	GFDp	1.95
	P1_C50	0.935891	baseline	14	drug	GFDd	1.88
	P1_C51	2.3333	baseline	18	placebo	GFDp	2.46
	P1_C52	1.56236	baseline	22	drug	GFDd	2.15
	P1_C53	1.76599	baseline	26	placebo	GFDp	1.94
	P1_C54	1.17902	baseline	30	placebo	GFDp	1.68
	P1_C59	1.52451	baseline	2	drug	GFDd	1.62
	P1_C6	2.02112	baseline	28	drug	GFDd	2.1
	P1_C60	2.96787	baseline	6	drug	GFDd	2.2
	P1_C61	0.335033	challenge	10	placebo	PGCp	1.09
	P1_C62	1.80591	challenge	14	drug	PGCd	1.95
	P1_C63	2.02303	challenge	18	placebo	PGCp	2.4
	P1_C64	1.81559	challenge	22	drug	PGCd	2.41
	P1_C65	0.50293	challenge	26	placebo	PGCp	0.71
	P1_C66	2.3867	challenge	30	placebo	PGCp	1.95
	P1_C71	1.05396	challenge	2	drug	PGCd	1.33
	P1_C72	2.29345	challenge	6	drug	PGCd	1.72
	P1_C73	3.41462	baseline	11	drug	GFDd	2.68
	P1_C74	2.20562	baseline	15	drug	GFDd	2.6
	P1_C75	0.436295	baseline	19	placebo	GFDp	1.5
	P1_C77	1.54805	baseline	27	placebo	GFDp	2.13
	P1_C78	0.715426	baseline	31	placebo	GFDp	1.54
	P1_C83	2.6233	baseline	3	drug	GFDd	2.15
	P1_C84	1.463	baseline	7	drug	GFDd	1.81
	P1_C85	3.62407	challenge	11	drug	PGCd	2.56
	P1_C86	1.94133	challenge	15	drug	PGCd	2.17
	P1_C87	0.341589	challenge	19	placebo	PGCp	0.96
	P1_C89	0.717286	challenge	27	placebo	PGCp	2.11
	P1_C90	0.203543	challenge	31	placebo	PGCp	0.47
	P1_C95	1.33962	challenge	3	drug	PGCd	1.41
	P1_C96	2.20972	challenge	7	drug	PGCd	1.95
	P2_C1	1.0687	baseline	56	drug	GFDd	1.77
	P2_C10	1.18315	baseline	44	drug	GFDd	1.94
	P2_C11	2.49968	baseline	48	placebo	GFDp	1.51
	P2_C12	1.45565	baseline	52	placebo	GFDp	1.82
	P2_C13	1.96792	challenge	56	drug	PGCd	1.83
	P2_C19	0.26225	challenge	32	placebo	PGCp	0.64
	P2_C20	1.29022	challenge	36	drug	PGCd	1.34
	P2_C21	1.63261	challenge	40	drug	PGCd	2.13
	P2_C22	0.627362	challenge	44	drug	PGCd	1.38
	P2_C23	1.4137	challenge	48	placebo	PGCp	0.92
	P2_C24	1.04006	challenge	52	placebo	PGCp	1.72
	P2_C25	2.84239	baseline	57	drug	GFDd	2.83
	P2_C31	0.742941	baseline	33	drug	GFDd	2.11
	P2_C32	2.19947	baseline	37	placebo	GFDp	1.55
	P2_C33	1.84201	baseline	41	drug	GFDd	2.28
	P2_C34	1.25087	baseline	45	drug	GFDd	2.53
	P2_C35	2.14724	baseline	49	placebo	GFDp	2.19
	P2_C36	0.555166	baseline	53	placebo	GFDp	1.68
	P2_C37	2.84957	challenge	57	drug	PGCd	2.02
	P2_C43	2.59365	challenge	33	drug	PGCd	2.02
	P2_C44	0.933345	challenge	37	placebo	PGCp	1.33
	P2_C45	2.98417	challenge	41	drug	PGCd	2.35
	P2_C46	1.90693	challenge	45	drug	PGCd	2.26
	P2_C47	1.67331	challenge	49	placebo	PGCp	2.33
	P2_C48	0.688441	challenge	53	placebo	PGCp	0.85
	P2_C49	0.956666	baseline	58	drug	GFDd	1.97
	P2_C55	2.62686	baseline	34	placebo	GFDp	1.56
	P2_C56	1.22287	baseline	38	drug	GFDd	2.13
	P2_C57	2.00777	baseline	42	drug	GFDd	2.08
	P2_C58	2.09437	baseline	46	placebo	GFDp	2.55
	P2_C59	1.75893	baseline	50	drug	GFDd	1.62
	P2_C60	3.17109	baseline	54	drug	GFDd	1.66
	P2_C61	0.797764	challenge	58	drug	PGCd	0.97
	P2_C67	1.80172	challenge	34	placebo	PGCp	1.05
	P2_C68	3.4807	challenge	38	drug	PGCd	1.37
	P2_C69	1.88512	challenge	42	drug	PGCd	2.21
	P2_C7	1.39974	baseline	32	placebo	GFDp	2.41
	P2_C70	2.26495	challenge	46	placebo	PGCp	1.91
	P2_C71	1.43971	challenge	50	drug	PGCd	1.77
	P2_C72	2.29483	challenge	54	drug	PGCd	1.69
	P2_C79	0.919155	baseline	35	placebo	GFDp	1.59
	P2_C8	1.53241	baseline	36	drug	GFDd	1.72
	P2_C80	1.66723	baseline	39	drug	GFDd	1.76
	P2_C81	1.4703	baseline	43	drug	GFDd	2.06
	P2_C82	2.37765	baseline	47	drug	GFDd	1.93
	P2_C83	1.5295	baseline	51	placebo	GFDp	2.54
	P2_C84	3.00633	baseline	55	drug	GFDd	2.08
	P2_C9	1.51211	baseline	40	drug	GFDd	2.33
	P2_C91	0.243907	challenge	35	placebo	PGCp	0.65
	P2_C92	2.04203	challenge	39	drug	PGCd	2.26
	P2_C93	1.51302	challenge	43	drug	PGCd	1.87
	P2_C94	1.67901	challenge	47	drug	PGCd	1.7
	P2_C95	1.31719	challenge	51	placebo	PGCp	1.53
	P2_C96	2.2338	challenge	55	drug	PGCd	2.4
