# Supplementary material for: Transcriptomic analysis of intestine following administration of a transglutaminase 2 inhibitor to prevent gluten-induced intestinal damage in celiac disease
Source: Nat Immunol. 2024 Jun 24;25(7):1218–30. doi: 10.1038/s41590-024-01867-0 (PMC11224021; doi:10.1038/s41590-024-01867-0)
Supplement: Supplementary file 17 — Statistical source data. [file 41590_2024_1867_MOESM17_ESM.xlsx]

## Sheet: extended data table 1
newID	ID	Pair	Timepoint	Treatment	label2	Gender	Age	Genotype_PCR	TG2IGA, kU/L	VHCrD
301005	P1_C59	2	baseline	drug	GFDd	F	65	HLA-DQ2	0	1.62
301005	P1_C71	2	challenge	drug	PGCd	F	65	HLA-DQ2	0	1.33
301007	P1_C83	3	baseline	drug	GFDd	F	47	HLA-DQ2	1	2.15
301007	P1_C95	3	challenge	drug	PGCd	F	47	HLA-DQ2	1	1.41
301013	P1_C36	5	baseline	drug	GFDd	F	24	HLA-DQ2	0	2.27
301013	P1_C48	5	challenge	drug	PGCd	F	24	HLA-DQ2	0	2.54
301015	P1_C60	6	baseline	drug	GFDd	F	51	HLA-DQ2	1	2.2
301015	P1_C72	6	challenge	drug	PGCd	F	51	HLA-DQ2	1	1.72
301017	P1_C84	7	baseline	drug	GFDd	F	24	HLA-DQ2	4	1.81
301017	P1_C96	7	challenge	drug	PGCd	F	24	HLA-DQ2	5	1.95
301019	P1_C1	8	baseline	placebo	GFDp	F	59	HLA-DQ2	7	1.55
301019	P1_C13	8	challenge	placebo	PGCp	F	59	HLA-DQ2	7	1.53
301021	P1_C25	9	baseline	drug	GFDd	M	64	HLA-DQ2	1	1.79
301021	P1_C37	9	challenge	drug	PGCd	M	64	HLA-DQ2	1	1.46
301023	P1_C49	10	baseline	placebo	GFDp	F	46	HLA-DQ2	0	2.29
301023	P1_C61	10	challenge	placebo	PGCp	F	46	HLA-DQ2	0	1.0900000000000001
302009	P1_C2	12	baseline	placebo	GFDp	M	59	HLA-DQ2	1	2.31
302009	P1_C14	12	challenge	placebo	PGCp	M	59	HLA-DQ2	1	2.44
303003	P1_C26	13	baseline	drug	GFDd	F	24	HLA-DQ2	1	1.93
303003	P1_C38	13	challenge	drug	PGCd	F	24	HLA-DQ2	2	1.99
303013	P1_C3	16	baseline	placebo	GFDp	F	55	HLA-DQ2	1	2.05
303013	P1_C15	16	challenge	placebo	PGCp	F	55	HLA-DQ2	1	0.43
303016	P1_C27	17	baseline	drug	GFDd	F	63	HLA-DQ2	6	2.31
303016	P1_C39	17	challenge	drug	PGCd	F	63	HLA-DQ2	3	2.25
303017	P1_C51	18	baseline	placebo	GFDp	M	61	HLA-DQ2	1	2.46
303017	P1_C63	18	challenge	placebo	PGCp	M	61	HLA-DQ2	1	2.4
401007	P1_C75	19	baseline	placebo	GFDp	F	53	HLA-DQ2	1	1.5
401007	P1_C87	19	challenge	placebo	PGCp	F	53	HLA-DQ2	1	0.96
401011	P1_C4	20	baseline	placebo	GFDp	F	23	HLA-DQ2	1	2.1
401011	P1_C16	20	challenge	placebo	PGCp	F	23	HLA-DQ2	1	1.44
401012	P1_C28	21	baseline	drug	GFDd	F	49	HLA-DQ2	1	1.9
401012	P1_C40	21	challenge	drug	PGCd	F	49	HLA-DQ2	1	1.48
401017	P1_C52	22	baseline	drug	GFDd	M	59	HLA-DQ2	1	2.15
401017	P1_C64	22	challenge	drug	PGCd	M	59	HLA-DQ2	2	2.41
401021	P1_C76	23	baseline	placebo	GFDp	F	19	HLA-DQ2	1	2.19
401021	P1_C88	23	challenge	placebo	PGCp	F	19	HLA-DQ2	17	2.06
401023	P1_C5	24	baseline	placebo	GFDp	F	25	HLA-DQ2	3	1.95
401023	P1_C17	24	challenge	placebo	PGCp	F	25	HLA-DQ2	7	1.46
401024	P1_C29	25	baseline	drug	GFDd	M	23	HLA-DQ2	1	2.1
401024	P1_C41	25	challenge	drug	PGCd	M	23	HLA-DQ2	1	2.27
401025	P1_C53	26	baseline	placebo	GFDp	M	43	HLA-DQ2	3	1.94
401025	P1_C65	26	challenge	placebo	PGCp	M	43	HLA-DQ2	9	0.71
402001	P1_C77	27	baseline	placebo	GFDp	F	22	HLA-DQ2	0	2.13
402001	P1_C89	27	challenge	placebo	PGCp	F	22	HLA-DQ2	2	2.11
402012	P1_C30	29	baseline	drug	GFDd	M	28	HLA-DQ2	1	3.04
402012	P1_C42	29	challenge	drug	PGCd	M	28	HLA-DQ2	0	1.66
403004	P1_C78	31	baseline	placebo	GFDp	F	55	HLA-DQ2	3	1.54
403004	P1_C90	31	challenge	placebo	PGCp	F	55	HLA-DQ2	5	0.47
403010	P2_C7	32	baseline	placebo	GFDp	F	41	HLA-DQ2	1	2.41
403010	P2_C19	32	challenge	placebo	PGCp	F	41	HLA-DQ2	1	0.64
405001	P2_C55	34	baseline	placebo	GFDp	F	22	HLA-DQ2	4	1.56
405001	P2_C67	34	challenge	placebo	PGCp	F	22	HLA-DQ2	12	1.05
405006	P2_C79	35	baseline	placebo	GFDp	M	57	HLA-DQ2	1	1.59
405006	P2_C91	35	challenge	placebo	PGCp	M	57	HLA-DQ2	20	0.65
406002	P2_C32	37	baseline	placebo	GFDp	F	56	HLA-DQ2	1	1.55
406002	P2_C44	37	challenge	placebo	PGCp	F	56	HLA-DQ2	2	1.33
406003	P2_C56	38	baseline	drug	GFDd	M	31	HLA-DQ2	4	2.13
406003	P2_C68	38	challenge	drug	PGCd	M	31	HLA-DQ2	5	1.37
406008	P2_C80	39	baseline	drug	GFDd	M	56	HLA-DQ2	1	1.76
406008	P2_C92	39	challenge	drug	PGCd	M	56	HLA-DQ2	1	2.2599999999999998
406012	P2_C9	40	baseline	drug	GFDd	F	64	HLA-DQ2	0	2.33
406012	P2_C21	40	challenge	drug	PGCd	F	64	HLA-DQ2	0	2.13
407001	P2_C33	41	baseline	drug	GFDd	F	22	HLA-DQ2	2	2.28
407001	P2_C45	41	challenge	drug	PGCd	F	22	HLA-DQ2		2.35
408001	P2_C57	42	baseline	drug	GFDd	F	25	HLA-DQ2	4	2.08
408001	P2_C69	42	challenge	drug	PGCd	F	25	HLA-DQ2		2.21
409005	P2_C81	43	baseline	drug	GFDd	F	40	HLA-DQ2	2	2.06
409005	P2_C93	43	challenge	drug	PGCd	F	40	HLA-DQ2	2	1.87
409006	P2_C10	44	baseline	drug	GFDd	F	41	HLA-DQ2	2	1.94
409006	P2_C22	44	challenge	drug	PGCd	F	41	HLA-DQ2	2	1.38
501004	P2_C34	45	baseline	drug	GFDd	F	52	HLA-DQ2	1	2.53
501004	P2_C46	45	challenge	drug	PGCd	F	52	HLA-DQ2	1	2.2599999999999998
601001	P2_C58	46	baseline	placebo	GFDp	F	34	HLA-DQ2	2	2.55
601001	P2_C70	46	challenge	placebo	PGCp	F	34	HLA-DQ2	1	1.91
601004	P2_C82	47	baseline	drug	GFDd	F	26	HLA-DQ2	3	1.93
601004	P2_C94	47	challenge	drug	PGCd	F	26	HLA-DQ2	2	1.7
601011	P2_C35	49	baseline	placebo	GFDp	M	28	HLA-DQ2	0	2.19
601011	P2_C47	49	challenge	placebo	PGCp	M	28	HLA-DQ2	0	2.33
701005	P2_C83	51	baseline	placebo	GFDp	M	24	HLA-DQ2	1	2.54
701005	P2_C95	51	challenge	placebo	PGCp	M	24	HLA-DQ2	1	1.53
701006	P2_C12	52	baseline	placebo	GFDp	M	62	HLA-DQ2	1	1.82
701006	P2_C24	52	challenge	placebo	PGCp	M	62	HLA-DQ2	1	1.72
701011	P2_C60	54	baseline	drug	GFDd	F	31	HLA-DQ2	3	1.66
701011	P2_C72	54	challenge	drug	PGCd	F	31	HLA-DQ2	3	1.69
702001	P2_C1	56	baseline	drug	GFDd	F	62	HLA-DQ2	0	1.77
702001	P2_C13	56	challenge	drug	PGCd	F	62	HLA-DQ2	0	1.83
702003	P2_C25	57	baseline	drug	GFDd	F	50	HLA-DQ2	1	2.83
702003	P2_C37	57	challenge	drug	PGCd	F	50	HLA-DQ2	1	2.02
301001	P1_C35	1	baseline	placebo	GFDp	F	51	HLA-DQ2 + HLA-DQ8	1	1.59
301001	P1_C47	1	challenge	placebo	PGCp	F	51	HLA-DQ2 + HLA-DQ8	6	0.48
301009	P1_C12	4	baseline	drug	GFDd	F	48	HLA-DQ2 + HLA-DQ8	1	2.25
301009	P1_C24	4	challenge	drug	PGCd	F	48	HLA-DQ2 + HLA-DQ8	1	2.08
303008	P1_C50	14	baseline	drug	GFDd	F	24	HLA-DQ2 + HLA-DQ8	4	1.88
303008	P1_C62	14	challenge	drug	PGCd	F	24	HLA-DQ2 + HLA-DQ8	5	1.95
402005	P1_C6	28	baseline	drug	GFDd	M	47	HLA-DQ2 + HLA-DQ8	2	2.1
402005	P1_C18	28	challenge	drug	PGCd	M	47	HLA-DQ2 + HLA-DQ8	2	1.56
403001	P1_C54	30	baseline	placebo	GFDp	F	36	HLA-DQ2 + HLA-DQ8	2	1.68
403001	P1_C66	30	challenge	placebo	PGCp	F	36	HLA-DQ2 + HLA-DQ8	1	1.95
701009	P2_C36	53	baseline	placebo	GFDp	F	53	HLA-DQ2 + HLA-DQ8	1	1.68
701009	P2_C48	53	challenge	placebo	PGCp	F	53	HLA-DQ2 + HLA-DQ8	6	0.85
301024	P1_C73	11	baseline	drug	GFDd	F	39	HLA-DQ8	1	2.68
301024	P1_C85	11	challenge	drug	PGCd	F	39	HLA-DQ8	1	2.56
303012	P1_C74	15	baseline	drug	GFDd	M	41	HLA-DQ8	1	2.6
303012	P1_C86	15	challenge	drug	PGCd	M	41	HLA-DQ8	0	2.17
403012	P2_C31	33	baseline	drug	GFDd	M	21	HLA-DQ8	1	2.11
403012	P2_C43	33	challenge	drug	PGCd	M	21	HLA-DQ8	1	2.02
406001	P2_C8	36	baseline	drug	GFDd	M	56	HLA-DQ8	0	1.72
406001	P2_C20	36	challenge	drug	PGCd	M	56	HLA-DQ8	0	1.34
601008	P2_C11	48	baseline	placebo	GFDp	F	53	HLA-DQ8	2	1.51
601008	P2_C23	48	challenge	placebo	PGCp	F	53	HLA-DQ8	10	0.92
701002	P2_C59	50	baseline	drug	GFDd	M	40	HLA-DQ8	1	1.62
701002	P2_C71	50	challenge	drug	PGCd	M	40	HLA-DQ8	1	1.77
701016	P2_C84	55	baseline	drug	GFDd	F	24	HLA-DQ8	2	2.08
701016	P2_C96	55	challenge	drug	PGCd	F	24	HLA-DQ8	1	2.4
702008	P2_C49	58	baseline	drug	GFDd	M	23	HLA-DQ8	3	1.97
702008	P2_C61	58	challenge	drug	PGCd	M	23	HLA-DQ8	4	0.97
